# Supplementary material for: An assessment of the species diversity and disease potential of Pythium communities in Europe
Source: Nat Commun. 2024 Sep 27;15:8369. doi: 10.1038/s41467-024-52761-0 (PMC11437173; doi:10.1038/s41467-024-52761-0)
Supplement: Supplementary file 4 — Supplementary Data 1 [file 41467_2024_52761_MOESM4_ESM.xlsx]

## Sheet: Tabelle1
Chemical or material	Article number	Company
Agar	5210.4	Carl Roth GmbH & Co. KG
Agarose	840004	Biozym Scientific GmbH
Ammonium acetate	7869.2	Carl Roth GmbH & Co. KG
Ampicillin	K029.4	Carl Roth GmbH & Co. KG
Bacto agar	214010	Otto Nordwalk GmbH
Benomyl	45339	Sigma-Aldrich
Bio Gold Hirse	-	Rewe
Calcium carbonate	P743.2	Carl Roth GmbH & Co. KG
Chloroform	3313.2	Carl Roth GmbH & Co. KG
Conical tubes (15 ml)	62554502	Sarstedt AG & Co. KG
Conical tubes (50 ml)	62547004	Sarstedt AG & Co. KG
ddH2O HPLC water	A511.2	Carl Roth GmbH & Co. KG
Dithiothreitol	R0862	Thermo Fisher Scientific
DNA Gel Loading Dye (6x)	R0611	Thermo Fisher Scientific
DNA oligonucleotides	-	Eurofins Genomics
Dnase I*	EN0521	Thermo Fisher Scientific
dNTP Mix	R0181	Thermo Fisher Scientific
Dream Taq Polymerase*	EP0704	Thermo Fisher Scientific
EDTA	8043.2	Carl Roth GmbH & Co. KG
Ethanol	1009832511	Diagonal GmbH & Co. KG
Ethidiumbromide	2218.2	Carl Roth GmbH & Co. KG
Gene Ruler DNA Ladder 1 kb	SM0311	Thermo Fisher Scientific
Gene Ruler DNA Ladder 100 kb	SM0242	Thermo Fisher Scientific
Glycerol	4043.1	Carl Roth GmbH & Co. KG
High Fidelity Platinum SuperFi II PCR Master Mix	12361050	Thermo Fisher Scientific
Isoamylalcohol	8930.1	Carl Roth GmbH & Co. KG
Isopropanol	20842.330DB	VWR International GmbH
isopropyl-beta-D-thiogalactopyranoside (IPTG)	R0392	Thermo Fisher Scientific
Lactic acid	8994.1	Carl Roth GmbH & Co. KG
Lambda DNA	SD0011	Thermo Fisher Scientific
Low-TE	J75793.AP	Thermo Fisher Scientific
Maxima SYBR Green/ROX qPCR Master	K0223	Thermo Fisher Scientific
NEB Next Ultra II Q5 Kit	M0544X	New England Biolabs GmbH
NucleoSpin® Gel and PCR Clean-Up*	740609250	Macherey-Nagel
NucleoSpin® Plasmid*	740615250	Macherey-Nagel
PDA	X931.1	Carl Roth GmbH & Co. KG
Pentachlornitrobenzol (PCNB)	P8556	Sigma-Aldrich
pGEM®-T-Vektor	A3600	Promega
Phenol	38.3	Carl Roth GmbH & Co. KG
Proteinase K	7528.3	Carl Roth GmbH & Co. KG
RevertAid First Strand cDNA Synthesis Kit	K1622	Thermo Fisher Scientific
Rifampicin	41632	Carl Roth GmbH & Co. KG
RNAse	EN0531	Thermo Fisher Scientific
Sand	BKI0002FNA-V1	Bauhaus, Kiel
Sodium chloride	3957.2	Carl Roth GmbH & Co. KG
Sodium hypochlorite	6846.1	Carl Roth GmbH & Co. KG
Soil	ED73	Einheitserdewerk Uetersen
SYBR Green	A46112	Thermo Fisher Scientific
Tomaten-Gemüse-Saft	-	EDEKA
TRIS	5429.3	Carl Roth GmbH & Co. KG
TRIS/HCL	9090.3	Carl Roth GmbH & Co. KG
TRIzol®	15596018	Thermo Fisher Scientific
Trypan blue	CN76.1	Carl Roth GmbH & Co. KG
Tryptone/peptone	8952.3	Carl Roth GmbH & Co. KG
VE water	3175.2	Carl Roth GmbH & Co. KG
X-Gal	2315.4	Carl Roth GmbH & Co. KG
Yeast	2904.3	Carl Roth GmbH & Co. KG
β-Mercaptoethanol	4227.1	Carl Roth GmbH & Co. KG
*Buffer and chemicals included.
