# Supplementary material for: An assessment of the species diversity and disease potential of Pythium communities in Europe
Source: Nat Commun. 2024 Sep 27;15:8369. doi: 10.1038/s41467-024-52761-0 (PMC11437173; doi:10.1038/s41467-024-52761-0)
Supplement: Supplementary file 5 — Supplementary Data 2 [file 41467_2024_52761_MOESM5_ESM.zip]

Archive with 64 entries (52 files):
- Scripts_and_data_Pythium_survey_europe/
- Scripts_and_data_Pythium_survey_europe/Analysis_sequencing/
- Scripts_and_data_Pythium_survey_europe/Analysis_sequencing/assign_taxonomy.sh
- Scripts_and_data_Pythium_survey_europe/Analysis_sequencing/create_phyloseq_object.r
- Scripts_and_data_Pythium_survey_europe/Analysis_sequencing/download_bold.py
- Scripts_and_data_Pythium_survey_europe/Analysis_sequencing/extract_table_new_taxonomy.r
- Scripts_and_data_Pythium_survey_europe/Analysis_sequencing/get_used_R_packages.sh
- Scripts_and_data_Pythium_survey_europe/Analysis_sequencing/parse_blast.py
- Scripts_and_data_Pythium_survey_europe/Analysis_sequencing/pipeline.sh
- Scripts_and_data_Pythium_survey_europe/Analysis_sequencing/prepare_reads.sh
- Scripts_and_data_Pythium_survey_europe/Analysis_sequencing/read_length_distribution.r
- Scripts_and_data_Pythium_survey_europe/Analysis_sequencing/run_dada2.r
- Scripts_and_data_Pythium_survey_europe/Analysis_sequencing/run_fastspar.sh
- Scripts_and_data_Pythium_survey_europe/Analysis_sequencing/subset_robideau.sh
- Scripts_and_data_Pythium_survey_europe/Analysis_sequencing/summarise_before_fastspar.r
- Scripts_and_data_Pythium_survey_europe/Data/
- Scripts_and_data_Pythium_survey_europe/Data/ASVs_Pythium.aln
- Scripts_and_data_Pythium_survey_europe/Data/ASVs_Pythium.fa
- Scripts_and_data_Pythium_survey_europe/Data/ASVs_Pythium.nwk
- Scripts_and_data_Pythium_survey_europe/Data/ASVs_Pythium_counts.txt
- Scripts_and_data_Pythium_survey_europe/Data/ASVs_Pythium_taxonomy.txt
- Scripts_and_data_Pythium_survey_europe/Data/ASV_table_pythium_species.txt
- Scripts_and_data_Pythium_survey_europe/Data/Coordinates_2019.txt
- Scripts_and_data_Pythium_survey_europe/Data/Coordinates_2020.txt
- Scripts_and_data_Pythium_survey_europe/Data/Coordinates_2021.txt
- Scripts_and_data_Pythium_survey_europe/Data/Data_Pathogenicity.txt
- Scripts_and_data_Pythium_survey_europe/Data/Metadata_pythium.txt
- Scripts_and_data_Pythium_survey_europe/Data/nearest_locations.tsv
- Scripts_and_data_Pythium_survey_europe/Data/new_taxonomy.txt
- Scripts_and_data_Pythium_survey_europe/Data/new_taxonomy_and_clades.txt
- Scripts_and_data_Pythium_survey_europe/Data/Pythium_abundance_absolut.txt
- Scripts_and_data_Pythium_survey_europe/Data/Pythium_matrix_relativ.txt
- Scripts_and_data_Pythium_survey_europe/Data/qRT_PCR_data.txt
- Scripts_and_data_Pythium_survey_europe/Data/Relative_abundance_top_10_Pythium_species.txt
- Scripts_and_data_Pythium_survey_europe/Data/top10_names_bait.txt
- Scripts_and_data_Pythium_survey_europe/Data/top10_names_soil.txt
- Scripts_and_data_Pythium_survey_europe/Data/total_species_names_bait.txt
- Scripts_and_data_Pythium_survey_europe/Data/total_species_names_soil.txt
- Scripts_and_data_Pythium_survey_europe/Figure_1/
- Scripts_and_data_Pythium_survey_europe/Figure_1/Figure_1.r
- Scripts_and_data_Pythium_survey_europe/Figure_10/
- Scripts_and_data_Pythium_survey_europe/Figure_10/Figure_10.r
- Scripts_and_data_Pythium_survey_europe/Figure_10/Statistic_Figure_10.r
- Scripts_and_data_Pythium_survey_europe/Figure_2_3/
- Scripts_and_data_Pythium_survey_europe/Figure_2_3/Figure_2_3.r
- Scripts_and_data_Pythium_survey_europe/Figure_4/
- Scripts_and_data_Pythium_survey_europe/Figure_4/Figure_4.r
- Scripts_and_data_Pythium_survey_europe/Figure_4/Statistic_Figure_4.r
- Scripts_and_data_Pythium_survey_europe/Figure_5/
- Scripts_and_data_Pythium_survey_europe/Figure_5/Figure_5.r
- Scripts_and_data_Pythium_survey_europe/Figure_5/Statistic_Figure_5A.r
- Scripts_and_data_Pythium_survey_europe/Figure_5/Statistic_Figure_5B_5C.r
- Scripts_and_data_Pythium_survey_europe/Figure_6/
- Scripts_and_data_Pythium_survey_europe/Figure_6/Figure_6A.r
- Scripts_and_data_Pythium_survey_europe/Figure_6/Figure_6B.r
- Scripts_and_data_Pythium_survey_europe/Figure_7/
- Scripts_and_data_Pythium_survey_europe/Figure_7/Figure_7.r
- Scripts_and_data_Pythium_survey_europe/Figure_8/
- Scripts_and_data_Pythium_survey_europe/Figure_8/Figure_8.r
- Scripts_and_data_Pythium_survey_europe/Figure_9/
- Scripts_and_data_Pythium_survey_europe/Figure_9/Figure_9.r
- Scripts_and_data_Pythium_survey_europe/Figure_9/Statistic_Figure_9.r
- Scripts_and_data_Pythium_survey_europe/README
- Scripts_and_data_Pythium_survey_europe/used_R_packages
