# Supplementary material for: An assessment of the species diversity and disease potential of Pythium communities in Europe
Source: Nat Commun. 2024 Sep 27;15:8369. doi: 10.1038/s41467-024-52761-0 (PMC11437173; doi:10.1038/s41467-024-52761-0)
Supplement: Supplementary file 5 — Supplementary Data 2 [file 41467_2024_52761_MOESM5_ESM.zip › Scripts_and_data_Pythium_survey_europe/Analysis_sequencing/get_used_R_packages.sh]

#!/bin/bash
rm used_R_packages
grep library -h ./figures/*/*.r | tr '; ' '\n' | sed 's/\r//g' | grep "\S" | sort | uniq | grep -o '([^)]*)' | tr -d '()' > used_R_packages_pre
while read p; do echo -n $p; Rscript -e "as.character(packageVersion('$p'))" | sed s/\\[1\\]//g | sed s/\"//g; done < used_R_packages_pre > used_R_packages
rm used_R_packages_pre
