# Supplementary material for: An assessment of the species diversity and disease potential of Pythium communities in Europe
Source: Nat Commun. 2024 Sep 27;15:8369. doi: 10.1038/s41467-024-52761-0 (PMC11437173; doi:10.1038/s41467-024-52761-0)
Supplement: Supplementary file 5 — Supplementary Data 2 [file 41467_2024_52761_MOESM5_ESM.zip › Scripts_and_data_Pythium_survey_europe/Analysis_sequencing/subset_robideau.sh]

#!/bin/bash

echo "[+] Get BOLD IDs of Robideau et al. $(date)"
cat ../database/database_robideau.txt | cut -f6 | grep "\S" > ../database/robideau_bold_ids

echo "[+] Get Genbank IDs of Robideau et al. $(date)"
cat ../database/database_robideau.txt | cut -f7,8,9 | sed s/\,\\t/\\n/g > ../database/robideau_genbank_ids
