# Supplementary material for: An assessment of the species diversity and disease potential of Pythium communities in Europe
Source: Nat Commun. 2024 Sep 27;15:8369. doi: 10.1038/s41467-024-52761-0 (PMC11437173; doi:10.1038/s41467-024-52761-0)
Supplement: Supplementary file 5 — Supplementary Data 2 [file 41467_2024_52761_MOESM5_ESM.zip › Scripts_and_data_Pythium_survey_europe/Data/ASVs_Pythium.aln]

>ASV_1
------------------------------------------------------------
---------caaaaaa--------------------------------------------
-----------------------caccccac-----------------------------
------------------------------------------------------------
--------gt------------gaatg-tactctt-------------------------
------------tatg------------------ag-g----------------------
---c----------------------t-------tgtg----------------------
-----------------ctg----------------------------------------
------------------------------------------------------------
------------------------------------------------------cc--c-
--t--------------------------------------------------tg-t---
------------------------------gg-----------------c-agcta----
---------gcc--------------------------------------------gaag
--------------------gt----------tt-cgca---------------------
------------------------------------------------------------
-------------------------------------------------------a-g-a
-agcc-gatgt-----------------------------caat---------t------
---------t-gaa-------------------------t--cc-t--------------
--t-ttta------aa------------------------c-------------t---a-
-----------------c-gac-tg-at-c-a---------------------aaac---
--------------------------tgca------------------------------
------------------------gatag-----------------------aa------
-----------------------a--------tg-tc-----------tgcatg------
c-------a----att-g-aaat--acaactttcaacagtggatgtctaggctcgc--ac
accgatgaagaacgctgcgaactgcga---------------------------------
------------------------tacgtaatgcgaattgcagaattcagt---------
------------------------------------------------------------
---------
>ASV_2
------------------------------------------------------------
-------tttaaaaaa--------------------------------------------
-----------------------ctgtccac-----------------------------
------------------------------------------------------------
--------gt------------gaact-gtaagca-------------------------
----------------------------------ag-t----------------------
---c----------------------t-------agcg----------------------
-----------------ctgtg-------act-----------gagctggtg--------
-------tttt-------------------------------------------------
------------------------------------------------------ca--t-
--ttt-tggacactgg---------------------------------aacggg-a---
------------------------------gt-----------------c-agcag----
---------gac--------------------------------------------gaag
--------------------gt----------tg-gtct---------------------
----------------------gttgtaatgcaa--------------------------
-----------------------------gttatgat-ggact--a---------g-c-t
-gatg-aacttt-----------------t----------gttt---------t------
---------t-aaa-------------------------c--cc----------------
----tta-------cc------------------------t-------------a---a-
-----------------a-tac-tg-at-tt----------------------atac---
--------------------------tgtgg-----------------------------
-----------------------ggacga-----------------------aa------
-----------------------g--------tc-ct-----------tgcttt------
t------------act-a-gata--acaactttcagcagtggatgtctaggctcgc--ac
atcgatgaagaacgctgcgaactgcga---------------------------------
------------------------tacgtaatgcgaattgcagaattcagt---------
------------------------------------------------------------
---------
>ASV_3
------------------------------------------------------------
---------ctaaaaa--------------------------------------------
-----------------------ctttccac-----------------------------
------------------------------------------------------------
--------gt------------gaact-gtcgtta-------------------------
--------------tt------------------tg-t----------------------
---t----------------------g-------tgcg----------------------
-----------------ctctct------gcg-----------gtgtcggtggcgtct--
-gctggctttgt------------------------------------------------
------------------------------------------------------tg--c-
--tgg-cgggt-----------------------------gcgagccg---gatg-c---
------------------------------gg-----------------a-ggctg----
---------aac--------------------------------------------gaag
--------------------gt----------cg-agttgc-------------------
------------------------------------------------------------
--------------------------------------tttgc--t---------c-t-c
-ggct-gactta----------------------------tttt---------t------
---------c-aaa-------------------------c--cc-a--------------
----ata-------cc------------------------a-------------a---a-
-----------------c-tta-ct-ga-tt----------------------atac---
--------------------------tgtga-----------------------------
-----------------------gaacga-----------------------aa------
-----------------------g--------tt-ct-----------tgcttt------
t-------a----act-a-gata--acaactttcagcagtggatgtctaggctcgc--ac
atcgatgaagaacgctgcgaactgcga---------------------------------
------------------------tacgtaatgcgaattgcagaattcagt---------
------------------------------------------------------------
---------
>ASV_4
------------------------------------------------------------
--------ctaaaaaa--------------------------------------------
-----------------------ctttccac-----------------------------
------------------------------------------------------------
--------gt------------gaact-gtcgtta-------------------------
--------------tt------------------tg-t----------------------
---t----------------------g-------tgtg----------------------
-----------------tctgc-------gc--------------gttgctggcgtgc--
------gtttgct------------------------------tacgctt----------
---------------------------------------------------cggtg--t-
--ttg-cgagt-----------------------------gcgtgctg-gcggtg-c---
------------------------------gc-----------------g-gactg----
---------aac--------------------------------------------gaag
--------------------gt----------cg-tg-----------------------
----tt----------------gctgtgtgcctgctgcactgctgactttgcattgattt
gcatggtcttggcggagcggcgggtgc--------tg-tgcgt--g---------c-g-c
-ggct-gactta-----------------c----------tttt---------t------
---------c-aaa-------------------------c--cc-c--------------
----ata-------cc------------------------t-------------a---a-
-----------------c-tta-ct-ga-tt----------------------atac---
--------------------------tgtga-----------------------------
-----------------------gaacga-----------------------aa------
-----------------------g--------tt-ct-----------tgcttt------
t-------a----act-a-gata--acaactttcagcagtggatgtctaggctcgc--ac
atcgatgaagaacgctgcgaactgcga---------------------------------
------------------------tacgtaatgcgaattgcagaattcagt---------
------------------------------------------------------------
---------
>ASV_5
------------------------------------------------------------
---------ctaaaaa--------------------------------------------
-----------------------ctttccac-----------------------------
------------------------------------------------------------
--------gt------------gaacc-gttataa-------------------------
-------------cta------------------tg-t----------------------
---t----------------------c-------tgtg----------------------
-----------------cttcg--------------------------------------
------------------------------------------------------------
----------------------------------------------------------tc
g------------------------------------------------caagac-t---
------------------------------tg-----------------a-ggctg----
---------aac--------------------------------------------gaag
--------------------gt----------ga-gtct---------------------
----------------------gcgtc---------------------------------
-----------------------------tattttgg-atgcg--g---------a-t-t
-tgct-gatgtt----------------------------attt---------t------
-----------aaa-------------------------ca-cc-t--------------
----att-------ac------------------------t-------------t---a-
-----------------a-tac-tg-aa-ct----------------------atac---
--------------------------tccga-----------------------------
-----------------------atacga-----------------------aa------
-----------------------g--------tt-tt-----------tggttt------
t-------a----aca---atta--acaactttcagcagtggatgtctaggctcgc--ac
atcgatgaagaacgctgcgaactgcga---------------------------------
------------------------tacgtaatgcgaattgcagaattcagt---------
------------------------------------------------------------
---------
>ASV_6
------------------------------------------------------------
--------ctaaaaaa--------------------------------------------
-----------------------ctttccac-----------------------------
------------------------------------------------------------
--------gt------------gaact-gtca-aa-------------------------
--------------cc------------------tg-t----------------------
---t----------------------c-------tgtg----------------------
-----------------cttgt--------------------------------------
-gctgggtctg-------------------------------------------------
------------------------------------------------------cg--t-
--ttt-cggac-----------------------------gcggac-----gcgg-c---
------------------------------gg-----------------a-ggctg----
---------aac--------------------------------------------gaag
--------------------gc----------tg-gtttca-------------------
------------------------------------------------------------
-------------------------tt--------tg-tatga--g---------a-t-c
-agct-gatata----------------------------tttt--------tt------
---------c-aaa-------------------------c--cc-c-t------------
--ttttt-------ac------------------------a-------------a---a-
-----------------a-tga-ct-ga-tca---------------------atac---
--------------------------tgtga-----------------------------
-----------------------gaacga-----------------------aa------
-----------------------g--------tt-ct-----------tgcttt------
a-------a----act-a-gata--acaactttcagcagtggatgtctaggctcgc--ac
atcgatgaagaacgctgcgaactgcga---------------------------------
------------------------tacgtaatgcgaattgcagaattcagt---------
------------------------------------------------------------
---------
>ASV_7
------------------------------------------------------------
---------caaaaaa--------------------------------------------
-----------------------caccccac-----------------------------
------------------------------------------------------------
--------gt------------gaatg-tactctt-------------------------
------------tatg------------------ag-g----------------------
---c----------------------t-------tgtg----------------------
-----------------ctg----------------------------------------
------------------------------------------------------------
------------------------------------------------------cc--c-
--t--------------------------------------------------tg-t---
------------------------------gg-----------------c-agcta----
---------gcc--------------------------------------------gaag
--------------------gt----------tt-cgca---------------------
------------------------------------------------------------
-------------------------------------------------------a-g-a
-agcc-gatgt-----------------------------caat---------t------
---------t-gaa-------------------------t--cc-t--------------
--t-ttta------aa------------------------c-------------t---a-
-----------------c-gac-tg-at-c-a---------------------aaac---
--------------------------tgca------------------------------
------------------------gatag-----------------------aa------
-----------------------a--------tg-tc-----------tgcatg------
c-------a----att-g-aaat--acaactttcagcagtggatgtctaggctcgc--ac
atcgatgaagaacgctgcgaactgcga---------------------------------
------------------------tacgtaatgcgaattgcagaattcagt---------
------------------------------------------------------------
---------
>ASV_8
------------------------------------------------------------
---------caaaaaa--------------------------------------------
-----------------------caccccac-----------------------------
------------------------------------------------------------
--------gt------------gaatg-tactctt-------------------------
------------tatg------------------ag-g----------------------
---c----------------------t-------tgtg----------------------
-----------------ctg----------------------------------------
------------------------------------------------------------
------------------------------------------------------cc--c-
--t--------------------------------------------------tg-t---
------------------------------gg-----------------c-agcta----
---------gcc--------------------------------------------gaag
--------------------gt----------tt-cgca---------------------
------------------------------------------------------------
-------------------------------------------------------a-g-a
-agcc-gatgt-----------------------------caat---------t------
---------t-gaa-------------------------t--cc-t--------------
--t-ttta------aa------------------------c-------------t---a-
-----------------c-gac-tg-at-c-a---------------------aaac---
--------------------------tgca------------------------------
------------------------gatag-----------------------aa------
-----------------------a--------tg-tc-----------tgcatg------
c-------a----att-g-aaat--acaactttcaacagtggatgtctaggctcgc--ac
accgatgaagaacgctgcgaactgcga---------------------------------
------------------------tacgtaatgcgaattgcaggattcagt---------
------------------------------------------------------------
---------
>ASV_9
------------------------------------------------------------
--------ctaaaaat--------------------------------------------
-----------------------ctttccac-----------------------------
------------------------------------------------------------
--------gt------------gaatt-gttttgt-------------------------
-------------tgt------------------aa------------------------
---g----------------------t-------tggg----------------------
-----------------cttcg------------ctggcgt-------------------
-----------------------------------------------gtt----------
-----------------------------------------------------ctg--t-
--ttt-cg-------------------------------gacggagcg-caacgg-c---
------------------------------tt----------------ga-ggcca----
---------tca--------------------------------------------gg--
-g-----------------cgt----------tt-att----------------------
----------------------gtg-----------------------------------
---------------------------------------tcgt--g---------c-a-g
-tatt-cgctct----------------------------tttt---------g------
---------t-aaa-------------------------c--cc-a--------------
----ttt-------tt-------------------------------------ga---t-
-----------------g-aaa-ct-ga-tt----------------------atac---
--------------------------tgtgg-----------------------------
-----------------------ggacga-----------------------aa------
-----------------------g--------tc-tc-----------tgcttt------
t-------a----act-a-gata--gcaactttcagcagtggatgtctaggctcgc--ac
atcgatgaagaacgctgcgaactgcga---------------------------------
------------------------tacgtaatgcgaattgcaggattcagt---------
------------------------------------------------------------
---------
>ASV_10
------------------------------------------------------------
--------ctaaaaaa--------------------------------------------
-----------------------ctttccac-----------------------------
------------------------------------------------------------
--------gt------------gaact-gtca-aa-------------------------
--------------cc------------------tg-t----------------------
---t----------------------c-------tgtg----------------------
-----------------cttgt--------------------------------------
-gctgggtctg-------------------------------------------------
------------------------------------------------------cg--t-
--ttt-cggac-----------------------------gcggac-----acgg-t---
------------------------------gg-----------------a-ggctg----
---------aac--------------------------------------------gaag
--------------------gt----------tg-gttttct------------------
------------------------------------------------------------
------------------------tct--------tg-tgaga--g---------a-c-c
-agct-gatata----------------------------tttt---------t------
---------c-aaa-------------------------c--cc-c--------------
--ttttt-------ac------------------------a-------------a---a-
-----------------a-tga-ct-ga-tca---------------------atac---
--------------------------tgtga-----------------------------
-----------------------gaacga-----------------------aa------
-----------------------g--------tt-ct-----------tgcttt------
a-------a----act-a-gata--acaactttcagcagtggatgtctaggctcgc--ac
atcgatgaagaacgctgcgaactgcga---------------------------------
------------------------tacgtaatgcgaattgcagaattcagt---------
------------------------------------------------------------
---------
>ASV_11
------------------------------------------------------------
---------cttaaaa--------------------------------------------
-----------------------ctatccac-----------------------------
------------------------------------------------------------
--------gt------------gaacc-gtttgtacca----------------------
----------------------------------ag------------------------
--at----------------------t-------tgcg----------------------
-----------------ccgag-------atg----------------------------
-------tttgtg------------------------------cgtatttg-ttgt----
---------------------------------------a-------tca-ctgtg--t-
--att-cgtacgcggtgtg------------------tgtcaaatatg-tatgtc-g---
------------------------------ct-----------------t-ggctg----
---------atc--------------------------------------------gaag
--------------------gt----------cg-tatcgc-------------------
------------------------------------------------------------
-----------------------------actgtatt-gtgtg--t---------g-t-c
-ggct-gactta----------------------------tttt---------t------
---------c-aaa-------------------------c--cc----------------
----att-------ct------------------------t-------------a---c-
-----------------a-tac-tg-a--tt----------------------atac---
--------------------------tgtga-----------------------------
-----------------------agacga-----------------------aa------
-----------------------g--------tc-tt-----------tgcttt------
t------------act-a-gata--acaactttcagcagtggatgtctaggctcgc--ac
atcgatgaagaacgctgcgaactgcga---------------------------------
------------------------tacgtaatgcgaattgcagaattcagt---------
------------------------------------------------------------
---------
>ASV_12
------------------------------------------------------------
---------caaaaaa--------------------------------------------
-----------------------ctttccac-----------------------------
------------------------------------------------------------
--------gt------------gaacc-gttgtaa-------------------------
-------------ttt------------------tg-t----------------------
---t----------------------t-------tgtg----------------------
-----------------ccttctttc----------------------------------
------------------------------------------------------------
------------------------------------------------------------
------------------------------------------------------g-g---
------------------------------ga-----------------g-ggcta----
---------aac--------------------------------------------gaag
--------------------gt----------tg-tcc----------------------
----------------------gcaagtgtagtt--------------------------
----------------------------aattctgta-cgcgt--g---------g-t-c
-ttcc-gatgtc----------------------------tttt---------t------
-----------aaa-------------------------c--cc----------------
----att-------ac------------------------t-------------t---a-
-----------------a-tac-tg-at-ct----------------------atac---
--------------------------tccga-----------------------------
-----------------------gaacga-----------------------aa------
-----------------------g--------tt-tt-----------tggttt------
t-------a----atc---cata--acaactttcagcagtggatgtctaggctcgc--ac
atcgatgaagaacgctgcgaactgcga---------------------------------
------------------------tacgtaatgcgaattgcagaattcagt---------
------------------------------------------------------------
---------
>ASV_13
------------------------------------------------------------
--------cataaaaa--------------------------------------------
-----------------------ctttccac-----------------------------
------------------------------------------------------------
--------gt------------gaacc-gttacaa-------------------------
-------------tta------------------tg-t----------------------
---t----------------------c-------tgtg----------------------
-----------------ctctctctc----------------------------------
------------------------------------------------------------
------------------------------------------------------------
------------------------------------------------------g-g---
------------------------------ga-----------------g-ggctg----
---------aac--------------------------------------------gaag
--------------------gt----------agagct----------------------
----------------------gcatgt--------------------------------
---------------------------------aaaa-gtgcg--g---------t-t-t
-tgcc-gatgta----------------------------cttt---------t------
-----------aaa-------------------------c--cc-a--------------
----tta-------ca------------------------c-------------t---a-
-----------------a-tac-tg-aa-ct----------------------atac---
--------------------------tccga-----------------------------
-----------------------gaacga-----------------------aa------
-----------------------g--------tt-tt-----------tggttt------
t-------a----atc---aata--acaactttcagcagtggatgtctaggctcgc--ac
atcgatgaagaacgctgcgaactgcga---------------------------------
------------------------tacgtaatgcgaattgcagaattcagt---------
------------------------------------------------------------
---------
>ASV_14
------------------------------------------------------------
--------ctaaaaaa--------------------------------------------
-----------------------ctttccac-----------------------------
------------------------------------------------------------
--------gt------------gaact-gtcatta-------------------------
--------------tt------------------tg-t----------------------
---t----------------------g-------tgcg----------------------
-----------------ctctct------gcg-----------gtgtcggtggcgtct--
-gttggctgtatt------------------tg---------------------------
---------------------------------------a-----------tactg--c-
--tgg-cgggt-----------------------------gcgagccg---gatg-c---
------------------------------ag-----------------a-ggctg----
---------aac--------------------------------------------gaag
--------------------gt----------cg-agttgc-------------------
------------------------------------------------------------
--------------------------------------tttgc--t---------c-t-c
-ggct-gactta----------------------------tttt---------t------
---------c-aaa-------------------------c--cc-a--------------
----ata-------cc------------------------c-------------a---a-
-----------------c-tta-ct-ga-tt----------------------atac---
--------------------------tgtga-----------------------------
-----------------------gaacga-----------------------aa------
-----------------------g--------tt-ct-----------tgcttt------
t-------a----act-a-gata--acaactttcagcagtggatgtctaggctcgc--ac
atcgatgaagaacgctgcgaactgcga---------------------------------
------------------------tacgtaatgcgaattgcagaattcagt---------
------------------------------------------------------------
---------
>ASV_15
------------------------------------------------------------
---------caaaaaa--------------------------------------------
-----------------------caccccac-----------------------------
------------------------------------------------------------
--------gt------------gaatg-tactctt-------------------------
------------tatg------------------ag-g----------------------
---c----------------------t-------tgtg----------------------
-----------------ctg----------------------------------------
------------------------------------------------------------
------------------------------------------------------cc--c-
--t--------------------------------------------------tg-t---
------------------------------gg-----------------c-agcta----
---------gcc--------------------------------------------gaag
--------------------gt----------tt-cgca---------------------
------------------------------------------------------------
-------------------------------------------------------a-g-a
-agcc-gatgt-----------------------------caat---------t------
---------t-gaa-------------------------t--cc-t--------------
--t-ttta------aa------------------------c-------------t---a-
-----------------c-gac-tg-at-c-a---------------------aaac---
--------------------------tgca------------------------------
------------------------gatag-----------------------aa------
-----------------------a--------tg-tc-----------tgcatg------
c-------a----att-g-aaat--acaactttcaacagtggatgtctaggctcgc--ac
accgatgaagaacgctgcgaactgcga---------------------------------
------------------------tacgtaatgcgaattgcagaatttagt---------
------------------------------------------------------------
---------
>ASV_16
------------------------------------------------------------
--------ctaaaaaa--------------------------------------------
-----------------------ctatccac-----------------------------
------------------------------------------------------------
--------gt------------gaacc-gttaa-g-------------------------
-----------caaac------------------aa-g----------------------
---t----------------------t-------aagg----------------------
-----------------caggcg--------------------cgattggtggtgc----
-----gt-ctgggaagcgcttgtc-------------------gatattc-ga-------
-----------------------------------------tcgg--atc-ggata--t-
--tgt-c--gggcgtcgtc---------------ctggacacgctgtc-gatcgg-a---
------------------------------gt-----------------c-ggcta----
---------aac--------------------------------------------gaag
--------------------gt----------cg-ggcgttcg-----------------
---ctatcggagcg----atgtgcgcgttgtcgcacgt----------------------
----------------------tgctg--caatggct-cgagc--a---------a-g-c
-ggct-gattta-----------------t----------gtct---------t------
---------t-caa-------------------------a--cc----------------
----ata-------cg------------------------t-------------g---a-
-----------------c-gta-ct-ga-tt----------------------atac---
--------------------------tgtga-----------------------------
-----------------------ggacga-----------------------aa------
-----------------------g--------tc-ct-----------tgcttt------
t------------act-a-gata--acaactttcagcagtggatgtctaggctcgc--ac
atcgatgaagaacgctgcgaactgcga---------------------------------
------------------------tacgtaatgcgaattgcagaattcagt---------
------------------------------------------------------------
---------
>ASV_17
------------------------------------------------------------
--------caaaaaaa--------------------------------------------
-----------------------ctttccac-----------------------------
------------------------------------------------------------
--------gt------------gaacc-gttgtaa-------------------------
-------------cta------------------tg-t----------------------
---t----------------------c-------tgtg----------------------
-----------------ctctcttct----------------------------------
------------------------------------------------------------
------------------------------------------------------------
----------------------------------------------------cgg-a---
------------------------------ga-----------------g-agctg----
---------aac--------------------------------------------gaag
--------------------gt----------gg-gct----------------------
----------------------gctt----------------------------------
------------------------------------a-attgt--a---------g-t-c
-tgcc-gatgta----------------------------cttt---------t------
-----------aaa-------------------------c--cc-a--------------
----tta-------aa------------------------c-------------t---a-
-----------------a-tac-tg-aa-ct----------------------atac---
--------------------------tccga-----------------------------
-----------------------aaacga-----------------------aa------
-----------------------g--------tc-tt-----------tggttt------
t-------a----atc---aata--acaactttcagcagtggatgtctaggctcgc--ac
atcgatgaagaacgctgcgaactgcga---------------------------------
------------------------tacgtaatgcgaattgcagaattcagt---------
------------------------------------------------------------
---------
>ASV_18
------------------------------------------------------------
--------ctaaaaaa--------------------------------------------
-----------------------ctttccac-----------------------------
------------------------------------------------------------
--------gt------------gaacc-gtatcaac------------------------
----------cctttt------------------ag-t----------------------
---t----------------------g-------gggg----------------------
-----------------------------tct-----------tgt--------------
------------------------------------------------------------
------------------------------------------------------------
------------------------------------------------------------
------------------------------------------------------------
-----------------------accctatc-------------------at-ggcgaat
--------------------gt----------t--tgga---------------------
----ct------------------------------------------------------
-----------------------------------tc-ggtcc--g---------g-g-c
-gagt-agcttt-----------------t----------tgtt---------t------
---------t-aaa-------------------------c--c--c--------------
----att-------tc------------------------a-------------c---a-
-----------------a-ttc-tg-a--tt----------------------atac---
--------------------------tgtgg-----------------------------
-----------------------ggacga-----------------------aa------
-----------------------g--------tc-tc-----------tgcttt------
t-------a----act-a-gata--gcaactttcagcagtggatgtctaggctcgc--ac
atcgatgaagaacgctgcgaactgcga---------------------------------
------------------------tacgtaatgcgaattgcaggattcagt---------
------------------------------------------------------------
---------
>ASV_19
------------------------------------------------------------
--------ctaaaaaa--------------------------------------------
-----------------------ctttccac-----------------------------
------------------------------------------------------------
--------gt------------gaact-gtca-aa-------------------------
--------------cc------------------tg-t----------------------
---t----------------------c-------tgtg----------------------
-----------------cttgt--------------------------------------
-gctgggtctg-------------------------------------------------
------------------------------------------------------cg--t-
--ttt-cggac-----------------------------gcggac-----acgg-t---
------------------------------gg-----------------a-ggctg----
---------aac--------------------------------------------gaag
--------------------gt----------tg-gttttct------------------
------------------------------------------------------------
------------------------tct--------tg-tgaga--g---------a-c-c
-agct-gatata----------------------------tttt---------t------
---------c-aaa-------------------------c--cc-c-t------------
--ttttt-------ac------------------------a-------------a---a-
-----------------a-tga-ct-ga-tca---------------------atac---
--------------------------tgtga-----------------------------
-----------------------gaacga-----------------------aa------
-----------------------g--------tt-ct-----------tgcttt------
a-------a----act-a-gata--acaactttcagcagtggatgtctaggctcgc--ac
atcgatgaagaacgctgcgaactgcga---------------------------------
------------------------tacgtaatgcgaattgcagaattcagt---------
------------------------------------------------------------
---------
>ASV_20
------------------------------------------------------------
--------caaaaaaa--------------------------------------------
-----------------------ctgtccac-----------------------------
------------------------------------------------------------
--------gt------------gaatg-tattctt-------------------------
------------tatg------------------ag-g----------------------
---c----------------------t-------tgtg----------------------
-----------------ctc----------------------------------------
------------------------------------------------------------
------------------------------------------------------tc----
------------------------------------------------------------
------------------------------ac-----------------g-agcta----
---------gcc--------------------------------------------gaag
--------------------gt----------tt-cgaa---------------------
------------------------------------------------------------
-------------------------------------------------------a-g-g
-aacc-gatgt-----------------------------attt---------t------
---------t-taa-------------------------t--cc-c--------------
--t-ttta----tact------------------------t-------------t---a-
-----------------t-gac-tg-at-acc---------------------actt---
--------------------------agca------------------------------
------------------------ttcag-----------------------aa------
-----------------------a--------tg-at-----------tgcttg------
t-------a----att-a-ctat--acaactttcaacagtggatgtctaggctcgc--ac
atcgatgaagaccacagcgaaatgtga---------------------------------
------------------------tacgtaatgcgaattgcagaattcagt---------
------------------------------------------------------------
---------
>ASV_21
------------------------------------------------------------
--------caaaaaaa--------------------------------------------
-----------------------ctttccac-----------------------------
------------------------------------------------------------
--------gt------------gaacc-gttgtaa-------------------------
-------------tta------------------tg-t----------------------
---t----------------------t-------tgtg----------------------
-----------------ctttccttc----------------------------------
------------------------------------------------------------
------------------------------------------------------------
------------------------------------------------------g-g---
------------------------------ga-----------------t-cgcta----
---------aac--------------------------------------------gaag
--------------------gt---------ctg-gct----------------------
----------------------gctttgctctt---------------------------
--------------------------------tgggt-atcgc--g---------gct-g
-tacc-gatgta----------------------------cttt---------t------
---------c-aaa-------------------------c--cc-a--------------
----ttt-------ac------------------------t-------------t---a-
-----------------a-tac-tgaaa-ct----------------------atac---
--------------------------tccga-----------------------------
-----------------------gaacga-----------------------aa------
-----------------------g--------tt-tt-----------tggttt------
t-------a----atc---cata--acaactttcagcagtggatgtctaggctcgc--ac
atcgatgaagaacgctgcgaactgcga---------------------------------
------------------------tacgtaatgcgaattgcagaattcagt---------
------------------------------------------------------------
---------
>ASV_22
------------------------------------------------------------
--------ctaaaaaa--------------------------------------------
-----------------------ctttccac-----------------------------
------------------------------------------------------------
--------gt------------gaatg-tactctt-------------------------
------------tatg------------------ag-g----------------------
---c----------------------t-------tgtg----------------------
-----------------ctg----------------------------------------
------------------------------------------------------------
------------------------------------------------------cc--c-
--t--------------------------------------------------tg-t---
------------------------------gg-----------------c-agcta----
---------gcc--------------------------------------------gaag
--------------------gt----------tt-cgca---------------------
------------------------------------------------------------
-------------------------------------------------------a-g-a
-agcc-gatgt-----------------------------caat---------t------
---------t-gaa-------------------------t--cc-t--------------
--t-ttta------aa------------------------c-------------t---a-
-----------------c-gac-tg-at-c-a---------------------aaac---
--------------------------tgca------------------------------
------------------------gatag-----------------------aa------
-----------------------a--------tg-tc-----------tgcatg------
c-------a----att-g-aaat--acaactttcaacagtggatgtctaggctcgc--ac
accgatgaagaacgctgcgaactgcga---------------------------------
------------------------tacgtaatgcgaattgcagaattcagt---------
------------------------------------------------------------
---------
>ASV_23
------------------------------------------------------------
---------ctaaaaa--------------------------------------------
-----------------------ctttccac-----------------------------
------------------------------------------------------------
--------gt------------gaacc-gttgcaa-------------------------
-------------tgc------------------tg-t----------------------
---t----------------------t-------tgtg----------------------
-----------------ccgccg-------------------------------------
-------------------------------------------tgtgctc----------
------------------------------------------------------tg--t-
--gcg---------------------------------------------------c---
------------------------------gg-----------------t-ggctg----
---------aac--------------------------------------------gaag
--------------------gt----------gc--------------------------
------------------------------------------------------------
--------------------------------------cgtga--a---------a-c-g
-cacc-gatgct----------------------------cttt---------t------
-----------aaa-------------------------c--ca----------------
----ttt-------ct------------------------a-------------a---a-
-----------------t-tac-tg-at-tg----------------------atac---
--------------------------tccta-----------------------------
-----------------------ggacga-----------------------aa------
-----------------------g--------tc-tt-----------tggttt------
t-------a----atc---ctaa--acaactttcagcagtggatgtctaggctcgc--ac
atcgatgaagaacgctgcgaactgcga---------------------------------
------------------------tacgtaatgcgaattgcagaattcagt---------
------------------------------------------------------------
---------
>ASV_24
------------------------------------------------------------
--------ctaaaaaa--------------------------------------------
-----------------------ctttccac-----------------------------
------------------------------------------------------------
--------gt------------gaact-gtctgta-------------------------
--------------tt------------------tg-t----------------------
---t----------------------t-------tgtg----------------------
-----------------tctgc-------gc--------------gttgctggcgtgcg-
---tgtgtttgct------------------------------tgcgctt----------
---------------------------------------------------cggtg--t-
--tgg-cgagt---------------------------gcgcgtgctg-gcggtg-c---
------------------------------gc-----------------g-gactg----
---------aac--------------------------------------------gaag
--------------------gt----------tg-tgt----------------------
----tt----------------gctgtgtgcgtgctgcactgctgactttgcatgaattt
gtatcgtcttggcggagtggcgcgtgc--------tg--atgc--g---------g-c-c
-ggct-gacttat----------------c----------tttt---------t------
---------c-aaa-------------------------c--cc-c--------------
----ata-------cc------------------------t-------------a---a-
-----------------c-tta-ct-ga-tt----------------------atac---
--------------------------tgtga-----------------------------
-----------------------gaacga-----------------------aa------
-----------------------g--------tt-ct-----------tgcttt------
t------------act-a-gata--acaactttcagcagtggatgtctaggctcgc--ac
atcgatgaagaacgctgcgaactgcga---------------------------------
------------------------tacgtaatgcgaattgcagaattcagt---------
------------------------------------------------------------
---------
>ASV_25
------------------------------------------------------------
---------ctaaaaa--------------------------------------------
-----------------------ctttccac-----------------------------
------------------------------------------------------------
--------gt------------gaacc-gttgcaa-------------------------
-------------tgc------------------tg-t----------------------
---t----------------------t-------tgtg----------------------
-----------------ccgccg-------------------------------------
-------------------------------------------tgtgctc----------
------------------------------------------------------tg--t-
--gcg---------------------------------------------------c---
------------------------------gg-----------------t-ggctg----
---------aac--------------------------------------------gaag
--------------------gt----------gc--------------------------
------------------------------------------------------------
--------------------------------------cgtaa--a---------a-c-g
-cacc-gatgct----------------------------cttt---------t------
-----------aaa-------------------------c--ca----------------
----ttt-------ct------------------------a-------------a---a-
-----------------t-tac-tg-at-tg----------------------atac---
--------------------------tccta-----------------------------
-----------------------ggacga-----------------------aa------
-----------------------g--------tc-tt-----------tggttt------
t-------a----atc---ctaa--acaactttcagcagtggatgtctaggctcgc--ac
atcgatgaagaacgctgcgaactgcga---------------------------------
------------------------tacgtaatgcgaattgcagaattcagt---------
------------------------------------------------------------
---------
>ASV_26
------------------------------------------------------------
---------caaaaaa--------------------------------------------
-----------------------ctttccac-----------------------------
------------------------------------------------------------
--------gt------------gaacc-gttgtaa-------------------------
-------------ttt------------------tg-t----------------------
---t----------------------t-------tgtg----------------------
-----------------ccttctttc----------------------------------
------------------------------------------------------------
------------------------------------------------------------
------------------------------------------------------g-g---
------------------------------ga-----------------g-ggcta----
---------aac--------------------------------------------gaag
--------------------gt----------tg-tcc----------------------
----------------------gcaagtgtagtt--------------------------
----------------------------aattctgta-cgcgt--g---------g-t-c
-ttcc-gatgtc----------------------------tttt---------t------
-----------aaa-------------------------c--cc----------------
----att-------at------------------------t-------------t---a-
-----------------a-tac-tg-at-ct----------------------atac---
--------------------------tccga-----------------------------
-----------------------gaacga-----------------------aa------
-----------------------g--------tt-tt-----------tggttt------
t-------a----atc---cata--acaactttcagcagtggatgtctaggctcgc--ac
atcgatgaagaacgctgcgaactgcga---------------------------------
------------------------tacgtaatgcgaattgcagaattcagt---------
------------------------------------------------------------
---------
>ASV_27
------------------------------------------------------------
-------ctaaaaaaa--------------------------------------------
-----------------------ctttccac-----------------------------
------------------------------------------------------------
--------gt------------gaact-gtcgtta-------------------------
--------------tt------------------tg-t----------------------
---t----------------------g-------tgcg----------------------
-----------------ctctct------gcg-----------gtgtcggtggcgtct--
-gctggctttgt------------------------------------------------
------------------------------------------------------tg--c-
--tgg-cgggt-----------------------------gcgagccg---gatg-c---
------------------------------gg-----------------a-ggctg----
---------aac--------------------------------------------gaag
--------------------gt----------cg-agttgc-------------------
------------------------------------------------------------
--------------------------------------tttgc--t---------c-t-c
-ggct-gactta----------------------------tttt---------t------
---------c-aaa-------------------------c--cc-a--------------
----ata-------cc------------------------a-------------a---a-
-----------------c-tta-ct-ga-tt----------------------atac---
--------------------------tgtga-----------------------------
-----------------------gaacga-----------------------aa------
-----------------------g--------tt-ct-----------tgcttt------
g-------a----act-a-gata--acaactttcagcagtggatgtctaggctcgc--ac
atcgatgaagaacgctgcgaactgcga---------------------------------
------------------------tacgtaatgcgaattgcagaattcagt---------
------------------------------------------------------------
---------
>ASV_28
------------------------------------------------------------
-------caaaaacaa--------------------------------------------
-----------------------ctttccac-----------------------------
------------------------------------------------------------
--------gt------------gaact-gtcg-ta-------------------------
--------------cg------------------ag-a----------------------
---t----------------------t-------cgcg----------------------
-----------------ccgtg-------ac-------------gcgtgttggcg-----
-------ctgt-g------------------------------tgtgtct----------
------------------------------------------------gt-ctgtg--t-
--ctt-ctttcgggaggatgtggatggatggtgca---tggcgttgac-cgcgtg-g---
------------------------------gt-----------------c-ggctg----
---------atc--------------------------------------------gaag
--------------------gt----------cg-cg-----------------------
----tt----------------gtgc----------------------------------
-------------------------------attctt-gcatg--g---------c-g-c
-ggct-gactta-----------------t----------tctt---------t------
---------c-aaa-------------------------c--cc-a--------------
----tta-------ct-------------------------a-----------at---a-
-----------------c-tac-tg-at-tc----------------------atac---
--------------------------tgtga-----------------------------
-----------------------ggacga-----------------------aa------
-----------------------g--------tc-tt-----------tgcttt------
t-------a-----ct-a-gata--acaactttcagcagtggatgtctaggctcgc--ac
atcgatgaagaacgctgcgaactgcga---------------------------------
------------------------tacgtaatgcgaattgcagaattcagt---------
------------------------------------------------------------
---------
>ASV_29
------------------------------------------------------------
--------ctaaaaaa--------------------------------------------
-----------------------ctttccac-----------------------------
------------------------------------------------------------
--------gt------------gaact-gtca-aa-------------------------
--------------cc------------------tg-t----------------------
---t----------------------c-------tgtg----------------------
-----------------cttgt--------------------------------------
-gctgggtctg-------------------------------------------------
------------------------------------------------------cg--t-
--ttc-cggac-----------------------------gcggac-----acgg-t---
------------------------------gg-----------------a-ggctg----
---------aac--------------------------------------------gaag
--------------------gt----------tg-gttttct------------------
------------------------------------------------------------
------------------------tct--------tg-tgaga--g---------a-c-c
-agct-gatata----------------------------tttt---------t------
---------c-aaa-------------------------c--cc-c--------------
--ttttt-------ac------------------------a-------------a---a-
-----------------a-tga-ct-ga-tca---------------------atac---
--------------------------tgtga-----------------------------
-----------------------gaacga-----------------------aa------
-----------------------g--------tt-ct-----------tgcttt------
a-------a----act-a-gata--acaactttcagcagtggatgtctaggctcgc--ac
atcgatgaagaacgctgcgaactgcga---------------------------------
------------------------tacgtaatgcgaattgcagaattcagt---------
------------------------------------------------------------
---------
>ASV_30
------------------------------------------------------------
--------caaaaaaa--------------------------------------------
-----------------------ctttccac-----------------------------
------------------------------------------------------------
--------gt------------gaacc-gttctgtc------------------------
----------------------------------cg-t----------------------
---t----------------------t-------tgtg----------------------
-----------------ccgttgc------------------------------------
------------------------------------------------------------
------------------------------------------------------tg--t-
--tgt------------------------------ctcgattcgtcga-gaagag-c---
------------------------------ag-----------------t-ggcta----
---------aac--------------------------------------------gaag
--------------------gc----------tg-tga----------------------
----------------------gctt----------------------------------
--------------------------------------cgtgc--t---------t-g-c
-ggtc-gattta-----------------t----------tctt---------t------
---------c-aaa-------------------------c--cc-ca-------------
----tac-------gt------------------------t-------------a---a-
-----------------g-aac-tg-aa-gt----------------------atac---
--------------------------tgtga-----------------------------
-----------------------ggacga-----------------------aa------
-----------------------g--------tc-ct-----------tgcttt------
g-------a----act-a-gata--gcaactttcagcagtggatgtctaggctcgc--ac
atcgatgaagaacgctgcgaactgcga---------------------------------
------------------------tacgtaatgcgaattgcaggattcagt---------
------------------------------------------------------------
---------
>ASV_31
------------------------------------------------------------
---------cataaaa--------------------------------------------
-----------------------ctttccac-----------------------------
------------------------------------------------------------
--------gt------------gaacc-gttacaa-------------------------
-------------tta------------------tg-t----------------------
---t----------------------c-------tgtg----------------------
-----------------ctctctctc----------------------------------
------------------------------------------------------------
------------------------------------------------------------
------------------------------------------------------g-g---
------------------------------ga-----------------g-ggctg----
---------aac--------------------------------------------gaag
--------------------gt----------gg-gc-----------------------
----------------------gcatgt--------------------------------
--------------------------------------atgtg--t---------g-t-c
-tgcc-gatgta----------------------------cttt---------t------
---------c-aaa-------------------------c--cc----------------
----att-------ac------------------------t-------------a---a-
-----------------a-tac-tg-aa-ct----------------------atac---
--------------------------tccga-----------------------------
-----------------------gaacga-----------------------aa------
-----------------------g--------tt-tt-----------tggttt------
t-------a----atc---aata--acaactttcagcagtggatgtctaggctcgc--ac
atcgatgaagaacgctgcgaactgcga---------------------------------
------------------------tacgtaatgcgaattgcagaattcagt---------
------------------------------------------------------------
---------
>ASV_32
------------------------------------------------------------
--------caaaaaaa--------------------------------------------
-----------------------ctttccac-----------------------------
------------------------------------------------------------
--------gt------------gaacc-gttgtaa-------------------------
-------------tta------------------tg-t----------------------
---t----------------------c------ttgtg----------------------
-----------------ctttccttc----------------------------------
------------------------------------------------------------
------------------------------------------------------------
------------------------------------------------------g-g---
------------------------------ga-----------------a-ggctg----
---------aac--------------------------------------------gaag
--------------------gt----------ga-gct----------------------
----------------------gcttta--------------------------------
------------------------------tttttgt-attgt--g---------g-c-t
-tgcc-gatgta----------------------------cttt---------t------
---------c-aaa-------------------------c--cc-a--------------
----ttt-------ac------------------------t-------------t---a-
-----------------a-tac-tg-aa-ct----------------------atac---
--------------------------tccga-----------------------------
-----------------------aaacga-----------------------aa------
-----------------------g--------tc-tt-----------tggttt------
t-------a----atc---aata--acaactttcagcagtggatgtctaggctcgc--ac
atcgatgaagaacgctgcgaactgcga---------------------------------
------------------------tacgtaatgcgaattgcagaattcagt---------
------------------------------------------------------------
---------
>ASV_33
------------------------------------------------------------
---------caaaaaa--------------------------------------------
-----------------------caccccac-----------------------------
------------------------------------------------------------
--------gt------------gaatg-tactctt-------------------------
------------tatg------------------ag-g----------------------
---c----------------------t-------tgtg----------------------
-----------------ctg----------------------------------------
------------------------------------------------------------
------------------------------------------------------cc--c-
--t--------------------------------------------------tg-t---
------------------------------gg-----------------c-agcta----
---------gcc--------------------------------------------gaag
--------------------gt----------tt-cgca---------------------
------------------------------------------------------------
-------------------------------------------------------a-g-a
-agcc-gatgt-----------------------------caat---------t------
---------t-gaa-------------------------t--cc-t--------------
--t-ttta------aa------------------------c-------------t---a-
-----------------c-gac-tg-at-c-a---------------------aaac---
--------------------------tgca------------------------------
------------------------gatag-----------------------aa------
-----------------------a--------tg-tc-----------tgcatg------
c-------a----att-g-aaat--acaactttcaacagtggatgtctaggctcgc--ac
accgatgaagaacgctgcgaactgcga---------------------------------
------------------------tacgtaatgcgaattgcagaatccagt---------
------------------------------------------------------------
---------
>ASV_34
------------------------------------------------------------
-------caaaaacaa--------------------------------------------
-----------------------ctttccac-----------------------------
------------------------------------------------------------
--------gt------------gaact-gtct-ta-------------------------
--------------cg------------------ag-a----------------------
---t----------------------t-------cgcg----------------------
-----------------ccgtg-------ac-------------gcgtgttgacg-----
-------ctgt-g------------------------------tg----t----------
------------------------------------------------gt-ttgtg--t-
--ctt-ctttcgagaggatat---tgtgatgcaaa---cagtgttgac-cgtgtg-g---
------------------------------gt-----------------c-ggctg----
---------atc--------------------------------------------gaag
--------------------gt----------cg-ct-----------------------
----tt----------------gtgc----------------------------------
-------------------------------attatt-gtatg--g---------a-g-c
-ggct-gactta-----------------t----------tctt---------t------
---------c-aaa-------------------------c--cc-a--------------
----tta-------ca------------------------ca-----------at---a-
-----------------c-tac-tg-at-tc----------------------atac---
--------------------------tgtga-----------------------------
-----------------------ggacga-----------------------aa------
-----------------------g--------tc-tt-----------tgcttt------
t-------a-----ct-a-gata--acaactttcagcagtggatgtctaggctcgc--ac
atcgatgaagaacgctgcgaactgcga---------------------------------
------------------------tacgtaatgcgaattgcagaattcagt---------
------------------------------------------------------------
---------
>ASV_35
------------------------------------------------------------
-------caaaaacaa--------------------------------------------
-----------------------ctttccac-----------------------------
------------------------------------------------------------
--------gt------------gaact-gtct-ta-------------------------
--------------cg------------------ag-a----------------------
---t----------------------t-------cgcg----------------------
-----------------ccgtg-------ac-------------gcgtgttgacg-----
-------ctgt-g------------------------------tg----t----------
------------------------------------------------gt-ctgtg--t-
--ctt-ctttcgagaggatat---tgtgatgcaaa---cagtgttgac-cgtgtg-g---
------------------------------gt-----------------c-ggctg----
---------atc--------------------------------------------gaag
--------------------gt----------cg-ct-----------------------
----tt----------------gtgc----------------------------------
-------------------------------attatt-gtatg--g---------a-g-c
-ggct-gactta-----------------t----------tctt---------t------
---------c-aaa-------------------------c--cc-a--------------
----tta-------ca------------------------ca-----------at---a-
-----------------c-tac-tg-at-tc----------------------atac---
--------------------------tgtga-----------------------------
-----------------------ggacga-----------------------aa------
-----------------------g--------tc-tt-----------tgcttt------
t-------a-----ct-a-gata--acaactttcagcagtggatgtctaggctcgc--ac
atcgatgaagaacgctgcgaactgcga---------------------------------
------------------------tacgtaatgcgaattgcagaattcagt---------
------------------------------------------------------------
---------
>ASV_36
------------------------------------------------------------
---------cttaaaa--------------------------------------------
-----------------------ctatccac-----------------------------
------------------------------------------------------------
--------gt------------gaacc-gtttgtatga----------------------
----------------------------------ag------------------------
--at----------------------t-------tgcg----------------------
-----------------ccgag-------atg----------------------------
-------tttgtg------------------------------cgtgtttg-ttgt----
---------------------------------------a-------tca-ctgtg--t-
--gtt-cgtacgcggtgtg------------------tggcaagtatg-tatgac-g---
------------------------------ct-----------------t-ggctg----
---------atc--------------------------------------------gaag
--------------------gt----------cg-atatgc-------------------
------------------------------------------------------------
-----------------------------acttgatt-gtgtg--t---------g-t-c
-ggct-gactta----------------------------tttt---------t------
---------c-aaa-------------------------c--cc----------------
----att-------ct------------------------a-------------c---a-
-----------------g-tac-tg-a--tt----------------------atac---
--------------------------tgtga-----------------------------
-----------------------agacga-----------------------aa------
-----------------------g--------tc-tt-----------tgcttt------
t------------act-a-gata--acaactttcagcagtggatgtctaggctcgc--ac
atcgatgaagaacgctgcgaactgcga---------------------------------
------------------------tacgtaatgcgaattgcagaattcagt---------
------------------------------------------------------------
---------
>ASV_37
------------------------------------------------------------
---------ctaaaaa--------------------------------------------
-----------------------ctttccac-----------------------------
------------------------------------------------------------
--------gt------------gaacc-gttgtaa-------------------------
-------------tgc------------------tg-t----------------------
---t----------------------t-------tgtg----------------------
-----------------ctgccg-------------------------------------
-------------------------------------------tgtactt----------
------------------------------------------------------ag--t-
--atg---------------------------------------------------c---
------------------------------ga-----------------a-ggctg----
---------aac--------------------------------------------gaag
--------------------gt----------gc--------------------------
------------------------------------------------------------
--------------------------------------cgtaa--a---------a-c-g
-cacc-gatgct----------------------------cttt---------t------
-----------aaa-------------------------c--ca----------------
----ttt-------ct------------------------a-------------a---a-
-----------------t-tac-tg-at-tg----------------------atac---
--------------------------tccta-----------------------------
-----------------------ggacga-----------------------aa------
-----------------------g--------tc-tt-----------tggttt------
t-------a----atc---ctaa--acaactttcagcagtggatgtctaggctcgc--ac
atcgatgaagaacgctgcgaactgcga---------------------------------
------------------------tacgtaatgcgaattgcagaattcagt---------
------------------------------------------------------------
---------
>ASV_38
------------------------------------------------------------
-------caaaaaaaa--------------------------------------------
-----------------------ctttccac-----------------------------
------------------------------------------------------------
--------gt------------gaacc-gttgtaa-------------------------
-------------cta------------------tg-t----------------------
---t----------------------c-------tgtg----------------------
-----------------ctctcttct----------------------------------
------------------------------------------------------------
------------------------------------------------------------
----------------------------------------------------cgg-a---
------------------------------ga-----------------g-agctg----
---------aac--------------------------------------------gaag
--------------------gt----------gg-gct----------------------
----------------------gctt----------------------------------
------------------------------------a-attgt--a---------g-t-c
-tgcc-gatgta----------------------------cttt---------t------
-----------aaa-------------------------c--cc-a--------------
----tta-------aa------------------------c-------------t---a-
-----------------a-tac-tg-aa-ct----------------------atac---
--------------------------tccga-----------------------------
-----------------------aaacga-----------------------aa------
-----------------------g--------tc-tt-----------tggttt------
t-------a----atc---aata--acaactttcagcagtggatgtctaggctcgc--ac
atcgatgaagaacgctgcgaactgcga---------------------------------
------------------------tacgtaatgcgaattgcagaattcagt---------
------------------------------------------------------------
---------
>ASV_39
------------------------------------------------------------
--------ctaaaaaa--------------------------------------------
-----------------------ctttccac-----------------------------
------------------------------------------------------------
--------gt------------gaact-gtcgtta-------------------------
--------------tt------------------tg-t----------------------
---t----------------------g-------tgtg----------------------
-----------------tgtgc-------gc--------------gtt----gctggcg-
---tgcgtttgct------------------------------tacgctt----------
---------------------------------------------------cggtg--t-
--ttg-cgagtg-------------------------cgcgcgtgctg-gcggtg-c---
------------------------------gc-----------------a-gactg----
---------aac--------------------------------------------gaag
--------------------gt----------cg-tgtgt-t------------------
---tgc----------------tgtgtgtgcctgctgcaccgctgactttgcattgattt
gcatggtgttggcggagcggcgggtgt----gctatg-cgtgc--g---------c-g-c
-ggct-gactta-----------------t----------tttt---------t------
---------c-aaa-------------------------c--cc-g--------------
----ata-------cc------------------------t-------------a---a-
-----------------a-tga-ct-ga-tt----------------------atac---
--------------------------tgtga-----------------------------
-----------------------gaacga-----------------------aa------
-----------------------g--------tt-ct-----------tgcttt------
a-------a----act-a-gata--acaactttcagcagtggatgtctaggctcgc--ac
atcgatgaagaacgctgcgaactgcga---------------------------------
------------------------tacgtaatgcgaattgcagaattcagt---------
------------------------------------------------------------
---------
>ASV_40
------------------------------------------------------------
---------ctaaaaa--------------------------------------------
-----------------------ctttccac-----------------------------
------------------------------------------------------------
--------gt------------gaatg-tactctt-------------------------
------------tatg------------------ag-g----------------------
---c----------------------t-------tgtg----------------------
-----------------ctg----------------------------------------
------------------------------------------------------------
------------------------------------------------------cc--c-
--t--------------------------------------------------tg-t---
------------------------------gg-----------------c-agcta----
---------gcc--------------------------------------------gaag
--------------------gt----------tt-cgca---------------------
------------------------------------------------------------
-------------------------------------------------------a-g-a
-agcc-gatgt-----------------------------caat---------t------
---------t-gaa-------------------------t--cc-t--------------
--t-ttta------aa------------------------c-------------t---a-
-----------------c-gac-tg-at-c-a---------------------aaac---
--------------------------tgca------------------------------
------------------------gatag-----------------------aa------
-----------------------a--------tg-tc-----------tgcatg------
c-------a----att-g-aaat--acaactttcaacagtggatgtctaggctcgc--ac
accgatgaagaacgctgcgaactgcga---------------------------------
------------------------tacgtaatgcgaattgcagaattcagt---------
------------------------------------------------------------
---------
>ASV_41
------------------------------------------------------------
--------ctaaaaaa--------------------------------------------
-----------------------ctttccac-----------------------------
------------------------------------------------------------
--------gt------------gaacc-gttataa-------------------------
-------------cta------------------tg-t----------------------
---t----------------------c-------tgtg----------------------
-----------------cttcg--------------------------------------
--ctgattttgta------------------------------cgacctt----------
------------------------------------------------------tc--t-
--tct----------------------------agagaggacgaatagaggacgc-t---
------------------------------tg-----------------a-ggcta----
---------aac--------------------------------------------gaag
--------------------gt----------ta-gcta---------------------
----------------------gtacttcttcgg--------------------------
-----------------------------------ag-gcgct--a---------g-t-t
-agct-gattta----------------------------tttt---------t------
---------c-aaa-------------------------c--cc----------------
----tta-------ca------------------------c-------------a---a-
-----------------t-tac-tg-a--tt----------------------atac---
--------------------------tgtga-----------------------------
-----------------------gaacga-----------------------aa------
-----------------------g--------tt-ct-----------tgcttt------
t-------a----act-a-gata--acaactttcagcagtggatgtctaggctcgc--ac
atcgatgaagaacgctgcgaactgcga---------------------------------
------------------------tacgtaatgcgaattgcagaattcagt---------
------------------------------------------------------------
---------
>ASV_42
------------------------------------------------------------
--------ctaaaaaa--------------------------------------------
-----------------------ctttccac-----------------------------
------------------------------------------------------------
--------gt------------gaact-gtctgta-------------------------
--------------tt------------------tg-t----------------------
---t----------------------g-------tgtg----------------------
-----------------tctgt-------gcg---------------tgctggcgtgc--
------gttt--------------------------------------------------
------------------------------------------------------------
----------t-----------------------------gcgtgccg-g-cgtg-t---
------------------------------gc-----------------g-gactg----
---------aac--------------------------------------------gaag
--------------------gt----------cg-tg-----------------------
----tc----------------gct-----------------------------------
---------------------------------------------g---------t-g-c
-ggct-gacttc----------------------------tttt---------t------
---------c-aaa-------------------------c--cc-c--------------
----ata-------cg------------------------t-------------a---a-
-----------------a-tga-ct-ga-tt----------------------atac---
--------------------------tgtga-----------------------------
-----------------------gaacga-----------------------aa------
-----------------------g--------tt-ct-----------tgcttt------
g-------a----act-a-gata--acaactttcagcagtggatgtctaggctcgc--ac
atcgatgaagaacgctgcgaactgcga---------------------------------
------------------------tacgtaatgcgaattgcagaattcagt---------
------------------------------------------------------------
---------
>ASV_43
------------------------------------------------------------
---ca-----tcgggc--------------------------------------------
------------------------------------------------------------
-----------------------------------------gtctc---tgacacccgtg
ttcgtcacga------------ggaac--agtctg-------------------------
------------------------------------------------------------
-ttt----------------------c-------ggg-----------------------
------------------------------------------------------------
------------------------------------------------------------
------------------------------------------------------------
------------------------------------------------------------
----------------------------------------------------gtgct---
------------------------------------------------------------
------------------------------------------------------------
------------------------------------------------------------
-----------------------------------------------------------c
gcacc---------------------------------cccgtt---------tt-----
-----------------------------------cgtccg-ct-tgagc----------
--------------------------------a-atcaagtgtgat-tc-cgccaaaca-
-------------------ttt-tg-at--------------------------------
--------------------------cgtgacga--------------------------
------------------------ttcat-----------------------aaggcg--
---cgtctc------------------gga--ccgcc-g---------tgac-a------
tg------a---aacg-t-aaac--aacactttcagcaacggatgtcttggctccc--ac
aacgatgaagaacgcagcgaactgcga---------------------------------
------------------------tacgtcatgcgaattgcaagatccagt---------
------------------------------------------------------------
---------
>ASV_44
------------------------------------------------------------
--------ctaaaaaa--------------------------------------------
-----------------------ctttccac-----------------------------
------------------------------------------------------------
--------gt------------gaact-gtca-aa-------------------------
--------------cc------------------tg-t----------------------
---t----------------------c-------tgtg----------------------
-----------------cttgt--------------------------------------
-gctgggtctg-------------------------------------------------
------------------------------------------------------cg--t-
--ttt-cggac-----------------------------gcggac-----gcgg-t---
------------------------------gg-----------------a-ggctg----
---------aac--------------------------------------------gaag
--------------------gt----------tg-gttttct------------------
------------------------------------------------------------
------------------------tct--------tg-tgaga--g---------a-c-c
-agct-gatata----------------------------tttt---------t------
---------c-aaa-------------------------c--cc-c--------------
--ttttt-------ac------------------------a-------------a---a-
-----------------a-tga-ct-ga-tca---------------------atac---
--------------------------tgtga-----------------------------
-----------------------gaacga-----------------------aa------
-----------------------g--------tt-ct-----------tgcttt------
a-------a----act-a-gata--acaactttcagcagtggatgtctaggctcgc--ac
atcgatgaagaacgctgcgaactgcga---------------------------------
------------------------tacgtaatgcgaattgcagaattcagt---------
------------------------------------------------------------
---------
>ASV_45
------------------------------------------------------------
--------ctaaaaaa--------------------------------------------
-----------------------ctttccac-----------------------------
------------------------------------------------------------
--------gt------------gaact-gtca-aa-------------------------
--------------cc------------------tg-t----------------------
---t----------------------c-------tgtg----------------------
-----------------cttgt--------------------------------------
-gctgggtctg-------------------------------------------------
------------------------------------------------------cg--t-
--ttt-cggac-----------------------------gcggac-----gcgg-c---
------------------------------gg-----------------a-ggctg----
---------aac--------------------------------------------gaag
--------------------gc----------tg-gtttca-------------------
------------------------------------------------------------
-------------------------tt--------tg-tatga--g---------a-t-c
-agct-gatata----------------------------tttt--------tt------
---------c-aaa-------------------------c--cc-c--------------
--ttttt-------ac------------------------a-------------a---a-
-----------------a-tga-ct-ga-tca---------------------atac---
--------------------------tgtga-----------------------------
-----------------------gaacga-----------------------aa------
-----------------------g--------tt-ct-----------tgcttt------
a-------a----act-a-gata--acaactttcagcagtggatgtctaggctcgc--ac
atcgatgaagaacgctgcgaactgcga---------------------------------
------------------------tacgtaatgcgaattgcagaattcagt---------
------------------------------------------------------------
---------
>ASV_46
------------------------------------------------------------
--------ctaaaaat--------------------------------------------
-----------------------ctttccac-----------------------------
------------------------------------------------------------
--------gt------------gaatt-gttttgc-------------------------
-------------tgt------------------ac-c----------------------
---t----------------------t-------tggg----------------------
-----------------cttcg------------ccgttgt-------------------
-----------------------------------------------ctt----------
-----------------------------------------------------gtt--c-
--ttt-tgtaaga------------------------gaaagggggag-gcgcgg-t---
------------------------------tg----------------ga-ggcca----
---------tca--------------------------------------------gggg
tg-----------------tgt----------tc-gtc----------------------
----------------------gcggtttgtttcttttg---------------------
-------------------------------ttggaa-cttgc--g---------c-g-c
-ggat-gcgtcc----------------------------tttt---------g------
---------t-caa-------------------------c--cc-a--------------
-----tt-------tt------------------------tt--------gaatg---a-
-----------------a-aaa-ct-ga-tc----------------------atac---
--------------------------tgtgg-----------------------------
-----------------------ggacga-----------------------aa------
-----------------------g--------tc-tc-----------tgcttt------
t-------a----act-a-gata--gcaactttcagcagtggatgtctaggctcgc--ac
atcgatgaagaacgctgcgaactgcga---------------------------------
------------------------tacgtaatgcgaattgcaggattcagt---------
------------------------------------------------------------
---------
>ASV_47
------------------------------------------------------------
--------ctaaaaaa--------------------------------------------
-----------------------ctttccac-----------------------------
------------------------------------------------------------
--------gt------------gaact-gtca-aa-------------------------
--------------cc------------------tg-t----------------------
---t----------------------c-------tgtg----------------------
-----------------cttgt--------------------------------------
-gctgggtctg-------------------------------------------------
------------------------------------------------------cg--t-
--ttt-cggac-----------------------------gcggac-----gcgg-c---
------------------------------gg-----------------a-ggctg----
---------aac--------------------------------------------gaag
--------------------gc----------tg-gtttca-------------------
------------------------------------------------------------
------------------------ttt--------tg-tatga--g---------a-c-c
-agct-gatata----------------------------cttt--------tt------
---------c-aaa-------------------------c--cc-ctt------------
--ctttt-------ac------------------------a-------------a---a-
-----------------a-tga-ct-ga-tga---------------------atac---
--------------------------tgtga-----------------------------
-----------------------gaacga-----------------------aa------
-----------------------g--------tt-ct-----------tgcttt------
a-------a----act-a-gata--acaactttcagcagtggatgtctaggctcgc--ac
atcgatgaagaacgctgcgaactgcga---------------------------------
------------------------tacgtaatgcgaattgcagaattcagt---------
------------------------------------------------------------
---------
>ASV_48
------------------------------------------------------------
--------ctaaaaaa--------------------------------------------
-----------------------ctttccac-----------------------------
------------------------------------------------------------
--------gt------------gaact-gtca-aa-------------------------
--------------cc------------------tg-t----------------------
---t----------------------c-------tgtg----------------------
-----------------cttgt--------------------------------------
-gctgggtctg-------------------------------------------------
------------------------------------------------------cg--t-
--ttt-cggac-----------------------------gcggac-----gcgg-t---
------------------------------gg-----------------a-ggctg----
---------aac--------------------------------------------gaag
--------------------gt----------tg-gttttct------------------
------------------------------------------------------------
------------------------tct--------tg-tgaga--g---------a-c-c
-agct-gatata----------------------------tttt---------t------
---------c-aaa-------------------------c--cc-c-t------------
--ttttt-------ac------------------------a-------------a---a-
-----------------a-tga-ct-ga-tca---------------------atac---
--------------------------tgtga-----------------------------
-----------------------gaacga-----------------------aa------
-----------------------g--------tt-ct-----------tgcttt------
a-------a----act-a-gata--acaactttcagcagtggatgtctaggctcgc--ac
atcgatgaagaacgctgcgaactgcga---------------------------------
------------------------tacgtaatgcgaattgcagaattcagt---------
------------------------------------------------------------
---------
>ASV_49
------------------------------------------------------------
-----caa--ttcggg--------------------------------------------
------------------------------------------------------------
-----------------------------------------gtctc--acgac-cccggc
aacgtcacgt------------ggaac-gagtctg-------------------------
------------------------------------------------------------
-ttt----------------------t-------atgg----------------------
-------------gaagca-----------------------------------------
------------------------------------------------------------
------------------------------------------------------cg--g-
--cgc-------------------------------------------------------
-------------------------------------------------aagtcggc---
------------------------------------------------------------
------------------------------------------------------------
------------------------------------------------------------
-----------------------------------------------------------g
cgacc---------------------------------caccat---------tt-----
-----------------------------------catccg-ct-tgagc----------
--------------------------------a-atcaagtgtgat-ac-cgccaaaca-
-------------------ttt-tg-at--------------------------------
--------------------------cgtgacga--------------------------
------------------------ttcat-----------------------aggcca--
---gtgccgt--------cac--acg-cac--cagcc-g---------tcca-a------
tg------a---aacg-t-aaac--aacactttcagcaacggatgtcttggctccc--ac
aacgatgaagaacgcagcgaaatgcga---------------------------------
------------------------tacgtcatgcgaattgcaagatccagt---------
------------------------------------------------------------
---------
>ASV_50
------------------------------------------------------------
---------caaaaaa--------------------------------------------
-----------------------ctttccac-----------------------------
------------------------------------------------------------
--------gt------------gaacc-gttataa-------------------------
-------------tta------------------tg-t----------------------
---t----------------------c-------tgtg----------------------
-----------------ccttctctt----------------------------------
------------------------------------------------------------
------------------------------------------------------------
------------------------------------------------------g-g---
------------------------------ga-----------------g-ggctg----
---------aac--------------------------------------------gaag
--------------------gt----------tg-gct----------------------
----------------------gcaaatgtagtt--------------------------
----------------------------tattctgta-tgcgc--g---------g-t-c
-ttcc-gatgta----------------------------tttt---------t------
-----------aaa-------------------------c--cc----------------
----att-------ac------------------------t-------------t---a-
-----------------a-tac-tg-aa-ct----------------------atac---
--------------------------tccga-----------------------------
-----------------------gaacga-----------------------aa------
-----------------------g--------tt-tt-----------tggttt------
t-------a----atc---cata--acaactttcagcagtggatgtctaggctcgc--ac
atcgatgaagaacgctgcgaactgcga---------------------------------
------------------------tacgtaatgcgaattgcagaattcagt---------
------------------------------------------------------------
---------
>ASV_51
------------------------------------------------------------
--------ctaaaaaa--------------------------------------------
-----------------------ctttccac-----------------------------
------------------------------------------------------------
--------gt------------gaact-gtca-aa-------------------------
--------------cc------------------tg-t----------------------
---t----------------------c-------tgtg----------------------
-----------------cttgt--------------------------------------
-gctgggtctg-------------------------------------------------
------------------------------------------------------ca--t-
--ttt-cggac-----------------------------gcggac-----gcgg-c---
------------------------------gg-----------------a-ggctg----
---------aac--------------------------------------------gaag
--------------------gc----------tg-gtttca-------------------
------------------------------------------------------------
-------------------------tt--------tg-tatga--g---------a-t-c
-agct-gatata----------------------------tttt--------tt------
---------c-aaa-------------------------c--cc-c-t------------
--ttttt-------ac------------------------a-------------a---a-
-----------------a-tga-ct-ga-tca---------------------atac---
--------------------------tgtga-----------------------------
-----------------------gaacga-----------------------aa------
-----------------------g--------tt-ct-----------tgcttt------
a-------a----act-a-gata--acaactttcagcagtggatgtctaggctcgc--ac
atcgatgaagaacgctgcgaactgcga---------------------------------
------------------------tacgtaatgcgaattgcagaattcagt---------
------------------------------------------------------------
---------
>ASV_52
------------------------------------------------------------
-------tttaaaaaa--------------------------------------------
-----------------------ctgtccac-----------------------------
------------------------------------------------------------
--------gt------------gaact-gtaagca-------------------------
----------------------------------ag-t----------------------
---c----------------------t-------agcg----------------------
-----------------ctgtg-------act-----------gagctggtg--------
-------tttt-------------------------------------------------
------------------------------------------------------ca--t-
--ttt-tggacactgg---------------------------------aacggg-a---
------------------------------gt-----------------c-agcag----
---------gac--------------------------------------------gaag
--------------------gt----------tg-gtct---------------------
----------------------gttgtaatgcaa--------------------------
-----------------------------gttataat-ggact--a---------g-c-t
-gatg-aacttt-----------------t----------gttt---------t------
---------t-aaa-------------------------c--cc----------------
----tta-------cc------------------------t-------------a---a-
-----------------a-tac-tg-at-tt----------------------atac---
--------------------------tgtgg-----------------------------
-----------------------ggacga-----------------------aa------
-----------------------g--------tc-ct-----------tgcttt------
t------------act-a-gata--acaactttcagcagtggatgtctaggctcgc--ac
atcgatgaagaacgctgcgaactgcga---------------------------------
------------------------tacgtaatgcgaattgcagaattcagt---------
------------------------------------------------------------
---------
>ASV_53
------------------------------------------------------------
---------ctaaaaa--------------------------------------------
-----------------------ctttccac-----------------------------
------------------------------------------------------------
--------gt------------gaacc-gttataa-------------------------
-------------cta------------------tg-t----------------------
---t----------------------c-------tgtg----------------------
-----------------cttcg--------------------------------------
------------------------------------------------------------
----------------------------------------------------------tc
g------------------------------------------------caagac-t---
------------------------------tg-----------------a-ggctg----
---------gac--------------------------------------------gaag
--------------------gt----------ga-gtct---------------------
----------------------gcgtc---------------------------------
-----------------------------tattttgg-atgcg--g---------a-t-t
-tgct-gatgtt----------------------------attt---------t------
-----------aaa-------------------------ca-cc-t--------------
----att-------ac------------------------t-------------t---a-
-----------------a-tac-tg-aa-ct----------------------atac---
--------------------------tccga-----------------------------
-----------------------atacga-----------------------aa------
-----------------------g--------tt-tt-----------tggttt------
t-------a----aca---atta--acaactttcagcagtggatgtctaggctcgc--ac
atcgatgaagaacgctgcgaactgcga---------------------------------
------------------------tacgtaatgcgaattgcagaattcagt---------
------------------------------------------------------------
---------
>ASV_54
------------------------------------------------------------
---------caaaaaa--------------------------------------------
-----------------------ctttccac-----------------------------
------------------------------------------------------------
--------gt------------gaacc-gttataa-------------------------
-------------tta------------------tg-t----------------------
---t----------------------c-------tgtg----------------------
-----------------ctttctctc----------------------------------
------------------------------------------------------------
------------------------------------------------------------
------------------------------------------------------g-g---
------------------------------ga-----------------a-ggctg----
---------aac--------------------------------------------gaag
--------------------gt----------tg-gcc----------------------
----------------------gcatgtgc------------------------------
------------------------------ttttgta-tgtgt--g---------g-t-c
-ttcc-gatgta----------------------------tttt---------t------
-----------aaa-------------------------c--cc----------------
----att-------ac------------------------t-------------t---a-
-----------------a-tac-tg-at-ct----------------------atac---
--------------------------tccga-----------------------------
-----------------------gaacga-----------------------aa------
-----------------------g--------tt-tt-----------tggttt------
t-------a----atc---cata--acaactttcagcagtggatgtctaggctcgc--ac
atcgatgaagaacgctgcgaactgcga---------------------------------
------------------------tacgtaatgcgaattgcagaattcagt---------
------------------------------------------------------------
---------
>ASV_55
------------------------------------------------------------
--------cataaaaa--------------------------------------------
-----------------------ctttccac-----------------------------
------------------------------------------------------------
--------gt------------gaacc-gttgaaa-------------------------
-------------tca------------------tg-t----------------------
---t----------------------c-------tgtg----------------------
-----------------ctctctttc----------------------------------
------------------------------------------------------------
------------------------------------------------------------
------------------------------------------------------g-g---
------------------------------ga-----------------g-ggctg----
---------aac--------------------------------------------gaag
--------------------gt----------gg-gct----------------------
----------------------gctt----------------------------------
------------------------------------a-attgt--a---------g-t-c
-tgcc-gatgta----------------------------tttt---------t------
---------c-aaa-------------------------c--cc-a--------------
----ttt-------ac------------------------c-------------t---a-
-----------------a-tac-tg-at-ct----------------------atac---
--------------------------tccaa-----------------------------
-----------------------aaacga-----------------------aa------
-----------------------g--------tt-ta-----------tggttt------
t-------a----atc---tata--acaactttcagcagtggatgtctaggctcgc--ac
atcgatgaagaacgctgcgaactgcga---------------------------------
------------------------tacgtaatgcgaattgcagaattcagt---------
------------------------------------------------------------
---------
>ASV_56
------------------------------------------------------------
---------cttaaaa--------------------------------------------
-----------------------ctatccac-----------------------------
------------------------------------------------------------
--------gt------------gaacc-gtttgtacca----------------------
----------------------------------ag------------------------
--at----------------------t-------tgcg----------------------
-----------------tcgag-------atg----------------------------
-------tttgtg------------------------------catatttg-ttgt----
---------------------------------------a-------tca-ctgtg--t-
--att-cgtacgcggtgtg------------------tggcaagtatg-tatgac-g---
------------------------------ct-----------------t-ggctg----
---------atc--------------------------------------------gaag
--------------------gt----------cg-tgtcgc-------------------
------------------------------------------------------------
-----------------------------acttgatt-gtgtg--t---------a-t-c
-ggct-gactta----------------------------tttt---------t------
---------c-aaa-------------------------c--cc----------------
----att-------ct------------------------a-------------t---a-
-----------------a-tac-tg-a--tt----------------------atac---
--------------------------tgtga-----------------------------
-----------------------agacga-----------------------aa------
-----------------------g--------tc-tt-----------tgcttt------
t------------act-a-gata--acaactttcagcagtggatgtctaggctcgc--ac
atcgatgaagaacgctgcgaactgcga---------------------------------
------------------------tacgtaatgcgaattgcagaattcagt---------
------------------------------------------------------------
---------
>ASV_57
------------------------------------------------------------
--------ctaaaaaa--------------------------------------------
-----------------------ctttccac-----------------------------
------------------------------------------------------------
--------gt------------gaacc-gtatcaac------------------------
----------ccctta------------------ag-a----------------------
---t----------------------t-------ggga----------------------
-----------------------------gct-----------tgctcggcggcgt----
------gcgtgct------------------------------ggcctgt----------
------------------------------------------------------aa--t-
--ggg-----------------------------------------tc-ggcgtg-c---
------------------------------tg-----------------c-tgctg----
---------ggc---------gggctctatc-------------------atgggcgagc
--------------------gt----------t--tggg---------------------
----ct------------------------------------------------------
-----------------------------------tc-ggctc--g---------a-g-c
-tagt-agcttt-----------------t----------tctt---------t------
---------t-aaa-------------------------c--c--c--------------
----ctt-------ct------------------------t-------------t---a-
-----------------a-tta-ct-g--aa----------------------atac---
--------------------------tgtgg-----------------------------
-----------------------ggacga-----------------------aa------
-----------------------g--------tc-tc-----------tgcttt------
t-------a----act-a-gata--gcaactttcagcagtggatgtctaggctcgc--ac
atcgatgaagaacgctgcgaactgcga---------------------------------
------------------------tacgtaatgcgaattgcaggattcagt---------
------------------------------------------------------------
---------
>ASV_58
------------------------------------------------------------
--------ctaaaaaa--------------------------------------------
-----------------------ctttccac-----------------------------
------------------------------------------------------------
--------gt------------gaact-gtca-aa-------------------------
--------------cc------------------tg-t----------------------
---t----------------------c-------tgtg----------------------
-----------------cttgt--------------------------------------
-gctgggtctg-------------------------------------------------
------------------------------------------------------cg--t-
--ttt-cggac-----------------------------gcggac-----acgg-c---
------------------------------ag-----------------a-ggctg----
---------aac--------------------------------------------gaag
--------------------gc----------tg-gtttca-------------------
------------------------------------------------------------
------------------------ttt--------tg-tatga--g---------a-t-c
-agct-gatata----------------------------tttt---------t------
---------c-aaa-------------------------c--cc-c--------------
---tttt-------ac------------------------a-------------a---a-
-----------------a-tga-ct-ga-tca---------------------atac---
--------------------------tgtga-----------------------------
-----------------------gaacga-----------------------aa------
-----------------------g--------tt-ct-----------tgcttt------
a-------a----act-a-gata--acaactttcagcagtggatgtctaggctcgc--ac
atcgatgaagaacgctgcgaactgcga---------------------------------
------------------------tacgtaatgcgaattgcagaattcagt---------
------------------------------------------------------------
---------
>ASV_59
------------------------------------------------------------
---------caaaaaa--------------------------------------------
-----------------------ctttccac-----------------------------
------------------------------------------------------------
--------gt------------gaacc-gttataa-------------------------
-------------tta------------------tg-t----------------------
---t----------------------c-------tgtg----------------------
-----------------ccttctctt----------------------------------
------------------------------------------------------------
------------------------------------------------------------
------------------------------------------------------g-g---
------------------------------ga-----------------g-ggctg----
---------aac--------------------------------------------gaag
--------------------gt----------tg-gct----------------------
----------------------gcaaatgtagtt--------------------------
----------------------------tattctgta-tgcgc--g---------g-t-c
-ttcc-gatgta----------------------------tttt---------t------
-----------aaa-------------------------c--cc----------------
----att-------ac------------------------t-------------t---a-
-----------------a-tac-tg-aa-ct----------------------atac---
--------------------------tccga-----------------------------
-----------------------gaacga-----------------------aa------
-----------------------g--------tt-tt-----------tggttt------
t-------a----atc---aata--acaactttcagcagtggatgtctaggctcgc--ac
atcgatgaagaacgctgcgaactgcga---------------------------------
------------------------tacgtaatgcgaattgcagaattcagt---------
------------------------------------------------------------
---------
>ASV_60
------------------------------------------------------------
--------ctaaaaaa--------------------------------------------
-----------------------ctttccac-----------------------------
------------------------------------------------------------
--------gt------------gaacc-gttataa-------------------------
-------------cta------------------tg-t----------------------
---t----------------------c-------tgtg----------------------
-----------------cttcg--------------------------------------
--ctgattttgta------------------------------cgacctt----------
------------------------------------------------------tc--t-
--tct----------------------------agagaggacgaatagaggacgc-t---
------------------------------tg-----------------a-agcta----
---------aac--------------------------------------------gaag
--------------------gt----------ta-gcta---------------------
----------------------gtacttcttcgg--------------------------
-----------------------------------ag-gcgct--a---------g-t-t
-agct-gattta----------------------------tttt---------t------
---------c-aaa-------------------------c--cc----------------
----tta-------ca------------------------c-------------a---a-
-----------------t-tac-tg-a--tt----------------------atac---
--------------------------tgtga-----------------------------
-----------------------gaacga-----------------------aa------
-----------------------g--------tt-ct-----------tgcttt------
t-------a----act-a-gata--acaactttcagcagtggatgtctaggctcgc--ac
atcgatgaagaacgctgcgaactgcga---------------------------------
------------------------tacgtaatgcgaattgcagaattcagt---------
------------------------------------------------------------
---------
>ASV_61
------------------------------------------------------------
--------caaaaaaa--------------------------------------------
-----------------------ctttccac-----------------------------
------------------------------------------------------------
--------gt------------gaacc-gttctgtc------------------------
----------------------------------cg-t----------------------
---t----------------------t-------tgtg----------------------
-----------------ccgttgc------------------------------------
------------------------------------------------------------
------------------------------------------------------tg--t-
--tgt------------------------------ctcgattcgtcga-gaagag-c---
------------------------------ag-----------------t-ggcta----
---------aac--------------------------------------------gaag
--------------------gc----------tg-tga----------------------
----------------------gctt----------------------------------
--------------------------------------cgtgc--t---------t-g-c
-ggtc-gattta-----------------t----------tctt---------t------
---------c-aaa-------------------------c--cc-ca-------------
----tac-------gt------------------------t-------------a---a-
-----------------g-aac-tg-aa-gt----------------------atac---
--------------------------tgtga-----------------------------
-----------------------ggacga-----------------------aa------
-----------------------g--------tc-ct-----------tgcttt------
g-------a----act-a-gata--gcaactttcagcagtggatgtctaggctcgc--ac
atcgatgaagaacgctgcgaactgcga---------------------------------
------------------------tacgtaatgcgaattgcagaattcagt---------
------------------------------------------------------------
---------
>ASV_62
------------------------------------------------------------
--------caaaaaaa--------------------------------------------
-----------------------ctttccac-----------------------------
------------------------------------------------------------
--------gt------------gaacc-gttgtaa-------------------------
-------------tta------------------tg-t----------------------
---t----------------------t-------tgtg----------------------
-----------------ctttccctc----------------------------------
------------------------------------------------------------
------------------------------------------------------------
------------------------------------------------------g-g---
------------------------------ga-----------------t-cgcta----
---------aac--------------------------------------------gaag
--------------------gt---------ctg-gct----------------------
----------------------gctttgctctt---------------------------
--------------------------------tgggt-atcgc--g---------gct-g
-tacc-gatgta----------------------------cttt---------t------
---------c-aaa-------------------------c--cc-a--------------
----ttt-------ac------------------------t-------------t---a-
-----------------a-tac-tgaaa-ct----------------------atac---
--------------------------tccga-----------------------------
-----------------------gaacga-----------------------aa------
-----------------------g--------tt-tt-----------tggttt------
t-------a----atc---cata--acaactttcagcagtggatgtctaggctcgc--ac
atcgatgaagaacgctgcgaactgcga---------------------------------
------------------------tacgtaatgcgaattgcagaattcagt---------
------------------------------------------------------------
---------
>ASV_63
------------------------------------------------------------
---------ctaaaaa--------------------------------------------
-----------------------ctttccac-----------------------------
------------------------------------------------------------
--------gt------------gaact-gtcgtta-------------------------
--------------tt------------------tg-t----------------------
---t----------------------g-------tgcg----------------------
-----------------ctctct------gcg-----------gcgtcggtggcgtct--
-gctggctttgt------------------------------------------------
------------------------------------------------------tg--c-
--tgg-cgggt-----------------------------gcgagccg---gatg-c---
------------------------------gg-----------------a-ggctg----
---------aac--------------------------------------------gaag
--------------------gt----------cg-agttgc-------------------
------------------------------------------------------------
--------------------------------------tttgc--t---------c-t-c
-ggct-gactta----------------------------tttt---------t------
---------c-aaa-------------------------c--cc-a--------------
----ata-------cc------------------------a-------------a---a-
-----------------c-tta-ct-ga-tt----------------------atac---
--------------------------tgtga-----------------------------
-----------------------gaacga-----------------------aa------
-----------------------g--------tt-ct-----------tgcttt------
t-------a----act-a-gata--acaactttcagcagtggatgtctaggctcgc--ac
atcgatgaagaacgctgcgaactgcga---------------------------------
------------------------tacgtaatgcgaattgcagaattcagt---------
------------------------------------------------------------
---------
>ASV_64
------------------------------------------------------------
--------ctaaaaaa--------------------------------------------
-----------------------ctttccac-----------------------------
------------------------------------------------------------
--------gt------------gaact-gtca-aa-------------------------
--------------cc------------------tg-t----------------------
---t----------------------c-------tgtg----------------------
-----------------cttgt--------------------------------------
-gctgggtctg-------------------------------------------------
------------------------------------------------------cg--t-
--ttt-cggac-----------------------------gcggac-----acgg-c---
------------------------------gg-----------------a-ggctg----
---------aac--------------------------------------------gaag
--------------------gc----------tg-gtttca-------------------
------------------------------------------------------------
------------------------ttt--------tg-tatga--g---------a-t-c
-agct-gatata----------------------------tttt---------t------
---------c-aaa-------------------------c--cc-c--------------
---tttt-------ac------------------------a-------------a---a-
-----------------a-tga-ct-ga-tca---------------------atac---
--------------------------tgtga-----------------------------
-----------------------gaacga-----------------------aa------
-----------------------g--------tt-ct-----------tgcttt------
a-------a----act-a-gata--acaactttcagcagtggatgtctaggctcgc--ac
atcgatgaagaacgctgcgaactgcga---------------------------------
------------------------tacgtaatgcgaattgcagaattcagt---------
------------------------------------------------------------
---------
>ASV_65
------------------------------------------------------------
---------caaaaaa--------------------------------------------
-----------------------caccccac-----------------------------
------------------------------------------------------------
--------gt------------gaatg-tactctt-------------------------
------------tatg------------------ag-g----------------------
---c----------------------t-------tgtg----------------------
-----------------ctg----------------------------------------
------------------------------------------------------------
------------------------------------------------------cc--c-
--t--------------------------------------------------tg-t---
------------------------------gg-----------------c-agcta----
---------gcc--------------------------------------------gaag
--------------------gt----------tt-cgca---------------------
------------------------------------------------------------
-------------------------------------------------------a-g-a
-agcc-gatgt-----------------------------caat---------t------
---------t-gaa-------------------------t--cc-t--------------
--t-ttta------aa------------------------c-------------t---a-
-----------------c-gac-tg-at-c-a---------------------aaac---
--------------------------tgca------------------------------
------------------------gatag-----------------------aa------
-----------------------a--------tg-tc-----------tgcatg------
c-------a----att-g-aaat--acaactttcaacagtggatgtctaggctcgc--ac
accgatgaagaacgctgcgaactgcga---------------------------------
------------------------tacgtaatgcgaattgctaaattcagt---------
------------------------------------------------------------
---------
>ASV_66
------------------------------------------------------------
--------ctaaaaaa--------------------------------------------
-----------------------ctttccac-----------------------------
------------------------------------------------------------
--------gt------------gaact-gtca-aa-------------------------
--------------cc------------------tg-t----------------------
---t----------------------c-------tgtg----------------------
-----------------cttgt--------------------------------------
-gctgggtctg-------------------------------------------------
------------------------------------------------------cg--t-
--ttt-cggac-----------------------------gcggac-----acgg-c---
------------------------------ag-----------------a-ggctg----
---------aac--------------------------------------------gaag
--------------------gc----------tg-gtttca-------------------
------------------------------------------------------------
------------------------ttt--------tg-tatga--g---------a-t-c
-agct-gatata----------------------------tttt--------tt------
---------c-aaa-------------------------c--cc-c-t------------
--ttttt-------ac------------------------a-------------a---a-
-----------------a-tga-ct-ga-tca---------------------atac---
--------------------------tgtga-----------------------------
-----------------------gaacga-----------------------aa------
-----------------------g--------tt-ct-----------tgcttt------
a-------a----act-a-gata--acaactttcagcagtggatgtctaggctcgc--ac
atcgatgaagaacgctgcgaactgcga---------------------------------
------------------------tacgtaatgcgaattgcagaattcagt---------
------------------------------------------------------------
---------
>ASV_67
------------------------------------------------------------
--------ctaaaaaa--------------------------------------------
-----------------------ctttccac-----------------------------
------------------------------------------------------------
--------gt------------gaact-gtcgtta-------------------------
--------------tt------------------tg-t----------------------
---t----------------------g-------tgtg----------------------
-----------------tgtgc-------gc--------------gttgctggcgtgc--
------gtttgct------------------------------tacgctt----------
---------------------------------------------------cggtg--t-
--ttg-cgagt-----------------------------gcgtgctg-tcggtg-c---
------------------------------gc-----------------g-gactg----
---------aac--------------------------------------------gaag
--------------------gt----------cg-tgtg---------------------
---ttt----------------gctgtgtgcctgctgcaccgctgactttgcattcattt
gcatggtcttggcggagcggcgggtgc--------tg-tgcgt--g---------c-g-c
-ggct-gacttat----------------c----------tttt---------t------
---------c-aaa-------------------------c--cc-c--------------
----ata-------cc------------------------t-------------a---a-
-----------------a-tga-ct-ga-tt----------------------atac---
--------------------------tgtga-----------------------------
-----------------------gaacga-----------------------aa------
-----------------------g--------tt-ct-----------tgcttt------
a-------a----act-a-gata--acaactttcagcagtggatgtctaggctcgc--ac
atcgatgaagaacgctgcgaactgcga---------------------------------
------------------------tacgtaatgcgaattgcagaattcagt---------
------------------------------------------------------------
---------
>ASV_68
------------------------------------------------------------
---------ctaaaaa--------------------------------------------
-----------------------ctttccac-----------------------------
------------------------------------------------------------
--------gt------------gaact-gtcgtta-------------------------
--------------tt------------------tg-t----------------------
---t----------------------g-------tgcg----------------------
-----------------ctctct------gcg-----------gtgtcggtggcatct--
-gctggctttgt------------------------------------------------
------------------------------------------------------tg--c-
--tgg-cgggt-----------------------------gcgagccg---gatg-c---
------------------------------gg-----------------a-ggctg----
---------aac--------------------------------------------gaag
--------------------gt----------cg-agttgc-------------------
------------------------------------------------------------
--------------------------------------tttgc--t---------c-t-c
-ggct-gactta----------------------------tttt---------t------
---------c-aaa-------------------------c--cc-a--------------
----ata-------cc------------------------a-------------a---a-
-----------------c-tta-ct-ga-tt----------------------atac---
--------------------------tgtga-----------------------------
-----------------------gaacga-----------------------aa------
-----------------------g--------tt-ct-----------tgcttt------
t-------a----act-a-gata--acaactttcagcagtggatgtctaggctcgc--ac
atcgatgaagaacgctgcgaactgcga---------------------------------
------------------------tacgtaatgcgaattgcagaattcagt---------
------------------------------------------------------------
---------
>ASV_69
------------------------------------------------------------
--------ctaaaaaa--------------------------------------------
-----------------------ctttccac-----------------------------
------------------------------------------------------------
--------gt------------gaact-gtcgtta-------------------------
--------------tt------------------tg-t----------------------
---t----------------------g-------tgtg----------------------
-----------------tctgc-------gc--------------gttgctggcgcgc--
------gtttgct------------------------------tacgctt----------
---------------------------------------------------cggtg--t-
--ttg-cgagt-----------------------------gcgtgctg-gcggtg-c---
------------------------------gc-----------------g-gactg----
---------aac--------------------------------------------gaag
--------------------gt----------cg-tg-----------------------
----tt----------------gctgtgtgcctgctgcactgctgactttgcattgattt
gcatggtcttggcggagcggcgggtgc--------tg-tgcgt--g---------c-g-c
-ggct-gactta-----------------c----------tttt---------t------
---------c-aaa-------------------------c--cc-c--------------
----ata-------cc------------------------t-------------a---a-
-----------------c-tta-ct-ga-tt----------------------atac---
--------------------------tgtga-----------------------------
-----------------------gaacga-----------------------aa------
-----------------------g--------tt-ct-----------tgcttt------
t-------a----act-a-gata--acaactttcagcagtggatgtctaggctcgc--ac
atcgatgaagaacgctgcgaactgcga---------------------------------
------------------------tacgtaatgcgaattgcagaattcagt---------
------------------------------------------------------------
---------
>ASV_70
------------------------------------------------------------
---------caaaaaa--------------------------------------------
-----------------------ctatccac-----------------------------
------------------------------------------------------------
--------gt------------gaacc-gttaa-t-------------------------
-----------cc---------------------aa-a----------------------
---c----------------------t-------atag----------------------
-----------------ttggct--------------------tgtttgttgggga----
-----gtgttgggaaaagcttgga-------------------gatgttt----------
------------------------------------------------tc-ggata--t-
--ctc-t--acgtctagta---------------ctggccattcgaac-aaac-a-a---
------------------------------at-----------------g-aactag---
--------caac--------------------------------------------gaag
--------------------gt----------cg-ggagttcg-----------------
---cttgcggactg----atgtgcgattcgtcgcatgt----------------------
----------------------cgggc--caaaggct-tgagc--a---------a-a-c
-ggct-gatcta-----------------t----------tact---------t------
---------t-taa-------------------------a--cc----------------
----ata-------cc------------------------t-------------a---a-
-----------------a-tga-ct-ga-tt----------------------atac---
--------------------------tgtgg-----------------------------
-----------------------ggacga-----------------------aa------
-----------------------g--------tc-ct-----------tgcttt------
t------------att---taca--acaactttcagcagtggatgtctaggctcgc--ac
atcgatgaagaacgctgcgaactgcga---------------------------------
------------------------tacgtaatgcgaattgcagaattcagt---------
------------------------------------------------------------
---------
>ASV_71
------------------------------------------------------------
--------ctaaaaaa--------------------------------------------
-----------------------ctttccac-----------------------------
------------------------------------------------------------
--------gt------------gaact-gtca-aa-------------------------
--------------cc------------------tg-t----------------------
---t----------------------c-------tgtg----------------------
-----------------cttgc--------------------------------------
-gctgggtctg-------------------------------------------------
------------------------------------------------------cg--t-
--ttt-cggac-----------------------------gcggac-----acgg-t---
------------------------------gg-----------------a-ggctg----
---------aac--------------------------------------------gaag
--------------------gt----------tg-gttttct------------------
------------------------------------------------------------
------------------------tct--------tg-tgaga--g---------a-c-c
-agct-gatata----------------------------tttt---------t------
---------c-aaa-------------------------c--cc-c--------------
--ttttt-------ac------------------------a-------------a---a-
-----------------a-tga-ct-ga-tca---------------------atac---
--------------------------tgtga-----------------------------
-----------------------gaacga-----------------------aa------
-----------------------g--------tt-ct-----------tgcttt------
a-------a----act-a-gata--acaactttcagcagtggatgtctaggctcgc--ac
atcgatgaagaacgctgcgaactgcga---------------------------------
------------------------tacgtaatgcgaattgcagaattcagt---------
------------------------------------------------------------
---------
>ASV_72
------------------------------------------------------------
---------caaaaaa--------------------------------------------
-----------------------caccccac-----------------------------
------------------------------------------------------------
--------gt------------gaatg-tactctt-------------------------
------------tatg------------------ag-g----------------------
---c----------------------t-------tgtg----------------------
-----------------ctc----------------------------------------
------------------------------------------------------------
------------------------------------------------------tc----
------------------------------------------------------------
------------------------------ac-----------------g-agcta----
---------gcc--------------------------------------------gaag
--------------------gt----------tt-cgaa---------------------
------------------------------------------------------------
-------------------------------------------------------a-g-g
-aacc-gatgt-----------------------------attt---------t------
---------t-taa-------------------------t--cc-c--------------
--t-ttta----tact------------------------t-------------t---a-
-----------------t-gac-tg-at-acc---------------------actt---
--------------------------agca------------------------------
------------------------ttcag-----------------------aa------
-----------------------a--------tg-at-----------tgcttg------
t-------a----att-a-ctat--acaactttcaacagtggatgtctaggctcgc--ac
atcgatgaagaccacagcgaaatgtga---------------------------------
------------------------tacgtaatgcgaattgcagaattcagt---------
------------------------------------------------------------
---------
>ASV_73
------------------------------------------------------------
---------caaaaac--------------------------------------------
-----------------------aaacccac-----------------------------
------------------------------------------------------------
--------gt------------gaacc-gttaacaa---a--------------------
----------------------------------tg-t----------------------
-t-c------------------------------tgtg----------------------
-----------------tgatgaga----gcat--------aaagcatgaccgaa-----
--------------------------------------a---------------------
-------------------------------------------------ggtaatg--t-
--ggc--------------------------------------------gagcac-t---
------------------------------ca-----------------t-tgctg----
---------aac--------------------------------------------gaag
--------------------gg----------ca-gaatgcta-----------------
----ccaat---------------------------------------------------
-----------------------------tgcacttc-ggtgt--g---------a-g-a
-ggtt-gcttttgcct-----------gat----------gttt---------t------
---------c-aaa-------------------------c--cc-----a----------
----ttt-------tt---------------------aaat-----------------a-
-----------------a-tac-tg-at-at----------------------atac---
--------------------------tccga-----------------------------
----------------------g-aatga-----------------------aa------
-----------------------g--------tt-ct-----------tggttt------
a-------a----ata-g-acaa--acaactttcagcagtggatgtctaggctcgc--ac
atcgatgaagaacgctgcgaactgcga---------------------------------
------------------------tacgtaatgcgaattgcaggattcagt---------
------------------------------------------------------------
---------
>ASV_74
------------------------------------------------------------
-----caatctcgggc--------------------------------------------
------------------------------------------------------------
-----------------------------------------atcctcaccggtgcccgtt
tccgtaccgt------------ggaac-gatt--g-------------------------
------------------------------------------------------------
-att----------------------t-------ccgg----------------------
-------------gaagtgcgtgt------------------------------------
------------------------------------------------------------
-------------------------------------------------------c--t-
--ctc-------------------------------------------------------
-------------------------------------------------gggactgc---
------------------------------------------------------------
------------------------------------------------------------
------------------------------------------------------------
-----------------------------------------------------------a
cgacc---------------------------------cacatt---------tt-----
-----------------------------------catccg-ct-tgagc----------
--------------------------------a-atcaagtgtgataac-aaccaaaca-
-------------------ttt-tg-at--------------------------------
--------------------------cgtgacga--------------------------
------------------------ttcat-----------------------aaggca--
---gctct----------ctc--ggg-agt--gcgcc-g---------tgacta------
tg------a---aacg-t-aaac--aacactttcagcaacggatgtcttggctccc--ac
aacgatgaagaacgcagcgaaatgcga---------------------------------
------------------------tacgtcatgcgaattgcaagatccagt---------
------------------------------------------------------------
---------
>ASV_75
------------------------------------------------------------
----------caaaaa--------------------------------------------
-----------------------ctatccac-----------------------------
------------------------------------------------------------
--------gt------------gaacc-gttaa-a-------------------------
-----------caaa-------------------ca-g----------------------
---a----------------------a-------aggg----------------------
-----------------tcgtcc--------------------tatttgatgcgat----
-----gt-ttgg----------ga-------------------gatactt----------
----------------------------------------------------gtta--t-
--ttt-c----------------------------taggcatttcatt-gagtag-g---
------------------------------tc-----------------g-act------
---------gtc--------------------------------------------gaag
--------------------gt----------cg-ggcgttcg-----------------
---cctatagtgta----g------------cttttgt----------------------
----------------------tgcgc--tataagct-tgagc--a---------a-a-c
-ggct-gattta-----------------t----------tctt---------t------
---------t-aaa----------------------------cc----------------
----atac------ct------------------------a-------------a---a-
-----------------c-cta-ct-ga-tt----------------------atac---
--------------------------tgtga-----------------------------
-----------------------ggacga-----------------------aa------
-----------------------g--------tc-ct-----------tgcttt------
t------------act-a-gata--acaactttcagcagtggatgtctaggctcgc--ac
atcgatgaagaacgctgcgaactgcga---------------------------------
------------------------tacgtaatgcgaattgcagaattcagt---------
------------------------------------------------------------
---------
>ASV_76
------------------------------------------------------------
---ccgggatccacga--------------------------------------------
------------------------------------------------------------
------------------------------------------------tcttgctcctat
ggttaattgtt-----------gggcc---------------------------------
------------------------------------------------------------
-ctt----------------------t-------gagg----------------------
------------------------------------------------------------
------------------------------------------------------------
---------------------------------------------------gtggg--c-
--ctt-------------------------------------------------------
---------------------------------------------------aggtgcgct
taag--------------------------------------------------------
------------------------------------------------------------
------------------------------------------------------------
------------------------------------------------------------
-gatt-----------------------------------tttt---------t------
------------------------------------------cc-tgttt----------
------------------------------------------------------------
-----------------------ca-----------------------------------
--------------------------tgtagcttt-------------------------
------------------------actta-----ctttt---------------------
--------------------------------ttgcc-----------tgggtaa---at
tgg-----a---ttat---tatt--acaactttcagcaatggatgtctaggctctc--ac
aacgatgaagaacgcagcgaaatgcga---------------------------------
------------------------tacgttatgcgaattgcaatacctcgt---------
------------------------------------------------------------
---------
>ASV_77
------------------------------------------------------------
--------ctaaaaaa--------------------------------------------
-----------------------ctttccac-----------------------------
------------------------------------------------------------
--------gt------------gaact-gtca-aa-------------------------
--------------cc------------------tg-t----------------------
---t----------------------c-------tgtg----------------------
-----------------cttgt--------------------------------------
-gctgggtctg-------------------------------------------------
------------------------------------------------------cg--t-
--ttt-cggac-----------------------------gcggac-----gcgg-c---
------------------------------ag-----------------a-ggctg----
---------aac--------------------------------------------gaag
--------------------gc----------tg-gtttca-------------------
------------------------------------------------------------
------------------------ttt--------tg-tatga--g---------a-t-c
-agct-gatata----------------------------tttt---------t------
---------c-aaa-------------------------c--cc-c--------------
---tttt-------ac------------------------a-------------a---a-
-----------------a-tga-ct-ga-tca---------------------atac---
--------------------------tgtga-----------------------------
-----------------------gaacga-----------------------aa------
-----------------------g--------tt-ct-----------tgcttt------
a-------a----act-a-gata--acaactttcagcagtggatgtctaggctcgc--ac
atcgatgaagaacgctgcgaactgcga---------------------------------
------------------------tacgtaatgcgaattgcagaattcagt---------
------------------------------------------------------------
---------
>ASV_78
------------------------------------------------------------
--------ctaaaaaa--------------------------------------------
-----------------------ctttccac-----------------------------
------------------------------------------------------------
--------gt------------gaact-gtctgta-------------------------
--------------tt------------------tg-t----------------------
---t----------------------t-------tgtg----------------------
-----------------tctgc-------gc--------------gttgctggcgtgc--
------gtttgct------------------------------tgcactt----------
---------------------------------------------------cggtg--t-
--tgg-cgagt-----------------------------gcgtgctg-gcggtg-c---
------------------------------gc-----------------g-gactg----
---------aac--------------------------------------------gaag
--------------------gt----------tg-tg-----------------------
----tt----------------gctgtgtgcgtgctgcactgctgactttgcatgaaatt
gtatcgtcttggcggagcggcgcgtgc--------tg--atgc--g---------g-c-c
-ggct-gactta-----------------t----------tttt---------t------
---------c-aaa-------------------------c--cc-c--------------
----ata-------cc------------------------t-------------a---a-
-----------------c-tta-ct-ga-tt----------------------atac---
--------------------------tgtga-----------------------------
-----------------------gaacga-----------------------aa------
-----------------------g--------tt-ct-----------tgcttt------
t------------act-a-gata--acaactttcagcagtggatgtctaggctcgc--ac
atcgatgaagaacgctgcgaactgcga---------------------------------
------------------------tacgtaatgcgaattgcagaattcagt---------
------------------------------------------------------------
---------
>ASV_79
------------------------------------------------------------
--------ctaaaaaa--------------------------------------------
-----------------------ctttccac-----------------------------
------------------------------------------------------------
--------gt------------gaact-gtcgtta-------------------------
--------------tt------------------tg-t----------------------
---t----------------------g-------tgtg----------------------
-----------------tttgc-------gc--------------gttgctggcgtgc--
------gtttgct------------------------------tacgctt----------
---------------------------------------------------cggtg--t-
--ttg-caagt-----------------------------gcgtgctg-gcggtg-c---
------------------------------gc-----------------g-gactg----
---------aac--------------------------------------------gaag
--------------------gt----------cg-tg-----------------------
----tt----------------gctgtgtgcctgctgcactgctgactttgcattgattt
gcatggtcttggcggagcggcgggtgc--------tg-tgcgt--g---------c-g-c
-ggct-gactta-----------------c----------tttt---------t------
---------c-aaa-------------------------c--cc-c--------------
----ata-------cc------------------------t-------------a---a-
-----------------c-tta-ct-ga-tt----------------------atac---
--------------------------tgtga-----------------------------
-----------------------gaacga-----------------------aa------
-----------------------g--------tt-ct-----------tgcttt------
t-------a----act-a-gata--acaactttcagcagtggatgtctaggctcgc--ac
atcgatgaagaacgctgcgaactgcga---------------------------------
------------------------tacgtaatgcgaattgcagaattcagt---------
------------------------------------------------------------
---------
>ASV_80
------------------------------------------------------------
---------ctaaaaa--------------------------------------------
-----------------------cttttcac-----------------------------
------------------------------------------------------------
--------gt------------gaacc-gtttaa--------------------------
-------------tat------------------tg-t----------------------
---t----------------------t-------tgtg----------------------
-----------------ctttgc-------------------------------------
------------------------------------------------------------
------------------------------------------------------------
-------------------------------------------------ggaaac-g---
------------------------------ta-----------------a-agcta----
---------aac--------------------------------------------gaag
--------------------gt----------cg-aa-----------------------
----cc----------------gagtagtact----------------------------
--------------------------------tcggt-acaaa--a---------g-g-a
-tccc-gatgta----------------------------tttt---------t------
---------c-aaa-------------------------c--cc-t--------------
----ttt-------ac------------------------t-------------t-----
-----------------a-tac-tg-aa-ct----------------------atac---
--------------------------tct-a-----------------------------
-----------------------ggacga-----------------------aa------
-----------------------g--------tc-t------------tggttt------
t-------a----atc---caca--acaactttcagcagtggatgtctaggctcgc--ac
atcgatgaagaacgctgcgaactgcga---------------------------------
------------------------tacgtaatgcgaattgcagaattcagt---------
------------------------------------------------------------
---------
>ASV_81
------------------------------------------------------------
--------caaaaaaa--------------------------------------------
-----------------------ctttccac-----------------------------
------------------------------------------------------------
--------gt------------gaacc-gttgtaa-------------------------
-------------cta------------------tg-t----------------------
---t----------------------c-------tgtg----------------------
-----------------ctctctctc----------------------------------
------------------------------------------------------------
------------------------------------------------------------
------------------------------------------------------g-g---
------------------------------ga-----------------g-ggctg----
---------aac--------------------------------------------gaag
--------------------gt----------gg-gct----------------------
----------------------gctt----------------------------------
------------------------------------a-attgt--a---------g-t-c
-tgcc-gatgta----------------------------cttt---------t------
-----------aaa-------------------------c--cc-a--------------
----tta-------aa------------------------c-------------t---a-
-----------------a-tac-tg-aa-ct----------------------atac---
--------------------------tccga-----------------------------
-----------------------aaacga-----------------------aa------
-----------------------g--------tc-tt-----------tggttt------
t-------a----atc---aata--acaactttcagcagtggatgtctaggctcgc--ac
atcgatgaagaacgctgcgaactgcga---------------------------------
------------------------tacgtaatgcgaattgcagaattcagt---------
------------------------------------------------------------
---------
>ASV_82
------------------------------------------------------------
---------cttaaaa--------------------------------------------
-----------------------ctatccac-----------------------------
------------------------------------------------------------
--------gt------------gaacc-gtttgtacca----------------------
----------------------------------ag------------------------
--at----------------------t-------tgcg----------------------
-----------------ccgag-------atg----------------------------
-------tttgtg------------------------------cgtgtttg-ttgt----
---------------------------------------a-------tca-ctgtg--t-
--att-cgtacgcggtgtg------------------tgtcaaatatg-tatgtc-g---
------------------------------ct-----------------t-ggctg----
---------atc--------------------------------------------gaag
--------------------gt----------cg-tatcgc-------------------
------------------------------------------------------------
-----------------------------actgtatt-gtgtg--t---------g-t-c
-ggct-gactta----------------------------tttt---------t------
---------c-aaa-------------------------c--cc----------------
----att-------ct------------------------t-------------a---c-
-----------------a-tac-tg-a--tt----------------------atac---
--------------------------tgtga-----------------------------
-----------------------agacga-----------------------aa------
-----------------------g--------tc-tt-----------tgcttt------
t------------act-a-gata--acaactttcagcagtggatgtctaggctcgc--ac
atcgatgaagaacgctgcgaactgcga---------------------------------
------------------------tacgtaatgcgaattgcagaattcagt---------
------------------------------------------------------------
---------
>ASV_83
------------------------------------------------------------
---------ctaaaaa--------------------------------------------
-----------------------ctctccac-----------------------------
------------------------------------------------------------
--------gt------------gaact-gttcgtata-----------------------
----------------------------------ag------------------------
--at----------------------t-------agcg----------------------
-----------------ccgag-------att----------------------------
-------ttcgtg------------------------------cgtgtttg-tggt----
---------------------------------------a-------tcg-ctatg--t-
--att-cgtacgtggcgtt------------------agcaagcattg-tatgga-g---
------------------------------ct-----------------t-ggctg----
---------atc--------------------------------------------gaag
--------------------gt----------cg-gtgtgcac-----------------
---cttgt----------------------------------------------------
--------------------------------------gtgtg--t---------a-t-c
-ggct-gattaa----------------------------cctt---------t------
---------c-aaa-------------------------c--cc-t--------------
----tta-------aa------------------------t-------------t---a-
-----------------a-tac-tg-a--tt----------------------atac---
--------------------------tgtaa-----------------------------
-----------------------ggacga-----------------------aa------
-----------------------g--------tc-tt-----------tgcttt------
t-------a----tct-a-gata--acaactttcagcagtggatgtctaggctcgc--ac
atcgatgaagaacgctgcgaactgcga---------------------------------
------------------------tacgtaatgcgaattgcagaattcagt---------
------------------------------------------------------------
---------
>ASV_84
------------------------------------------------------------
--------ctaaaaaa--------------------------------------------
-----------------------ctttccac-----------------------------
------------------------------------------------------------
--------gt------------gaact-gtcgtta-------------------------
--------------tt------------------tg-t----------------------
---t----------------------g-------tgtg----------------------
-----------------tgtgc-------gc--------------gttgctggcgtgcg-
---tgcgtttgct------------------------------tacgctt----------
---------------------------------------------------cggtg--t-
--ttg-cgagtg-------------------------tgcgcgtgctg-gcggtg-c---
------------------------------gc-----------------g-gactg----
---------aac--------------------------------------------gaag
--------------------gt----------cg-tgtg--t------------------
---tgc----------------tgtgtgtgcctgctgcaccgctgactttgcattgattt
gcatggtgttggcggagcggcgggtgt----gctgtg-cgtgc--g---------c-g-c
-ggct-gactta-----------------t----------tttt---------t------
---------c-aaa-------------------------c--cc-g--------------
----ata-------cc------------------------t-------------a---a-
-----------------a-tga-ct-ga-tt----------------------atac---
--------------------------tgtga-----------------------------
-----------------------gaacga-----------------------aa------
-----------------------g--------tt-ct-----------tgcttt------
a-------a----act-a-gata--acaactttcagcagtggatgtctaggctcgc--ac
atcgatgaagaacgctgcgaactgcga---------------------------------
------------------------tacgtaatgcgaattgcagaattcagt---------
------------------------------------------------------------
---------
>ASV_85
------------------------------------------------------------
---------ctaaaaa--------------------------------------------
-----------------------caatccac-----------------------------
------------------------------------------------------------
--------gt------------gaacc-gtatcaac------------------------
----------ccaata---------------------a----------------------
---t----------------------t-------gggg----------------------
-----------------------------gtt-----------tacttggcggcg-----
-------gctgct------------------------------agcatct----------
------------------------------------------------------tt--t-
--tgc------------------------------------------t-ggctgg-c---
------------------------------ta-----------------c-tgctg----
---------agt---------gaatcctatc-----------------------gcgagc
--------------------gt----------t--ctga---------------------
----ct------------------------------------------------------
-----------------------------------tc-ggttg--g---------a-g-c
-tagt-agctta----------------------------actt---------a------
---------t-aaa-------------------------c--c--c--------------
----ttt-------ct------------------------t-------------a---a-
-----------------a-tac-tg-a--at----------------------atac---
--------------------------tgtgg-----------------------------
-----------------------ggacga-----------------------aa------
-----------------------g--------tc-tc-----------tgcttt------
t-------a----act-a-gata--gcaactttcagcagtggatgtctaggctcgc--ac
atcgatgaagaacgctgcgaactgcga---------------------------------
------------------------tacgtaatgcgaattgcaggattcagt---------
------------------------------------------------------------
---------
>ASV_86
------------------------------------------------------------
--------ctaaaaaa--------------------------------------------
-----------------------ctttccac-----------------------------
------------------------------------------------------------
--------gt------------gaact-gtcatta-------------------------
--------------tt------------------tg-t----------------------
---t----------------------g-------tgtg----------------------
-----------------tctgt-------gcg---------------tgctggcgtgt--
------gtttgtg------------------------------gactcttg---------
---------------------------------------a-----------ttgag--a-
--ctg-cgagt-----------------------------gcgtgctg-g-cgtg-t---
------------------------------gc-----------------g-gactg----
---------aac--------------------------------------------gaag
--------------------gt----------cg-tg-----------------------
----tc----------------gctg----------------------------------
--------------------------------------tgcgt--c---------t-g-c
-ggct-gactta-----------------t----------tttt---------t------
---------c-aaa-------------------------c--cc-c--------------
----ata-------cc------------------------t-------------a---a-
-----------------c-tta-ct-ga-tt----------------------atac---
--------------------------tgtga-----------------------------
-----------------------gaacga-----------------------aa------
-----------------------g--------tt-ct-----------tgcttt------
a-------a----act-a-gata--acaactttcagcagtggatgtctaggctcgc--ac
atcgatgaagaacgctgcgaactgcga---------------------------------
------------------------tacgtaatgcgaattgcagaattcagt---------
------------------------------------------------------------
---------
>ASV_87
------------------------------------------------------------
-------caaaaaaaa--------------------------------------------
-----------------------ctttccac-----------------------------
------------------------------------------------------------
--------gt------------gaacc-gttgtaa-------------------------
-------------tta------------------tg-t----------------------
---t----------------------c------ttgtg----------------------
-----------------ctttccttc----------------------------------
------------------------------------------------------------
------------------------------------------------------------
------------------------------------------------------g-g---
------------------------------ga-----------------a-ggctg----
---------aac--------------------------------------------gaag
--------------------gt----------ga-gcc----------------------
----------------------gcttta--------------------------------
------------------------------tttttgt-attgt--g---------g-c-t
-tgcc-gatgta----------------------------cttt---------t------
---------c-aaa-------------------------c--cc-a--------------
----ttt-------ac------------------------t-------------t---a-
-----------------a-tac-tg-aa-ct----------------------atac---
--------------------------tccga-----------------------------
-----------------------aaacga-----------------------aa------
-----------------------g--------tc-tt-----------tggttt------
t-------a----atc---aata--acaactttcagcagtggatgtctaggctcgc--ac
atcgatgaagaacgctgcgaactgcga---------------------------------
------------------------tacgtaatgcgaattgcagaattcagt---------
------------------------------------------------------------
---------
>ASV_88
------------------------------------------------------------
--------caaaaaaa--------------------------------------------
-----------------------ctttccac-----------------------------
------------------------------------------------------------
--------gt------------gaacc-gttgtaa-------------------------
-------------ttc------------------tg-t----------------------
---t----------------------t-------tgtg----------------------
-----------------ctttccttc----------------------------------
------------------------------------------------------------
------------------------------------------------------------
------------------------------------------------------g-g---
------------------------------ga-----------------t-cgcta----
---------aac--------------------------------------------gaag
--------------------gt---------ctg-gct----------------------
----------------------gctttgctctt---------------------------
--------------------------------tgggt-attgc--g---------gct-g
-cacc-gatgta----------------------------cttt---------t------
---------c-aaa-------------------------c--cc-a--------------
----ttt-------ac------------------------t-------------t---a-
-----------------a-tac-tgaaa-ct----------------------atac---
--------------------------tccga-----------------------------
-----------------------gaacga-----------------------aa------
-----------------------g--------tt-tt-----------tggttt------
t-------a----atc---cata--acaactttcagcagtggatgtctaggctcgc--ac
atcgatgaagaacgctgcgaactgcga---------------------------------
------------------------tacgtaatgcgaattgcagaattcagt---------
------------------------------------------------------------
---------
>ASV_89
------------------------------------------------------------
-------tttaaaaaa--------------------------------------------
-----------------------ctgtccac-----------------------------
------------------------------------------------------------
--------gt------------gaact-gtaagca-------------------------
----------------------------------ag-t----------------------
---c----------------------t-------agcg----------------------
-----------------ctgtc-------act-----------gagctggtg--------
-------tttt-------------------------------------------------
------------------------------------------------------ca--t-
--ttt-tggacactgg---------------------------------aacggg-a---
------------------------------gt-----------------c-agcag----
---------gac--------------------------------------------gaag
--------------------gt----------tg-gtct---------------------
----------------------gttgtaatgcaa--------------------------
-----------------------------gttatgat-ggact--a---------g-c-t
-gatg-aacttt-----------------t----------gttt---------t------
---------t-aaa-------------------------c--cc----------------
----tta-------cc------------------------t-------------a---a-
-----------------a-tac-tg-at-tt----------------------atac---
--------------------------tgtgg-----------------------------
-----------------------ggacga-----------------------aa------
-----------------------g--------tc-ct-----------tgcttt------
t------------act-a-gata--acaactttcagcagtggatgtctaggctcgc--ac
atcgatgaagaacgctgcgaactgcga---------------------------------
------------------------tacgtaatgcgaattgcagaattcagt---------
------------------------------------------------------------
---------
>ASV_90
------------------------------------------------------------
--------caaaaaaa--------------------------------------------
-----------------------ctgtccac-----------------------------
------------------------------------------------------------
--------gt------------gaatg-tattctt-------------------------
------------tatg------------------ag-g----------------------
---c----------------------t-------tgtg----------------------
-----------------ctc----------------------------------------
------------------------------------------------------------
------------------------------------------------------ta----
------------------------------------------------------------
------------------------------ac-----------------g-ggcta----
---------gcc--------------------------------------------gaag
--------------------gt----------tt-cgaa---------------------
------------------------------------------------------------
-------------------------------------------------------a-g-g
-aacc-gatgt-----------------------------attt---------t------
---------t-taa-------------------------t--cc-c--------------
--t-ttta----tact------------------------t-------------a---a-
-----------------t-gac-tg-at-aac---------------------actt---
--------------------------agcg------------------------------
------------------------ttcag-----------------------aa------
-----------------------a--------tg-at-----------tgcttg------
t-------a----att-t-ctat--acaactttcaacagtggatgtctaggctcgc--ac
atcgatgaagaccacagcgaaatgtga---------------------------------
------------------------tacgtaatgcgaattgcagaattcagt---------
------------------------------------------------------------
---------
>ASV_91
------------------------------------------------------------
--------ctaaaaaa--------------------------------------------
-----------------------ctttccac-----------------------------
------------------------------------------------------------
--------gt------------gaacc-gtatcaac------------------------
----------cttttt------------------aa-a----------------------
---t----------------------t-------gggg----------------------
-----------------------------gct-----------cccgt------------
-------ctggcc------------------------------ggccggt----------
------------------------------------------------------tc--t-
--cgg-----------------------------------------ct-ggctgg-g---
------------------------------tg-----------------g----------
---------------------cggctctatc-------------------at-ggcgacc
--------------------gc----------t--tggg---------------------
----cc------------------------------------------------------
-----------------------------------tc-ggcct--g---------g-g-c
-tagt-agcgta----------------------------tttt---------t------
---------t-aaa-------------------------c--c--c--------------
----att-------cc------------------------t-------------a---a-
-----------------t-tac-tg-a--at----------------------atac---
--------------------------tgtgg-----------------------------
-----------------------ggacga-----------------------aa------
-----------------------g--------tc-tc-----------tgcttt------
t-------a----act-a-gata--gcaactttcagcagtggatgtctaggctcgc--ac
atcgatgaagaacgctgcgaactgcga---------------------------------
------------------------tacgtaatgcgaattgcaggattcagt---------
------------------------------------------------------------
---------
>ASV_92
------------------------------------------------------------
--------ctaaaaaa--------------------------------------------
-----------------------ctttccac-----------------------------
------------------------------------------------------------
--------gt------------gaact-gtcgtta-------------------------
--------------tt------------------tg-t----------------------
---t----------------------g-------tgtg----------------------
-----------------tctgc-------gc--------------gttgttggcgtgc--
------gtttgct------------------------------tacactt----------
---------------------------------------------------cggtg--t-
--ttg-cgagt-----------------------------gcgtgttg-gcagtg-t---
------------------------------gc-----------------g-gactg----
---------aac--------------------------------------------gaag
--------------------gt----------tg-tgtg---------------------
----tt----------------gttatgtgcctgctgcactgctgactttgcattgattt
gcatggtgttggcggagcggcgggtgc--------tg-tgcat--g---------c-g-c
-agct-gactta-----------------t----------tttt---------t------
---------c-aaa-------------------------c--cc-c--------------
----ata-------cc------------------------t-------------a---a-
-----------------a-tga-ct-ga-tt----------------------atac---
--------------------------tgtga-----------------------------
-----------------------gaacga-----------------------aa------
-----------------------g--------tt-ct-----------tgcttt------
t-------a----act-a-gata--acaactttcagcagtggatgtctaggctcgc--ac
atcgatgaagaacgctgcgaactgcga---------------------------------
------------------------tacgtaatgcgaattgcagaattcagt---------
------------------------------------------------------------
---------
>ASV_93
------------------------------------------------------------
--------tttaaaaa--------------------------------------------
-----------------------ctgtccac-----------------------------
------------------------------------------------------------
--------gt------------gaact-gtaagca-------------------------
----------------------------------ag-t----------------------
---c----------------------t-------agcg----------------------
-----------------ctgta-------act-----------gatctagtg--------
-------ttttcc------------------t----------------------------
------------------------------------------------------at--t-
--ttt-gggacactggaa-------------------------------tacagg-a---
------------------------------tt-----------------c-agcag----
---------gac--------------------------------------------gaag
--------------------gt----------ta-gtct---------------------
----------------------ctcgtaatgcaa--------------------------
-----------------------------attagga--ggact--a---------g-c-t
-gatg-aacttt-----------------t----------cttt---------t------
---------t-aaa-------------------------c--cc----------------
----tta-------cc------------------------t-------------a---a-
-----------------a-tac-tg-at-tt----------------------atac---
--------------------------tgtgg-----------------------------
-----------------------ggacga-----------------------aa------
-----------------------g--------tc-ct-----------tgcttt------
t------------act-a-gata--acaactttcagcagtggatgtctaggctcgc--ac
atcgatgaagaacgctgcgaactgcga---------------------------------
------------------------tacgtaatgcgaattgcagaattcagt---------
------------------------------------------------------------
---------
>ASV_94
------------------------------------------------------------
---------caaaaaa--------------------------------------------
-----------------------caccccac-----------------------------
------------------------------------------------------------
--------gt------------gaatg-tactctt-------------------------
------------tatg------------------ag-g----------------------
---c----------------------t-------tgtg----------------------
-----------------ctg----------------------------------------
------------------------------------------------------------
------------------------------------------------------cc--c-
--t--------------------------------------------------tg-t---
------------------------------gg-----------------c-agcta----
---------gcc--------------------------------------------gaag
--------------------gt----------tt-cgca---------------------
------------------------------------------------------------
-------------------------------------------------------a-g-a
-agcc-gatgt-----------------------------caat---------t------
---------t-gaa-------------------------t--cc-t--------------
--t-ttta------aa------------------------c-------------t---a-
-----------------c-gac-tg-at-c-a---------------------aaac---
--------------------------tgca------------------------------
------------------------gatag-----------------------aa------
-----------------------a--------tg-tc-----------tgcatg------
c-------a----att-g-aaat--acaactttcaacagtggatgtctaggctcgc--ac
accgatgaagaacgcagcgaaatgcga---------------------------------
------------------------tacgtaatgcgaattgcagaatccagt---------
------------------------------------------------------------
---------
>ASV_95
------------------------------------------------------------
--------ctaaaaaa--------------------------------------------
-----------------------ctttccac-----------------------------
------------------------------------------------------------
--------gt------------gaact-gtca-aa-------------------------
--------------cc------------------tg-t----------------------
---t----------------------c-------tgtg----------------------
-----------------cttgt--------------------------------------
-gctgggtctg-------------------------------------------------
------------------------------------------------------cg--t-
--ttt-cggac-----------------------------gcggac-----acgg-t---
------------------------------gg-----------------a-ggctg----
---------aac--------------------------------------------gaag
--------------------gt----------tg-gttttct------------------
------------------------------------------------------------
------------------------tct--------tg-tgaga--g---------a-c-c
-agct-gatata----------------------------tttt---------t------
---------c-aaa-------------------------c--cc-c-c------------
--ttttt-------ac------------------------a-------------a---a-
-----------------a-tga-ct-ga-tca---------------------atac---
--------------------------tgtga-----------------------------
-----------------------gaacga-----------------------aa------
-----------------------g--------tt-ct-----------tgcttt------
a-------a----act-a-gata--acaactttcagcagtggatgtctaggctcgc--ac
atcgatgaagaacgctgcgaactgcga---------------------------------
------------------------tacgtaatgcgaattgcagaattcagt---------
------------------------------------------------------------
---------
>ASV_96
------------------------------------------------------------
---------cttaaaa--------------------------------------------
-----------------------ctatccac-----------------------------
------------------------------------------------------------
--------gt------------gaacc-gtttgtacca----------------------
----------------------------------ag------------------------
--at----------------------t-------tgcg----------------------
-----------------tcgag-------atg----------------------------
-------tttgtg------------------------------catatttg-ttgt----
---------------------------------------a-------tca-ctgtg--t-
--att-catacgcggtgtg------------------tggcaagtatg-tatgac-g---
------------------------------ct-----------------t-ggctg----
---------atc--------------------------------------------gaag
--------------------gt----------cg-tgtcgc-------------------
------------------------------------------------------------
-----------------------------acttgatt-gtgtg--t---------a-t-c
-ggct-gactta----------------------------tttt---------t------
---------c-aaa-------------------------c--cc----------------
----att-------ct------------------------a-------------t---a-
-----------------a-tac-tg-a--tt----------------------atac---
--------------------------tgtga-----------------------------
-----------------------agacga-----------------------aa------
-----------------------g--------tc-tt-----------tgcttt------
t------------act-a-gata--acaactttcagcagtggatgtctaggctcgc--ac
atcgatgaagaacgctgcgaactgcga---------------------------------
------------------------tacgtaatgcgaattgcagaattcagt---------
------------------------------------------------------------
---------
>ASV_97
------------------------------------------------------------
--------caaaaaaa--------------------------------------------
-----------------------ctttccac-----------------------------
------------------------------------------------------------
--------gt------------gaacc-gttgtaa-------------------------
-------------tta------------------tg-t----------------------
---t----------------------c------ttgtg----------------------
-----------------ctttccttc----------------------------------
------------------------------------------------------------
------------------------------------------------------------
------------------------------------------------------g-g---
------------------------------ga-----------------a-ggctg----
---------aac--------------------------------------------gaag
--------------------gt----------ga-gcc----------------------
----------------------gcttta--------------------------------
-----------------------------ttttttgt-attgt--g---------g-c-t
-tgcc-gatgta----------------------------cttt---------t------
---------c-aaa-------------------------c--cc-a--------------
----ttt-------ac------------------------t-------------t---a-
-----------------a-tac-tg-aa-ct----------------------atac---
--------------------------tccga-----------------------------
-----------------------aaacga-----------------------aa------
-----------------------g--------tc-tt-----------tggttt------
t-------a----atc---aata--acaactttcagcagtggatgtctaggctcgc--ac
atcgatgaagaacgctgcgaactgcga---------------------------------
------------------------tacgtaatgcgaattgcagaattcagt---------
------------------------------------------------------------
---------
>ASV_98
------------------------------------------------------------
---------caaaaaa--------------------------------------------
-----------------------ctttccac-----------------------------
------------------------------------------------------------
--------gt------------gaacc-gttataa-------------------------
-------------tta------------------tg-t----------------------
---t----------------------c-------tgtg----------------------
-----------------ccttctctc----------------------------------
------------------------------------------------------------
------------------------------------------------------------
------------------------------------------------------g-g---
------------------------------ga-----------------g-ggctg----
---------aac--------------------------------------------gaag
--------------------gt----------tg-gct----------------------
----------------------gcaaatgtagtt--------------------------
----------------------------tattctgta-tgcgc--g---------g-t-c
-ttcc-gatgta----------------------------tttt---------t------
-----------aaa-------------------------c--cc----------------
----ctt-------ac------------------------t-------------t---a-
-----------------a-tac-tg-aa-ct----------------------atac---
--------------------------tccga-----------------------------
-----------------------gaacga-----------------------aa------
-----------------------g--------tt-tt-----------tggttt------
t-------a----atc---cata--acaactttcagcagtggatgtctaggctcgc--ac
atcgatgaagaacgctgcgaactgcga---------------------------------
------------------------tacgtaatgcgaattgcagaattcagt---------
------------------------------------------------------------
---------
>ASV_99
------------------------------------------------------------
----------ctaaac--------------------------------------------
-----------------------ttttccac-----------------------------
------------------------------------------------------------
--------gt------------gaacc-gttaccg-------------------------
------------aatc------------------tg-t----------------------
---t----------------------t-------tgtg----------------------
-----------------cttcgcgga--cgcggt--------------------------
--------------------------------g-------ctaggcgcgatggtat----
----------------------------ttttgtatcg----ttg-tgct-gggtg--c-
--tgt--------------------------------------------ggaagc-t---
------------------------------tg-----------------a-ggctg----
---------aac--------------------------------------------gaag
--------------------gg----------ga-actcggctgt---------------
----------------------gacctgccttttt-------------------------
------------------------ggt-gggatgctggccttg--a---------g-t-g
-aacc-gatgtt-----------------a----------tttt---------t------
---------t-aaa-------------------------c--ca----------------
----ttt-------tc------------------------c-------------t---a-
-----------------a-tac-tg-at-ta----------------------atac---
--------------------------tccga-----------------------------
-----------------------ggacga-----------------------aa------
-----------------------g--------tc-tt-----------tggttt------
t-------a----att-c---ca--acaactttcagcagtggatgtctaggctcgc--ac
atcgatgaagaacgctgcgaactgcga---------------------------------
------------------------tacgtaatgcgaattgcagaattcagt---------
------------------------------------------------------------
---------
>ASV_100
------------------------------------------------------------
--------ctaaaaat--------------------------------------------
-----------------------ctttccac-----------------------------
------------------------------------------------------------
--------gt------------gaatt-gttttgc-------------------------
-------------tgt------------------aa-c----------------------
---t----------------------t-------tggg----------------------
-----------------cttcg------------ccgttgt-------------------
-----------------------------------------------ctt----------
-----------------------------------------------------gtt--c-
--ttt-tgtaaga------------------------gaaagggggag-gcgcgg-t---
------------------------------tg----------------ga-ggcca----
---------tca--------------------------------------------gggg
tg-----------------cgt----------tc-gtc----------------------
----------------------gcggtttcttttgttt----------------------
-------------------------------ttggaa-cttgc--g---------c-g-c
-ggat-gcgtcc----------------------------tttt---------g------
---------t-caa-------------------------c--cc-a--------------
----ttt-------tt------------------------tt--------gaatg---a-
-----------------a-aaa-ct-ga-tc----------------------atac---
--------------------------tgtgg-----------------------------
-----------------------ggacga-----------------------aa------
-----------------------g--------tc-tc-----------tgcttt------
t-------a----act-a-gata--gcaactttcagcagtggatgtctaggctcgc--ac
atcgatgaagaacgctgcgaactgcga---------------------------------
------------------------tacgtaatgcgaattgcaggattcagt---------
------------------------------------------------------------
---------
>ASV_101
------------------------------------------------------------
--------ctaaaaaa--------------------------------------------
-----------------------ctttccac-----------------------------
------------------------------------------------------------
--------gt------------gaact-gtca-aa-------------------------
--------------cc------------------tg-t----------------------
---t----------------------c-------tgtg----------------------
-----------------cttgt--------------------------------------
-gctgggtctg-------------------------------------------------
------------------------------------------------------cg--t-
--ttt-cggac-----------------------------gcggac-----gcgg-c---
------------------------------gg-----------------a-ggctg----
---------aac--------------------------------------------gaag
--------------------gc----------tg-gtttca-------------------
------------------------------------------------------------
-------------------------tt--------tg-tatga--g---------a-t-c
-agct-gatata----------------------------tttt--------tt------
---------c-aaa-------------------------c--cc-c-t------------
--ttttt-------ac------------------------a-------------a---a-
-----------------a-tga-ct-ga-tga---------------------atac---
--------------------------tgtga-----------------------------
-----------------------gaacga-----------------------aa------
-----------------------g--------tt-ct-----------tgcttt------
a-------a----act-a-gata--acaactttcagcagtggatgtctaggctcgc--ac
atcgatgaagaacgctgcgaactgcga---------------------------------
------------------------tacgtaatgcgaattgcagaattcagt---------
------------------------------------------------------------
---------
>ASV_102
------------------------------------------------------------
--------ctaaaaaa--------------------------------------------
-----------------------ctttccac-----------------------------
------------------------------------------------------------
--------gt------------gaact-gtca-aa-------------------------
--------------cc------------------tg-t----------------------
---t----------------------c-------tgtg----------------------
-----------------cttgt--------------------------------------
-gctgggtctg-------------------------------------------------
------------------------------------------------------cg--t-
--ttt-cggac-----------------------------gcggac-----gcgg-c---
------------------------------ag-----------------a-ggctg----
---------aac--------------------------------------------gaag
--------------------gc----------tg-gtttca-------------------
------------------------------------------------------------
------------------------ttt--------tg-tatga--g---------a-t-c
-agct-gatata----------------------------tttt--------tt------
---------c-aaa-------------------------c--cc-c-t------------
--ttttt-------ac------------------------a-------------a---a-
-----------------a-tga-ct-ga-tca---------------------atac---
--------------------------tgtga-----------------------------
-----------------------gaacga-----------------------aa------
-----------------------g--------tt-ct-----------tgcttt------
a-------a----act-a-gata--acaactttcagcagtggatgtctaggctcgc--ac
atcgatgaagaacgctgcgaactgcga---------------------------------
------------------------tacgtaatgcgaattgcagaattcagt---------
------------------------------------------------------------
---------
>ASV_103
------------------------------------------------------------
--------ctaaaaaa--------------------------------------------
-----------------------ctttccac-----------------------------
------------------------------------------------------------
--------gt------------gaact-gtctgta-------------------------
--------------tt------------------tg-t----------------------
---t----------------------t-------tgtg----------------------
-----------------tctgc-------gc--------------gttgctggcgtgc--
------gtttgct------------------------------tgcgctt----------
---------------------------------------------------cggcg--t-
--ttg-cgagt-----------------------------gcgtgctg-gcggtg-c---
------------------------------gc-----------------g-gactg----
---------aac--------------------------------------------gaag
--------------------gt----------tg-tg-----------------------
----tt----------------gctgtgtgcctgctgcattgctgactttgcattaagtt
gtatcgtcttggcggagcggcgggtgc--------tg--atgc--g---------a-c-c
-ggct-gactta-----------------t----------tttt---------t------
---------c-aaa-------------------------c--cc-c--------------
----ata-------cc------------------------t-------------a---a-
-----------------c-tta-ct-ga-tt----------------------atac---
--------------------------tgtga-----------------------------
-----------------------gaacga-----------------------aa------
-----------------------g--------tt-ct-----------tgcttt------
t------------act-a-gata--acaactttcagcagtggatgtctaggctcgc--ac
atcgatgaagaacgctgcgaactgcga---------------------------------
------------------------tacgtaatgcgaattgcagaattcagt---------
------------------------------------------------------------
---------
>ASV_104
------------------------------------------------------------
-------caaaaacaa--------------------------------------------
-----------------------ctttccac-----------------------------
------------------------------------------------------------
--------gt------------gaact-gtct-ta-------------------------
--------------cg------------------ag-a----------------------
---t----------------------t-------cgcg----------------------
-----------------ccgtg-------ac-------------gcgtgttggcg-----
-------ctgt-g------------------------------tgtgtat----------
------------------------------------------------gt-ctgtg--t-
--ctt-ctttcggggagatgtggattgtgtgcgca---tggtgctgac-cgcgtg-g---
------------------------------gt-----------------c-ggctg----
---------atc--------------------------------------------gaag
--------------------gt----------cg-ct-----------------------
----tt----------------gtgc----------------------------------
-------------------------------tgtata-gtgcg--g---------a-g-t
-ggct-gactta-----------------t----------tctt---------t------
---------c-aaa-------------------------c--cc-a--------------
----tta-------ct------------------------ca-----------at---a-
-----------------c-tac-tg-at-tc----------------------atac---
--------------------------tgtga-----------------------------
-----------------------ggacga-----------------------aa------
-----------------------g--------tc-tt-----------tgcttt------
t-------a-----ct-a-gata--acaactttcagcagtggatgtctaggctcgc--ac
atcgatgaagaacgctgcgaactgcga---------------------------------
------------------------tacgtaatgcgaattgcagaattcagt---------
------------------------------------------------------------
---------
>ASV_105
------------------------------------------------------------
-----------caaacc-------------------------------------------
-----------------------catttcac-----------------------------
------------------------------------------------------------
--------gt------------gaacc-gaa-----------------------------
----a-------------------------------------------------------
-cga----------------------g-------cgcg----------------------
------------------------------------------------------------
------------------------------tgg---------------------------
------------------------------------------------------tg--t-
--ctt---------------------------------------------------a---
------------------------------cga------------------cgccgccac
a--------aaccgta----------caga------------------------------
------------------------------------------------------------
------------------------------------------------------------
------------------------------------------------------------
-gacc-----------------------------------gcttgag-c--ggt------
-----cgcgcgaagct---------------------tacaacc-ttacatgc-------
------------------------------------------------------atggat
t-------------------------aa--------------------------------
--------------------------cgcga-----------------------------
----------------------g-ggtga-----------------------aa------
-----------------------g--------cc-ct-----------cgagtt------
---------------c-g-aata--aacactttcagcagtggatgtctaggctcaa--cc
atcgatgaagaacgctgcgaactgcga---------------------------------
------------------------tacgtaatgcgaattgcatgattaagt---------
------------------------------------------------------------
---------
>ASV_106
------------------------------------------------------------
---------cttaaaa--------------------------------------------
-----------------------ctatccac-----------------------------
------------------------------------------------------------
--------gt------------gaacc-gtttgtacca----------------------
----------------------------------ag------------------------
--at----------------------t-------tgcg----------------------
-----------------ccgag-------atg----------------------------
-------tttgtg------------------------------cctatttg-ttgt----
---------------------------------------a-------tca-ctgtg--t-
--att-cgtacgcggtgtg------------------tgtcaaatatg-tatgtc-g---
------------------------------ct-----------------t-ggctg----
---------atc--------------------------------------------gaag
--------------------gt----------cg-tatcgc-------------------
------------------------------------------------------------
-----------------------------actgtatt-gtgtg--t---------g-t-c
-ggct-gactta----------------------------tttt---------t------
---------c-aaa-------------------------c--cc----------------
----att-------ct------------------------t-------------a---c-
-----------------a-tac-tg-a--tt----------------------atac---
--------------------------tgtga-----------------------------
-----------------------agacga-----------------------aa------
-----------------------g--------tc-tt-----------tgcttt------
t------------act-a-gata--acaactttcagcagtggatgtctaggctcgc--ac
atcgatgaagaacgctgcgaactgcga---------------------------------
------------------------tacgtaatgcgaattgcagaattcagt---------
------------------------------------------------------------
---------
>ASV_107
------------------------------------------------------------
---------caaaaaa--------------------------------------------
-----------------------caccccac-----------------------------
------------------------------------------------------------
--------gt------------gaatg-tactctt-------------------------
------------tatg------------------ag-g----------------------
---c----------------------t-------tgtg----------------------
-----------------ctg----------------------------------------
------------------------------------------------------------
------------------------------------------------------cc--c-
--t--------------------------------------------------tg-t---
------------------------------gg-----------------c-agcta----
---------gcc--------------------------------------------gaag
--------------------gt----------tt-cgca---------------------
------------------------------------------------------------
-------------------------------------------------------a-g-a
-agcc-gatgt-----------------------------caat---------t------
---------t-gaa-------------------------t--cc-t--------------
--t-ttta------aa------------------------c-------------t---a-
-----------------c-gac-tg-at-c-a---------------------aaac---
--------------------------tgca------------------------------
------------------------gatag-----------------------aa------
-----------------------a--------tg-tc-----------tgcatg------
c-------a----att-a-aaat--acaactttcaacagtggatgtctaggctcgc--ac
accgatgaagaacgctgcgaactgcga---------------------------------
------------------------tacgtaatgcgaattgcagaattcagt---------
------------------------------------------------------------
---------
>ASV_108
------------------------------------------------------------
--------ctaaaaaa--------------------------------------------
-----------------------ctttccac-----------------------------
------------------------------------------------------------
--------gt------------gaact-gtca-aa-------------------------
--------------cc------------------tg-t----------------------
---t----------------------c-------tgtg----------------------
-----------------cttgt--------------------------------------
-gctgggtctg-------------------------------------------------
------------------------------------------------------cg--t-
--ttt-cggac-----------------------------gcggac-----gcgg-c---
------------------------------gg-----------------a-ggctg----
---------aac--------------------------------------------gaag
--------------------gc----------tg-gtttca-------------------
------------------------------------------------------------
-------------------------tt--------tg-tatga--g---------a-t-c
-agct-gatata----------------------------tttt--------tt------
---------c-aaa-------------------------c--cc-c--------------
---tttt-------ac------------------------a-------------a---a-
-----------------a-tga-ct-ga-tca---------------------atac---
--------------------------tgtga-----------------------------
-----------------------gaacga-----------------------aa------
-----------------------g--------tt-ct-----------tgcttt------
a-------a----act-a-gata--acaactttcagcagtggatgtctaggctcgc--ac
atcgatgaagaacgctgcgaactgcga---------------------------------
------------------------tacgtaatgcgaattgcagaattcagt---------
------------------------------------------------------------
---------
>ASV_109
------------------------------------------------------------
-------tttaaaaaa--------------------------------------------
-----------------------ctgtccac-----------------------------
------------------------------------------------------------
--------gt------------gaatg-tactctt-------------------------
------------tatg------------------ag-g----------------------
---c----------------------t-------tgtg----------------------
-----------------ctg----------------------------------------
------------------------------------------------------------
------------------------------------------------------cc--c-
--t--------------------------------------------------tg-t---
------------------------------gg-----------------c-agcta----
---------gcc--------------------------------------------gaag
--------------------gt----------tt-cgca---------------------
------------------------------------------------------------
-------------------------------------------------------a-g-a
-agcc-gatgt-----------------------------caat---------t------
---------t-gaa-------------------------t--cc-t--------------
--t-ttta------aa------------------------c-------------t---a-
-----------------c-gac-tg-at-c-a---------------------aaac---
--------------------------tgca------------------------------
------------------------gatag-----------------------aa------
-----------------------a--------tg-tc-----------tgcatg------
c-------a----att-g-aaat--acaactttcaacagtggatgtctaggctcgc--ac
accgatgaagaacgctgcgaactgcga---------------------------------
------------------------tacgtaatgcgaattgcagaattcagt---------
------------------------------------------------------------
---------
>ASV_110
------------------------------------------------------------
-------ctaaaaaaa--------------------------------------------
-----------------------ctttccac-----------------------------
------------------------------------------------------------
--------gt------------gaact-gtcgtta-------------------------
--------------tt------------------tg-t----------------------
---t----------------------g-------tgtg----------------------
-----------------tgtgc-------gt--------------gttggtagcatgcgt
------gtttgct------------------------------tacgctt----------
---------------------------------------------------tggtg--t-
--ttg-cgagt---------------------------gtgtgtgttg-tcggtg-c---
------------------------------gc-----------------a-gactg----
---------aac--------------------------------------------gaag
--------------------gt----------cg-tgtg---------------------
----tt----------------gctgtgtgcctgctgcactgctgactttgcattgattt
gcatggtgttggcggagcggcgggtgc--------tattgcat--g---------c-g-c
-ggct-gacctat----------------t----------tttt---------t------
---------c-aaa-------------------------c--cc-c--------------
----ata-------cc------------------------t-------------a---a-
-----------------a-tga-ct-ga-tt----------------------atac---
--------------------------tgtga-----------------------------
-----------------------gaacga-----------------------aa------
-----------------------g--------tt-ct-----------tgcttt------
t-------a----act-a-gata--acaactttcagcagtggatgtctaggctcgc--ac
atcgatgaagaacgctgcgaactgcga---------------------------------
------------------------tacgtaatgcgaattgcagaattcagt---------
------------------------------------------------------------
---------
>ASV_111
------------------------------------------------------------
---------cataaaa--------------------------------------------
-----------------------ctttccac-----------------------------
------------------------------------------------------------
--------gt------------gaacc-gttacaa-------------------------
-------------tta------------------tg-t----------------------
---t----------------------c-------tgtg----------------------
-----------------ctctctctc----------------------------------
------------------------------------------------------------
------------------------------------------------------------
------------------------------------------------------g-g---
------------------------------ga-----------------g-ggctg----
---------aac--------------------------------------------gaag
--------------------gt----------tg-gc-----------------------
----------------------gcatgt--------------------------------
--------------------------------------atgtg--t---------g-t-c
-tgcc-gatgta----------------------------cttt---------t------
---------c-aaa-------------------------c--cc----------------
----att-------ac------------------------t-------------a---a-
-----------------a-tac-tg-aa-ct----------------------atac---
--------------------------tccga-----------------------------
-----------------------gaacga-----------------------aa------
-----------------------g--------tt-tt-----------tggttt------
t-------a----atc---aata--acaactttcagcagtggatgtctaggctcgc--ac
atcgatgaagaacgctgcgaactgcga---------------------------------
------------------------tacgtaatgcgaattgcagaattcagt---------
------------------------------------------------------------
---------
>ASV_112
------------------------------------------------------------
--------ctaaaaaa--------------------------------------------
-----------------------ctttccac-----------------------------
------------------------------------------------------------
--------gt------------gaact-gtca-aa-------------------------
--------------cc------------------tg-t----------------------
---t----------------------c-------tgtg----------------------
-----------------cttgt--------------------------------------
-actgggtctg-------------------------------------------------
------------------------------------------------------cg--t-
--ttt-cggac-----------------------------gcggac-----acgg-t---
------------------------------gg-----------------a-ggctg----
---------aac--------------------------------------------gaag
--------------------gt----------tg-gttttct------------------
------------------------------------------------------------
------------------------tct--------tg-tgaga--g---------a-c-c
-agct-gatata----------------------------tttt---------t------
---------c-aaa-------------------------c--cc-c--------------
--ttttt-------ac------------------------a-------------a---a-
-----------------a-tga-ct-ga-tca---------------------atac---
--------------------------tgtga-----------------------------
-----------------------gaacga-----------------------aa------
-----------------------g--------tt-ct-----------tgcttt------
a-------a----act-a-gata--acaactttcagcagtggatgtctaggctcgc--ac
atcgatgaagaacgctgcgaactgcga---------------------------------
------------------------tacgtaatgcgaattgcagaattcagt---------
------------------------------------------------------------
---------
>ASV_113
------------------------------------------------------------
--------ctaaaaaa--------------------------------------------
-----------------------ctttccac-----------------------------
------------------------------------------------------------
--------gt------------gaact-gtca-aa-------------------------
--------------cc------------------tg-t----------------------
---t----------------------c-------tgtg----------------------
-----------------cttgt--------------------------------------
-gctgggtctg-------------------------------------------------
------------------------------------------------------cg--t-
--ttt-cggac-----------------------------gcggac-----acgg-t---
------------------------------gg-----------------a-ggctg----
---------aac--------------------------------------------gaag
--------------------gt----------tg-gttttct------------------
------------------------------------------------------------
------------------------cct--------tg-tgaga--g---------a-c-c
-agct-gatata----------------------------tttt---------t------
---------c-aaa-------------------------c--cc-c--------------
--ttttt-------ac------------------------a-------------a---a-
-----------------a-tga-ct-ga-tca---------------------atac---
--------------------------tgtga-----------------------------
-----------------------gaacga-----------------------aa------
-----------------------g--------tt-ct-----------tgcttt------
a-------a----act-a-gata--acaactttcagcagtggatgtctaggctcgc--ac
atcgatgaagaacgctgcgaactgcga---------------------------------
------------------------tacgtaatgcgaattgcagaattcagt---------
------------------------------------------------------------
---------
>ASV_114
------------------------------------------------------------
--------ctaaaaaa--------------------------------------------
-----------------------ctttccac-----------------------------
------------------------------------------------------------
--------gt------------gaact-gtcgtta-------------------------
--------------tt------------------tg-t----------------------
---t----------------------g-------tgtg----------------------
-----------------tctgc-------gc--------------gttgctggcgtgc--
------gtttgct------------------------------tacgctt----------
---------------------------------------------------cggtg--t-
--ttg-cgagt-----------------------------gcgtgctg-gcggtg-t---
------------------------------gc-----------------g-gactg----
---------aac--------------------------------------------gaag
--------------------gt----------cg-tg-----------------------
----tt----------------gctgtgtgcctgctgcactgctgactttgcattgattt
gcatggtcttggcggagcggcgggtgc--------tg-tgcgt--g---------c-g-c
-ggct-gactta-----------------c----------tttt---------t------
---------c-aaa-------------------------c--cc-c--------------
----ata-------cc------------------------t-------------a---a-
-----------------c-tta-ct-ga-tt----------------------atac---
--------------------------tgtga-----------------------------
-----------------------gaacga-----------------------aa------
-----------------------g--------tt-ct-----------tgcttt------
t-------a----act-a-gata--acaactttcagcagtggatgtctaggctcgc--ac
atcgatgaagaacgctgcgaactgcga---------------------------------
------------------------tacgtaatgcgaattgcagaattcagt---------
------------------------------------------------------------
---------
>ASV_115
------------------------------------------------------------
---------cttaaaa--------------------------------------------
-----------------------ctatccac-----------------------------
------------------------------------------------------------
--------gt------------gaacc-gtttgtacca----------------------
----------------------------------ag------------------------
--at----------------------t-------tgcg----------------------
-----------------ccgag-------atg----------------------------
-------tttgtg------------------------------cgtatttg-ttgt----
---------------------------------------a-------tca-ctgcg--t-
--att-cgtacgcggtgtg------------------tgtcaaatatg-tatgtc-g---
------------------------------ct-----------------t-ggctg----
---------atc--------------------------------------------gaag
--------------------gt----------cg-tatcgc-------------------
------------------------------------------------------------
-----------------------------actgtatt-gtgtg--t---------g-t-c
-ggct-gactta----------------------------tttt---------t------
---------c-aaa-------------------------c--cc----------------
----att-------ct------------------------t-------------a---c-
-----------------a-tac-tg-a--tt----------------------atac---
--------------------------tgtga-----------------------------
-----------------------agacga-----------------------aa------
-----------------------g--------tc-tt-----------tgcttt------
t------------act-a-gata--acaactttcagcagtggatgtctaggctcgc--ac
atcgatgaagaacgctgcgaactgcga---------------------------------
------------------------tacgtaatgcgaattgcagaattcagt---------
------------------------------------------------------------
---------
>ASV_116
------------------------------------------------------------
--------ctaaaaaa--------------------------------------------
-----------------------ctttccac-----------------------------
------------------------------------------------------------
--------gt------------gaact-gtctgta-------------------------
--------------tt------------------tg-t----------------------
---t----------------------g-------tgtg----------------------
-----------------tctgt-------gcg---------------tgctggcgtgc--
------gttt--------------------------------------------------
------------------------------------------------------------
----------t-----------------------------gcgtgccg-g-cgtg-t---
------------------------------gc-----------------g-gactg----
---------aac--------------------------------------------gaag
--------------------gt----------cg-tg-----------------------
----tc----------------gctt----------------------------------
--------------------------------------tgcgg--c---------t-g-c
-ggct-gacttc----------------------------tttt---------t------
---------c-aaa-------------------------c--cc-c--------------
----ata-------cg------------------------t-------------g---a-
-----------------a-tga-ct-ga-tt----------------------atac---
--------------------------tgtga-----------------------------
-----------------------gaacga-----------------------aa------
-----------------------g--------tt-ct-----------tgcttt------
g-------a----act-a-gata--acaactttcagcagtggatgtctaggctcgc--ac
atcgatgaagaacgctgcgaactgcga---------------------------------
------------------------tacgtaatgcgaattgcagaattcagt---------
------------------------------------------------------------
---------
>ASV_117
------------------------------------------------------------
--------caaaaaaa--------------------------------------------
-----------------------ctttccac-----------------------------
------------------------------------------------------------
--------gt------------gaacc-gttgtaa-------------------------
-------------tta------------------tg-t----------------------
---t----------------------c------ttgtg----------------------
-----------------ctttccttc----------------------------------
------------------------------------------------------------
------------------------------------------------------------
------------------------------------------------------g-g---
------------------------------ga-----------------a-ggctg----
---------aac--------------------------------------------gaag
--------------------gt----------ga-gcc----------------------
----------------------gcttta--------------------------------
------------------------------tttttgt-atcgt--g---------g-c-t
-tgcc-gatgta----------------------------cttt---------t------
---------c-aaa-------------------------c--cc-a--------------
----ttt-------ac------------------------t-------------t---a-
-----------------a-tac-tg-aa-ct----------------------atac---
--------------------------tccga-----------------------------
-----------------------aaacga-----------------------aa------
-----------------------g--------tc-tt-----------tggttt------
t-------a----atc---aata--acaactttcagcagtggatgtctaggctcgc--ac
atcgatgaagaacgctgcgaactgcga---------------------------------
------------------------tacgtaatgcgaattgcagaattcagt---------
------------------------------------------------------------
---------
>ASV_118
------------------------------------------------------------
--------ctaaaaaa--------------------------------------------
-----------------------ctttccac-----------------------------
------------------------------------------------------------
--------gt------------gaact-gtca-aa-------------------------
--------------cc------------------tg-t----------------------
---t----------------------c-------tgtg----------------------
-----------------cttgt--------------------------------------
-gctgggtctg-------------------------------------------------
------------------------------------------------------cg--t-
--ttt-cggac-----------------------------gcggac-----acgg-c---
------------------------------ag-----------------a-ggctg----
---------aac--------------------------------------------gaag
--------------------gc----------tg-gtttca-------------------
------------------------------------------------------------
------------------------ttt--------tg-tatga--g---------a-t-c
-agct-gatata----------------------------tttt---------t------
---------c-aaa-------------------------c--cc-c-t------------
--ttttt-------ac------------------------a-------------a---a-
-----------------a-tga-ct-ga-tca---------------------atac---
--------------------------tgtga-----------------------------
-----------------------gaacga-----------------------aa------
-----------------------g--------tt-ct-----------tgcttt------
a-------a----act-a-gata--acaactttcagcagtggatgtctaggctcgc--ac
atcgatgaagaacgctgcgaactgcga---------------------------------
------------------------tacgtaatgcgaattgcagaattcagt---------
------------------------------------------------------------
---------
>ASV_119
------------------------------------------------------------
--------caaaaaat--------------------------------------------
-----------------------atgttcac-----------------------------
------------------------------------------------------------
--------gt------------gaata-agagatg-------------------------
--------------------------------ttgg-c----------------------
---t----------------------t-------tgtg----------------------
-----------------ttg----------------------------------------
------------------------------------------------------------
------------------------------------------------------ct--t-
--tt-------------------------------------------------cg-g---
------------------------------ag-----------------c-agcta----
---------agc--------------------------------------------gaag
--------------------gt----------tc-tt-----------------------
------------------------------------------------------------
-------------------------------------------------------c-g-g
-aact-gatgt--------------------------------t---------t------
---------t-taa-------------------------a--ct-t--------------
--t-tgta------tt------------------------g-------------a--at-
-----------------t-gtc-tg-aa-ata---------------------tatc---
--------------------------tgtga-----------------------------
-----------------------tcatga-----------------------aa------
-----------------------a--------tg-gt-----------tgcttt------
g-------a----att---atat--acaactttcaacagtggatgtcttggtttgc--gc
atcgatgaagagcgctgcgaactgcga---------------------------------
------------------------tacgtaatgcgaattgcagaattcagt---------
------------------------------------------------------------
---------
>ASV_120
------------------------------------------------------------
--------ctaaaaaa--------------------------------------------
-----------------------ctttccac-----------------------------
------------------------------------------------------------
--------gt------------gaact-gtcgtta-------------------------
--------------tt------------------tg-t----------------------
---t----------------------g-------tgtg----------------------
-----------------tctgc-------gc--------------gttgctggcgtgc--
------gtttgct------------------------------tacgctt----------
---------------------------------------------------cggtg--t-
--ttg-cgagt-----------------------------gcgtgctg-gcggtg-c---
------------------------------gc-----------------g-gactg----
---------aac--------------------------------------------gaag
--------------------gt----------cg-tg-----------------------
----tt----------------gctgtgtgcctgctgcactgctgactttgcattgattt
gcatggtcttggcggagcggcgggtgc--------tg-tgcgt--g---------c-a-c
-ggct-gactta-----------------c----------tttt---------t------
---------c-aaa-------------------------c--cc-c--------------
----ata-------cc------------------------t-------------a---a-
-----------------c-tta-ct-ga-tt----------------------atac---
--------------------------tgtga-----------------------------
-----------------------gaacga-----------------------aa------
-----------------------g--------tt-ct-----------tgcttt------
t-------a----act-a-gata--acaactttcagcagtggatgtctaggctcgc--ac
atcgatgaagaacgctgcgaactgcga---------------------------------
------------------------tacgtaatgcgaattgcagaattcagt---------
------------------------------------------------------------
---------
>ASV_121
------------------------------------------------------------
--------ctaaaaaa--------------------------------------------
-----------------------ctttccac-----------------------------
------------------------------------------------------------
--------gt------------gaact-gtcgtta-------------------------
--------------tt------------------tg-t----------------------
---t----------------------g-------tgtg----------------------
-----------------tctgc-------gc--------------gttgctggcgtgc--
------gtttgct------------------------------tacactt----------
---------------------------------------------------cggtg--t-
--ttg-cgagt-----------------------------gcgtgttg-gcagtg-t---
------------------------------gc-----------------g-gactg----
---------aac--------------------------------------------gaag
--------------------gt----------tg-tgtg---------------------
----tt----------------gttatgtgcctgctgcactgctgactttgcattgattt
gcatggtgttggcggagcggcgggtgc--------tg-tgcat--g---------c-g-c
-agct-gactta-----------------t----------tttt---------t------
---------c-aaa-------------------------c--cc-g--------------
----ata-------cc------------------------t-------------a---a-
-----------------a-tga-ct-ga-tt----------------------atac---
--------------------------tgtga-----------------------------
-----------------------gaacga-----------------------aa------
-----------------------g--------tt-ct-----------tgcttt------
t-------a----act-a-gata--acaactttcagcagtggatgtctaggctcgc--ac
atcgatgaagaacgctgcgaactgcga---------------------------------
------------------------tacgtaatgcgaattgcagaattcagt---------
------------------------------------------------------------
---------
>ASV_122
------------------------------------------------------------
--------caaaaaaa--------------------------------------------
-----------------------caccccac-----------------------------
------------------------------------------------------------
--------gt------------gaatg-tattctg-------------------------
------------tata------------------ag-g----------------------
---t----------------------t-------tgtg----------------------
-----------------ctg----------------------------------------
------------------------------------------------------------
------------------------------------------------------tg--t-
--tggct------------------------------------acttg-tagaca-a---
------------------------------ca-----------------c-ggcta----
---------gcc--------------------------------------------gaag
--------------------gt----------tt-cgta---------------------
------------------------------------------------------------
-------------------------------------------------------a-g-g
-aacc-gatgt-----------------------------tatt---------t------
---------t-taa-------------------------t--cc-c--------------
--c-tataa---aaat------------------------t-------------t---a-
-----------------t-tac-tg-at-att---------------------taac---
--------------------------agca------------------------------
------------------------atcag-----------------------aa------
-----------------------a--------tg-at-----------agctta------
a-------a----att-t-aaat--acaactttcaacagcggatgtctaggctcgt--ac
atcgatgaagaacgctgcgaactgcga---------------------------------
------------------------tacgtaatgcgaattgcagaattcagt---------
------------------------------------------------------------
---------
>ASV_123
------------------------------------------------------------
---------cttaaaa--------------------------------------------
-----------------------ctatccac-----------------------------
------------------------------------------------------------
--------gt------------gaacc-gtttgtacca----------------------
----------------------------------ag------------------------
--at----------------------t-------tgcg----------------------
-----------------tcgag-------atg----------------------------
-------tttgtg------------------------------tatatttg-ttgt----
---------------------------------------a-------tca-ctgtg--t-
--att-cgtacgcggtgtg------------------tggcaagtatg-tatgac-g---
------------------------------ct-----------------t-ggctg----
---------atc--------------------------------------------gaag
--------------------gt----------cg-tgtcgc-------------------
------------------------------------------------------------
-----------------------------acttgatt-gtgtg--t---------a-t-c
-ggct-gactta----------------------------tttt---------t------
---------c-aaa-------------------------c--cc----------------
----att-------ct------------------------a-------------t---a-
-----------------a-tac-tg-a--tt----------------------atac---
--------------------------tgtga-----------------------------
-----------------------agacga-----------------------aa------
-----------------------g--------tc-tt-----------tgcttt------
t------------act-a-gata--acaactttcagcagtggatgtctaggctcgc--ac
atcgatgaagaacgctgcgaactgcga---------------------------------
------------------------tacgtaatgcgaattgcagaattcagt---------
------------------------------------------------------------
---------
>ASV_124
------------------------------------------------------------
--------caaaaaaa--------------------------------------------
-----------------------ctttccac-----------------------------
------------------------------------------------------------
--------gt------------gaacc-gttttgtg------------------------
----------------------------------cg-t----------------------
---t----------------------t-------tgtg----------------------
-----------------ctttgtg------------------------------------
-------tttgct------------------------------tttgttt-g--------
---------------------------------------------------tctcg--c-
--tct-tcggg----------------------gtgtggtggacaaga-ggaagc-g---
------------------------------ca-----------------a-ggcta----
---------aac--------------------------------------------gaag
--------------------gc----------tg-cga----------------------
----------------------gtct----------------------------------
--------------------------------------cgtgc--t---------t-g-c
-ggcc-gattta-----------------t----------tctt---------t------
---------c-aaa-------------------------c--cc-a--------------
----tac-------at------------------------t-------------a---a-
-----------------a-cac-tg-aa-ct----------------------atac---
--------------------------tgtga-----------------------------
-----------------------ggacga-----------------------aa------
-----------------------g--------tc-ct-----------tgcttt------
a-------a----act-a-gata--gcaactttcagcagtggatgtctaggctcgc--ac
atcgatgaagaacgctgcgaactgcga---------------------------------
------------------------tacgtaatgcgaattgcaggattcagt---------
------------------------------------------------------------
---------
>ASV_125
------------------------------------------------------------
--------ctaaaaat--------------------------------------------
-----------------------ctttccac-----------------------------
------------------------------------------------------------
--------gt------------gaacc-gtcaaaa-------------------------
--------------aa------------------cg-t----------------------
---t----------------------t-------tatg----------------------
-----------------cttcg--------------------------------------
--ctgtttttgcg------------------------------tgcgttt----------
------------------------------------------------------ct--t-
--tat-----------------------------tgaagtgcgtgcgggaatggc-t---
------------------------------tg-----------------a-ggctg----
---------aac-------------------------------------------aaaag
--------------------gt----------tg-attt---------------------
----------------------gcaccttttcga--------------------------
-----------------------------------ag-gagcg--a---------g-t-t
-agct-gattta----------------------------tttt---------t------
---------c-aaa-------------------------c--cc-a--------------
----tta-------ca------------------------c-------------a---a-
-----------------tttac-tg-a--tt----------------------atac---
--------------------------tgtgg-----------------------------
-----------------------gaacga-----------------------aa------
-----------------------g--------tt-cc-----------tgcttt------
t------------act-a-gata--acaactttcagcagtggatgtctaggctcgc--ac
atcgatgaagaacgctgcgaactgcga---------------------------------
------------------------tacgtaatgcgaattgcagaattcagt---------
------------------------------------------------------------
---------
>ASV_126
------------------------------------------------------------
---------cttaaaa--------------------------------------------
-----------------------ctatccac-----------------------------
------------------------------------------------------------
--------gt------------gaacc-gtttgtaccc----------------------
----------------------------------ag------------------------
--at----------------------t-------tgcg----------------------
-----------------ccgag-------att----------------------------
-------ttcgtg------------------------------cgtgtttgtttgt----
---------------------------------------a-------tca-ctgtg--t-
--att-cgtacgcggtgtg------------------tggcaaatatg-tatgga-g---
------------------------------ct-----------------t-ggctg----
---------atc--------------------------------------------gaag
--------------------gt----------cg-tatcgc-------------------
------------------------------------------------------------
-----------------------------actttatt-gtgtg--t---------g-t-c
-ggct-gactta----------------------------tttt---------t------
---------c-aaa-------------------------c--cc----------------
----att-------ac------------------------t-------------t---a-
-----------------c-tac-tg-a--tt----------------------atac---
--------------------------tgtga-----------------------------
-----------------------agacga-----------------------aa------
-----------------------g--------tc-tt-----------tgcttt------
t------------act-a-gata--acaactttcagcagtggatgtctaggctcgc--ac
atcgatgaagaacgctgcgaactgcga---------------------------------
------------------------tacgtaatgcgaattgcagaattcagt---------
------------------------------------------------------------
---------
>ASV_127
------------------------------------------------------------
--------caaaaaac--------------------------------------------
-----------------------ttatccac-----------------------------
------------------------------------------------------------
--------gt------------gaacc-gttcttg-------------------------
-------------tat------------------gg-t----------------------
---t----------------------t-------tgta----------------------
-----------------ccggct-------------------------------------
------------------------------------------------------------
------------------------------------------------------cg--t-
--ctt-cgggc---------------------------------------------t---
------------------------------tgcagc-------------t-ggtta----
---------aac--------------------------------------------aatg
--------------------ct----------tg-tgttgattg----------------
--atttg---------------gcttc---------------------------------
--------------------------------------ggtcg--a---------gtctc
-cgcg-agtgcc----------------------------tttt---------t------
-----------aaa-------------------------c--ccctt-------------
--ttata-------cc------------------------t------------aa---a-
-----------------t-tac-tg-at-tt----------------------atac---
--------------------------tccga-----------------------------
-----------------------gaacga-----------------------aa------
-----------------------g--------tt-ct-----------tggttt------
t-------a----act-a-gata--acaactttcagcagtggatgtctaggctcgc--ac
aacgatgaagaacgctgcgaactgcga---------------------------------
------------------------tacgtaatgcgaattgcaggattcagt---------
------------------------------------------------------------
---------
>ASV_128
------------------------------------------------------------
--------ctaaaaaa--------------------------------------------
-----------------------ctttccac-----------------------------
------------------------------------------------------------
--------gt------------gaact-gtca-aa-------------------------
--------------cc------------------tg-t----------------------
---t----------------------c-------tgtg----------------------
-----------------cttgt--------------------------------------
-gctgggtctg-------------------------------------------------
------------------------------------------------------cg--t-
--ttt-cggac-----------------------------gcggac-----acgg-c---
------------------------------ag-----------------a-ggctg----
---------aac--------------------------------------------gaag
--------------------gc----------tg-gtttca-------------------
------------------------------------------------------------
-------------------------tt--------tg-tatga--g---------a-t-c
-agct-gatata----------------------------tttt---------t------
---------c-aaa-------------------------c--cc-c-t------------
--ttttt-------ac------------------------a-------------a---a-
-----------------a-tga-ct-ga-tca---------------------atac---
--------------------------tgtga-----------------------------
-----------------------gaacga-----------------------aa------
-----------------------g--------tt-ct-----------tgcttt------
a-------a----act-a-gata--acaactttcagcagtggatgtctaggctcgc--ac
atcgatgaagaacgctgcgaactgcga---------------------------------
------------------------tacgtaatgcgaattgcagaattcagt---------
------------------------------------------------------------
---------
>ASV_129
------------------------------------------------------------
------ctaaaaacac--------------------------------------------
-----------------------ccttccac-----------------------------
------------------------------------------------------------
--------gt------------gaacc-gttttgt----tt-------------------
----------------------------------tgct----------------------
---t----------------------t-------cgag----------------------
---------------tgctttgttg---cgctc--------ggagcatgtttggg-----
------cttcgct-------------------g--------ctggcgctt-gat------
------------------------------------------------------tg--t-
--gct--------------------------------------------ggcggc-t---
------------------------------cg-----------------a-ggccat---
-------caagc--------------------------------------------ggcg
tt--------------ttgagt---------gtg-tgttcgca-----------------
------------------------------------------------------------
--------------------------------------------ta--------caattg
-aaac-gtccaaa---------------------------cctt---------t------
---------t-aaa-------------------------c--cc-a--------------
----tttg------at------------------------t-------------g---a-
-----------------a-aac-tg-aa-gt----------------------atac---
--------------------------tgtgg-----------------------------
-----------------------ggacga-----------------------aa------
-----------------------g--------tc-ct-----------cgcttt-----g
a-------a----act-a-gata--acaactttcagcagtggatgtctaggctcgc--ac
atcgatgaagaacgctgcgaactgcga---------------------------------
------------------------tacgtaatgcgaattgcaggattcagt---------
------------------------------------------------------------
---------
>ASV_130
------------------------------------------------------------
--------caaaaaaa--------------------------------------------
-----------------------ctttccac-----------------------------
------------------------------------------------------------
--------gt------------gaacc-gttctgtc------------------------
----------------------------------cg-t----------------------
---t----------------------t-------tgtg----------------------
-----------------ccgttgc------------------------------------
------------------------------------------------------------
------------------------------------------------------tg--t-
--tgt------------------------------cgtcattcgacga-gaagag-c---
------------------------------ag-----------------t-ggcta----
---------aac--------------------------------------------gaag
--------------------gc----------tg-tga----------------------
----------------------gctt----------------------------------
--------------------------------------cgtgc--t---------t-g-c
-ggtc-gattta-----------------t----------tctt---------t------
---------c-aaa-------------------------c--cc-ca-------------
----tac-------gt------------------------t-------------a---a-
-----------------g-aac-tg-aa-gt----------------------atac---
--------------------------tgtga-----------------------------
-----------------------ggacga-----------------------aa------
-----------------------g--------tc-ct-----------tgcttt------
g-------a----act-a-gata--gcaactttcagcagtggatgtctaggctcgc--ac
atcgatgaagaacgctgcgaactgcga---------------------------------
------------------------tacgtaatgcgaattgcaggattcagt---------
------------------------------------------------------------
---------
>ASV_131
------------------------------------------------------------
--------caaaaatc--------------------------------------------
-----------------------ctttccac-----------------------------
------------------------------------------------------------
--------gt------------gaact-gtct-ta-------------------------
--------------cg------------------ag-a----------------------
---t----------------------t-------cgcg----------------------
-----------------ccgtg-------ac-------------gcgtgttggcg-----
-------ctgt-g------------------------------tgtgtat----------
------------------------------------------------gt-ctgtg--t-
--ctt-ctttcggggagatgtggattgtgtgcgca---tggtgctgac-cgcgtg-g---
------------------------------gt-----------------c-ggctg----
---------atc--------------------------------------------gaag
--------------------gt----------ca-ct-----------------------
----tt----------------gtgc----------------------------------
--------------------tgtatgt---atgtata-gtgcg--g---------a-g-t
-ggct-gactta-----------------t----------tctt---------t------
---------c-aaa-------------------------c--cc-a--------------
----tta-------ct------------------------ca-----------at---a-
-----------------c-tac-tg-at-ta----------------------atac---
--------------------------tgtga-----------------------------
-----------------------ggacga-----------------------aa------
-----------------------g--------tc-tt-----------tgcttt------
t-------a-----ct-a-gata--acaactttcagcagtggatgtctaggctcgc--ac
atcgatgaagaacgctgcgaactgcga---------------------------------
------------------------tacgtaatgcgaattgcagaattcagt---------
------------------------------------------------------------
---------
>ASV_132
------------------------------------------------------------
--------caaaaaaa--------------------------------------------
-----------------------ctttccac-----------------------------
------------------------------------------------------------
--------gt------------gaacc-gttctgtc------------------------
----------------------------------cg-t----------------------
---t----------------------t-------tgtg----------------------
-----------------ccgttgc------------------------------------
------------------------------------------------------------
------------------------------------------------------tg--t-
--tgt------------------------------cgtgcttcgacga-gaagag-c---
------------------------------ag-----------------t-ggcta----
---------aac--------------------------------------------gaag
--------------------gc----------tg-tga----------------------
----------------------gctt----------------------------------
--------------------------------------cgtgc--t---------t-g-c
-ggtc-gattta-----------------t----------tctt---------t------
---------c-aaa-------------------------c--cc-ca-------------
----tac-------gt------------------------t-------------a---a-
-----------------g-aac-tg-aa-gt----------------------atac---
--------------------------tgtga-----------------------------
-----------------------ggacga-----------------------aa------
-----------------------g--------tc-ct-----------tgcttt------
g-------a----act-a-gata--gcaactttcagcagtggatgtctaggctcgc--ac
atcgatgaagaacgctgcgaactgcga---------------------------------
------------------------tacgtaatgcgaattgcaggattcagt---------
------------------------------------------------------------
---------
>ASV_133
------------------------------------------------------------
---------ctaaaaa--------------------------------------------
-----------------------ctttccac-----------------------------
------------------------------------------------------------
--------gt------------gaact-tgttctac------ta----------------
----------------------------------gg-t----------------------
---t----------------------t-------tgtg----------------------
-----------------cgaggc-------------------------------------
-------------------------------------------tgcggct----------
-----------------------------------------------gtt-gaatg--t-
--ctt-cggacggacgacgg-----------------------------aagcgg-c---
------------------------------ta-----------------c-tgcta----
---------acc--------------------------------------------gtaa
---------------g----gt----------tg--------------------------
-------------------attccggcggcccct--------------------------
-----------------------------ttggggat-gctgttga---------t-t-c
-ttcc-gatat-----------------------------cttt---------t------
---------t-aaa-------------------------c--cc----------------
----ata-------cc------------------------t-------------c---a-
-----------------t-tac-tg-at------------------------tatac---
--------------------------tccga-----------------------------
-----------------------gaacga-----------------------aa------
-----------------------g--------tt-ct-----------tggttt------
t------------att-c-caca--acaactttcagcagtggatgtctaggctcgc--ac
atcgatgaagaacgctgcgaactgcga---------------------------------
------------------------tacgtaatgcgaattgcagaattcagt---------
------------------------------------------------------------
---------
>ASV_134
------------------------------------------------------------
--------ctaaaaaa--------------------------------------------
-----------------------ctttccac-----------------------------
------------------------------------------------------------
--------gt------------gaact-gtca-aa-------------------------
--------------cc------------------tg-t----------------------
---t----------------------c-------tgtg----------------------
-----------------cttgt--------------------------------------
-gctgggtctg-------------------------------------------------
------------------------------------------------------cg--t-
--ttt-cggac-----------------------------gcggac-----acgg-c---
------------------------------ag-----------------a-ggctg----
---------aac--------------------------------------------gaag
--------------------gc----------tg-gtttca-------------------
------------------------------------------------------------
-------------------------tt--------tg-tatga--g---------a-t-c
-agct-gatata----------------------------tttt--------tt------
---------c-aaa-------------------------c--cc-c--------------
---tttt-------ac------------------------a-------------a---a-
-----------------a-tga-ct-ga-tca---------------------atac---
--------------------------tgtga-----------------------------
-----------------------gaacga-----------------------aa------
-----------------------g--------tt-ct-----------tgcttt------
a-------a----act-a-gata--acaactttcagcagtggatgtctaggctcgc--ac
atcgatgaagaacgctgcgaactgcga---------------------------------
------------------------tacgtaatgcgaattgcagaattcagt---------
------------------------------------------------------------
---------
>ASV_135
------------------------------------------------------------
--------ctaaaaaa--------------------------------------------
-----------------------ctttccac-----------------------------
------------------------------------------------------------
--------gt------------gaacc-gtatcaac------------------------
----------cttttt------------------aa-a----------------------
---t----------------------t-------gggg----------------------
-----------------------------gct-----------cccgt------------
-------ctggcc------------------------------ggccggt----------
------------------------------------------------------tt--t-
--cgg-----------------------------------------ct-ggctgg-g---
------------------------------tg-----------------g----------
---------------------cggctctatc-------------------at-ggcgacc
--------------------gc----------t--tggg---------------------
----cc------------------------------------------------------
-----------------------------------tc-ggcct--g---------g-g-c
-tagt-agcgta----------------------------tttt---------t------
---------t-aaa-------------------------c--c--c--------------
----att-------cc------------------------t-------------a---a-
-----------------t-tac-tg-a--at----------------------atac---
--------------------------tgtgg-----------------------------
-----------------------ggacga-----------------------aa------
-----------------------g--------tc-tc-----------tgcttt------
t-------a----act-a-gata--gcaactttcagcagtggatgtctaggctcgc--ac
atcgatgaagaacgctgcgaactgcga---------------------------------
------------------------tacgtaatgcgaattgcaggattcagt---------
------------------------------------------------------------
---------
>ASV_136
------------------------------------------------------------
---------caaaaat--------------------------------------------
-----------------------ctattcac-----------------------------
------------------------------------------------------------
--------gt------------gaact--gtactg-------------------------
-------------ttt------------------tg-t----------------------
---t----------------------t-------tgtg----------------------
-----------------ctgcctttg--t-------------------------------
------------------------------------------------------------
---------------------------------------------------cgttg--t-
--ttg-cgat---------------------------------------gatgaa-g---
------------------------------tg-----------------c-ggcta----
---------aac--------------------------------------------gaag
--------------------gt----------tg--------------------------
------------------------------------------------------------
--------------------------------------ctttc--g---------a-g-t
-ggcc-gatata-----------------t----------tttt---------t------
---------t-aaa-------------------------c--cc-ctt------------
----tta-------cc------------------------t-------------c---a-
-----------------a-tac-tg-a--tt----------------------atac---
--------------------------tgtaa-----------------------------
-----------------------ggacga-----------------------aa------
-----------------------g--------tc-tt-----------tgcttt------
t-------a----act-a-gata--acaactttcaacagtggatgtctaggctcgc--ac
atcgatgaagaacgctgcgaactgcga---------------------------------
------------------------tacgtaatgcgaattgcagaattcagt---------
------------------------------------------------------------
---------
>ASV_137
------------------------------------------------------------
--------ctaaaaat--------------------------------------------
-----------------------ctttccac-----------------------------
------------------------------------------------------------
--------gt------------gaacc-gtcaaaa-------------------------
--------------aa------------------cg-t----------------------
---t----------------------t-------tatg----------------------
-----------------cttcg--------------------------------------
--ctgtttttgcg------------------------------tgcgttt----------
------------------------------------------------------ct--t-
--tat-----------------------------tgaagtgcgtgcgggaatggc-t---
------------------------------tg-----------------a-ggctg----
---------aac-------------------------------------------agaag
--------------------gt----------tg-attt---------------------
----------------------gcaccttttcga--------------------------
-----------------------------------ag-gagcg--a---------g-t-t
-agct-gattta----------------------------tttt---------t------
---------c-aaa-------------------------c--cc-a--------------
----tta-------ca------------------------c-------------a---a-
-----------------tttac-tg-a--tt----------------------atac---
--------------------------tgtgg-----------------------------
-----------------------gaacga-----------------------aa------
-----------------------g--------tt-cc-----------tgcttt------
t------------act-a-gata--acaactttcagcagtggatgtctaggctcgc--ac
atcgatgaagaacgctgcgaactgcga---------------------------------
------------------------tacgtaatgcgaattgcagaattcagt---------
------------------------------------------------------------
---------
>ASV_138
------------------------------------------------------------
------ctaaaaacac--------------------------------------------
-----------------------ccttccac-----------------------------
------------------------------------------------------------
--------gt------------gaacc-gttttgt----tt-------------------
----------------------------------tgct----------------------
---t----------------------t-------cgag----------------------
---------------tgctttgttg---tgctc--------ggagcatgtttggg-----
------cttcgct-------------------g--------ctggcgctt-gat------
------------------------------------------------------tg--t-
--gct--------------------------------------------ggcggc-t---
------------------------------cg-----------------a-ggccat---
-------caagc--------------------------------------------ggcg
tt--------------ttgagt---------gtg-tgttcgca-----------------
------------------------------------------------------------
--------------------------------------------ta--------caatta
-aaac-gtccaaa---------------------------cctt---------t------
---------t-aaa-------------------------c--cc-a--------------
----tttg------at------------------------t-------------g---a-
-----------------a-aac-tg-aa-gt----------------------atac---
--------------------------tgtgg-----------------------------
-----------------------ggacga-----------------------aa------
-----------------------g--------tc-ct-----------cgcttt-----g
a-------a----act-a-gata--acaactttcagcagtggatgtctaggctcgc--ac
atcgatgaagaacgctgcgaactgcga---------------------------------
------------------------tacgtaatgcgaattgcaggattcagt---------
------------------------------------------------------------
---------
>ASV_139
------------------------------------------------------------
--------caaaaata--------------------------------------------
-----------------------ctttccac-----------------------------
------------------------------------------------------------
--------gt------------gaact-gtct-ta-------------------------
--------------cg------------------ag-a----------------------
---t----------------------t-------cgcg----------------------
-----------------ccgtg-------ac-------------gtgtgttgtcg-----
-------ctgt-g------------------------------tgtgc------------
------------------------------------------------------------
----------------tgtatttatatagtgcgca---tggtgtcgac-tgcgtg-g---
------------------------------gt-----------------c-ggctg----
---------atc--------------------------------------------gaag
--------------------gt----------cg-cg-----------------------
----tt----------------gtgc----------------------------------
-------------------------------tttatt-gcgca--t---------t-g-t
-ggct-gactta-----------------t----------tctt---------t------
---------c-aaa-------------------------c--cc-a--------------
----ttt-------ct------------------------t-------------t---a-
-----------------t-tac-tg-at-tc----------------------atac---
--------------------------tgtga-----------------------------
-----------------------ggacga-----------------------aa------
-----------------------g--------tc-tt-----------tgcttt------
t-------a-----ct-a-gata--acaactttcagcagtggatgtctaggctcgc--ac
atcgatgaagaacgctgcgaactgcga---------------------------------
------------------------tacgtaatgcgaattgcagaattcagt---------
------------------------------------------------------------
---------
>ASV_140
-----------------c------------------------------------------
-----aaaactcggga--------------------------------------------
------------------------------------------------------------
-----------------------------------------gttttcacgaactcccgtt
tgcgtaccgt------------ggaac-gtttctg-------------------------
------------------------------------------------------------
-ttt----------------------t-------ctgg----------------------
-------------gaagtgaagtc------------------------------------
------------------------------------------------------------
----------------------------------------------------------c-
--tcc-------------------------------------------------------
-------------------------------------------------ggggcctc---
------------------------------------------------------------
------------------------------------------------------------
------------------------------------------------------------
-----------------------------------------------------------a
cgacc---------------------------------cacatt---------tt-----
----------------------------------acatccg-ct-tgagc----------
--------------------------------a-atcaagtgtgataac-cgccaaaca-
-------------------ttt-tg-at--------------------------------
--------------------------cgtgacga--------------------------
------------------------ttcat-----------------------aaggcc--
---gtgtgact-------aac--cct-cac--ctgcc-g---------tgacta------
tg------a---aacg-t-aaac--aacactttcagcaacggatgtcttggctccc--ac
aacgatgaagaacgcagcgaaatgcga---------------------------------
------------------------tacgtcatgcgaattgcaagatccagt---------
------------------------------------------------------------
---------
>ASV_141
------------------------------------------------------------
--------ctaaaaaa--------------------------------------------
-----------------------ctttccac-----------------------------
------------------------------------------------------------
--------gt------------gaact-gtcgtta-------------------------
--------------tt------------------tg-t----------------------
---t----------------------g-------tgtg----------------------
-----------------tctgc-------gc--------------gttgctggcgtgc--
------gtttgct------------------------------tacgctt----------
---------------------------------------------------cggtg--t-
--ttg-cgagt-----------------------------gcgtgctg-gcggtg-c---
------------------------------gc-----------------g-gactg----
---------aac--------------------------------------------gaag
--------------------gt----------cg-tg-----------------------
----tt----------------gctgtgtgtctgctgcactgctgactttgcattgattt
gcatggtcttggcggagcggcgggtgc--------tg-tgcgt--g---------c-g-c
-ggct-gactta-----------------c----------tttt---------t------
---------c-aaa-------------------------c--cc-c--------------
----ata-------cc------------------------t-------------a---a-
-----------------c-tta-ct-ga-tt----------------------atac---
--------------------------tgtga-----------------------------
-----------------------gaacga-----------------------aa------
-----------------------g--------tt-ct-----------tgcttt------
t-------a----act-a-gata--acaactttcagcagtggatgtctaggctcgc--ac
atcgatgaagaacgctgcgaactgcga---------------------------------
------------------------tacgtaatgcgaattgcagaattcagt---------
------------------------------------------------------------
---------
>ASV_142
------------------------------------------------------------
--------caaaaaaa--------------------------------------------
-----------------------ctttccac-----------------------------
------------------------------------------------------------
--------gt------------gaacc-gttgtaa-------------------------
-------------tta------------------tg-t----------------------
---t----------------------c-------tgtg----------------------
-----------------ctctccctc----------------------------------
------------------------------------------------------------
------------------------------------------------------------
------------------------------------------------------g-g---
------------------------------ga-----------------g-ggctg----
---------aac--------------------------------------------gaag
--------------------gt----------ga-gcc----------------------
----------------------gctt----------------------------------
------------------------------------t-attgt--g---------g-c-t
-tgcc-gatgta----------------------------cttt---------c------
-----------aaa-------------------------c--cc-a--------------
----ttt-------ac------------------------t-------------a---a-
-----------------a-tac-tg-aa-ct----------------------atac---
--------------------------tccga-----------------------------
-----------------------aaacga-----------------------aa------
-----------------------g--------tc-tt-----------tggttt------
t-------a----atc---aata--acaactttcagcagtggatgtctaggctcgc--ac
atcgatgaagaacgctgcgaactgcga---------------------------------
------------------------tacgtaatgcgaattgcagaattcagt---------
------------------------------------------------------------
---------
>ASV_143
------------------------------------------------------------
--------ctaaaaaa--------------------------------------------
-----------------------ctttccac-----------------------------
------------------------------------------------------------
--------gt------------gaact-gtcgtta-------------------------
--------------tt------------------tg-t----------------------
---t----------------------g-------tgtg----------------------
-----------------tctgc-------gc--------------gttgctggcgtgt--
------gtttgct------------------------------tacgctt----------
---------------------------------------------------cggtg--t-
--ttg-cgagt-----------------------------gcgtgctg-gcggtg-c---
------------------------------gc-----------------g-gactg----
---------aac--------------------------------------------gaag
--------------------gt----------cg-tg-----------------------
----tt----------------gctgtgtgcctgctgcactgctgactttgcattgattt
gcatggtcttggcggagcggcgggtgc--------tg-tgcgt--g---------c-g-c
-ggct-gactta-----------------c----------tttt---------t------
---------c-aaa-------------------------c--cc-c--------------
----ata-------cc------------------------t-------------a---a-
-----------------c-tta-ct-ga-tt----------------------atac---
--------------------------tgtga-----------------------------
-----------------------gaacga-----------------------aa------
-----------------------g--------tt-ct-----------tgcttt------
t-------a----act-a-gata--acaactttcagcagtggatgtctaggctcgc--ac
atcgatgaagaacgctgcgaactgcga---------------------------------
------------------------tacgtaatgcgaattgcagaattcagt---------
------------------------------------------------------------
---------
>ASV_144
------------------------------------------------------------
---------cataaaa--------------------------------------------
-----------------------ctttccac-----------------------------
------------------------------------------------------------
--------gt------------gaacc-gttacaa-------------------------
-------------tta------------------tg-t----------------------
---t----------------------c-------tgtg----------------------
-----------------ctgtctctc----------------------------------
------------------------------------------------------------
------------------------------------------------------------
------------------------------------------------------g-g---
------------------------------ga-----------------t-ggctg----
---------aac--------------------------------------------gaag
--------------------gt----------gg-gct----------------------
----------------------gcatgt--------------------------------
------------------------------------a-tgtgt--a---------g-t-c
-tgcc-gatgta----------------------------cttt---------t------
---------c-aaa-------------------------c--cc----------------
----att-------ac------------------------t-------------a---a-
-----------------a-tac-tg-aa-ct----------------------atac---
--------------------------tccga-----------------------------
-----------------------gaacga-----------------------aa------
-----------------------g--------tt-tt-----------tggttt------
t-------a----atc---cata--acaactttcagcagtggatgtctaggctcgc--ac
atcgatgaagaacgctgcgaactgcga---------------------------------
------------------------tacgtaatgcgaattgcagaattcagt---------
------------------------------------------------------------
---------
>ASV_145
------------------------------------------------------------
---------caaaaaa--------------------------------------------
-----------------------caccccac-----------------------------
------------------------------------------------------------
--------gt------------gaatg-tactctt-------------------------
------------tatg------------------ag-g----------------------
---c----------------------t-------tgtg----------------------
-----------------ctg----------------------------------------
------------------------------------------------------------
------------------------------------------------------cc--c-
--t--------------------------------------------------tg-t---
------------------------------gg-----------------c-agcta----
---------gcc--------------------------------------------gaag
--------------------gt----------tt-cgca---------------------
------------------------------------------------------------
-------------------------------------------------------a-g-a
-agcc-gatgt-----------------------------caat---------t------
---------t-gaa-------------------------t--cc-t--------------
--t-ttta------aa------------------------c-------------t---a-
-----------------c-gac-tg-at-c-a---------------------aaac---
--------------------------tgca------------------------------
------------------------gatag-----------------------aa------
-----------------------a--------tg-tc-----------tgcatg------
c-------a----att-g-aaat--acaacttttaacagtggatgtctaggctcgc--ac
accgatgaagaacgctgcgaactgcga---------------------------------
------------------------tacgtaatgcgaattgcagaattcagt---------
------------------------------------------------------------
---------
>ASV_146
------------------------------------------------------------
---------ctaaaaa--------------------------------------------
-----------------------ctttccac-----------------------------
------------------------------------------------------------
--------gt------------gaact-gtcgtta-------------------------
--------------tt------------------tg-t----------------------
---t----------------------g-------tgcg----------------------
-----------------ctctct------gcg-----------gtgtcggtggcgtct--
-gctggctttgt------------------------------------------------
------------------------------------------------------tg--c-
--tgg-cgggt-----------------------------gcgagccg---gatg-c---
------------------------------gg-----------------a-ggctg----
---------aac--------------------------------------------gaag
--------------------gc----------cg-agttgc-------------------
------------------------------------------------------------
--------------------------------------tttgc--t---------c-t-c
-ggct-gactta----------------------------tttt---------t------
---------c-aaa-------------------------c--cc-a--------------
----ata-------cc------------------------a-------------a---a-
-----------------c-tta-ct-ga-tt----------------------atac---
--------------------------tgtga-----------------------------
-----------------------gaacga-----------------------aa------
-----------------------g--------tt-ct-----------tgcttt------
t-------a----act-a-gata--acaactttcagcagtggatgtctaggctcgc--ac
atcgatgaagaacgctgcgaactgcga---------------------------------
------------------------tacgtaatgcgaattgcagaattcagt---------
------------------------------------------------------------
---------
>ASV_147
------------------------------------------------------------
--------caaaaaaa--------------------------------------------
-----------------------cttaccac-----------------------------
------------------------------------------------------------
--------gt------------gaatc-tgtactg-------------------------
-------------tct------------------ag-t----------------------
---t----------------------t-------tgta----------------------
-----------------ctgcactc-----------------------------------
------------------------------------------------------------
------------------------------------------------------------
-------------------------------------------------gaaaga-g---
------------------------------tg-----------------t-ggtta----
---------aac--------------------------------------------gaag
--------------------gt----------tg-gctttgt------------------
------------------------------------------------------------
-----------------------------atgtaatg-tacag--a---------g-c-t
-ggct-gatgta-----------------c----------tctt---------t------
---------t-aaa-------------------------c--cc-ct-------------
----taa-------ct------------------------a-------------a---a-
-----------------t-tac-tg-at-at----------------------atac---
--------------------------tgtga-----------------------------
-----------------------gaatga-----------------------aa------
-----------------------a--------tt-ct-----------tgcttt------
t-------a----att-a-aata--gcaactttcaacagtggatgtctaggctcgc--ac
atcgatgaagaacgctgcgaactgcga---------------------------------
------------------------tacgtaatgcgaattgcagaattcagt---------
------------------------------------------------------------
---------
>ASV_148
------------------------------------------------------------
---------caaaaaa--------------------------------------------
-----------------------caccccac-----------------------------
------------------------------------------------------------
--------gt------------gaatg-tactctt-------------------------
------------tatg------------------ag-g----------------------
---c----------------------t-------tgtg----------------------
-----------------ctg----------------------------------------
------------------------------------------------------------
------------------------------------------------------cc--c-
--t--------------------------------------------------tg-t---
------------------------------gg-----------------c-agcta----
---------gcc--------------------------------------------gaag
--------------------gt----------tt-cgca---------------------
------------------------------------------------------------
-------------------------------------------------------a-g-a
-agcc-gatgt-----------------------------caat---------t------
---------t-gaa-------------------------t--cc-t--------------
--t-ttta------aa------------------------c-------------t---a-
-----------------c-gac-tg-at-c-a---------------------aaac---
--------------------------tgca------------------------------
------------------------gatag-----------------------aa------
-----------------------a--------tg-tc-----------tgcatg------
c-------a----att-g-aaat--acaactttcaacagtggatgtcttggctccc--ac
aacgatgaagaacgcagcgaaatgcga---------------------------------
------------------------tacgtaatgcgaattgcagaatccagt---------
------------------------------------------------------------
---------
>ASV_149
------------------------------------------------------------
-------caaaaaaaa--------------------------------------------
-----------------------ctttccac-----------------------------
------------------------------------------------------------
--------gt------------gaacc-gttgtaa-------------------------
-------------tta------------------tg-t----------------------
---t----------------------c------ttgtg----------------------
-----------------ctttccttc----------------------------------
------------------------------------------------------------
------------------------------------------------------------
------------------------------------------------------g-g---
------------------------------ga-----------------a-ggctg----
---------aac--------------------------------------------gaag
--------------------gt----------ga-gcc----------------------
----------------------gcttta--------------------------------
-----------------------------ttttttgt-atcgt--g---------g-c-t
-tgcc-gatgta----------------------------cttt---------t------
---------c-aaa-------------------------c--cc-a--------------
----ttt-------ac------------------------t-------------t---a-
-----------------a-tac-tg-aa-ct----------------------atac---
--------------------------tccga-----------------------------
-----------------------aaacga-----------------------aa------
-----------------------g--------tc-tt-----------tggttt------
t-------a----atc---aata--acaactttcagcagtggatgtctaggctcgc--ac
atcgatgaagaacgctgcgaactgcga---------------------------------
------------------------tacgtaatgcgaattgcagaattcagt---------
------------------------------------------------------------
---------
>ASV_150
------------------------------------------------------------
--------ctaaaaaa--------------------------------------------
-----------------------ctttccac-----------------------------
------------------------------------------------------------
--------gt------------gaact-gtcgtta-------------------------
--------------tt------------------tg-t----------------------
---t----------------------g-------tgtg----------------------
-----------------tctgc-------gc--------------gttgctggcgtgc--
------gtttgct------------------------------tacgctt----------
---------------------------------------------------cggtg--t-
--ttg-cgagt-----------------------------gcgcgctg-gcggtg-c---
------------------------------gc-----------------a-gactg----
---------aac--------------------------------------------gaag
--------------------gt----------cg-tg-----------------------
----tt----------------gctgtgtgcctgctgcactgctgactttgcattgattt
gcatggtcttggcggagcggcgggtgc--------tg-tgcgt--g---------c-g-c
-ggct-gactta-----------------c----------tttt---------t------
---------c-aaa-------------------------c--cc-c--------------
----ata-------cc------------------------t-------------a---a-
-----------------c-tta-ct-ga-tt----------------------atac---
--------------------------tgtga-----------------------------
-----------------------gaacga-----------------------aa------
-----------------------g--------tt-ct-----------tgcttt------
t-------a----act-a-gata--acaactttcagcagtggatgtctaggctcgc--ac
atcgatgaagaacgctgcgaactgcga---------------------------------
------------------------tacgtaatgcgaattgcagaattcagt---------
------------------------------------------------------------
---------
>ASV_151
------------------------------------------------------------
-------tttaaaaaa--------------------------------------------
-----------------------ctgtccac-----------------------------
------------------------------------------------------------
--------gt------------gaact-gtaagca-------------------------
----------------------------------ag-t----------------------
---c----------------------t-------agcg----------------------
-----------------ctgtc-------act-----------gagctggtg--------
-------tttt-------------------------------------------------
------------------------------------------------------ca--t-
--ttt-tggacactgg---------------------------------aacggg-a---
------------------------------gt-----------------c-agcag----
---------gac--------------------------------------------gaag
--------------------gt----------tg-gtct---------------------
----------------------cttgtaatgcaa--------------------------
-----------------------------gttatgag-ggact--a---------g-c-t
-gatg-aacttt-----------------t----------gttt---------t------
---------t-aaa-------------------------c--cc----------------
----tta-------cc------------------------t-------------a---a-
-----------------a-tac-tg-at-tt----------------------atac---
--------------------------tgtgg-----------------------------
-----------------------ggacga-----------------------aa------
-----------------------g--------tc-ct-----------tgcttt------
t------------act-a-gata--acaactttcagcagtggatgtctaggctcgc--ac
atcgatgaagaacgctgcgaactgcga---------------------------------
------------------------tacgtaatgcgaattgcagaattcagt---------
------------------------------------------------------------
---------
>ASV_152
------------------------------------------------------------
--------caaaaatc--------------------------------------------
-----------------------ctttccac-----------------------------
------------------------------------------------------------
--------gt------------gaact-gtct-ta-------------------------
--------------cg------------------ag-a----------------------
---t----------------------t-------cgcg----------------------
-----------------ccgtg-------ac-------------gtgtgttggcg-----
-------ctgt-g------------------------------tgtgtat----------
------------------------------------------------gt-ctgtg--t-
--ctt-ctttcgtggagatgtggattgtgtgcgca---tagtgctgac-cgcgtg-g---
------------------------------gt-----------------c-ggctg----
---------atc--------------------------------------------gaag
--------------------gt----------cg-ct-----------------------
----tt----------------gtgctgtatgta--------------------------
--------------------tgtatgt---atgtata-gtgcg--g---------a-g-t
-ggct-gactta-----------------t----------tctt---------t------
---------c-aaa-------------------------c--cc-a--------------
----tta-------ct------------------------ca-----------at---a-
-----------------c-tac-tg-at-ta----------------------atac---
--------------------------tgtga-----------------------------
-----------------------ggacga-----------------------aa------
-----------------------g--------tc-tt-----------tgcttt------
t-------a-----ct-a-gata--acaactttcagcagtggatgtctaggctcgc--ac
atcgatgaagaacgctgcgaactgcga---------------------------------
------------------------tacgtaatgcgaattgcagaattcagt---------
------------------------------------------------------------
---------
>ASV_153
------------------------------------------------------------
---------ccaaaaa--------------------------------------------
-----------------------ctttccac-----------------------------
------------------------------------------------------------
--------gt------------gaacc-gttgtaa-------------------------
-------------tta------------------tg-t----------------------
---t----------------------t-------tgtg----------------------
-----------------ctttccttc----------------------------------
------------------------------------------------------------
----------------------------------------------------------c-
-------------------------------------------------aaagag-g---
------------------------------ga-----------------t-cgcta----
---------aac--------------------------------------------gaag
--------------------gtg-------tctg-gct----------------------
----------------------gctttgctctt---------------------------
--------------------------------tgggc-gttgc--g---------gctgg
-tgcc-gatgta----------------------------cttt---------t------
---------c-aaa-------------------------c--cc-a--------------
----ttt-------ac------------------------t-------------t---a-
-----------------a-tac-tgaaa-ct----------------------atac---
--------------------------tccga-----------------------------
-----------------------gaacga-----------------------aa------
-----------------------g--------tt-tt-----------tggttt------
t-------a----atc---cata--acaactttcagcagtggatgtctaggctcgc--ac
atcgatgaagaacgctgcgaactgcga---------------------------------
------------------------tacgtaatgcgaattgcagaattcagt---------
------------------------------------------------------------
---------
>ASV_154
------------------------------------------------------------
--------ctaaaaaa--------------------------------------------
-----------------------ctttccac-----------------------------
------------------------------------------------------------
--------gt------------gaact-gtcgtta-------------------------
--------------tt------------------tg-t----------------------
---t----------------------g-------tgtg----------------------
-----------------tctgc-------gc--------------gttgttggcgtgc--
------gtttgct------------------------------tacactt----------
---------------------------------------------------cggtg--t-
--ttg-cgagt-----------------------------gcgtgttg-gcagtg-t---
------------------------------gc-----------------g-gactg----
---------aac--------------------------------------------gaag
--------------------gt----------tg-tgtg---------------------
----tt----------------gttatgtgcctgctgcactgctgactttgcattgattt
gcatggtgttggcggagcggcgggtgc--------tg-tgcat--g---------c-g-c
-agct-gactta-----------------t----------tttt---------t------
---------c-aaa-------------------------c--cc-g--------------
----ata-------cc------------------------t-------------a---a-
-----------------a-tga-ct-ga-tt----------------------atac---
--------------------------tgtga-----------------------------
-----------------------gaacga-----------------------aa------
-----------------------g--------tt-ct-----------tgcttt------
t-------a----act-a-gata--acaactttcagcagtggatgtctaggctcgc--ac
atcgatgaagaacgctgcgaactgcga---------------------------------
------------------------tacgtaatgcgaattgcagaattcagt---------
------------------------------------------------------------
---------
>ASV_155
------------------------------------------------------------
--------caaaaaaa--------------------------------------------
-----------------------ctttccac-----------------------------
------------------------------------------------------------
--------gt------------gaacc-gttttgtg------------------------
----------------------------------cg-t----------------------
---t----------------------t-------tgtg----------------------
-----------------cttgttgtt----------------------------------
------tttcgat------------------------------ctgctct-c--------
---------------------------------------------------tgtgc--c-
--ttt-cgggt----------------------gtggagtgtggggaa-gaaagc-t---
------------------------------cc-----------------a-ggcta----
---------aac--------------------------------------------gaag
--------------------gc----------tg-cga----------------------
----------------------gttt----------------------------------
--------------------------------------cgtgc--t---------t-g-c
-ggcc-gattta-----------------t----------tctt---------t------
---------c-aaa-------------------------c--cc-a--------------
----tac-------at------------------------t-------------a---a-
-----------------a-cac-tg-aa-gt----------------------atac---
--------------------------tgtga-----------------------------
-----------------------ggacga-----------------------aa------
-----------------------g--------tc-ct-----------tgcttt------
g-------a----act-a-gata--gcaactttcagcagtggatgtctaggctcgc--ac
atcgatgaagaacgctgcgaactgcga---------------------------------
------------------------tacgtaatgcgaattgcagaattcagt---------
------------------------------------------------------------
---------
>ASV_156
------------------------------------------------------------
-------caaaaacaa--------------------------------------------
-----------------------ctttccac-----------------------------
------------------------------------------------------------
--------gt------------gaact-gtct-ta-------------------------
--------------cg------------------ag-a----------------------
---t----------------------t-------cgcg----------------------
-----------------ccgtg-------ac-------------gcgtgttgacg-----
-------ctgt-g------------------------------tg----t----------
------------------------------------------------gt-ctgtg--t-
--ctt-ctttcgagaggatat---tgtgatgcaaa---cggtgttgac-cgtgtg-g---
------------------------------gt-----------------c-ggctg----
---------atc--------------------------------------------gaag
--------------------gt----------cg-ct-----------------------
----tt----------------gtgc----------------------------------
-------------------------------attatt-gtatg--g---------a-g-c
-ggct-gactta-----------------t----------tctt---------t------
---------c-aaa-------------------------c--cc-a--------------
----tta-------ca------------------------ca-----------at---a-
-----------------c-tac-tg-at-tc----------------------atac---
--------------------------tgtga-----------------------------
-----------------------ggacga-----------------------aa------
-----------------------g--------tc-tt-----------tgcttt------
t-------a-----ct-a-gata--acaactttcagcagtggatgtctaggctcgc--ac
atcgatgaagaacgctgcgaactgcga---------------------------------
------------------------tacgtaatgcgaattgcagaattcagt---------
------------------------------------------------------------
---------
>ASV_157
------------------------------------------------------------
---------ctaaaac--------------------------------------------
-----------------------aattccac-----------------------------
------------------------------------------------------------
--------gt------------gaacc-gttccatca-----------------------
----------------------------------tg-t----------------------
---t----------------------t-------tgtg----------------------
-----------------ttgctttca---gcgtt--------------------------
------------------------------------------------------------
------------------------------------------------------tg--t-
--tgt---------------------------------------------------t---
------------------------------ag-----------------c-aacta----
---------aac--------------------------------------------gaag
--------------------gc----------tg-ttgac--------------------
------------------------------------------------------------
--------------------------------------tctgt--c---------a-g-c
-agcc-gatga-----------------------------catt---------t------
---------t-aaa-------------------------c--ca----------------
----ttt-------ct------------------------t-------------a---a-
-----------------c-tac-tg-at-at----------------------ctac---
--------------------------tctaa-----------------------------
-----------------------ggacga-----------------------aa------
-----------------------g--------tc-tt-----------tagttt-----g
t------------aaa-g-tata--acaactttcagcagtggatgtctaggctcgc--ac
atcgatgaagaacgctgcgaactgcga---------------------------------
------------------------tacgtaatgcgaattgcagaattcagt---------
------------------------------------------------------------
---------
>ASV_158
------------------------------------------------------------
--------ctaaaaaa--------------------------------------------
-----------------------ctttccac-----------------------------
------------------------------------------------------------
--------gt------------gaact-gtca-aa-------------------------
--------------cc------------------tg-t----------------------
---t----------------------c-------tgtg----------------------
-----------------cttct--------------------------------------
-gctgtgtctg-------------------------------------------------
------------------------------------------------------cg--t-
--ttt-cggac-----------------------------gcggac-----gtgg-c---
------------------------------gg-----------------a-ggctg----
---------aac--------------------------------------------gaag
--------------------gc----------tg-gtttca-------------------
------------------------------------------------------------
-------------------------tt--------tg-tatga--g---------a-t-c
-agct-gatata----------------------------tttt--------tt------
---------c-aaa-------------------------c--cc-c-t------------
--ttttt-------ac------------------------a-------------a---a-
-----------------a-tga-ct-ga-tca---------------------atac---
--------------------------tgtga-----------------------------
-----------------------gaacga-----------------------aa------
-----------------------g--------tt-ct-----------tgcttt------
a-------a----act-a-gata--acaactttcagcagtggatgtctaggctcgc--ac
atcgatgaagaacgctgcgaactgcga---------------------------------
------------------------tacgtaatgcgaattgcagaattcagt---------
------------------------------------------------------------
---------
>ASV_159
------------------------------------------------------------
----------ctaaaa--------------------------------------------
-----------------------ctttccac-----------------------------
------------------------------------------------------------
--------gt------------gaatg-tactctt-------------------------
------------tatg------------------ag-g----------------------
---c----------------------t-------tgtg----------------------
-----------------ctg----------------------------------------
------------------------------------------------------------
------------------------------------------------------cc--c-
--t--------------------------------------------------tg-t---
------------------------------gg-----------------c-agcta----
---------gcc--------------------------------------------gaag
--------------------gt----------tt-cgca---------------------
------------------------------------------------------------
-------------------------------------------------------a-g-a
-agcc-gatgt-----------------------------caat---------t------
---------t-gaa-------------------------t--cc-t--------------
--t-ttta------aa------------------------c-------------t---a-
-----------------c-gac-tg-at-c-a---------------------aaac---
--------------------------tgca------------------------------
------------------------gatag-----------------------aa------
-----------------------a--------tg-tc-----------tgcatg------
c-------a----att-g-aaat--acaactttcaacagtggatgtctaggctcgc--ac
accgatgaagaacgctgcgaactgcga---------------------------------
------------------------tacgtaatgcgaattgcagaattcagt---------
------------------------------------------------------------
---------
>ASV_160
------------------------------------------------------------
---------ctaaaaa--------------------------------------------
-----------------------ctttccac-----------------------------
------------------------------------------------------------
--------gt------------gaacc-gttataa-------------------------
-------------tta------------------tg-t----------------------
---t----------------------c-------tgtg----------------------
-----------------cttcg--------------------------------------
------------------------------------------------------------
----------------------------------------------------------tc
g------------------------------------------------caagac-t---
------------------------------tg-----------------a-ggctg----
---------aac--------------------------------------------gaag
--------------------gt----------ga-gtct---------------------
----------------------gcgtc---------------------------------
-----------------------------tattttgg-atgcg--g---------a-t-t
-tgct-gatgtt----------------------------attt---------t------
-----------aaa-------------------------ca-cc-t--------------
----att-------ac------------------------t-------------t---a-
-----------------a-tac-tg-aa-ct----------------------atac---
--------------------------tccga-----------------------------
-----------------------atacga-----------------------aa------
-----------------------g--------tt-tt-----------tggttt------
t-------a----aca---atta--acaactttcagcagtggatgtctaggctcgc--ac
atcgatgaagaacgctgcgaactgcga---------------------------------
------------------------tacgtaatgcgaattgcagaattcagt---------
------------------------------------------------------------
---------
>ASV_161
------------------------------------------------------------
---------caaaaaa--------------------------------------------
-----------------------caccccac-----------------------------
------------------------------------------------------------
--------gt------------gaatg-tactctt-------------------------
------------tatg------------------ag-g----------------------
---c----------------------t-------tgtg----------------------
-----------------ctg----------------------------------------
------------------------------------------------------------
------------------------------------------------------cc--c-
--t--------------------------------------------------tg-t---
------------------------------gg-----------------c-agcta----
---------gcc--------------------------------------------gaag
--------------------gt----------tt-cgca---------------------
------------------------------------------------------------
-------------------------------------------------------a-g-a
-agcc-gatgt-----------------------------caat---------t------
---------t-gaa-------------------------t--cc-t--------------
--t-ttta------aa------------------------c-------------t---a-
-----------------c-gac-tg-at-c-a---------------------aaac---
--------------------------tgca------------------------------
------------------------gatag-----------------------aa------
-----------------------a--------tg-tc-----------tgcatg------
c-------a----att-g-aaat--acaactttcaacagtggatgtctaggctcgc--ac
accgatgaagaacgctgcgaactgcga---------------------------------
------------------------tacgtaatgagaattgcagaattcagt---------
------------------------------------------------------------
---------
>ASV_162
------------------------------------------------------------
---------ctaaaaa--------------------------------------------
-----------------------ctttccac-----------------------------
------------------------------------------------------------
--------gt------------gaacc-gtttaa--------------------------
-------------tat------------------tg-t----------------------
---t----------------------t-------tgtg----------------------
-----------------ctctgc-------------------------------------
------------------------------------------------------------
------------------------------------------------------------
-------------------------------------------------ggaaac-g---
------------------------------tg-----------------g-agcta----
---------aac--------------------------------------------gaag
--------------------gg-----------a-aa-----------------------
----cc----------------gagtagtact----------------------------
--------------------------------gatgt-accaa--a---------ggc--
-tccc-gatgta----------------------------tttt---------t------
---------c-aaa-------------------------c--cc-t--------------
----ttt-------ac------------------------t-------------t-----
-----------------a-tac-tg-at-ct----------------------atac---
--------------------------tct-a-----------------------------
-----------------------ggacga-----------------------aa------
-----------------------g--------tc-t------------tagttt------
t-------a----atc---caca--acaactttcagcagtggatgtctaggctcgc--ac
atcgatgaagaacgctgcgaactgcga---------------------------------
------------------------tacgtaatgcgaattgcagaattcagt---------
------------------------------------------------------------
---------
>ASV_163
------------------------------------------------------------
---------ctaaaaa--------------------------------------------
-----------------------ctttccac-----------------------------
------------------------------------------------------------
--------gt------------gaact-gtcgtta-------------------------
--------------tt------------------tg-t----------------------
---t----------------------g-------tgcg----------------------
-----------------ctctct------gcg-----------gtgtcggtggcgtct--
-gctggctttgt------------------------------------------------
------------------------------------------------------tg--c-
--tgg-cgggt-----------------------------acgagccg---gatg-c---
------------------------------gg-----------------a-ggctg----
---------aac--------------------------------------------gaag
--------------------gt----------cg-agttgc-------------------
------------------------------------------------------------
--------------------------------------tttgc--t---------c-t-c
-ggct-gactta----------------------------tttt---------t------
---------c-aaa-------------------------c--cc-a--------------
----ata-------cc------------------------a-------------a---a-
-----------------c-tta-ct-ga-tt----------------------atac---
--------------------------tgtga-----------------------------
-----------------------gaacga-----------------------aa------
-----------------------g--------tt-ct-----------tgcttt------
t-------a----act-a-gata--acaactttcagcagtggatgtctaggctcgc--ac
atcgatgaagaacgctgcgaactgcga---------------------------------
------------------------tacgtaatgcgaattgcagaattcagt---------
------------------------------------------------------------
---------
>ASV_164
------------------------------------------------------------
---------ctaaaaa--------------------------------------------
-----------------------ctttccac-----------------------------
------------------------------------------------------------
--------gt------------gaacc-gtttaa--------------------------
-------------tat------------------tg-t----------------------
---t----------------------t-------tgtg----------------------
-----------------ctttgc-------------------------------------
------------------------------------------------------------
------------------------------------------------------------
-------------------------------------------------ggaaac-g---
------------------------------ta-----------------g-agcta----
---------aac--------------------------------------------gaag
--------------------gt----------cg-aa-----------------------
----cc----------------gagtagtact----------------------------
--------------------------------taggt-acaaa--a---------g-g-c
-tccc-gatgta----------------------------tttt---------t------
---------c-aaa-------------------------c--cc-t--------------
----ttt-------aa------------------------t-------------t-----
-----------------a-tac-tg-aa-ct----------------------atac---
--------------------------tct-a-----------------------------
-----------------------ggacga-----------------------aa------
-----------------------g--------tc-t------------tggttt------
t-------a----atc---ctaa--acaactttcagcagtggatgtctaggctcgc--ac
atcgatgaagaacgctgcgaactgcga---------------------------------
------------------------tacgtaatgcgaattgcagaattcagt---------
------------------------------------------------------------
---------
>ASV_165
------------------------------------------------------------
--------ctaaaaaa--------------------------------------------
-----------------------ctttccac-----------------------------
------------------------------------------------------------
--------gt------------gaact-gtctgta-------------------------
--------------tt------------------tg-t----------------------
---t----------------------t-------tgtg----------------------
-----------------tctgc-------gc--------------gttgctggcgtgcg-
---tgtgtttgct------------------------------tgcgctt----------
---------------------------------------------------cggtg--t-
--tgg-cgagt---------------------------gcgcgtgctg-gcggtg-c---
------------------------------gc-----------------g-gactg----
---------aac--------------------------------------------gaag
--------------------gt----------tg-tgt----------------------
----tt----------------gctgtgtgcgtgctgcactgctgactttgcatgaattt
gtatcgtcttggcggagtggctcgtgc--------tg--atgc--g---------g-c-c
-ggct-gacttat----------------c----------tttt---------t------
---------c-aaa-------------------------c--cc-c--------------
----ata-------cc------------------------t-------------a---a-
-----------------c-tta-ct-ga-tt----------------------atac---
--------------------------tgtga-----------------------------
-----------------------gaacga-----------------------aa------
-----------------------g--------tt-ct-----------tgcttt------
t------------act-a-gata--acaactttcagcagtggatgtctaggctcgc--ac
atcgatgaagaacgctgcgaactgcga---------------------------------
------------------------tacgtaatgcgaattgcagaattcagt---------
------------------------------------------------------------
---------
>ASV_166
------------------------------------------------------------
---------caaaaaa--------------------------------------------
-----------------------caccccac-----------------------------
------------------------------------------------------------
--------gt------------gaatg-tactctt-------------------------
------------tatg------------------ag-g----------------------
---c----------------------t-------tgtg----------------------
-----------------ctg----------------------------------------
------------------------------------------------------------
------------------------------------------------------cc--c-
--t--------------------------------------------------tg-t---
------------------------------gg-----------------c-agcta----
---------gcc--------------------------------------------gaag
--------------------gt----------tt-cgca---------------------
------------------------------------------------------------
-------------------------------------------------------a-g-a
-agcc-gatgt-----------------------------caat---------t------
---------t-gaa-------------------------t--cc-t--------------
--t-ttta------aa------------------------c-------------t---a-
-----------------c-gac-tg-at-c-a---------------------aaac---
--------------------------tgca------------------------------
------------------------gatag-----------------------aa------
-----------------------a--------tg-tc-----------tgcatg------
c-------a----att-g-aaat--acaactttcaacagtggatgtctaggctcgc--ac
accgatgaagaacgctgcgaactgcga---------------------------------
------------------------tacttaatgcgaattgcaggattcagt---------
------------------------------------------------------------
---------
>ASV_167
------------------------------------------------------------
-------ctaaaaaaa--------------------------------------------
-----------------------ctttccac-----------------------------
------------------------------------------------------------
--------gt------------gaact-gtcgtta-------------------------
--------------tt------------------tg-t----------------------
---t----------------------g-------tgtg----------------------
-----------------tgtgc-------gt--------------gttggtagcatgcgt
------gtttgct------------------------------tacgctt----------
---------------------------------------------------tggtg--t-
--ttg-cgagt---------------------------gcgcgtgctg-tcggtg-c---
------------------------------gc-----------------a-gactg----
---------aac--------------------------------------------gaag
--------------------gt----------cg-tgtg---------------------
----tt----------------gctgtgtgcctgctgcactgctgactttgcattgattt
gcatgatgttggcggagcggcgggtgc--------tgttgcgt--g---------c-g-c
-ggct-gacctat----------------t----------tttt---------t------
---------c-aaa-------------------------c--cc-c--------------
----ata-------cc------------------------t-------------a---a-
-----------------a-tga-ct-ga-tt----------------------atac---
--------------------------tgtga-----------------------------
-----------------------gaacga-----------------------aa------
-----------------------g--------tt-ct-----------tgcttt------
t-------a----act-a-gata--acaactttcagcagtggatgtctaggctcgc--ac
atcgatgaagaacgctgcgaactgcga---------------------------------
------------------------tacgtaatgcgaattgcagaattcagt---------
------------------------------------------------------------
---------
>ASV_168
------------------------------------------------------------
--------ctaaaaaa--------------------------------------------
-----------------------ctttccac-----------------------------
------------------------------------------------------------
--------gt------------gaact-gtca-aa-------------------------
--------------cc------------------tg-t----------------------
---t----------------------c-------tgtg----------------------
-----------------cttgt--------------------------------------
-gctgggtctg-------------------------------------------------
------------------------------------------------------cg--t-
--ttt-cggac-----------------------------gcggac-----gcgg-c---
------------------------------gg-----------------a-ggctg----
---------aac--------------------------------------------gaag
--------------------gc----------tg-gtttca-------------------
------------------------------------------------------------
------------------------ttt--------tg-tatga--g---------a-t-c
-agct-gatata----------------------------tttt--------tt------
---------c-aaa-------------------------c--cc-c-t------------
--ttttt-------ac------------------------a-------------a---a-
-----------------a-tga-ct-ga-tca---------------------atac---
--------------------------tgtga-----------------------------
-----------------------gaacga-----------------------aa------
-----------------------g--------tt-ct-----------tgcttt------
a-------a----act-a-gata--acaactttcagcagtggatgtctaggctcgc--ac
atcgatgaagaacgctgcgaactgcga---------------------------------
------------------------tacgtaatgcgaattgcagaattcagt---------
------------------------------------------------------------
---------
>ASV_169
------------------------------------------------------------
---------ctaaaaa--------------------------------------------
-----------------------ctttccac-----------------------------
------------------------------------------------------------
--------gt------------gaacc-gtttaa--------------------------
-------------tat------------------tg-t----------------------
---t----------------------t-------tgtg----------------------
-----------------ctttgc-------------------------------------
------------------------------------------------------------
------------------------------------------------------------
-------------------------------------------------ggaaac-g---
------------------------------ta-----------------a-agcta----
---------aac--------------------------------------------gaag
--------------------gt----------cg-aa-----------------------
----cc----------------gagtagtact----------------------------
--------------------------------tcggt-acaaa--a---------g-g-a
-tccc-gatgta----------------------------tttt---------t------
---------c-aaa-------------------------c--cc-t--------------
----ttt-------ac------------------------t-------------t-----
-----------------a-tac-tg-aa-ct----------------------atac---
--------------------------tct-a-----------------------------
-----------------------ggacga-----------------------aa------
-----------------------g--------tc-t------------tggttt------
t-------a----atc---caca--acaactttcagcagtggatgtctaggctcgc--ac
atcgatgaagaacgctgcgaactgcga---------------------------------
------------------------tacgtaatgcgaattgcagaattcagt---------
------------------------------------------------------------
---------
>ASV_170
------------------------------------------------------------
------ctaaaaacac--------------------------------------------
-----------------------ccttccac-----------------------------
------------------------------------------------------------
--------gt------------gaacc-gttttgt----tt-------------------
----------------------------------tgct----------------------
---t----------------------t-------cgag----------------------
---------------tgctttgttg---tgctc--------ggagcatgtttggg-----
------cttcgct-------------------g--------ctggcgctt-gat------
------------------------------------------------------tg--t-
--gct--------------------------------------------ggcggc-t---
------------------------------cg-----------------a-ggccat---
-------caagt--------------------------------------------ggcg
tt--------------ttgagt---------gtg-tgttcgca-----------------
------------------------------------------------------------
--------------------------------------------ta--------catttt
-agac-gtccaaa---------------------------cctt---------t------
---------t-aaa-------------------------c--cc-a--------------
----tttg------at------------------------t-------------g---a-
-----------------a-aac-tg-aa-ct----------------------atac---
--------------------------tgtgg-----------------------------
-----------------------ggacga-----------------------aa------
-----------------------g--------tc-ct-----------cgcttt-----g
a-------a----act-a-gata--acaactttcagcagtggatgtctaggctcgc--ac
atcgatgaagaacgctgcgaactgcga---------------------------------
------------------------tacgtaatgcgaattgcaggattcagt---------
------------------------------------------------------------
---------
>ASV_171
------------------------------------------------------------
--------caaaaaaa--------------------------------------------
-----------------------ctttccac-----------------------------
------------------------------------------------------------
--------gt------------gaacc-gttgtaa-------------------------
-------------tta------------------tg-t----------------------
---t----------------------c-------tgtg----------------------
-----------------cttctcctt----------------------------------
------------------------------------------------------------
------------------------------------------------------------
----------------------------------------------------cgg-g---
------------------------------ag-----------------t-ggctg----
---------aac--------------------------------------------gaag
--------------------gt----------ag-gcc----------------------
----------------------gctt----------------------------------
------------------------------------t-attgt--g---------g-c-t
-tgcc-gatgta----------------------------cttt---------c------
-----------aaa-------------------------c--cc-a--------------
----ttt-------ac------------------------t-------------t---a-
-----------------a-tac-tg-aa-ct----------------------atac---
--------------------------tccga-----------------------------
-----------------------aaacga-----------------------aa------
-----------------------g--------tc-tt-----------tggttt------
t-------a----atc---aata--acaactttcagcagtggatgtctaggctcgc--ac
atcgatgaagaacgctgcgaactgcga---------------------------------
------------------------tacgtaatgcgaattgcagaattcagt---------
------------------------------------------------------------
---------
>ASV_172
------------------------------------------------------------
---------caaaaac--------------------------------------------
-----------------------aaacccac-----------------------------
------------------------------------------------------------
--------gt------------gaacc-gttaacaa---a--------------------
----------------------------------tg-t----------------------
-t-c------------------------------tgtg----------------------
-----------------tgatgaga----gcat--------aaagcatggccgaa-----
--------------------------------------a---------------------
-------------------------------------------------ggtgatg--t-
--ggc--------------------------------------------gagcac-t---
------------------------------ca-----------------t-tgctg----
---------aac--------------------------------------------gaag
--------------------gg----------ca-gaatgcta-----------------
----ccgat---------------------------------------------------
-----------------------------tgcacttc-ggtgt--g---------a-g-a
-ggtt-gcttttgcct-----------gat----------gttt---------t------
---------c-aaa-------------------------c--cc-----a----------
----ttt-------tt---------------------aaat-----------------a-
-----------------a-tac-tg-at-at----------------------atac---
--------------------------tccga-----------------------------
----------------------g-aatga-----------------------aa------
-----------------------g--------tt-ct-----------tggttt------
a-------a----ata-g-acaa--acaactttcagcagtggatgtctaggctcgc--ac
atcgatgaagaacgctgcgaactgcga---------------------------------
------------------------tacgtaatgcgaattgcaggattcagt---------
------------------------------------------------------------
---------
>ASV_173
------------------------------------------------------------
---------caaaaaa--------------------------------------------
-----------------------ctttccac-----------------------------
------------------------------------------------------------
--------gt------------gaact-gttgtaa-------------------------
-------------ttt------------------tg-t----------------------
---t----------------------t-------tgtg----------------------
-----------------ccttctttc----------------------------------
------------------------------------------------------------
------------------------------------------------------------
------------------------------------------------------g-g---
------------------------------ga-----------------g-ggcta----
---------aac--------------------------------------------gaag
--------------------gt----------tg-tcc----------------------
----------------------gcaagtgtagtt--------------------------
----------------------------aattctgta-cgcgt--g---------g-t-c
-ttcc-gatgtc----------------------------tttt---------t------
-----------aaa-------------------------c--cc----------------
----att-------tc------------------------t-------------t---a-
-----------------a-tac-tg-at-ct----------------------atac---
--------------------------tccga-----------------------------
-----------------------gaacga-----------------------aa------
-----------------------g--------tt-tt-----------tggttt------
t-------a----atc---cata--acaactttcagcagtggatgtctaggctcgc--ac
atcgatgaagaacgctgcgaactgcga---------------------------------
------------------------tacgtaatgcgaattgcagaattcagt---------
------------------------------------------------------------
---------
>ASV_174
------------------------------------------------------------
-caaacaaacacaaaccgaaagt-----------------------------------tg
gagg-----atgagaattcagttctggttct-----------------------------
-----------------------------------------------ggttctccttctt
ttctacctgt------------ggact-catttccaatct--------------------
------tatcacaattgtcagcc----attggcatat-----------------------
-tgt----------------------g-------tgtgtat---caaca-ca--------
------------------------------------------------------------
------------------------------------------------------------
---------------------------------------------------aactg--t-
--ttt---------------------------------------------------t---
------------------------------ca-------------------gcctgc---
------------------------------------------------------------
------------------------------------------------------------
------------------------------------------------------------
------------------------------------------------------------
-aact-----------------------------------ttct--------gt------
------tggctaaa---------------------caaacaac-----------------
------------------------------------------------------accca-
---------------aaacaaccca-aa--------------------------------
------------------------------------------------------------
--------------------ctgaaccga-----------------------aa------
----------------------caag---------------------tgatgta-----a
ta------a---tgtc-t-atta--tacactttcagcaacggatgtcttggctccc--ac
aacgatgaagaacgcagcgaaatgcga---------------------------------
------------------------tacgtaatgcgaattgcagaacccgt----------
------------------------------------------------------------
---------
>ASV_175
------------------------------------------------------------
---------ctaaaaa--------------------------------------------
-----------------------ctttccac-----------------------------
------------------------------------------------------------
--------gt------------gaacc-gttgtaa-------------------------
-------------tgc------------------tg-t----------------------
---t----------------------t-------tgtg----------------------
-----------------ctgccg-------------------------------------
-------------------------------------------tatactt----------
------------------------------------------------------tg--t-
--atg---------------------------------------------------c---
------------------------------ga-----------------a-ggctg----
---------aac--------------------------------------------gaag
--------------------gt----------gc--------------------------
------------------------------------------------------------
--------------------------------------cgtaa--a---------a-c-g
-cacc-gatgct----------------------------cttt---------t------
-----------aaa-------------------------c--ca----------------
----ttt-------ct------------------------a-------------a---a-
-----------------t-tac-tg-at-tg----------------------atac---
--------------------------tccta-----------------------------
-----------------------ggacga-----------------------aa------
-----------------------g--------tc-tt-----------tggttt------
t-------a----atc---ctaa--acaactttcagcagtggatgtctaggctcgc--ac
atcgatgaagaacgctgcgaactgcga---------------------------------
------------------------tacgtaatgcgaattgcagaattcagt---------
------------------------------------------------------------
---------
>ASV_176
------------------------------------------------------------
---------ctaaaaa--------------------------------------------
-----------------------ctttccac-----------------------------
------------------------------------------------------------
--------gt------------gaacc-gtttta--------------------------
-------------tat------------------tg-t----------------------
---t----------------------t-------tgtg----------------------
-----------------ctctgc-------------------------------------
------------------------------------------------------------
------------------------------------------------------------
-------------------------------------------------ggaaac-g---
------------------------------tg-----------------g-agcta----
---------aac--------------------------------------------gaag
--------------------gg-----------a-aa-----------------------
----cc----------------gagtagtact----------------------------
--------------------------------gatgt-accaa--a---------ggc--
-tccc-gatgta----------------------------tttt---------t------
---------c-aaa-------------------------c--cc-t--------------
----ttt-------ac------------------------t-------------t-----
-----------------a-tac-tg-at-ct----------------------atac---
--------------------------tct-a-----------------------------
-----------------------ggacga-----------------------aa------
-----------------------g--------tc-t------------tagttt------
t-------a----atc---caca--acaactttcagcagtggatgtctaggctcgc--ac
atcgatgaagaacgctgcgaactgcga---------------------------------
------------------------tacgtaatgcgaattgcagaattcagt---------
------------------------------------------------------------
---------
>ASV_177
------------------------------------------------------------
--------ctaaaaaa--------------------------------------------
-----------------------ctttccac-----------------------------
------------------------------------------------------------
--------gt------------gaact-gtca-aa-------------------------
--------------cc------------------tg-t----------------------
---t----------------------c-------tgtg----------------------
-----------------cttgc--------------------------------------
-gctgggtctg-------------------------------------------------
------------------------------------------------------cg--t-
--ttt-cggac-----------------------------gcggac-----gcgg-t---
------------------------------gg-----------------a-ggctg----
---------aac--------------------------------------------gaag
--------------------gt----------tg-gttttct------------------
------------------------------------------------------------
------------------------tct--------tg-tgaga--g---------a-c-c
-agct-gatata----------------------------tttt---------t------
---------c-aaa-------------------------c--cc-c--------------
--ttttt-------ac------------------------a-------------a---a-
-----------------a-tga-ct-ga-tca---------------------atac---
--------------------------tgtga-----------------------------
-----------------------gaacga-----------------------aa------
-----------------------g--------tt-ct-----------tgcttt------
a-------a----act-a-gata--acaactttcagcagtggatgtctaggctcgc--ac
atcgatgaagaacgctgcgaactgcga---------------------------------
------------------------tacgtaatgcgaattgcagaattcagt---------
------------------------------------------------------------
---------
>ASV_178
------------------------------------------------------------
--------caaaaaaa--------------------------------------------
-----------------------ctttccac-----------------------------
------------------------------------------------------------
--------gt------------gaacc-gttgtaa-------------------------
-------------tta------------------tg-t----------------------
---t----------------------c------ttgtg----------------------
-----------------ctttccttc----------------------------------
------------------------------------------------------------
------------------------------------------------------------
------------------------------------------------------g-g---
------------------------------ga-----------------a-ggctg----
---------aac--------------------------------------------gaag
--------------------gt----------ga-gcc----------------------
----------------------gcttta--------------------------------
------------------------------tttttgt-attgt--g---------g-c-t
-tgcc-gatgta----------------------------cttt---------t------
---------c-aaa-------------------------c--cc-a--------------
----ttt-------ac------------------------t-------------t---a-
-----------------a-tac-tg-aa-ct----------------------atac---
--------------------------tccga-----------------------------
-----------------------aaacga-----------------------aa------
-----------------------g--------tc-tt-----------tggttt------
t-------a----atc---aata--acaactttcagcagtggatgtctaggctcgc--ac
atcgatgaagaacgctgcgaactgcga---------------------------------
------------------------tacgtaatgcgaattgcagaattcagt---------
------------------------------------------------------------
---------
>ASV_179
------------------------------------------------------------
---------ctaaagt--------------------------------------------
-----------------------ccactggc---------------------ctcggctg
gtggcaa-------cacaaaaggagagtctgggt----------aaccggacttgacttt
tgcgtcccgc------------ggacc---------------------------------
----------------------------------tatttaa-------------------
-tac----------------------t-------tatg----------------------
-------------gcgacttc---------------------------------------
------------------------------------------------------------
---------------------------------------------------ggttg--c-
------------------------------------------------------------
-----------------------------------------------ccaacgcta----
------------------------------------------------------------
------------------------------------------------------------
------------------------------------------------------------
------------------------------------------------------------
-aacc--------------------------------ccgtttt-----gtgatg-----
------------------------------------------cc-taaca----------
----------------------------gtgtc-atagaatatg----------aaccat
gaatctcttactctggaataac-cgggg--------------------------------
-------------gc-----------ttcggtc---------------------------
------------------------cacag-------------------------------
-----------------------g--------tactc-----------tggcta------
aag-----a--acaat-g-tcaa--aacactttcagcaatggatgtcttggctccc--ac
accgatgaagaacgcagtgaaatgcga---------------------------------
------------------------tacgtcatgcgaattgcaaaatcagt----------
------------------------------------------------------------
---------
>ASV_180
------------------------------------------------------------
----------caaaaa--------------------------------------------
-----------------------ctttccac-----------------------------
------------------------------------------------------------
--------gt------------gaacc-gttataa-------------------------
-------------tta------------------tg-t----------------------
---t----------------------c-------tgtg----------------------
-----------------ccttctctt----------------------------------
------------------------------------------------------------
------------------------------------------------------------
------------------------------------------------------g-g---
------------------------------ga-----------------g-ggctg----
---------aac--------------------------------------------gaag
--------------------gt----------tg-gct----------------------
----------------------gcaaatgtagtt--------------------------
----------------------------tattctgta-tgcgc--g---------g-t-c
-ttcc-gatgta----------------------------tttt---------t------
-----------aaa-------------------------c--cc----------------
----att-------ac------------------------t-------------t---a-
-----------------a-tac-tg-aa-ct----------------------atac---
--------------------------tccga-----------------------------
-----------------------gaacga-----------------------aa------
-----------------------g--------tt-tt-----------tggttt------
t-------a----atc---aata--acaactttcagcagtggatgtctaggctcgc--ac
atcgatgaagaacgctgcgaactgcga---------------------------------
------------------------tacgtaatgcgaattgcagaattcagt---------
------------------------------------------------------------
---------
>ASV_181
------------------------------------------------------------
---------caaaaaa--------------------------------------------
-----------------------caccccac-----------------------------
------------------------------------------------------------
--------gt------------gaatg-tattctg-------------------------
------------tatg------------------ag-g----------------------
---c---------------------tt-------tgtg----------------------
-----------------ttg----------------------------------------
------------------------------------------------------------
------------------------------------------------------ct--c-
--tt-------------------------------------------------cg-g---
------------------------------ag-----------------c-gacta----
---------gcc--------------------------------------------gaag
--------------------gt----------tt-cgca---------------------
------------------------------------------------------------
-------------------------------------------------------a-g-a
-aacc-gatgt-----------------------------at-t---------t------
---------t-taa-------------------------t--cc-c--------------
--t-ttta------aa------------------------a-------------a---a-
-----------------t-gac-tg-at-caa---------------------aaac---
--------------------------tgca------------------------------
------------------------gacag-----------------------aa------
-----------------------a--------tg-tg-----------tgcatt------
c-------a----att-g-aaat--acaactttcaacagtggatgtctaggctcgc--ac
atcgatgaagaacgctgcgaactgcga---------------------------------
------------------------tacgtaatgcgaattgcagaattcagt---------
------------------------------------------------------------
---------
>ASV_182
------------------------------------------------------------
---------cataaaa--------------------------------------------
-----------------------ctttccac-----------------------------
------------------------------------------------------------
--------gt------------gaacc-gttacaa-------------------------
-------------tta------------------tg-t----------------------
---t----------------------c-------tgtg----------------------
-----------------ctctctctc----------------------------------
------------------------------------------------------------
------------------------------------------------------------
------------------------------------------------------g-g---
------------------------------ga-----------------g-ggctg----
---------aac--------------------------------------------gaag
--------------------gt----------gg-gc-----------------------
----------------------gcatgt--------------------------------
--------------------------------------atgtg--t---------g-t-c
-tgcc-gatgta----------------------------cttt---------t------
---------c-aaa-------------------------t--cc----------------
----att-------ac------------------------t-------------a---a-
-----------------a-tac-tg-aa-ct----------------------atac---
--------------------------tccga-----------------------------
-----------------------gaacga-----------------------aa------
-----------------------g--------tt-tt-----------tggttt------
t-------a----atc---aata--acaactttcagcagtggatgtctaggctcgc--ac
atcgatgaagaacgctgcgaactgcga---------------------------------
------------------------tacgtaatgcgaattgcagaattcagt---------
------------------------------------------------------------
---------
>ASV_183
------------------------------------------------------------
-------caaaaaaaa--------------------------------------------
-----------------------ctttccac-----------------------------
------------------------------------------------------------
--------gt------------gaacc-gttgtaa-------------------------
-------------tta------------------tg-t----------------------
---t----------------------c------ttgtg----------------------
-----------------ctttccttc----------------------------------
------------------------------------------------------------
------------------------------------------------------------
------------------------------------------------------g-g---
------------------------------ga-----------------a-ggctg----
---------aac--------------------------------------------gaag
--------------------gt----------ga-gct----------------------
----------------------gcttta--------------------------------
------------------------------tttttgt-attgt--g---------g-c-t
-tacc-gatgta----------------------------cttt---------t------
---------c-aaa-------------------------c--cc-a--------------
----ttt-------ac------------------------t-------------t---a-
-----------------a-tac-tg-aa-ct----------------------atac---
--------------------------tccga-----------------------------
-----------------------aaacga-----------------------aa------
-----------------------g--------tc-tt-----------tggttt------
t-------a----atc---aata--acaactttcagcagtggatgtctaggctcgc--ac
atcgatgaagaacgctgcgaactgcga---------------------------------
------------------------tacgtaatgcgaattgcagaattcagt---------
------------------------------------------------------------
---------
>ASV_184
------------------------------------------------------------
--------caaaaaaa--------------------------------------------
-----------------------ctttccac-----------------------------
------------------------------------------------------------
--------gt------------gaacc-gttgtaa-------------------------
-------------cta------------------tg-t----------------------
---t----------------------c-------tgtg----------------------
-----------------ctctctctc----------------------------------
------------------------------------------------------------
------------------------------------------------------------
------------------------------------------------------g-g---
------------------------------ga-----------------g-agctg----
---------aac--------------------------------------------gaag
--------------------gt----------gg-gct----------------------
----------------------gctt----------------------------------
------------------------------------a-attgt--a---------g-t-c
-tgcc-gatgta----------------------------cttt---------t------
-----------aaa-------------------------c--cc-a--------------
----tta-------aa------------------------c-------------t---a-
-----------------a-tac-tg-aa-ct----------------------atac---
--------------------------tccga-----------------------------
-----------------------aaacga-----------------------aa------
-----------------------g--------tc-tt-----------tggttt------
t-------a----atc---aata--acaactttcagcagtggatgtctaggctcgc--ac
atcgatgaagaacgctgcgaactgcga---------------------------------
------------------------tacgtaatgcgaattgcagaattcagt---------
------------------------------------------------------------
---------
>ASV_185
------------------------------------------------------------
---------ctaaaaa--------------------------------------------
-----------------------ctttccac-----------------------------
------------------------------------------------------------
--------gt------------gaacc-gttgcaa-------------------------
-------------tgc------------------tg-t----------------------
---t----------------------t-------tgtg----------------------
-----------------ctgccg-------------------------------------
-------------------------------------------tgtgctt----------
------------------------------------------------------tg--t-
--gcg---------------------------------------------------c---
------------------------------gg-----------------t-ggctg----
---------aac--------------------------------------------gaag
--------------------gt----------gc--------------------------
------------------------------------------------------------
--------------------------------------cgtta--a---------a-c-g
-cacc-gatgct----------------------------cttt---------t------
-----------aaa-------------------------c--ca----------------
----ttt-------ct------------------------a-------------a---a-
-----------------t-tac-tg-at-tg----------------------atac---
--------------------------tccta-----------------------------
-----------------------ggacga-----------------------aa------
-----------------------g--------tc-tt-----------tggttt------
t-------a----atc---ctaa--acaactttcagcagtggatgtctaggctcgc--ac
atcgatgaagaacgctgcgaactgcga---------------------------------
------------------------tacgtaatgcgaattgcagaattcagt---------
------------------------------------------------------------
---------
>ASV_186
------------------------------------------------------------
--------ctaaaaaa--------------------------------------------
-----------------------ctttccac-----------------------------
------------------------------------------------------------
--------gt------------gaact-gtcgtta-------------------------
--------------tt------------------tg-t----------------------
---t----------------------g-------tgtg----------------------
-----------------tctgc-------gc--------------gttgctggcgtgc--
------gtttgct------------------------------tacgctt----------
---------------------------------------------------cggtg--t-
--ttg-cgagt-----------------------------gcgtgccg-gcggtg-c---
------------------------------gc-----------------g-gactg----
---------aac--------------------------------------------gaag
--------------------gt----------cg-tg-----------------------
----tt----------------gctgtgtgcctgctgcactgctgactttgcattgattt
gcatggtcttggcggagcggcgggtgc--------tg-tgcgt--g---------c-g-c
-ggct-gactta-----------------c----------tttt---------t------
---------c-aaa-------------------------c--cc-c--------------
----ata-------cc------------------------t-------------a---a-
-----------------c-tta-ct-ga-tt----------------------atac---
--------------------------tgtga-----------------------------
-----------------------gaacga-----------------------aa------
-----------------------g--------tt-ct-----------tgcttt------
t-------a----act-a-gata--acaactttcagcagtggatgtctaggctcgc--ac
atcgatgaagaacgctgcgaactgcga---------------------------------
------------------------tacgtaatgcgaattgcagaattcagt---------
------------------------------------------------------------
---------
>ASV_187
------------------------------------------------------------
--------ctaaaaaa--------------------------------------------
-----------------------ctatccac-----------------------------
------------------------------------------------------------
--------gt------------gaacc-gttaa-g-------------------------
-----------caaac------------------aa-g----------------------
---t----------------------t-------aagg----------------------
-----------------caggcg--------------------cgattggtggtgc----
-----gt-ctgggaagcgcttgtc-------------------gatattc-ga-------
-----------------------------------------tcgg--atc-ggata--t-
--tgt-c--gggcgtcgtc---------------ctggacacgctgtc-gatcgg-a---
------------------------------gt-----------------c-ggcta----
---------aac--------------------------------------------gaag
--------------------gt----------cg-ggcgttcg-----------------
---ctattggagcg----atgtgcgcgttgtcgcacgt----------------------
----------------------tgctg--caatggct-cgagc--a---------a-g-c
-ggct-gattta-----------------t----------gtct---------t------
---------t-caa-------------------------a--cc----------------
----ata-------cg------------------------t-------------g---a-
-----------------c-gta-ct-ga-tt----------------------atac---
--------------------------tgtga-----------------------------
-----------------------ggacga-----------------------aa------
-----------------------g--------tc-ct-----------tgcttt------
t------------act-a-gata--acaactttcagcagtggatgtctaggctcgc--ac
atcgatgaagaacgctgcgaactgcga---------------------------------
------------------------tacgtaatgcgaattgcagaattcagt---------
------------------------------------------------------------
---------
>ASV_188
------------------------------------------------------------
---------ctaaaaa--------------------------------------------
-----------------------ctttccac-----------------------------
------------------------------------------------------------
--------gt------------gaact-gtcgtta-------------------------
--------------tt------------------tg-t----------------------
---t----------------------g-------tgcg----------------------
-----------------ctctct------gcg-----------gtgtcggtggcgtct--
-gctggctttgt------------------------------------------------
------------------------------------------------------tg--c-
--tag-cgggt-----------------------------gcgagccg---gatg-c---
------------------------------gg-----------------a-ggctg----
---------aac--------------------------------------------gaag
--------------------gt----------cg-agttgc-------------------
------------------------------------------------------------
--------------------------------------tttgc--t---------c-t-c
-ggct-gactta----------------------------tttt---------t------
---------c-aaa-------------------------c--cc-a--------------
----aca-------cc------------------------a-------------a---a-
-----------------c-tta-ct-ga-tt----------------------atac---
--------------------------tgtga-----------------------------
-----------------------gaacga-----------------------aa------
-----------------------g--------tt-ct-----------tgcttt------
t-------a----act-a-gata--acaactttcagcagtggatgtctaggctcgc--ac
atcgatgaagaacgctgcgaactgcga---------------------------------
------------------------tacgtaatgcgaattgcagaattcagt---------
------------------------------------------------------------
---------
>ASV_189
------------------------------------------------------------
---------caaaaaa--------------------------------------------
-----------------------caccccac-----------------------------
------------------------------------------------------------
--------gt------------gaatg-tactctt-------------------------
------------tatg------------------ag-g----------------------
---c----------------------t-------tgtg----------------------
-----------------ctg----------------------------------------
------------------------------------------------------------
------------------------------------------------------cc--c-
--t--------------------------------------------------tg-t---
------------------------------gg-----------------c-agcta----
---------gcc--------------------------------------------gaag
--------------------gt----------tt-cgca---------------------
------------------------------------------------------------
-------------------------------------------------------a-g-a
-agcc-gatgt-----------------------------caat---------t------
---------t-gaa-------------------------t--cc-t--------------
--t-ttta------aa------------------------c-------------t---a-
-----------------c-gac-tg-at-c-a---------------------aaac---
--------------------------tgca------------------------------
------------------------gatag-----------------------aa------
-----------------------a--------tg-tc-----------tgcatg------
c-------a----att-g-aaat--acaactttcaacagtggatgtctaggctcgc--ac
accgatgaagaactctgcgaactgcga---------------------------------
------------------------tacgtaatgcgaattgcagaattcagt---------
------------------------------------------------------------
---------
>ASV_190
------------------------------------------------------------
--------caaaaaaa--------------------------------------------
-----------------------ctttccac-----------------------------
------------------------------------------------------------
--------gt------------gaacc-gttgtaa-------------------------
-------------tta------------------tg-t----------------------
---t----------------------t-------tgtg----------------------
-----------------ctttccttc----------------------------------
------------------------------------------------------------
------------------------------------------------------------
------------------------------------------------------g-g---
------------------------------ga-----------------t-cgcta----
---------aac--------------------------------------------gaag
--------------------gt---------ctg-gct----------------------
----------------------gctttgctctt---------------------------
--------------------------------tgggt-atcgc--g---------gct-g
-tacc-gatgta----------------------------cttt---------t------
---------c-aaa-------------------------c--cc-a--------------
----ttt-------ac------------------------c-------------t---a-
-----------------a-tac-tgaaa-ct----------------------atac---
--------------------------tccga-----------------------------
-----------------------gaacga-----------------------aa------
-----------------------g--------tt-tt-----------tggttt------
t-------a----atc---cata--acaactttcagcagtggatgtctaggctcgc--ac
atcgatgaagaacgctgcgaactgcga---------------------------------
------------------------tacgtaatgcgaattgcagaattcagt---------
------------------------------------------------------------
---------
>ASV_191
------------------------------------------------------------
--------ctaaaaaa--------------------------------------------
-----------------------ctttccac-----------------------------
------------------------------------------------------------
--------gt------------gaact-gtca-aa-------------------------
--------------cc------------------tg-t----------------------
---t----------------------c-------tgtg----------------------
-----------------cctgt--------------------------------------
-gctgggtctg-------------------------------------------------
------------------------------------------------------cg--t-
--ttt-cggac-----------------------------gcggac-----gcgg-c---
------------------------------gg-----------------a-ggctg----
---------aac--------------------------------------------gaag
--------------------gc----------tg-gtttca-------------------
------------------------------------------------------------
------------------------ttt--------tg-tatga--g---------a-c-c
-agct-gatata----------------------------cttt--------tt------
---------c-aaa-------------------------c--cc-ctt------------
--ctttt-------ac------------------------a-------------a---a-
-----------------a-tga-ct-ga-tga---------------------atac---
--------------------------tgtga-----------------------------
-----------------------gaacga-----------------------aa------
-----------------------g--------tt-ct-----------tgcttt------
a-------a----act-a-gata--acaactttcagcagtggatgtctaggctcgc--ac
atcgatgaagaacgctgcgaactgcga---------------------------------
------------------------tacgtaatgcgaattgcagaattcagt---------
------------------------------------------------------------
---------
>ASV_192
------------------------------------------------------------
-------caaaaaaaa--------------------------------------------
-----------------------ctttccac-----------------------------
------------------------------------------------------------
--------gt------------gaacc-gttgtaa-------------------------
-------------tta------------------tg-t----------------------
---t----------------------c------ttgtg----------------------
-----------------ctttccttc----------------------------------
------------------------------------------------------------
------------------------------------------------------------
------------------------------------------------------g-g---
------------------------------ga-----------------a-ggctg----
---------aac--------------------------------------------gaag
--------------------gt----------ga-gcc----------------------
----------------------gcttta--------------------------------
-----------------------------ttttttgt-attgt--g---------g-c-t
-tgcc-gatgta----------------------------cttt---------t------
---------c-aaa-------------------------c--cc-a--------------
----ttt-------ac------------------------t-------------t---a-
-----------------a-tac-tg-aa-ct----------------------atac---
--------------------------tccga-----------------------------
-----------------------aaacga-----------------------aa------
-----------------------g--------tc-tt-----------tggttt------
t-------a----atc---aata--acaactttcagcagtggatgtctaggctcgc--ac
atcgatgaagaacgctgcgaactgcga---------------------------------
------------------------tacgtaatgcgaattgcagaattcagt---------
------------------------------------------------------------
---------
>ASV_193
------------------------------------------------------------
---------caaaaaa--------------------------------------------
-----------------------caccccac-----------------------------
------------------------------------------------------------
--------gt------------gaatg-tactctt-------------------------
------------tatg------------------ag-g----------------------
---c----------------------t-------tgtg----------------------
-----------------ctg----------------------------------------
------------------------------------------------------------
------------------------------------------------------cc--c-
--t--------------------------------------------------tg-t---
------------------------------gg-----------------c-agcta----
---------gcc--------------------------------------------gaag
--------------------gt----------tt-cgca---------------------
------------------------------------------------------------
-------------------------------------------------------a-g-a
-agcc-gatgt-----------------------------caat---------t------
---------t-gaa-------------------------t--cc-t--------------
--t-ttta------aa------------------------c-------------t---a-
-----------------c-gac-tg-at-c-a---------------------aaac---
--------------------------tgca------------------------------
------------------------gatag-----------------------aa------
-----------------------a--------tg-tc-----------tgcatg------
c-------a----att-g-aaat--acaactttcaacagtggatgtctaggctcgc--ac
accgatgaagaacgctgcgaactgcga---------------------------------
------------------------tacgtaatgcgaattgcaagattcagt---------
------------------------------------------------------------
---------
>ASV_194
------------------------------------------------------------
---------cttaaaa--------------------------------------------
-----------------------ctatccac-----------------------------
------------------------------------------------------------
--------gt------------gaatg-tactctt-------------------------
------------tatg------------------ag-g----------------------
---c----------------------t-------tgtg----------------------
-----------------ctg----------------------------------------
------------------------------------------------------------
------------------------------------------------------cc--c-
--t--------------------------------------------------tg-t---
------------------------------gg-----------------c-agcta----
---------gcc--------------------------------------------gaag
--------------------gt----------tt-cgca---------------------
------------------------------------------------------------
-------------------------------------------------------a-g-a
-agcc-gatgt-----------------------------caat---------t------
---------t-gaa-------------------------t--cc-t--------------
--t-ttta------aa------------------------c-------------t---a-
-----------------c-gac-tg-at-c-a---------------------aaac---
--------------------------tgca------------------------------
------------------------gatag-----------------------aa------
-----------------------a--------tg-tc-----------tgcatg------
c-------a----att-g-aaat--acaactttcaacagtggatgtctaggctcgc--ac
accgatgaagaacgctgcgaactgcga---------------------------------
------------------------tacgtaatgcgaattgcagaattcagt---------
------------------------------------------------------------
---------
>ASV_195
------------------------------------------------------------
---------caaaaaa--------------------------------------------
-----------------------caccccac-----------------------------
------------------------------------------------------------
--------gt------------gaatg-tactctt-------------------------
------------tatg------------------ag-g----------------------
---c----------------------t-------tgtg----------------------
-----------------ctg----------------------------------------
------------------------------------------------------------
------------------------------------------------------cc--c-
--t--------------------------------------------------tg-t---
------------------------------gg-----------------c-agcta----
---------gcc--------------------------------------------gaag
--------------------gt----------tt-cgca---------------------
------------------------------------------------------------
-------------------------------------------------------a-g-a
-agcc-gatgt-----------------------------caat---------t------
---------t-gaa-------------------------t--cc-t--------------
--t-ttta------aa------------------------c-------------t---a-
-----------------c-gac-tg-at-c-a---------------------aaac---
--------------------------tgca------------------------------
------------------------gatag-----------------------aa------
-----------------------a--------tg-tc-----------tgcatg------
c-------a----att-g-aaat--acaactttcaacagtggatgtctaggctcgc--ac
accgatgaagaacgctgcaaactgcga---------------------------------
------------------------tacgtaatgcgaattgctaaattcagt---------
------------------------------------------------------------
---------
>ASV_196
------------------------------------------------------------
-------ctaataaaa--------------------------------------------
-----------------------ctttccac-----------------------------
------------------------------------------------------------
--------gt------------gaacc-tgttcta-------------------------
--------------ct------------------ag-t----------------------
---t----------------------t-------tgtg----------------------
-----------------cttca--------------------------------------
--ccaatgctgtt---------------------------------attt----------
------------------------------------------------------tg--t-
--ctt-cggat--------------------------cagatgacagc-agcgtt-t---
------------------------------tg-----------------a-ggctg----
---------aac--------------------------------------------gaag
--------------------gt----------ta-atttt--------------------
----------------------gctgtc--------------------------------
-----------------------------------at-ggtga--a---------g-t-t
-gact-gatgta----------------------------cttt---------t------
---------c-aaa-------------------------c--cc-ct-------------
----tta-------ac------------------------t-------------a---a-
-----------------t-tac-tg-at-aa----------------------atac---
--------------------------tctga-----------------------------
-----------------------gaacga-----------------------aa------
-----------------------g--------tt-ct-----------tagttt------
t-------a----act-a-gata--acaactttcagcagtggatgtctaggctcgc--ac
atcgatgaagaacgctgcgaactgcga---------------------------------
------------------------tacgtaatgcgaattgcagaattcagt---------
------------------------------------------------------------
---------
>ASV_197
------------------------------------------------------------
-------ctaaaaaaa--------------------------------------------
-----------------------ctttccac-----------------------------
------------------------------------------------------------
--------gt------------gaact-gtcgtta-------------------------
--------------tt------------------tg-t----------------------
---t----------------------g-------tgtg----------------------
-----------------tgtgc-------gt--------------gttggtagcatgcgt
------gtttgct------------------------------tacgctt----------
---------------------------------------------------tggtg--t-
--ttg-cgagt---------------------------gtgtgtgttg-tcggtg-c---
------------------------------gc-----------------a-gactg----
---------aac--------------------------------------------gaag
--------------------gt----------cg-tgtg---------------------
----tt----------------gctgtgtgcctgctgcactgctgactttgcattgattt
gcatggtgttggcggagcggcgggtgc--------tgttgcgt--g---------c-g-c
-ggct-gacctat----------------t----------tttt---------t------
---------c-aaa-------------------------c--cc-c--------------
----ata-------cc------------------------t-------------a---a-
-----------------a-tga-ct-ga-tt----------------------atac---
--------------------------tgtga-----------------------------
-----------------------gaacga-----------------------aa------
-----------------------g--------tt-ct-----------tgcttt------
g-------a----act-a-gata--acaactttcagcagtggatgtctaggctcgc--ac
atcgatgaagaacgctgcgaactgcga---------------------------------
------------------------tacgtaatgcgaattgcagaattcagt---------
------------------------------------------------------------
---------
>ASV_198
------------------------------------------------------------
---------caaaaaa--------------------------------------------
-----------------------caccccac-----------------------------
------------------------------------------------------------
--------gt------------gaatg-tactctt-------------------------
------------tata------------------ag-g----------------------
---c----------------------t-------tgtg----------------------
-----------------ctg----------------------------------------
------------------------------------------------------------
------------------------------------------------------cc--c-
--t--------------------------------------------------tg-t---
------------------------------gg-----------------c-agcta----
---------gcc--------------------------------------------gaag
--------------------gt----------tt-cgca---------------------
------------------------------------------------------------
-------------------------------------------------------a-g-a
-agcc-gatgt-----------------------------caat---------t------
---------t-gaa-------------------------t--cc-t--------------
--t-ttta------aa------------------------c-------------t---a-
-----------------c-gac-tg-at-c-a---------------------aaac---
--------------------------tgca------------------------------
------------------------gatag-----------------------aa------
-----------------------a--------tg-tc-----------tgcatg------
c-------a----att-g-aaat--acaactttcaacagtggatgtctaggctcgc--ac
accgatgaagaacgctgcgaactgcga---------------------------------
------------------------tacgtaatgcgaattgcagaattcagt---------
------------------------------------------------------------
---------
>ASV_199
------------------------------------------------------------
---------ctaaaaa--------------------------------------------
-----------------------ctttccac-----------------------------
------------------------------------------------------------
--------gt------------gaact-gtcgtta-------------------------
--------------tt------------------tg-t----------------------
---t----------------------g-------tgcg----------------------
-----------------ctctct------gcg-----------gtgtcggtggcgtct--
-gctggctttgt------------------------------------------------
------------------------------------------------------tg--c-
--tgg-cgggt-----------------------------gcgagcca---gatg-c---
------------------------------gg-----------------a-ggctg----
---------aac--------------------------------------------gaag
--------------------gt----------cg-agttgc-------------------
------------------------------------------------------------
--------------------------------------tttgc--t---------c-t-c
-ggct-gactta----------------------------tttt---------t------
---------c-aaa-------------------------c--cc-a--------------
----ata-------cc------------------------a-------------a---a-
-----------------c-tta-ct-ga-tt----------------------atac---
--------------------------tgtga-----------------------------
-----------------------gaacga-----------------------aa------
-----------------------g--------tt-ct-----------tgcttt------
t-------a----act-a-gata--acaactttcagcagtggatgtctaggctcgc--ac
atcgatgaagaacgctgcgaactgcga---------------------------------
------------------------tacgtaatgcgaattgcagaattcagt---------
------------------------------------------------------------
---------
>ASV_200
------------------------------------------------------------
---------ctaaaaa--------------------------------------------
-----------------------ctttccac-----------------------------
------------------------------------------------------------
--------gt------------gaacc-gttgcaa-------------------------
-------------tgt------------------tg-t----------------------
---t----------------------t-------tgtg----------------------
-----------------ctgccg-------------------------------------
-------------------------------------------tgtattt----------
------------------------------------------------------tg--t-
--atg---------------------------------------------------c---
------------------------------gg-----------------t-ggctg----
---------aac--------------------------------------------gaag
--------------------gt----------gc--------------------------
------------------------------------------------------------
--------------------------------------cgtga--a---------a-c-g
-cacc-gatgct----------------------------cttt---------t------
-----------aaa-------------------------c--ca----------------
----ttt-------ct------------------------a-------------a---a-
-----------------t-tac-tg-at-tg----------------------atac---
--------------------------tccta-----------------------------
-----------------------ggacga-----------------------aa------
-----------------------g--------tc-tt-----------tggttt------
t-------a----atc---ctaa--acaactttcagcagtggatgtctaggctcgc--ac
atcgatgaagaacgctgcgaactgcga---------------------------------
------------------------tacgtaatgcgaattgcagaattcagt---------
------------------------------------------------------------
---------
>ASV_201
------------------------------------------------------------
--------ctaaaaaa--------------------------------------------
-----------------------ctttccac-----------------------------
------------------------------------------------------------
--------gt------------gaact-gtca-aa-------------------------
--------------cc------------------tg-t----------------------
---t----------------------c-------tgtg----------------------
-----------------cttgt--------------------------------------
-gctgggtctg-------------------------------------------------
------------------------------------------------------cg--t-
--ttt-cggac-----------------------------gcggac-----acgg-t---
------------------------------gg-----------------a-ggctg----
---------aac--------------------------------------------gaag
--------------------gt----------tg-gttttct------------------
------------------------------------------------------------
------------------------tct--------tg-tgaga--g---------a-c-c
-agct-gatata----------------------------tttt---------t------
---------c-aaa-------------------------c--cc-c--------------
--ttttt-------ac------------------------a-------------g---a-
-----------------a-tga-ct-ga-tca---------------------atac---
--------------------------tgtga-----------------------------
-----------------------gaacga-----------------------aa------
-----------------------g--------tt-ct-----------tgcttt------
a-------a----act-a-gata--acaactttcagcagtggatgtctaggctcgc--ac
atcgatgaagaacgctgcgaactgcga---------------------------------
------------------------tacgtaatgcgaattgcagaattcagt---------
------------------------------------------------------------
---------
>ASV_202
------------------------------------------------------------
--------caaaaaaa--------------------------------------------
-----------------------ctttccac-----------------------------
------------------------------------------------------------
--------gt------------gaacc-gttgtaa-------------------------
-------------ttt------------------tg-t----------------------
---t----------------------c-------tgtg----------------------
-----------------ctctctctc----------------------------------
------------------------------------------------------------
------------------------------------------------------------
------------------------------------------------------g-g---
------------------------------ga-----------------g-ggctg----
---------aac--------------------------------------------gaag
--------------------gt----------ga-gcc----------------------
----------------------gctt----------------------------------
------------------------------------a-attgt--g---------g-t-t
-tgcc-gatgta----------------------------actt---------t------
---------c-aaa-------------------------c--cc----------------
----att-------ac------------------------t-------------a---a-
-----------------a-tac-tg-aa-ct----------------------atac---
--------------------------tccaa-----------------------------
-----------------------aaacga-----------------------aa------
-----------------------g--------ct-tt-----------tggttt------
t-------a----atc---aata--acaactttcagcagtggatgtctaggctcgc--ac
atcgatgaagaacgctgcgaactgcga---------------------------------
------------------------tacgtaatgcgaattgcagaattcagt---------
------------------------------------------------------------
---------
>ASV_203
------------------------------------------------------------
---------caaaaaa--------------------------------------------
-----------------------ctttccac-----------------------------
------------------------------------------------------------
--------gt------------gaacc-gttgtaa-------------------------
-------------ttt------------------tg-t----------------------
---t----------------------t-------tgtg----------------------
-----------------ccttctttc----------------------------------
------------------------------------------------------------
------------------------------------------------------------
------------------------------------------------------g-g---
------------------------------ga-----------------g-ggcta----
---------aac--------------------------------------------gaag
--------------------gt----------tg-tcc----------------------
----------------------gcaagtgtagtt--------------------------
----------------------------aattctgta-cgcgt--g---------g-t-c
-ttcc-gatgta----------------------------tttt---------t------
-----------aaa-------------------------c--cc----------------
----att-------ac------------------------t-------------t---a-
-----------------a-tac-tg-at-ct----------------------atac---
--------------------------tccga-----------------------------
-----------------------gaacga-----------------------aa------
-----------------------g--------tt-tt-----------tggttt------
t-------a----atc---cata--acaactttcagcagtggatgtctaggctcgc--ac
atcgatgaagaacgctgcgaactgcga---------------------------------
------------------------tacgtaatgcgaattgcagaattcagt---------
------------------------------------------------------------
---------
>ASV_204
------------------------------------------------------------
--------ctaaaaaa--------------------------------------------
-----------------------ctatccac-----------------------------
------------------------------------------------------------
--------gt------------gaacc-gttaa-g-------------------------
-----------caaac------------------aa-g----------------------
---t----------------------t-------aagg----------------------
-----------------caggcg--------------------cgattggtggtgc----
-----gt-ctgggaagcgcttgtc-------------------gatattc-ga-------
-----------------------------------------tcgg--atc-ggata--t-
--tgt-c--gggcgtcgtc---------------ctggacacgctgtc-gaccgg-a---
------------------------------gt-----------------c-ggcta----
---------aac--------------------------------------------gaag
--------------------gt----------cg-ggcgttcg-----------------
---ctatcggagcg----atgtgcgcgttgtcgcgcgt----------------------
----------------------tgctg--caatggct-cgagc--a---------a-g-c
-ggct-gattta-----------------t----------gtct---------t------
---------t-caa-------------------------a--cc----------------
----ata-------cg------------------------t-------------g---a-
-----------------c-gta-ct-ga-tt----------------------atac---
--------------------------tgtga-----------------------------
-----------------------ggacga-----------------------aa------
-----------------------g--------tc-ct-----------tgcttt------
t------------act-a-gata--acaactttcagcagtggatgtctaggctcgc--ac
atcgatgaagaacgctgcgaactgcga---------------------------------
------------------------tacgtaatgcgaattgcagaattcagt---------
------------------------------------------------------------
---------
>ASV_205
------------------------------------------------------------
-------caaaaaaaa--------------------------------------------
-----------------------ctttccac-----------------------------
------------------------------------------------------------
--------gt------------gaacc-gttgtaa-------------------------
-------------cta------------------ag-t----------------------
---t----------------------c------ttgtg----------------------
-----------------ctttccttt----------------------------------
------------------------------------------------------------
------------------------------------------------------------
----------------------------------------------------cgg-g---
------------------------------ga-----------------a-ggctg----
---------aac--------------------------------------------gaag
--------------------gt----------ga-gct----------------------
----------------------gctt----------------------------------
------------------------------------a-attgt--g---------g-c-t
-tgcc-gatgtaa---------------------------cttt---------t------
---------c-aaa-------------------------c--cc-a--tt----------
--ttttt-------ac------------------------a-------------a---a-
-----------------a-tac-tg-aa-ct----------------------atac---
--------------------------tccga-----------------------------
-----------------------aaacga-----------------------aa------
-----------------------g--------tc-tt-----------tggttt------
t-------a----atc---aata--acaactttcagcagtggatgtctaggctcgc--ac
atcgatgaagaacgctgcgaactgcga---------------------------------
------------------------tacgtaatgcgaattgcagaattcagt---------
------------------------------------------------------------
---------
>ASV_206
------------------------------------------------------------
--------ctaaaaaa--------------------------------------------
-----------------------ctttccac-----------------------------
------------------------------------------------------------
--------gt------------gaact-gtca-aa-------------------------
--------------cc------------------tg-t----------------------
---t----------------------c-------tgtg----------------------
-----------------cttgt--------------------------------------
-gctgggtctg-------------------------------------------------
------------------------------------------------------cg--t-
--ttt-cggac-----------------------------gcggac-----acgg-c---
------------------------------ag-----------------a-ggctg----
---------aac--------------------------------------------gaag
--------------------gc----------tg-gtttca-------------------
------------------------------------------------------------
------------------------ttt--------tg-tatga--g---------a-c-c
-agct-gatata----------------------------tttt--------tt------
---------c-aaa-------------------------c--cc-c--------------
---tttt-------ac------------------------a-------------a---a-
-----------------a-tga-ct-ga-tca---------------------atac---
--------------------------tgtga-----------------------------
-----------------------gaacga-----------------------aa------
-----------------------g--------tt-ct-----------tgcttt------
a-------a----act-a-gata--acaactttcagcagtggatgtctaggctcgc--ac
atcgatgaagaacgctgcgaactgcga---------------------------------
------------------------tacgtaatgcgaattgcagaattcagt---------
------------------------------------------------------------
---------
>ASV_207
------------------------------------------------------------
------ctaaaaacat--------------------------------------------
-----------------------ctttccac-----------------------------
------------------------------------------------------------
--------gt------------gaacc-gtttgtg-------------------------
------------acat------------------tg-t----------------------
----------------------------------tggg----------------------
-----------------cttgt--------------------------------------
-----------------------------------------------ctt----------
------------------------------------------------------tc--t-
--ttc-------------------------------------------------g-g---
------------------------------gg-----------------a-ggatg----
---------agc------------------------------------------------
------------------------------------------------------------
------------------------------------------------------------
------------------------------------------------------------
-tatc-tgtaaa----------------------------cttg---------t------
---------c-aaa-------------------------c--cc-ctt------------
tcttttt-------tt------------------------a-------------t---a-
-----------------a-aac-tg-aa-ac----------------------atac---
--------------------------tgtgg-----------------------------
-----------------------ggacga-----------------------aa------
-----------------------g--------tc-tc-----------tgcttt------
a-------a----act-a-gata--gcaactttcagcagtggatgtctaggctcgc--ac
atcgatgaagaacgctgcgaactgcga---------------------------------
------------------------tacgtaatgcgaattgcaggattcagt---------
------------------------------------------------------------
---------
>ASV_208
------------------------------------------------------------
--------ctaaaaaa--------------------------------------------
-----------------------ctttccac-----------------------------
------------------------------------------------------------
--------gt------------gaact-gtca-aa-------------------------
--------------cc------------------tg-t----------------------
---t----------------------c-------tgtg----------------------
-----------------cttgt--------------------------------------
-gctgggtctg-------------------------------------------------
------------------------------------------------------cg--t-
--ttt-cggac-----------------------------gcggac-----gcgg-t---
------------------------------gg-----------------a-ggctg----
---------aac--------------------------------------------gaag
--------------------gt----------tg-gttttct------------------
------------------------------------------------------------
------------------------tct--------tg-tgaga--g---------g-c-c
-agct-gatata----------------------------tttt---------t------
---------c-aaa-------------------------c--cc-c--------------
--ttttt-------ac------------------------a-------------a---a-
-----------------a-tga-ct-ga-tca---------------------atac---
--------------------------tgtga-----------------------------
-----------------------gaacga-----------------------aa------
-----------------------g--------tt-ct-----------tgcttt------
a-------a----act-a-gata--acaactttcagcagtggatgtctaggctcgc--ac
atcgatgaagaacgctgcgaactgcga---------------------------------
------------------------tacgtaatgcgaattgcagaattcagt---------
------------------------------------------------------------
---------
>ASV_209
------------------------------------------------------------
------ctaaaaaaaa--------------------------------------------
-----------------------ctttccac-----------------------------
------------------------------------------------------------
--------gt------------gaact-gtcgtta-------------------------
--------------tt------------------tg-t----------------------
---t----------------------g-------tgtg----------------------
-----------------tgtgc-------gt--------------gttggtagcatgcgt
------gtttgct------------------------------tacgctt----------
---------------------------------------------------tggtg--t-
--ttg-cgagt---------------------------gtgtgtgttg-tcggtg-c---
------------------------------gc-----------------a-gactg----
---------aac--------------------------------------------gaag
--------------------gt----------cg-tgtg---------------------
----tt----------------gctgtgtgtctgctgcactgctgactttgcattgattt
gcatggtgttggcggagcggcgggtgc--------tgttgcat--g---------c-g-c
-ggct-gacctat----------------t----------tttt---------t------
---------c-aaa-------------------------c--cc-c--------------
----ata-------cc------------------------t-------------a---a-
-----------------a-tga-ct-ga-tt----------------------atac---
--------------------------tgtga-----------------------------
-----------------------gaacga-----------------------aa------
-----------------------g--------tt-ct-----------tgcttt------
t-------a----act-a-gata--acaactttcagcagtggatgtctaggctcgc--ac
atcgatgaagaacgctgcgaactgcga---------------------------------
------------------------tacgtaatgcgaattgcagaattcagt---------
------------------------------------------------------------
---------
>ASV_210
------------------------------------------------------------
-------caaaaacaa--------------------------------------------
-----------------------ctttccac-----------------------------
------------------------------------------------------------
--------gt------------gaact-gtct-ta-------------------------
--------------cg------------------ag-a----------------------
---t----------------------t-------cgcg----------------------
-----------------ccgtg-------ac-------------gcgtgttggcg-----
-------ctgt-g------------------------------tg----t----------
------------------------------------------------gt-ctgtg--t-
--ctt-ctttcgagaggatat---tgtgatgcaaa---cagtgttgac-cgtgtg-g---
------------------------------gt-----------------c-ggctg----
---------atc--------------------------------------------gaag
--------------------gt----------cg-ct-----------------------
----tt----------------gtgc----------------------------------
-------------------------------attatt-gtatg--g---------a-g-c
-ggct-gactta-----------------t----------tctt---------t------
---------c-aaa-------------------------c--cc-a--------------
----tta-------ca------------------------ca-----------at---a-
-----------------c-tac-tg-at-tc----------------------atac---
--------------------------tgtga-----------------------------
-----------------------ggacga-----------------------aa------
-----------------------g--------tc-tt-----------tgcttt------
t-------a-----ct-a-gata--acaactttcagcagtggatgtctaggctcgc--ac
atcgatgaagaacgctgcgaactgcga---------------------------------
------------------------tacgtaatgcgaattgcagaattcagt---------
------------------------------------------------------------
---------
>ASV_211
------------------------------------------------------------
---------ctaaaaa--------------------------------------------
-----------------------ctttccac-----------------------------
------------------------------------------------------------
--------gt------------gaacc-gttataa-------------------------
-------------cta------------------tg-t----------------------
---t----------------------c-------tgtg----------------------
-----------------cttcgtctt----------------------------------
------------------------------------------------------------
------------------------------------------------------ca--tc
g------------------------------------------------taagat-t---
------------------------------tg-----------------a-ggctg----
---------aac--------------------------------------------gaag
--------------------gt----------ga-gtct---------------------
----------------------gcgtc---------------------------------
-----------------------------tattttgg-atgcg--g---------a-t-t
-tgct-gatgtt----------------------------attt---------t------
-----------aaa-------------------------ca-cc-t--------------
----att-------ac------------------------t-------------t---a-
-----------------a-tac-tg-aa-ct----------------------atac---
--------------------------tccga-----------------------------
-----------------------atacga-----------------------aa------
-----------------------g--------tt-tt-----------tggttt------
t-------a----aca---atta--acaactttcagcagtggatgtctaggctcgc--ac
atcgatgaagaacgctgcgaactgcga---------------------------------
------------------------tacgtaatgcgaattgcagaattcagt---------
------------------------------------------------------------
---------
>ASV_212
------------------------------------------------------------
--------ctaaaaaa--------------------------------------------
-----------------------ctttccac-----------------------------
------------------------------------------------------------
--------gt------------gaact-gtca-aa-------------------------
--------------cc------------------tg-t----------------------
---t----------------------c-------tgtg----------------------
-----------------cttgt--------------------------------------
-gctgggtctg-------------------------------------------------
------------------------------------------------------cg--t-
--ttt-cggac-----------------------------gcggac-----acgg-t---
------------------------------gg-----------------a-ggctg----
---------aac--------------------------------------------gaag
--------------------gt----------tg-gttttct------------------
------------------------------------------------------------
------------------------tct--------tg-tgaga--g---------g-c-c
-agct-gatata----------------------------tttt---------t------
---------c-aaa-------------------------c--cc-c--------------
--ttttt-------ac------------------------a-------------a---a-
-----------------a-tga-ct-ga-tca---------------------atac---
--------------------------tgtga-----------------------------
-----------------------gaacga-----------------------aa------
-----------------------g--------tt-ct-----------tgcttt------
a-------a----act-a-gata--acaactttcagcagtggatgtctaggctcgc--ac
atcgatgaagaacgctgcgaactgcga---------------------------------
------------------------tacgtaatgcgaattgcagaattcagt---------
------------------------------------------------------------
---------
>ASV_213
------------------------------------------------------------
-------caaaaaaaa--------------------------------------------
-----------------------ctttccac-----------------------------
------------------------------------------------------------
--------gt------------gaacc-gttgtaa-------------------------
-------------tta------------------tg-t----------------------
---t----------------------c------ttgtg----------------------
-----------------ctttccttc----------------------------------
------------------------------------------------------------
------------------------------------------------------------
------------------------------------------------------g-g---
------------------------------ga-----------------a-ggctg----
---------aac--------------------------------------------gaag
--------------------gt----------ga-gcc----------------------
----------------------gcttta--------------------------------
------------------------------tttttgt-atcgt--g---------g-c-t
-tgcc-gatgta----------------------------cttt---------t------
---------c-aaa-------------------------c--cc-a--------------
----ttt-------ac------------------------t-------------t---a-
-----------------a-tac-tg-aa-ct----------------------atac---
--------------------------tccga-----------------------------
-----------------------aaacga-----------------------aa------
-----------------------g--------tc-tt-----------tggttt------
t-------a----atc---aata--acaactttcagcagtggatgtctaggctcgc--ac
atcgatgaagaacgctgcgaactgcga---------------------------------
------------------------tacgtaatgcgaattgcagaattcagt---------
------------------------------------------------------------
---------
>ASV_214
------------------------------------------------------------
-------ctaaaaaaa--------------------------------------------
-----------------------ctttccac-----------------------------
------------------------------------------------------------
--------gt------------gaact-gtcgtta-------------------------
--------------tt------------------tg-t----------------------
---t----------------------g-------tgtg----------------------
-----------------tgtgc-------gt--------------gttggtagcatgcgt
------gtttgct------------------------------tacgctt----------
---------------------------------------------------tggtg--t-
--ttg-cgagt---------------------------gtgtgtgttg-tcggtg-c---
------------------------------gc-----------------a-gactg----
---------aac--------------------------------------------gaag
--------------------gt----------cg-tgtg---------------------
----tt----------------gctgtgtgcctgctgcactgctgactttgcattgattt
gcatggtgttggcggagcggcgggtgc--------tgttgcat--g---------c-g-c
-ggct-gacctat----------------t----------tttt---------t------
---------c-aaa-------------------------c--cc-c--------------
----ata-------cc------------------------t-------------a---a-
-----------------a-tga-ct-ga-tt----------------------atac---
--------------------------tgtga-----------------------------
-----------------------gaacga-----------------------aa------
-----------------------g--------tt-ct-----------tgcttt------
t-------a----act-a-gata--acaactttcagcagtggatgtctaggctcgc--ac
atcgatgaagaacgctgcgaactgcga---------------------------------
------------------------tacgtaatgcgaattgcagaattcagt---------
------------------------------------------------------------
---------
>ASV_215
------------------------------------------------------------
--------ctaaaaaa--------------------------------------------
-----------------------ctttccac-----------------------------
------------------------------------------------------------
--------gt------------gaact-gtca-aa-------------------------
--------------cc------------------tg-t----------------------
---t----------------------c-------tgtg----------------------
-----------------cttgt--------------------------------------
-gctgggtctg-------------------------------------------------
------------------------------------------------------cg--t-
--tct-cggac-----------------------------gcggac-----gcgg-c---
------------------------------gg-----------------a-ggctg----
---------aac--------------------------------------------gaag
--------------------gt----------tg-gttttct------------------
------------------------------------------------------------
------------------------tct--------tg-tgaga--g---------a-c-c
-agct-gatata----------------------------tttt---------t------
---------c-aaa-------------------------c--cc-c--------------
--ttttt-------ac------------------------a-------------a---a-
-----------------a-tga-ct-ga-tga---------------------atac---
--------------------------tgtga-----------------------------
-----------------------gaacga-----------------------aa------
-----------------------g--------tt-ct-----------tgcttt------
a-------a----act-a-gata--acaactttcagcagtggatgtctaggctcgc--ac
atcgatgaagaacgctgcgaactgcga---------------------------------
------------------------tacgtaatgcgaattgcagaattcagt---------
------------------------------------------------------------
---------
>ASV_216
------------------------------------------------------------
---ccgggatccacga--------------------------------------------
------------------------------------------------------------
------------------------------------------------tcttgctcctat
ggttaattgtt-----------gggcc---------------------------------
------------------------------------------------------------
-ctt----------------------t-------gagg----------------------
------------------------------------------------------------
------------------------------------------------------------
---------------------------------------------------gtggg--c-
--ctt-------------------------------------------------------
---------------------------------------------------aggtgcgct
taag--------------------------------------------------------
------------------------------------------------------------
------------------------------------------------------------
------------------------------------------------------------
-gatt-----------------------------------tttt---------t------
------------------------------------------cc-tgttt----------
------------------------------------------------------------
-----------------------ca-----------------------------------
--------------------------tgtagcttt-------------------------
------------------------actta-----ctttt---------------------
--------------------------------ttgcc-----------tgggtaa---at
tgg-----a---ttaa---tatt--acaactttcagcaatggatgtctaggctctc--ac
aacgatgaagaacgcagcgaaatgcga---------------------------------
------------------------tacgttatgcgaattgcaatacctcgt---------
------------------------------------------------------------
---------
>ASV_217
------------------------------------------------------------
---------ctaaaaa--------------------------------------------
-----------------------ctttccac-----------------------------
------------------------------------------------------------
--------gt------------gaacc-gtttaaa-------------------------
--------------tt------------------tg-t----------------------
---t----------------------t-------agtg----------------------
-----------------ccttgc-------------------------------------
------------------------------------------------------------
------------------------------------------------------------
-------------------------------------------------ggaaac-g---
------------------------------ta-----------------a-ggctg----
---------aac--------------------------------------------gaag
--------------------gt----------cg-agtg---------------------
------------------------------------------------------------
--------------------------------------taaaa--g---------c-t-c
-ttcc-gatgta----------------------------tttt---------t------
---------c-aaa-------------------------c--cc-t--------------
----ttt-------ac------------------------t-------------t---a-
-----------------a-tac-tg-at-ct----------------------atac---
--------------------------tccga-----------------------------
-----------------------agatga-----------------------aa------
-----------------------g--------tc-tt-----------tagttt------
t-------a----atc---aata--acaactttcagcagtggatgtctaggctcgc--ac
atcgatgaagaacgctgcgaactgcga---------------------------------
------------------------tacgtaatgcgaattgcagaattcagt---------
------------------------------------------------------------
---------
>ASV_218
------------------------------------------------------------
---------ctaaaaa--------------------------------------------
-----------------------ctttccac-----------------------------
------------------------------------------------------------
--------gt------------gaacc-gttgtaa-------------------------
-------------tgc------------------tg-t----------------------
---t----------------------t-------tgtg----------------------
-----------------ctgccg-------------------------------------
-------------------------------------------tgtactt----------
------------------------------------------------------tg--t-
--atg---------------------------------------------------c---
------------------------------ga-----------------a-ggctg----
---------aac--------------------------------------------gaag
--------------------gt----------gc--------------------------
------------------------------------------------------------
--------------------------------------cgtaa--a---------a-c-g
-cacc-gatgct----------------------------cttt---------t------
-----------aaa-------------------------c--ca----------------
----ttt-------ct------------------------a-------------a---a-
-----------------t-tac-tg-at-tg----------------------atac---
--------------------------tccta-----------------------------
-----------------------ggacga-----------------------aa------
-----------------------g--------tc-tt-----------tggttt------
t-------a----atc---ctaa--acaactttcagcagtggatgtctaggctcgc--ac
atcgatgaagaacgctgcgaactgcga---------------------------------
------------------------tacgtaatgcgaattgcagaattcagt---------
------------------------------------------------------------
---------
>ASV_219
------------------------------------------------------------
--------caaaaaaa--------------------------------------------
-----------------------ctgtccac-----------------------------
------------------------------------------------------------
--------gt------------gaatg-tattctt-------------------------
------------tatg------------------ag-g----------------------
---c----------------------t-------tgtg----------------------
-----------------ctc----------------------------------------
------------------------------------------------------------
------------------------------------------------------tt--t-
------------------------------------------------------------
------------------------------cc-----------------g-ggcta----
---------gcc--------------------------------------------gaag
--------------------gt----------tt-cgaa---------------------
------------------------------------------------------------
-------------------------------------------------------a-g-g
-aacc-gatgt-----------------------------attt---------t------
---------t-taa-------------------------t--cc-c--------------
----ttta----tact------------------------t-------------t---a-
-----------------t-gac-tg-aa----ct-------------------atct---
--------------------------agca------------------------------
-------------------------tcag-----------------------aa------
-----------------------a--------tg-at-----------tgcttg------
t-------a----att-t-ctat--acaactttcaacagtggatgtctaggctcgc--ac
atcgatgaagaccacagcgaactgtga---------------------------------
------------------------tacgtaatgcgaattgcagaattcagt---------
------------------------------------------------------------
---------
>ASV_220
------------------------------------------------------------
-------tttaaaaaa--------------------------------------------
-----------------------ctgtccac-----------------------------
------------------------------------------------------------
--------gt------------gaact-gtaagca-------------------------
----------------------------------ag-t----------------------
---c----------------------t-------agcg----------------------
-----------------ctgtg-------act-----------gagctggtg--------
-------tttt-------------------------------------------------
------------------------------------------------------ca--t-
--ttt-tggacactgg---------------------------------aacggg-a---
------------------------------gt-----------------c-agcag----
---------gac--------------------------------------------gaag
--------------------gt----------tg-gtct---------------------
----------------------gttgtaatgcaa--------------------------
-----------------------------gttataat-ggact--a---------g-c-t
-gatg-aacttt-----------------t----------gttt---------t------
---------t-aaa-------------------------c--cc----------------
----tta-------cc------------------------t-------------a---a-
-----------------a-tac-tg-at-tt----------------------atac---
--------------------------tgtgg-----------------------------
-----------------------ggacaa-----------------------aa------
-----------------------g--------tc-ct-----------tgcttt------
t------------act-a-gata--acaactttcagcagtggatgtctaggctcgc--ac
atcgatgaagaacgctgcgaactgcga---------------------------------
------------------------tacgtaatgcgaattgcagaattcagt---------
------------------------------------------------------------
---------
>ASV_221
------------------------------------------------------------
---------ctaaaaa--------------------------------------------
-----------------------ctttccac-----------------------------
------------------------------------------------------------
--------gt------------gaacc-gttataa-------------------------
-------------cta------------------tg-t----------------------
---t----------------------c-------tgtg----------------------
-----------------cctcgtctt----------------------------------
------------------------------------------------------------
-------------------------------------------------------g--tt
g------------------------------------------------aaagat-t---
------------------------------tg-----------------a-ggctg----
---------aac--------------------------------------------gaag
--------------------gt----------ga-gtct---------------------
----------------------gtgtc---------------------------------
-------------------------------tttttg-atgcg--g---------a-t-t
-tgct-gatgtt----------------------------attt---------t------
-----------aaa-------------------------ca-cc-t--------------
----att-------ac------------------------t-------------t---a-
-----------------a-tac-tg-aa-ct----------------------atac---
--------------------------tccga-----------------------------
-----------------------atacga-----------------------aa------
-----------------------g--------tt-tt-----------tggttt------
t-------a----aca---atta--acaactttcagcagtggatgtctaggctcgc--ac
atcgatgaagaacgctgcgaactgcga---------------------------------
------------------------tacgtaatgcgaattgcagaattcagt---------
------------------------------------------------------------
---------
>ASV_222
------------------------------------------------------------
--------caaaaaaa--------------------------------------------
-----------------------ctttccac-----------------------------
------------------------------------------------------------
--------gt------------gaacc-gttgtaa-------------------------
-------------att------------------tg-t----------------------
---t----------------------c-------tgtg----------------------
-----------------ctttccctc----------------------------------
------------------------------------------------------------
------------------------------------------------------------
------------------------------------------------------g-g---
------------------------------ga-----------------g-agctg----
---------aac--------------------------------------------gaag
--------------------gt----------ga-gcc----------------------
----------------------gctt----------------------------------
------------------------------------t-attgt--g---------g-c-t
-tacc-gatgta----------------------------cttt---------c------
-----------aaa-------------------------c--cc-a--------------
----ttt-------ac------------------------t-------------a---a-
-----------------a-tac-tg-aa-ct----------------------atac---
--------------------------tccga-----------------------------
-----------------------aaacga-----------------------aa------
-----------------------g--------ct-tt-----------tggttt------
t-------a----atc---aata--acaactttcagcagtggatgtctaggctcgc--ac
atcgatgaagaacgctgcgaactgcga---------------------------------
------------------------tacgtaatgcgaattgcagaattcagt---------
------------------------------------------------------------
---------
>ASV_223
------------------------------------------------------------
--------ctaaaaat--------------------------------------------
-----------------------ctttccac-----------------------------
------------------------------------------------------------
--------gt------------gaacc-gtcaaaa-------------------------
--------------aa------------------cg-t----------------------
---t----------------------t-------tatg----------------------
-----------------cttcg--------------------------------------
--ctgtttttgcg------------------------------tgcgttt----------
------------------------------------------------------ct--t-
--tat-----------------------------tgaagtgcgtgcgggaatggc-t---
------------------------------tg-----------------a-ggctg----
---------aac-------------------------------------------agaag
--------------------gt----------tg-attc---------------------
----------------------gcaccttttcga--------------------------
-----------------------------------ag-gagcg--a---------g-t-t
-agct-gattta----------------------------tttt---------t------
---------c-aaa-------------------------c--cc-a--------------
----tta-------ca------------------------c-------------a---a-
-----------------tttac-tg-a--tt----------------------atac---
--------------------------tgtgg-----------------------------
-----------------------gaacga-----------------------aa------
-----------------------g--------tt-cc-----------tgcttt------
t------------act-a-gata--acaactttcagcagtggatgtctaggctcgc--ac
atcgatgaagaacgctgcgaactgcga---------------------------------
------------------------tacgtaatgcgaattgcagaattcagt---------
------------------------------------------------------------
---------
>ASV_224
------------------------------------------------------------
--------cataaaaa--------------------------------------------
-----------------------ctttccac-----------------------------
------------------------------------------------------------
--------gt------------gaacc-gttacaa-------------------------
-------------tta------------------tg-t----------------------
---t----------------------c-------tgtgct--------------------
-----------------ctctctctc----------------------------------
------------------------------------------------------------
------------------------------------------------------------
------------------------------------------------------g-g---
------------------------------ga-----------------g-ggctg----
---------aac--------------------------------------------gaag
--------------------gt----------agagct----------------------
----------------------gcatgt--------------------------------
---------------------------------aaaa-gtgcg--g---------t-t-t
-tgcc-gatgta----------------------------cttt---------t------
-----------aaa-------------------------c--cc-a--------------
----tta-------ca------------------------c-------------t---a-
-----------------a-tac-tg-aa-ct----------------------atac---
--------------------------tccga-----------------------------
-----------------------gaacga-----------------------aa------
-----------------------g--------tt-tt-----------tggttt------
t-------a----atc---aata--acaactttcagcagtggatgtctaggctcgc--ac
atcgatgaagaacgctgcgaactgcga---------------------------------
------------------------tacgtaatgcgaattgcagaattcagt---------
------------------------------------------------------------
---------
>ASV_225
------------------------------------------------------------
--------ctaaaaaa--------------------------------------------
-----------------------ctttccac-----------------------------
------------------------------------------------------------
--------gt------------gaact-gtcgtta-------------------------
--------------tt------------------tg-t----------------------
---t----------------------g-------tgtg----------------------
-----------------tgtgc-------gc--------------gttgctggcgtgc--
------gtttgct------------------------------tacgctt----------
---------------------------------------------------gtgtg--t-
--ttg-cgagt-----------------------------gcgtggtg-gcggtg-c---
------------------------------gc-----------------g-gactg----
---------aac--------------------------------------------gaag
--------------------gt----------cg-tgtt---------------------
---gcg----------------tgtgtgtgcctgctgcactgctgactttgcattcattt
gcatggtgttggcggagcgttgggtgc--------tg-tgcgt--g---------c-g-c
-ggct-gactta-----------------t----------tttt---------t------
---------c-aaa-------------------------c--cc-c--------------
----ata-------cc------------------------t-------------a---a-
-----------------a-tga-ct-ga-tt----------------------atac---
--------------------------tgtga-----------------------------
-----------------------gaacga-----------------------aa------
-----------------------g--------tt-ct-----------tgcttt------
g-------a----act-a-gata--acaactttcagcagtggatgtctaggctcgc--ac
atcgatgaagaacgctgcgaactgcga---------------------------------
------------------------tacgtaatgcgaattgcagaattcagt---------
------------------------------------------------------------
---------
>ASV_226
------------------------------------------------------------
--------caaaaaaa--------------------------------------------
-----------------------ctttccac-----------------------------
------------------------------------------------------------
--------gt------------gaacc-gttttgtg------------------------
----------------------------------cg-t----------------------
---t----------------------t-------tgtg----------------------
-----------------ctttgtg------------------------------------
-------tttgct------------------------------tttgttt-g--------
---------------------------------------------------tctcg--c-
--tct-tcggg----------------------gtgtggtgaagaaga-ggaagc-g---
------------------------------ca-----------------a-ggcta----
---------aac--------------------------------------------gaag
--------------------gc----------tg-cga----------------------
----------------------gtct----------------------------------
--------------------------------------cgtgc--t---------t-g-c
-ggcc-gattta-----------------t----------tctt---------t------
---------c-aaa-------------------------c--cc-a--------------
----tac-------at------------------------t-------------a---a-
-----------------a-cac-tg-aa-ct----------------------atac---
--------------------------tgtga-----------------------------
-----------------------ggacga-----------------------aa------
-----------------------g--------tc-ct-----------tgcttt------
a-------a----act-a-gata--gcaactttcagcagtggatgtctaggctcgc--ac
atcgatgaagaacgctgcgaactgcga---------------------------------
------------------------tacgtaatgcgaattgcaggattcagt---------
------------------------------------------------------------
---------
>ASV_227
------------------------------------------------------------
--------caaaaaaa--------------------------------------------
-----------------------ctttccac-----------------------------
------------------------------------------------------------
--------gt------------gaacc-gttgtaa-------------------------
-------------tta------------------tg-t----------------------
---t----------------------c------ttgtg----------------------
-----------------ctttccttc----------------------------------
------------------------------------------------------------
------------------------------------------------------------
------------------------------------------------------g-g---
------------------------------ga-----------------a-ggctg----
---------aac--------------------------------------------gaag
--------------------gt----------ga-gct----------------------
----------------------gcga----------------------------------
--------------------------------tttat-tttgt--g---------g-c-t
-tgcc-gatgta----------------------------cttt---------t------
---------c-aaa-------------------------c--cc-a--------------
----ttt-------ac------------------------t-------------t---a-
-----------------a-tac-tg-aa-ct----------------------atac---
--------------------------tccga-----------------------------
-----------------------aaacga-----------------------aa------
-----------------------g--------tc-tt-----------tggttt------
t-------a----atc---aata--acaactttcagcagtggatgtctaggctcgc--ac
atcgatgaagaacgctgcgaactgcga---------------------------------
------------------------tacgtaatgcgaattgcagaattcagt---------
------------------------------------------------------------
---------
>ASV_228
------------------------------------------------------------
---------ctaaagt--------------------------------------------
-----------------------ccttcggc---------------------ctcggctg
aaggcaa------actcaaaaggatagcttgagc---gtaaaaacctcgggcttgacttt
tgcgtcccgc------------ggacc---------------------------------
----------------------------------ttttaaa-------------------
-tac----------------------t-------tatg----------------------
-------------gcgacttc---------------------------------------
------------------------------------------------------------
---------------------------------------------------ggttg--c-
--cca-------------------------------------------------------
--------------------------------------------------acgttaa---
------------------------------------------------------------
------------------------------------------------------------
------------------------------------------------------------
------------------------------------------------------------
-aacc--------------------------------ccgtttt----------------
----------------------------------gtgactgccc-taacc----------
---------------------------ggtgtc-ataaaatatg----------aaccat
gaatctcttactctggaataac-cgtag--------------------------------
-------------gc-----------ttcggtct--------------------------
------------------------agcag-------------------------------
-----------------------g--------tactc-----------tggcta------
aag-----a--acaat-g-tcaa--aacactttcagcaatggatgtcttggctccc--ac
accgatgaagaacgcagtgaaatgcga---------------------------------
------------------------tacgtcatgcgaattgcaaaatcagt----------
------------------------------------------------------------
---------
>ASV_229
------------------------------------------------------------
--------ctaaaaaa--------------------------------------------
-----------------------ctttccac-----------------------------
------------------------------------------------------------
--------gt------------gaact-gtcatta-------------------------
--------------tt------------------tg-t----------------------
---t----------------------g-------tgcg----------------------
-----------------ctctct------gcg-----------gtgtcggtggcgtct--
-gttggctgtatt------------------tg---------------------------
---------------------------------------a-----------tactg--c-
--tgg-cgggt-----------------------------gcgagccg---gatg-c---
------------------------------ag-----------------a-ggctg----
---------aac--------------------------------------------gaag
--------------------gt----------cg-agttgc-------------------
------------------------------------------------------------
--------------------------------------tttgc--t---------c-t-c
-ggct-gactta----------------------------tttt---------t------
---------c-aaa-------------------------t--cc-a--------------
----ata-------cc------------------------c-------------a---a-
-----------------c-tta-ct-ga-tt----------------------atac---
--------------------------tgtga-----------------------------
-----------------------gaacga-----------------------aa------
-----------------------g--------tt-ct-----------tgcttt------
t-------a----act-a-gata--acaactttcagcagtggatgtctaggctcgc--ac
atcgatgaagaacgctgcgaactgcga---------------------------------
------------------------tacgtaatgcgaattgcagaattcagt---------
------------------------------------------------------------
---------
>ASV_230
------------------------------------------------------------
----caaaacacaaac-aaact--------------------------------------
------------tagtagtggcttcggctgc-----------------------------
--------------------------------------------gacta-----------
-tctacctgt------------ggatt---------------------------------
------------------------------------------------------------
-ttc--aaac-caaa-----------c-------tgtg----------------------
-----------------ttgcacgca----------------------------------
-----agtgtgc------------------------------------------------
---------------------------------------------------cacag--c-
--ttt---------------------------------------------------t---
-----------------------------------------------tccgagttccttc
tttta-cgagagagagag------------------------------------------
------------------------------------------------------------
------------------------------------------------------------
------------------------------------------------------------
----------------------------------------cttcggg-agaaattcc---
--------aacaacctttt--------------taaagccg-ct-tggct----------
------------------------------------------ttattct-tccaattca-
----------acctat-gaaac-tg-at--------------------------------
-----------------caagt----tgttgttcctc-----------------------
---------------------gtgaatga----------------------caa------
-----------------------gag--------------------------------ca
tga-----a---taat-g-ctta--tacactttcagcaacggatgtcttggctccc--ac
aacgatgaagaacgcagcgaaatgcga---------------------------------
------------------------tacgtaatgcgaattgcagaatccagt---------
------------------------------------------------------------
---------
>ASV_231
------------------------------------------------------------
-------caaaaacaa--------------------------------------------
-----------------------ctttccac-----------------------------
------------------------------------------------------------
--------gt------------gaatg-tactctt-------------------------
------------tatg------------------ag-g----------------------
---c----------------------t-------tgtg----------------------
-----------------ctg----------------------------------------
------------------------------------------------------------
------------------------------------------------------cc--c-
--t--------------------------------------------------tg-t---
------------------------------gg-----------------c-agcta----
---------gcc--------------------------------------------gaag
--------------------gt----------tt-cgca---------------------
------------------------------------------------------------
-------------------------------------------------------a-g-a
-agcc-gatgt-----------------------------caat---------t------
---------t-gaa-------------------------t--cc-t--------------
--t-ttta------aa------------------------c-------------t---a-
-----------------c-gac-tg-at-c-a---------------------aaac---
--------------------------tgca------------------------------
------------------------gatag-----------------------aa------
-----------------------a--------tg-tc-----------tgcatg------
c-------a----att-g-aaat--acaactttcaacagtggatgtctaggctcgc--ac
accgatgaagaacgctgcgaactgcga---------------------------------
------------------------tacgtaatgcgaattgcagaattcagt---------
------------------------------------------------------------
---------
>ASV_232
------------------------------------------------------------
--------ctaaaaaa--------------------------------------------
-----------------------ctttccac-----------------------------
------------------------------------------------------------
--------gt------------gaact-gtcgtta-------------------------
--------------tt------------------tg-t----------------------
---t----------------------g-------tgtg----------------------
-----------------tgtgc-------gc--------------gttgctggcgtgcg-
---tgcgtttgct------------------------------tacgctt----------
---------------------------------------------------cggtg--t-
--ttg-cgagtg-------------------------tgcgcgtgctg-gcggtg-c---
------------------------------gc-----------------g-gactg----
---------aac--------------------------------------------gaag
--------------------gt----------cg-tgtg--t------------------
---tgc----------------tgtgtgtgcctgctgcaccgctgactttgcattgattt
gcatggtgttggcggagcggtgggtgt----gctgtg-cgtgc--g---------c-g-c
-ggct-gactta-----------------t----------tttt---------t------
---------c-aaa-------------------------c--cc-g--------------
----ata-------cc------------------------t-------------a---a-
-----------------a-tga-ct-ga-tt----------------------atac---
--------------------------tgtga-----------------------------
-----------------------gaacga-----------------------aa------
-----------------------g--------tt-ct-----------tgcttt------
a-------a----act-a-gata--acaactttcagcagtggatgtctaggctcgc--ac
atcgatgaagaacgctgcgaactgcga---------------------------------
------------------------tacgtaatgcgaattgcagaattcagt---------
------------------------------------------------------------
---------
>ASV_233
------------------------------------------------------------
---------ctaaaac--------------------------------------------
-----------------------aattccac-----------------------------
------------------------------------------------------------
--------gt------------gaacc-gtttcta-------------------------
--------------tt------------------tg-t----------------------
---t----------------------g-------tgtg----------------------
-----------------ttgctgtga----------------------------------
------------------------------------------------------------
------------------------------------------------------tt--g-
--ttt--------------------------------------------caattg-c---
------------------------------ag-----------------t-gactg----
---------aac--------------------------------------------gaag
--------------------gt----------at-cttc---------------------
------------------------------------------------------------
-------------------------------------------------------g-g-a
-tacc-gatgt-----------------------------tatt---------t------
---------t-aaa-------------------------c--cc----------------
----ttt-------tt------------------------t-------------a---a-
-----------------a-tac-tg-at-at----------------------ctac---
--------------------------tctat-----------------------------
-----------------------agacga-----------------------aa------
-----------------------g--------tc-tg-----------tagttt-----g
t-------a----aag-t-aata--acaactttcagcagtggatgtctaggctcgc--ac
atcgatgaagaacgctgcgaactgcga---------------------------------
------------------------tacgtaatgcgaattgcagaattcagt---------
------------------------------------------------------------
---------
>ASV_234
------------------------------------------------------------
---ca-----tcgggc--------------------------------------------
------------------------------------------------------------
-----------------------------------------gtctc---tgacacccgtg
ttcgtcacga------------ggaac--agtctg-------------------------
------------------------------------------------------------
-ttt----------------------c-------ggg-----------------------
------------------------------------------------------------
------------------------------------------------------------
------------------------------------------------------------
------------------------------------------------------------
----------------------------------------------------gtgct---
------------------------------------------------------------
------------------------------------------------------------
------------------------------------------------------------
-----------------------------------------------------------c
gcacc---------------------------------cccttt---------tt-----
-----------------------------------cgtccg-ct-tgagc----------
--------------------------------a-atcaagtgtgat-tc-cgccaaaca-
--------------------tt-tg-at--------------------------------
--------------------------cgtgacga--------------------------
------------------------ttcat-----------------------aaggcg--
---cgtctc------------------cga--ccgcc-g---------tgac-a------
tg------a---aacg-t-aaac--aacactttcagcaacggatgtcttggctccc--ac
aacgatgaagaacgcagcgaactgcga---------------------------------
------------------------tacgtcatgcgaattgcaagatccagt---------
------------------------------------------------------------
---------
>ASV_235
------------------------------------------------------------
--------caaaaaaa--------------------------------------------
-----------------------atttccac-----------------------------
------------------------------------------------------------
--------gt------------gaatg-tattctt-------------------------
------------tatg------------------ag-g----------------------
---t----------------------t-------tgtg----------------------
-----------------tct----------------------------------------
------------------------------------------------------------
------------------------------------------------------gg--t-
--cgc-----------------------------------------------aag-g---
------------------------------cc-----------------a-ggcta----
---------gcc--------------------------------------------gaag
--------------------gt----------tt-cgta---------------------
------------------------------------------------------------
-------------------------------------------------------a-g-a
-aact-gatgt-----------------------------ccat---------t------
---------t-taa-------------------------t--tc-c--------------
--t-ttta------ct------------------------t-------------a---a-
---------------att-tac-tg-aa-taa---------------------acta---
--------------------------gaca------------------------------
------------------------gtcag-----------------------aa------
-----------------------a--------tg-at-----------tgcttg------
a-------a----att-t-ttat--acaactttcaacagtggatgtctaggctcgc--ac
atcgatgaagaacgctgcgaactgcga---------------------------------
------------------------tacgtaatgcgaattgcagaattcagt---------
------------------------------------------------------------
---------
>ASV_236
------------------------------------------------------------
-----caatctcgggc--------------------------------------------
------------------------------------------------------------
-----------------------------------------gtctc---acgaccccgtc
ttcgtcacgt------------ggaac-gagtctg-------------------------
------------------------------------------------------------
-ttt----------------------t-------atgg----------------------
-------------gaagccggccgat----------------------------------
------------------------------------------------------------
---------------------------------------------------tttca--t-
--taa-------------------------------------------------------
-------------------------------------------------tgggctgt---
------------------------------------------------------------
------------------------------------------------------------
------------------------------------------------------------
-----------------------------------------------------------g
cgacc---------------------------------ctccat---------tt-----
-----------------------------------catccg-ct-tgagc----------
--------------------------------a-atcaagtgtgat--c-cgccaaaca-
-------------------ttt-tg-at--------------------------------
--------------------------cgtgacga--------------------------
------------------------ttcat-----------------------aggcag--
---tgctt---------------cgg-cac--cagcc-g---------tcca-a------
tg------a---aacg-t-aaac--aacactttcagcaacggatgtcttggctccc--ac
aacgatgaagaacgcagcgaactgcga---------------------------------
------------------------tacgtcatgcgaattgcaagatccagt---------
------------------------------------------------------------
---------
>ASV_237
------------------------------------------------------------
---ca-----tcgggc--------------------------------------------
------------------------------------------------------------
-----------------------------------------gtctc---tgacacccgtg
ttcgtcacga------------ggaac--agtctg-------------------------
------------------------------------------------------------
-ttt----------------------c-------ggg-----------------------
------------------------------------------------------------
------------------------------------------------------------
------------------------------------------------------------
------------------------------------------------------------
----------------------------------------------------gtgct---
------------------------------------------------------------
------------------------------------------------------------
------------------------------------------------------------
-----------------------------------------------------------c
gcacc---------------------------------cctgtt---------tt-----
-----------------------------------cgtccg-ct-tgagc----------
--------------------------------a-atcaagtgtgat-tc-cgccaaaca-
-------------------ttt-tg-at--------------------------------
--------------------------cgtgacga--------------------------
------------------------ttcat-----------------------aaggcg--
---cgtctc------------------gga--ccgcc-g---------tgac-a------
tg------a---aacg-t-aaac--aacactttcagcaacggatgtcttggctccc--ac
aacgatgaagaacgcagcgaactgcga---------------------------------
------------------------tacgtcatgcgaattgcaagatccagt---------
------------------------------------------------------------
---------
>ASV_238
------------------------------------------------------------
-----caatctcgggc--------------------------------------------
------------------------------------------------------------
-----------------------------------------gtctc---acgaccccgtc
ttcgtcacgt------------ggaac-gagtctg-------------------------
------------------------------------------------------------
-ttt----------------------t-------atgg----------------------
-------------gaagccggcctat----------------------------------
------------------------------------------------------------
---------------------------------------------------tttca--t-
--taa-------------------------------------------------------
-------------------------------------------------tgggtcgt---
------------------------------------------------------------
------------------------------------------------------------
------------------------------------------------------------
-----------------------------------------------------------g
cgacc---------------------------------ctccat---------tt-----
-----------------------------------catccg-ct-tgagc----------
--------------------------------a-atcaagtgtgat--c-cgccaaaca-
-------------------ttt-tg-at--------------------------------
--------------------------cgtgacga--------------------------
------------------------ttcat-----------------------aggcag--
---tgctt---------------cgg-cac--ccgcc-g---------tcca-a------
tg------a---aacg-t-aaac--aacactttcagcaacggatgtcttggctccc--ac
aacgatgaagaacgcagcgaactgcga---------------------------------
------------------------tacgtcatgcgaattgcaagatccagt---------
------------------------------------------------------------
---------
>ASV_239
------------------------------------------------------------
--------ctaaaaaa--------------------------------------------
-----------------------ctatccac-----------------------------
------------------------------------------------------------
--------gt------------gaatg-tactctt-------------------------
------------tatg------------------ag-g----------------------
---c----------------------t-------tgtg----------------------
-----------------ctg----------------------------------------
------------------------------------------------------------
------------------------------------------------------cc--c-
--t--------------------------------------------------tg-t---
------------------------------gg-----------------c-agcta----
---------gcc--------------------------------------------gaag
--------------------gt----------tt-cgca---------------------
------------------------------------------------------------
-------------------------------------------------------a-g-a
-agcc-gatgt-----------------------------caat---------t------
---------t-gaa-------------------------t--cc-t--------------
--t-ttta------aa------------------------c-------------t---a-
-----------------c-gac-tg-at-c-a---------------------aaac---
--------------------------tgca------------------------------
------------------------gatag-----------------------aa------
-----------------------a--------tg-tc-----------tgcatg------
c-------a----att-g-aaat--acaactttcaacagtggatgtctaggctcgc--ac
accgatgaagaacgctgcgaactgcga---------------------------------
------------------------tacgtaatgcgaattgcagaattcagt---------
------------------------------------------------------------
---------
>ASV_240
------------------------------------------------------------
---------caaaaaa--------------------------------------------
-----------------------caccccac-----------------------------
------------------------------------------------------------
--------gt------------gaatg-tactctt-------------------------
------------tatg------------------ag-g----------------------
---c----------------------t-------tgtg----------------------
-----------------ctg----------------------------------------
------------------------------------------------------------
------------------------------------------------------cc--c-
--t--------------------------------------------------tg-t---
------------------------------gg-----------------c-agcta----
---------gcc--------------------------------------------gaag
--------------------gt----------tt-cgca---------------------
------------------------------------------------------------
-------------------------------------------------------a-g-a
-agcc-gatgt-----------------------------caat---------t------
---------t-gaa-------------------------t--cc-t--------------
--t-ttta------aa------------------------c-------------t---a-
-----------------c-gac-tg-at-c-a---------------------aaac---
--------------------------tgca------------------------------
------------------------gatag-----------------------aa------
-----------------------a--------tg-tc-----------tgcatg------
c-------a----att-g-aaat--acaactttcaacagtggatgtctaggctcgc--ac
accgatgaagaacgctgcgaactgcga---------------------------------
------------------------tacgtaatgcgaattgcaggatcagt----------
------------------------------------------------------------
---------
>ASV_241
------------------------------------------------------------
--------ctaaaaaa--------------------------------------------
-----------------------ctatccac-----------------------------
------------------------------------------------------------
[truncated: 2,031,062 more chars]
