# Supplementary material for: An assessment of the species diversity and disease potential of Pythium communities in Europe
Source: Nat Commun. 2024 Sep 27;15:8369. doi: 10.1038/s41467-024-52761-0 (PMC11437173; doi:10.1038/s41467-024-52761-0)
Supplement: Supplementary file 5 — Supplementary Data 2 [file 41467_2024_52761_MOESM5_ESM.zip › Scripts_and_data_Pythium_survey_europe/Data/ASVs_Pythium.fa]

>ASV_1
CAAAAAACACCCCACGTGAATGTACTCTTTATGAGGCTTGTGCTGCCCTTGTGGCAGCTAGCCGAAGGTTTCGCAAGAAGCCGATGTCAATTTGAATCCTTTTTAAACTACGACTGATCAAAACTGCAGATAGAAATGTCTGCATGCAATTGAAATACAACTTTCAACAGTGGATGTCTAGGCTCGCACACCGATGAAGAACGCTGCGAACTGCGATACGTAATGCGAATTGCAGAATTCAGT
>ASV_2
TTTAAAAAACTGTCCACGTGAACTGTAAGCAAGTCTAGCGCTGTGACTGAGCTGGTGTTTTCATTTTTGGACACTGGAACGGGAGTCAGCAGGACGAAGGTTGGTCTGTTGTAATGCAAGTTATGATGGACTAGCTGATGAACTTTTGTTTTTAAACCCTTACCTAAATACTGATTTATACTGTGGGGACGAAAGTCCTTGCTTTTACTAGATAACAACTTTCAGCAGTGGATGTCTAGGCTCGCACATCGATGAAGAACGCTGCGAACTGCGATACGTAATGCGAATTGCAGAATTCAGT
>ASV_3
CTAAAAACTTTCCACGTGAACTGTCGTTATTTGTTGTGCGCTCTCTGCGGTGTCGGTGGCGTCTGCTGGCTTTGTTGCTGGCGGGTGCGAGCCGGATGCGGAGGCTGAACGAAGGTCGAGTTGCTTTGCTCTCGGCTGACTTATTTTTCAAACCCAATACCAAACTTACTGATTATACTGTGAGAACGAAAGTTCTTGCTTTTAACTAGATAACAACTTTCAGCAGTGGATGTCTAGGCTCGCACATCGATGAAGAACGCTGCGAACTGCGATACGTAATGCGAATTGCAGAATTCAGT
>ASV_4
CTAAAAAACTTTCCACGTGAACTGTCGTTATTTGTTGTGTGTCTGCGCGTTGCTGGCGTGCGTTTGCTTACGCTTCGGTGTTTGCGAGTGCGTGCTGGCGGTGCGCGGACTGAACGAAGGTCGTGTTGCTGTGTGCCTGCTGCACTGCTGACTTTGCATTGATTTGCATGGTCTTGGCGGAGCGGCGGGTGCTGTGCGTGCGCGGCTGACTTACTTTTTCAAACCCCATACCTAACTTACTGATTATACTGTGAGAACGAAAGTTCTTGCTTTTAACTAGATAACAACTTTCAGCAGTGGATGTCTAGGCTCGCACATCGATGAAGAACGCTGCGAACTGCGATACGTAATGCGAATTGCAGAATTCAGT
>ASV_5
CTAAAAACTTTCCACGTGAACCGTTATAACTATGTTCTGTGCTTCGTCGCAAGACTTGAGGCTGAACGAAGGTGAGTCTGCGTCTATTTTGGATGCGGATTTGCTGATGTTATTTTAAACACCTATTACTTAATACTGAACTATACTCCGAATACGAAAGTTTTTGGTTTTAACAATTAACAACTTTCAGCAGTGGATGTCTAGGCTCGCACATCGATGAAGAACGCTGCGAACTGCGATACGTAATGCGAATTGCAGAATTCAGT
>ASV_6
CTAAAAAACTTTCCACGTGAACTGTCAAACCTGTTCTGTGCTTGTGCTGGGTCTGCGTTTTCGGACGCGGACGCGGCGGAGGCTGAACGAAGGCTGGTTTCATTTGTATGAGATCAGCTGATATATTTTTTCAAACCCCTTTTTTACAAAATGACTGATCAATACTGTGAGAACGAAAGTTCTTGCTTTAAACTAGATAACAACTTTCAGCAGTGGATGTCTAGGCTCGCACATCGATGAAGAACGCTGCGAACTGCGATACGTAATGCGAATTGCAGAATTCAGT
>ASV_7
CAAAAAACACCCCACGTGAATGTACTCTTTATGAGGCTTGTGCTGCCCTTGTGGCAGCTAGCCGAAGGTTTCGCAAGAAGCCGATGTCAATTTGAATCCTTTTTAAACTACGACTGATCAAAACTGCAGATAGAAATGTCTGCATGCAATTGAAATACAACTTTCAGCAGTGGATGTCTAGGCTCGCACATCGATGAAGAACGCTGCGAACTGCGATACGTAATGCGAATTGCAGAATTCAGT
>ASV_8
CAAAAAACACCCCACGTGAATGTACTCTTTATGAGGCTTGTGCTGCCCTTGTGGCAGCTAGCCGAAGGTTTCGCAAGAAGCCGATGTCAATTTGAATCCTTTTTAAACTACGACTGATCAAAACTGCAGATAGAAATGTCTGCATGCAATTGAAATACAACTTTCAACAGTGGATGTCTAGGCTCGCACACCGATGAAGAACGCTGCGAACTGCGATACGTAATGCGAATTGCAGGATTCAGT
>ASV_9
CTAAAAATCTTTCCACGTGAATTGTTTTGTTGTAAGTTGGGCTTCGCTGGCGTGTTCTGTTTTCGGACGGAGCGCAACGGCTTGAGGCCATCAGGGCGTTTATTGTGTCGTGCAGTATTCGCTCTTTTTGTAAACCCATTTTTGATGAAACTGATTATACTGTGGGGACGAAAGTCTCTGCTTTTAACTAGATAGCAACTTTCAGCAGTGGATGTCTAGGCTCGCACATCGATGAAGAACGCTGCGAACTGCGATACGTAATGCGAATTGCAGGATTCAGT
>ASV_10
CTAAAAAACTTTCCACGTGAACTGTCAAACCTGTTCTGTGCTTGTGCTGGGTCTGCGTTTTCGGACGCGGACACGGTGGAGGCTGAACGAAGGTTGGTTTTCTTCTTGTGAGAGACCAGCTGATATATTTTTCAAACCCCTTTTTACAAAATGACTGATCAATACTGTGAGAACGAAAGTTCTTGCTTTAAACTAGATAACAACTTTCAGCAGTGGATGTCTAGGCTCGCACATCGATGAAGAACGCTGCGAACTGCGATACGTAATGCGAATTGCAGAATTCAGT
>ASV_11
CTTAAAACTATCCACGTGAACCGTTTGTACCAAGATTTGCGCCGAGATGTTTGTGCGTATTTGTTGTATCACTGTGTATTCGTACGCGGTGTGTGTCAAATATGTATGTCGCTTGGCTGATCGAAGGTCGTATCGCACTGTATTGTGTGTGTCGGCTGACTTATTTTTCAAACCCATTCTTACATACTGATTATACTGTGAAGACGAAAGTCTTTGCTTTTACTAGATAACAACTTTCAGCAGTGGATGTCTAGGCTCGCACATCGATGAAGAACGCTGCGAACTGCGATACGTAATGCGAATTGCAGAATTCAGT
>ASV_12
CAAAAAACTTTCCACGTGAACCGTTGTAATTTTGTTTTGTGCCTTCTTTCGGGAGGGCTAAACGAAGGTTGTCCGCAAGTGTAGTTAATTCTGTACGCGTGGTCTTCCGATGTCTTTTTAAACCCATTACTTAATACTGATCTATACTCCGAGAACGAAAGTTTTTGGTTTTAATCCATAACAACTTTCAGCAGTGGATGTCTAGGCTCGCACATCGATGAAGAACGCTGCGAACTGCGATACGTAATGCGAATTGCAGAATTCAGT
>ASV_13
CATAAAAACTTTCCACGTGAACCGTTACAATTATGTTCTGTGCTCTCTCTCGGGAGGGCTGAACGAAGGTAGAGCTGCATGTAAAAGTGCGGTTTTGCCGATGTACTTTTAAACCCATTACACTAATACTGAACTATACTCCGAGAACGAAAGTTTTTGGTTTTAATCAATAACAACTTTCAGCAGTGGATGTCTAGGCTCGCACATCGATGAAGAACGCTGCGAACTGCGATACGTAATGCGAATTGCAGAATTCAGT
>ASV_14
CTAAAAAACTTTCCACGTGAACTGTCATTATTTGTTGTGCGCTCTCTGCGGTGTCGGTGGCGTCTGTTGGCTGTATTTGATACTGCTGGCGGGTGCGAGCCGGATGCAGAGGCTGAACGAAGGTCGAGTTGCTTTGCTCTCGGCTGACTTATTTTTCAAACCCAATACCCAACTTACTGATTATACTGTGAGAACGAAAGTTCTTGCTTTTAACTAGATAACAACTTTCAGCAGTGGATGTCTAGGCTCGCACATCGATGAAGAACGCTGCGAACTGCGATACGTAATGCGAATTGCAGAATTCAGT
>ASV_15
CAAAAAACACCCCACGTGAATGTACTCTTTATGAGGCTTGTGCTGCCCTTGTGGCAGCTAGCCGAAGGTTTCGCAAGAAGCCGATGTCAATTTGAATCCTTTTTAAACTACGACTGATCAAAACTGCAGATAGAAATGTCTGCATGCAATTGAAATACAACTTTCAACAGTGGATGTCTAGGCTCGCACACCGATGAAGAACGCTGCGAACTGCGATACGTAATGCGAATTGCAGAATTTAGT
>ASV_16
CTAAAAAACTATCCACGTGAACCGTTAAGCAAACAAGTTAAGGCAGGCGCGATTGGTGGTGCGTCTGGGAAGCGCTTGTCGATATTCGATCGGATCGGATATTGTCGGGCGTCGTCCTGGACACGCTGTCGATCGGAGTCGGCTAAACGAAGGTCGGGCGTTCGCTATCGGAGCGATGTGCGCGTTGTCGCACGTTGCTGCAATGGCTCGAGCAAGCGGCTGATTTATGTCTTTCAAACCATACGTGACGTACTGATTATACTGTGAGGACGAAAGTCCTTGCTTTTACTAGATAACAACTTTCAGCAGTGGATGTCTAGGCTCGCACATCGATGAAGAACGCTGCGAACTGCGATACGTAATGCGAATTGCAGAATTCAGT
>ASV_17
CAAAAAAACTTTCCACGTGAACCGTTGTAACTATGTTCTGTGCTCTCTTCTCGGAGAGAGCTGAACGAAGGTGGGCTGCTTAATTGTAGTCTGCCGATGTACTTTTAAACCCATTAAACTAATACTGAACTATACTCCGAAAACGAAAGTCTTTGGTTTTAATCAATAACAACTTTCAGCAGTGGATGTCTAGGCTCGCACATCGATGAAGAACGCTGCGAACTGCGATACGTAATGCGAATTGCAGAATTCAGT
>ASV_18
CTAAAAAACTTTCCACGTGAACCGTATCAACCCTTTTAGTTGGGGGTCTTGTACCCTATCATGGCGAATGTTTGGACTTCGGTCCGGGCGAGTAGCTTTTTGTTTTAAACCCATTTCACAATTCTGATTATACTGTGGGGACGAAAGTCTCTGCTTTTAACTAGATAGCAACTTTCAGCAGTGGATGTCTAGGCTCGCACATCGATGAAGAACGCTGCGAACTGCGATACGTAATGCGAATTGCAGGATTCAGT
>ASV_19
CTAAAAAACTTTCCACGTGAACTGTCAAACCTGTTCTGTGCTTGTGCTGGGTCTGCGTTTTCGGACGCGGACACGGTGGAGGCTGAACGAAGGTTGGTTTTCTTCTTGTGAGAGACCAGCTGATATATTTTTCAAACCCCTTTTTTACAAAATGACTGATCAATACTGTGAGAACGAAAGTTCTTGCTTTAAACTAGATAACAACTTTCAGCAGTGGATGTCTAGGCTCGCACATCGATGAAGAACGCTGCGAACTGCGATACGTAATGCGAATTGCAGAATTCAGT
>ASV_20
CAAAAAAACTGTCCACGTGAATGTATTCTTTATGAGGCTTGTGCTCTCACGAGCTAGCCGAAGGTTTCGAAAGGAACCGATGTATTTTTTAATCCCTTTTATACTTTATGACTGATACCACTTAGCATTCAGAAATGATTGCTTGTAATTACTATACAACTTTCAACAGTGGATGTCTAGGCTCGCACATCGATGAAGACCACAGCGAAATGTGATACGTAATGCGAATTGCAGAATTCAGT
>ASV_21
CAAAAAAACTTTCCACGTGAACCGTTGTAATTATGTTTTGTGCTTTCCTTCGGGATCGCTAAACGAAGGTCTGGCTGCTTTGCTCTTTGGGTATCGCGGCTGTACCGATGTACTTTTCAAACCCATTTACTTAATACTGAAACTATACTCCGAGAACGAAAGTTTTTGGTTTTAATCCATAACAACTTTCAGCAGTGGATGTCTAGGCTCGCACATCGATGAAGAACGCTGCGAACTGCGATACGTAATGCGAATTGCAGAATTCAGT
>ASV_22
CTAAAAAACTTTCCACGTGAATGTACTCTTTATGAGGCTTGTGCTGCCCTTGTGGCAGCTAGCCGAAGGTTTCGCAAGAAGCCGATGTCAATTTGAATCCTTTTTAAACTACGACTGATCAAAACTGCAGATAGAAATGTCTGCATGCAATTGAAATACAACTTTCAACAGTGGATGTCTAGGCTCGCACACCGATGAAGAACGCTGCGAACTGCGATACGTAATGCGAATTGCAGAATTCAGT
>ASV_23
CTAAAAACTTTCCACGTGAACCGTTGCAATGCTGTTTTGTGCCGCCGTGTGCTCTGTGCGCGGTGGCTGAACGAAGGTGCCGTGAAACGCACCGATGCTCTTTTAAACCATTTCTAAATTACTGATTGATACTCCTAGGACGAAAGTCTTTGGTTTTAATCCTAAACAACTTTCAGCAGTGGATGTCTAGGCTCGCACATCGATGAAGAACGCTGCGAACTGCGATACGTAATGCGAATTGCAGAATTCAGT
>ASV_24
CTAAAAAACTTTCCACGTGAACTGTCTGTATTTGTTTTGTGTCTGCGCGTTGCTGGCGTGCGTGTGTTTGCTTGCGCTTCGGTGTTGGCGAGTGCGCGTGCTGGCGGTGCGCGGACTGAACGAAGGTTGTGTTTGCTGTGTGCGTGCTGCACTGCTGACTTTGCATGAATTTGTATCGTCTTGGCGGAGTGGCGCGTGCTGATGCGGCCGGCTGACTTATCTTTTTCAAACCCCATACCTAACTTACTGATTATACTGTGAGAACGAAAGTTCTTGCTTTTACTAGATAACAACTTTCAGCAGTGGATGTCTAGGCTCGCACATCGATGAAGAACGCTGCGAACTGCGATACGTAATGCGAATTGCAGAATTCAGT
>ASV_25
CTAAAAACTTTCCACGTGAACCGTTGCAATGCTGTTTTGTGCCGCCGTGTGCTCTGTGCGCGGTGGCTGAACGAAGGTGCCGTAAAACGCACCGATGCTCTTTTAAACCATTTCTAAATTACTGATTGATACTCCTAGGACGAAAGTCTTTGGTTTTAATCCTAAACAACTTTCAGCAGTGGATGTCTAGGCTCGCACATCGATGAAGAACGCTGCGAACTGCGATACGTAATGCGAATTGCAGAATTCAGT
>ASV_26
CAAAAAACTTTCCACGTGAACCGTTGTAATTTTGTTTTGTGCCTTCTTTCGGGAGGGCTAAACGAAGGTTGTCCGCAAGTGTAGTTAATTCTGTACGCGTGGTCTTCCGATGTCTTTTTAAACCCATTATTTAATACTGATCTATACTCCGAGAACGAAAGTTTTTGGTTTTAATCCATAACAACTTTCAGCAGTGGATGTCTAGGCTCGCACATCGATGAAGAACGCTGCGAACTGCGATACGTAATGCGAATTGCAGAATTCAGT
>ASV_27
CTAAAAAAACTTTCCACGTGAACTGTCGTTATTTGTTGTGCGCTCTCTGCGGTGTCGGTGGCGTCTGCTGGCTTTGTTGCTGGCGGGTGCGAGCCGGATGCGGAGGCTGAACGAAGGTCGAGTTGCTTTGCTCTCGGCTGACTTATTTTTCAAACCCAATACCAAACTTACTGATTATACTGTGAGAACGAAAGTTCTTGCTTTGAACTAGATAACAACTTTCAGCAGTGGATGTCTAGGCTCGCACATCGATGAAGAACGCTGCGAACTGCGATACGTAATGCGAATTGCAGAATTCAGT
>ASV_28
CAAAAACAACTTTCCACGTGAACTGTCGTACGAGATTCGCGCCGTGACGCGTGTTGGCGCTGTGTGTGTCTGTCTGTGTCTTCTTTCGGGAGGATGTGGATGGATGGTGCATGGCGTTGACCGCGTGGGTCGGCTGATCGAAGGTCGCGTTGTGCATTCTTGCATGGCGCGGCTGACTTATTCTTTCAAACCCATTACTAATACTACTGATTCATACTGTGAGGACGAAAGTCTTTGCTTTTACTAGATAACAACTTTCAGCAGTGGATGTCTAGGCTCGCACATCGATGAAGAACGCTGCGAACTGCGATACGTAATGCGAATTGCAGAATTCAGT
>ASV_29
CTAAAAAACTTTCCACGTGAACTGTCAAACCTGTTCTGTGCTTGTGCTGGGTCTGCGTTTCCGGACGCGGACACGGTGGAGGCTGAACGAAGGTTGGTTTTCTTCTTGTGAGAGACCAGCTGATATATTTTTCAAACCCCTTTTTACAAAATGACTGATCAATACTGTGAGAACGAAAGTTCTTGCTTTAAACTAGATAACAACTTTCAGCAGTGGATGTCTAGGCTCGCACATCGATGAAGAACGCTGCGAACTGCGATACGTAATGCGAATTGCAGAATTCAGT
>ASV_30
CAAAAAAACTTTCCACGTGAACCGTTCTGTCCGTTTTGTGCCGTTGCTGTTGTCTCGATTCGTCGAGAAGAGCAGTGGCTAAACGAAGGCTGTGAGCTTCGTGCTTGCGGTCGATTTATTCTTTCAAACCCCATACGTTAAGAACTGAAGTATACTGTGAGGACGAAAGTCCTTGCTTTGAACTAGATAGCAACTTTCAGCAGTGGATGTCTAGGCTCGCACATCGATGAAGAACGCTGCGAACTGCGATACGTAATGCGAATTGCAGGATTCAGT
>ASV_31
CATAAAACTTTCCACGTGAACCGTTACAATTATGTTCTGTGCTCTCTCTCGGGAGGGCTGAACGAAGGTGGGCGCATGTATGTGTGTCTGCCGATGTACTTTTCAAACCCATTACTAAATACTGAACTATACTCCGAGAACGAAAGTTTTTGGTTTTAATCAATAACAACTTTCAGCAGTGGATGTCTAGGCTCGCACATCGATGAAGAACGCTGCGAACTGCGATACGTAATGCGAATTGCAGAATTCAGT
>ASV_32
CAAAAAAACTTTCCACGTGAACCGTTGTAATTATGTTCTTGTGCTTTCCTTCGGGAAGGCTGAACGAAGGTGAGCTGCTTTATTTTTGTATTGTGGCTTGCCGATGTACTTTTCAAACCCATTTACTTAATACTGAACTATACTCCGAAAACGAAAGTCTTTGGTTTTAATCAATAACAACTTTCAGCAGTGGATGTCTAGGCTCGCACATCGATGAAGAACGCTGCGAACTGCGATACGTAATGCGAATTGCAGAATTCAGT
>ASV_33
CAAAAAACACCCCACGTGAATGTACTCTTTATGAGGCTTGTGCTGCCCTTGTGGCAGCTAGCCGAAGGTTTCGCAAGAAGCCGATGTCAATTTGAATCCTTTTTAAACTACGACTGATCAAAACTGCAGATAGAAATGTCTGCATGCAATTGAAATACAACTTTCAACAGTGGATGTCTAGGCTCGCACACCGATGAAGAACGCTGCGAACTGCGATACGTAATGCGAATTGCAGAATCCAGT
>ASV_34
CAAAAACAACTTTCCACGTGAACTGTCTTACGAGATTCGCGCCGTGACGCGTGTTGACGCTGTGTGTGTTTGTGTCTTCTTTCGAGAGGATATTGTGATGCAAACAGTGTTGACCGTGTGGGTCGGCTGATCGAAGGTCGCTTTGTGCATTATTGTATGGAGCGGCTGACTTATTCTTTCAAACCCATTACACAATACTACTGATTCATACTGTGAGGACGAAAGTCTTTGCTTTTACTAGATAACAACTTTCAGCAGTGGATGTCTAGGCTCGCACATCGATGAAGAACGCTGCGAACTGCGATACGTAATGCGAATTGCAGAATTCAGT
>ASV_35
CAAAAACAACTTTCCACGTGAACTGTCTTACGAGATTCGCGCCGTGACGCGTGTTGACGCTGTGTGTGTCTGTGTCTTCTTTCGAGAGGATATTGTGATGCAAACAGTGTTGACCGTGTGGGTCGGCTGATCGAAGGTCGCTTTGTGCATTATTGTATGGAGCGGCTGACTTATTCTTTCAAACCCATTACACAATACTACTGATTCATACTGTGAGGACGAAAGTCTTTGCTTTTACTAGATAACAACTTTCAGCAGTGGATGTCTAGGCTCGCACATCGATGAAGAACGCTGCGAACTGCGATACGTAATGCGAATTGCAGAATTCAGT
>ASV_36
CTTAAAACTATCCACGTGAACCGTTTGTATGAAGATTTGCGCCGAGATGTTTGTGCGTGTTTGTTGTATCACTGTGTGTTCGTACGCGGTGTGTGGCAAGTATGTATGACGCTTGGCTGATCGAAGGTCGATATGCACTTGATTGTGTGTGTCGGCTGACTTATTTTTCAAACCCATTCTACAGTACTGATTATACTGTGAAGACGAAAGTCTTTGCTTTTACTAGATAACAACTTTCAGCAGTGGATGTCTAGGCTCGCACATCGATGAAGAACGCTGCGAACTGCGATACGTAATGCGAATTGCAGAATTCAGT
>ASV_37
CTAAAAACTTTCCACGTGAACCGTTGTAATGCTGTTTTGTGCTGCCGTGTACTTAGTATGCGAAGGCTGAACGAAGGTGCCGTAAAACGCACCGATGCTCTTTTAAACCATTTCTAAATTACTGATTGATACTCCTAGGACGAAAGTCTTTGGTTTTAATCCTAAACAACTTTCAGCAGTGGATGTCTAGGCTCGCACATCGATGAAGAACGCTGCGAACTGCGATACGTAATGCGAATTGCAGAATTCAGT
>ASV_38
CAAAAAAAACTTTCCACGTGAACCGTTGTAACTATGTTCTGTGCTCTCTTCTCGGAGAGAGCTGAACGAAGGTGGGCTGCTTAATTGTAGTCTGCCGATGTACTTTTAAACCCATTAAACTAATACTGAACTATACTCCGAAAACGAAAGTCTTTGGTTTTAATCAATAACAACTTTCAGCAGTGGATGTCTAGGCTCGCACATCGATGAAGAACGCTGCGAACTGCGATACGTAATGCGAATTGCAGAATTCAGT
>ASV_39
CTAAAAAACTTTCCACGTGAACTGTCGTTATTTGTTGTGTGTGTGCGCGTTGCTGGCGTGCGTTTGCTTACGCTTCGGTGTTTGCGAGTGCGCGCGTGCTGGCGGTGCGCAGACTGAACGAAGGTCGTGTGTTTGCTGTGTGTGCCTGCTGCACCGCTGACTTTGCATTGATTTGCATGGTGTTGGCGGAGCGGCGGGTGTGCTATGCGTGCGCGCGGCTGACTTATTTTTTCAAACCCGATACCTAAATGACTGATTATACTGTGAGAACGAAAGTTCTTGCTTTAAACTAGATAACAACTTTCAGCAGTGGATGTCTAGGCTCGCACATCGATGAAGAACGCTGCGAACTGCGATACGTAATGCGAATTGCAGAATTCAGT
>ASV_40
CTAAAAACTTTCCACGTGAATGTACTCTTTATGAGGCTTGTGCTGCCCTTGTGGCAGCTAGCCGAAGGTTTCGCAAGAAGCCGATGTCAATTTGAATCCTTTTTAAACTACGACTGATCAAAACTGCAGATAGAAATGTCTGCATGCAATTGAAATACAACTTTCAACAGTGGATGTCTAGGCTCGCACACCGATGAAGAACGCTGCGAACTGCGATACGTAATGCGAATTGCAGAATTCAGT
>ASV_41
CTAAAAAACTTTCCACGTGAACCGTTATAACTATGTTCTGTGCTTCGCTGATTTTGTACGACCTTTCTTCTAGAGAGGACGAATAGAGGACGCTTGAGGCTAAACGAAGGTTAGCTAGTACTTCTTCGGAGGCGCTAGTTAGCTGATTTATTTTTCAAACCCTTACACAATTACTGATTATACTGTGAGAACGAAAGTTCTTGCTTTTAACTAGATAACAACTTTCAGCAGTGGATGTCTAGGCTCGCACATCGATGAAGAACGCTGCGAACTGCGATACGTAATGCGAATTGCAGAATTCAGT
>ASV_42
CTAAAAAACTTTCCACGTGAACTGTCTGTATTTGTTGTGTGTCTGTGCGTGCTGGCGTGCGTTTTGCGTGCCGGCGTGTGCGGACTGAACGAAGGTCGTGTCGCTGTGCGGCTGACTTCTTTTTCAAACCCCATACGTAAATGACTGATTATACTGTGAGAACGAAAGTTCTTGCTTTGAACTAGATAACAACTTTCAGCAGTGGATGTCTAGGCTCGCACATCGATGAAGAACGCTGCGAACTGCGATACGTAATGCGAATTGCAGAATTCAGT
>ASV_43
CATCGGGCGTCTCTGACACCCGTGTTCGTCACGAGGAACAGTCTGTTTCGGGGTGCTCGCACCCCCGTTTTCGTCCGCTTGAGCAATCAAGTGTGATTCCGCCAAACATTTTGATCGTGACGATTCATAAGGCGCGTCTCGGACCGCCGTGACATGAAACGTAAACAACACTTTCAGCAACGGATGTCTTGGCTCCCACAACGATGAAGAACGCAGCGAACTGCGATACGTCATGCGAATTGCAAGATCCAGT
>ASV_44
CTAAAAAACTTTCCACGTGAACTGTCAAACCTGTTCTGTGCTTGTGCTGGGTCTGCGTTTTCGGACGCGGACGCGGTGGAGGCTGAACGAAGGTTGGTTTTCTTCTTGTGAGAGACCAGCTGATATATTTTTCAAACCCCTTTTTACAAAATGACTGATCAATACTGTGAGAACGAAAGTTCTTGCTTTAAACTAGATAACAACTTTCAGCAGTGGATGTCTAGGCTCGCACATCGATGAAGAACGCTGCGAACTGCGATACGTAATGCGAATTGCAGAATTCAGT
>ASV_45
CTAAAAAACTTTCCACGTGAACTGTCAAACCTGTTCTGTGCTTGTGCTGGGTCTGCGTTTTCGGACGCGGACGCGGCGGAGGCTGAACGAAGGCTGGTTTCATTTGTATGAGATCAGCTGATATATTTTTTCAAACCCCTTTTTACAAAATGACTGATCAATACTGTGAGAACGAAAGTTCTTGCTTTAAACTAGATAACAACTTTCAGCAGTGGATGTCTAGGCTCGCACATCGATGAAGAACGCTGCGAACTGCGATACGTAATGCGAATTGCAGAATTCAGT
>ASV_46
CTAAAAATCTTTCCACGTGAATTGTTTTGCTGTACCTTTGGGCTTCGCCGTTGTCTTGTTCTTTTGTAAGAGAAAGGGGGAGGCGCGGTTGGAGGCCATCAGGGGTGTGTTCGTCGCGGTTTGTTTCTTTTGTTGGAACTTGCGCGCGGATGCGTCCTTTTGTCAACCCATTTTTTGAATGAAAAACTGATCATACTGTGGGGACGAAAGTCTCTGCTTTTAACTAGATAGCAACTTTCAGCAGTGGATGTCTAGGCTCGCACATCGATGAAGAACGCTGCGAACTGCGATACGTAATGCGAATTGCAGGATTCAGT
>ASV_47
CTAAAAAACTTTCCACGTGAACTGTCAAACCTGTTCTGTGCTTGTGCTGGGTCTGCGTTTTCGGACGCGGACGCGGCGGAGGCTGAACGAAGGCTGGTTTCATTTTGTATGAGACCAGCTGATATACTTTTTCAAACCCCTTCTTTTACAAAATGACTGATGAATACTGTGAGAACGAAAGTTCTTGCTTTAAACTAGATAACAACTTTCAGCAGTGGATGTCTAGGCTCGCACATCGATGAAGAACGCTGCGAACTGCGATACGTAATGCGAATTGCAGAATTCAGT
>ASV_48
CTAAAAAACTTTCCACGTGAACTGTCAAACCTGTTCTGTGCTTGTGCTGGGTCTGCGTTTTCGGACGCGGACGCGGTGGAGGCTGAACGAAGGTTGGTTTTCTTCTTGTGAGAGACCAGCTGATATATTTTTCAAACCCCTTTTTTACAAAATGACTGATCAATACTGTGAGAACGAAAGTTCTTGCTTTAAACTAGATAACAACTTTCAGCAGTGGATGTCTAGGCTCGCACATCGATGAAGAACGCTGCGAACTGCGATACGTAATGCGAATTGCAGAATTCAGT
>ASV_49
CAATTCGGGGTCTCACGACCCCGGCAACGTCACGTGGAACGAGTCTGTTTTATGGGAAGCACGGCGCAAGTCGGCGCGACCCACCATTTCATCCGCTTGAGCAATCAAGTGTGATACCGCCAAACATTTTGATCGTGACGATTCATAGGCCAGTGCCGTCACACGCACCAGCCGTCCAATGAAACGTAAACAACACTTTCAGCAACGGATGTCTTGGCTCCCACAACGATGAAGAACGCAGCGAAATGCGATACGTCATGCGAATTGCAAGATCCAGT
>ASV_50
CAAAAAACTTTCCACGTGAACCGTTATAATTATGTTCTGTGCCTTCTCTTGGGAGGGCTGAACGAAGGTTGGCTGCAAATGTAGTTTATTCTGTATGCGCGGTCTTCCGATGTATTTTTAAACCCATTACTTAATACTGAACTATACTCCGAGAACGAAAGTTTTTGGTTTTAATCCATAACAACTTTCAGCAGTGGATGTCTAGGCTCGCACATCGATGAAGAACGCTGCGAACTGCGATACGTAATGCGAATTGCAGAATTCAGT
>ASV_51
CTAAAAAACTTTCCACGTGAACTGTCAAACCTGTTCTGTGCTTGTGCTGGGTCTGCATTTTCGGACGCGGACGCGGCGGAGGCTGAACGAAGGCTGGTTTCATTTGTATGAGATCAGCTGATATATTTTTTCAAACCCCTTTTTTACAAAATGACTGATCAATACTGTGAGAACGAAAGTTCTTGCTTTAAACTAGATAACAACTTTCAGCAGTGGATGTCTAGGCTCGCACATCGATGAAGAACGCTGCGAACTGCGATACGTAATGCGAATTGCAGAATTCAGT
>ASV_52
TTTAAAAAACTGTCCACGTGAACTGTAAGCAAGTCTAGCGCTGTGACTGAGCTGGTGTTTTCATTTTTGGACACTGGAACGGGAGTCAGCAGGACGAAGGTTGGTCTGTTGTAATGCAAGTTATAATGGACTAGCTGATGAACTTTTGTTTTTAAACCCTTACCTAAATACTGATTTATACTGTGGGGACGAAAGTCCTTGCTTTTACTAGATAACAACTTTCAGCAGTGGATGTCTAGGCTCGCACATCGATGAAGAACGCTGCGAACTGCGATACGTAATGCGAATTGCAGAATTCAGT
>ASV_53
CTAAAAACTTTCCACGTGAACCGTTATAACTATGTTCTGTGCTTCGTCGCAAGACTTGAGGCTGGACGAAGGTGAGTCTGCGTCTATTTTGGATGCGGATTTGCTGATGTTATTTTAAACACCTATTACTTAATACTGAACTATACTCCGAATACGAAAGTTTTTGGTTTTAACAATTAACAACTTTCAGCAGTGGATGTCTAGGCTCGCACATCGATGAAGAACGCTGCGAACTGCGATACGTAATGCGAATTGCAGAATTCAGT
>ASV_54
CAAAAAACTTTCCACGTGAACCGTTATAATTATGTTCTGTGCTTTCTCTCGGGAAGGCTGAACGAAGGTTGGCCGCATGTGCTTTTGTATGTGTGGTCTTCCGATGTATTTTTAAACCCATTACTTAATACTGATCTATACTCCGAGAACGAAAGTTTTTGGTTTTAATCCATAACAACTTTCAGCAGTGGATGTCTAGGCTCGCACATCGATGAAGAACGCTGCGAACTGCGATACGTAATGCGAATTGCAGAATTCAGT
>ASV_55
CATAAAAACTTTCCACGTGAACCGTTGAAATCATGTTCTGTGCTCTCTTTCGGGAGGGCTGAACGAAGGTGGGCTGCTTAATTGTAGTCTGCCGATGTATTTTTCAAACCCATTTACCTAATACTGATCTATACTCCAAAAACGAAAGTTTATGGTTTTAATCTATAACAACTTTCAGCAGTGGATGTCTAGGCTCGCACATCGATGAAGAACGCTGCGAACTGCGATACGTAATGCGAATTGCAGAATTCAGT
>ASV_56
CTTAAAACTATCCACGTGAACCGTTTGTACCAAGATTTGCGTCGAGATGTTTGTGCATATTTGTTGTATCACTGTGTATTCGTACGCGGTGTGTGGCAAGTATGTATGACGCTTGGCTGATCGAAGGTCGTGTCGCACTTGATTGTGTGTATCGGCTGACTTATTTTTCAAACCCATTCTATAATACTGATTATACTGTGAAGACGAAAGTCTTTGCTTTTACTAGATAACAACTTTCAGCAGTGGATGTCTAGGCTCGCACATCGATGAAGAACGCTGCGAACTGCGATACGTAATGCGAATTGCAGAATTCAGT
>ASV_57
CTAAAAAACTTTCCACGTGAACCGTATCAACCCCTTAAGATTGGGAGCTTGCTCGGCGGCGTGCGTGCTGGCCTGTAATGGGTCGGCGTGCTGCTGCTGGGCGGGCTCTATCATGGGCGAGCGTTTGGGCTTCGGCTCGAGCTAGTAGCTTTTTCTTTTAAACCCCTTCTTTAATTACTGAAATACTGTGGGGACGAAAGTCTCTGCTTTTAACTAGATAGCAACTTTCAGCAGTGGATGTCTAGGCTCGCACATCGATGAAGAACGCTGCGAACTGCGATACGTAATGCGAATTGCAGGATTCAGT
>ASV_58
CTAAAAAACTTTCCACGTGAACTGTCAAACCTGTTCTGTGCTTGTGCTGGGTCTGCGTTTTCGGACGCGGACACGGCAGAGGCTGAACGAAGGCTGGTTTCATTTTGTATGAGATCAGCTGATATATTTTTCAAACCCCTTTTACAAAATGACTGATCAATACTGTGAGAACGAAAGTTCTTGCTTTAAACTAGATAACAACTTTCAGCAGTGGATGTCTAGGCTCGCACATCGATGAAGAACGCTGCGAACTGCGATACGTAATGCGAATTGCAGAATTCAGT
>ASV_59
CAAAAAACTTTCCACGTGAACCGTTATAATTATGTTCTGTGCCTTCTCTTGGGAGGGCTGAACGAAGGTTGGCTGCAAATGTAGTTTATTCTGTATGCGCGGTCTTCCGATGTATTTTTAAACCCATTACTTAATACTGAACTATACTCCGAGAACGAAAGTTTTTGGTTTTAATCAATAACAACTTTCAGCAGTGGATGTCTAGGCTCGCACATCGATGAAGAACGCTGCGAACTGCGATACGTAATGCGAATTGCAGAATTCAGT
>ASV_60
CTAAAAAACTTTCCACGTGAACCGTTATAACTATGTTCTGTGCTTCGCTGATTTTGTACGACCTTTCTTCTAGAGAGGACGAATAGAGGACGCTTGAAGCTAAACGAAGGTTAGCTAGTACTTCTTCGGAGGCGCTAGTTAGCTGATTTATTTTTCAAACCCTTACACAATTACTGATTATACTGTGAGAACGAAAGTTCTTGCTTTTAACTAGATAACAACTTTCAGCAGTGGATGTCTAGGCTCGCACATCGATGAAGAACGCTGCGAACTGCGATACGTAATGCGAATTGCAGAATTCAGT
>ASV_61
CAAAAAAACTTTCCACGTGAACCGTTCTGTCCGTTTTGTGCCGTTGCTGTTGTCTCGATTCGTCGAGAAGAGCAGTGGCTAAACGAAGGCTGTGAGCTTCGTGCTTGCGGTCGATTTATTCTTTCAAACCCCATACGTTAAGAACTGAAGTATACTGTGAGGACGAAAGTCCTTGCTTTGAACTAGATAGCAACTTTCAGCAGTGGATGTCTAGGCTCGCACATCGATGAAGAACGCTGCGAACTGCGATACGTAATGCGAATTGCAGAATTCAGT
>ASV_62
CAAAAAAACTTTCCACGTGAACCGTTGTAATTATGTTTTGTGCTTTCCCTCGGGATCGCTAAACGAAGGTCTGGCTGCTTTGCTCTTTGGGTATCGCGGCTGTACCGATGTACTTTTCAAACCCATTTACTTAATACTGAAACTATACTCCGAGAACGAAAGTTTTTGGTTTTAATCCATAACAACTTTCAGCAGTGGATGTCTAGGCTCGCACATCGATGAAGAACGCTGCGAACTGCGATACGTAATGCGAATTGCAGAATTCAGT
>ASV_63
CTAAAAACTTTCCACGTGAACTGTCGTTATTTGTTGTGCGCTCTCTGCGGCGTCGGTGGCGTCTGCTGGCTTTGTTGCTGGCGGGTGCGAGCCGGATGCGGAGGCTGAACGAAGGTCGAGTTGCTTTGCTCTCGGCTGACTTATTTTTCAAACCCAATACCAAACTTACTGATTATACTGTGAGAACGAAAGTTCTTGCTTTTAACTAGATAACAACTTTCAGCAGTGGATGTCTAGGCTCGCACATCGATGAAGAACGCTGCGAACTGCGATACGTAATGCGAATTGCAGAATTCAGT
>ASV_64
CTAAAAAACTTTCCACGTGAACTGTCAAACCTGTTCTGTGCTTGTGCTGGGTCTGCGTTTTCGGACGCGGACACGGCGGAGGCTGAACGAAGGCTGGTTTCATTTTGTATGAGATCAGCTGATATATTTTTCAAACCCCTTTTACAAAATGACTGATCAATACTGTGAGAACGAAAGTTCTTGCTTTAAACTAGATAACAACTTTCAGCAGTGGATGTCTAGGCTCGCACATCGATGAAGAACGCTGCGAACTGCGATACGTAATGCGAATTGCAGAATTCAGT
>ASV_65
CAAAAAACACCCCACGTGAATGTACTCTTTATGAGGCTTGTGCTGCCCTTGTGGCAGCTAGCCGAAGGTTTCGCAAGAAGCCGATGTCAATTTGAATCCTTTTTAAACTACGACTGATCAAAACTGCAGATAGAAATGTCTGCATGCAATTGAAATACAACTTTCAACAGTGGATGTCTAGGCTCGCACACCGATGAAGAACGCTGCGAACTGCGATACGTAATGCGAATTGCTAAATTCAGT
>ASV_66
CTAAAAAACTTTCCACGTGAACTGTCAAACCTGTTCTGTGCTTGTGCTGGGTCTGCGTTTTCGGACGCGGACACGGCAGAGGCTGAACGAAGGCTGGTTTCATTTTGTATGAGATCAGCTGATATATTTTTTCAAACCCCTTTTTTACAAAATGACTGATCAATACTGTGAGAACGAAAGTTCTTGCTTTAAACTAGATAACAACTTTCAGCAGTGGATGTCTAGGCTCGCACATCGATGAAGAACGCTGCGAACTGCGATACGTAATGCGAATTGCAGAATTCAGT
>ASV_67
CTAAAAAACTTTCCACGTGAACTGTCGTTATTTGTTGTGTGTGTGCGCGTTGCTGGCGTGCGTTTGCTTACGCTTCGGTGTTTGCGAGTGCGTGCTGTCGGTGCGCGGACTGAACGAAGGTCGTGTGTTTGCTGTGTGCCTGCTGCACCGCTGACTTTGCATTCATTTGCATGGTCTTGGCGGAGCGGCGGGTGCTGTGCGTGCGCGGCTGACTTATCTTTTTCAAACCCCATACCTAAATGACTGATTATACTGTGAGAACGAAAGTTCTTGCTTTAAACTAGATAACAACTTTCAGCAGTGGATGTCTAGGCTCGCACATCGATGAAGAACGCTGCGAACTGCGATACGTAATGCGAATTGCAGAATTCAGT
>ASV_68
CTAAAAACTTTCCACGTGAACTGTCGTTATTTGTTGTGCGCTCTCTGCGGTGTCGGTGGCATCTGCTGGCTTTGTTGCTGGCGGGTGCGAGCCGGATGCGGAGGCTGAACGAAGGTCGAGTTGCTTTGCTCTCGGCTGACTTATTTTTCAAACCCAATACCAAACTTACTGATTATACTGTGAGAACGAAAGTTCTTGCTTTTAACTAGATAACAACTTTCAGCAGTGGATGTCTAGGCTCGCACATCGATGAAGAACGCTGCGAACTGCGATACGTAATGCGAATTGCAGAATTCAGT
>ASV_69
CTAAAAAACTTTCCACGTGAACTGTCGTTATTTGTTGTGTGTCTGCGCGTTGCTGGCGCGCGTTTGCTTACGCTTCGGTGTTTGCGAGTGCGTGCTGGCGGTGCGCGGACTGAACGAAGGTCGTGTTGCTGTGTGCCTGCTGCACTGCTGACTTTGCATTGATTTGCATGGTCTTGGCGGAGCGGCGGGTGCTGTGCGTGCGCGGCTGACTTACTTTTTCAAACCCCATACCTAACTTACTGATTATACTGTGAGAACGAAAGTTCTTGCTTTTAACTAGATAACAACTTTCAGCAGTGGATGTCTAGGCTCGCACATCGATGAAGAACGCTGCGAACTGCGATACGTAATGCGAATTGCAGAATTCAGT
>ASV_70
CAAAAAACTATCCACGTGAACCGTTAATCCAAACTATAGTTGGCTTGTTTGTTGGGGAGTGTTGGGAAAAGCTTGGAGATGTTTTCGGATATCTCTACGTCTAGTACTGGCCATTCGAACAAACAAATGAACTAGCAACGAAGGTCGGGAGTTCGCTTGCGGACTGATGTGCGATTCGTCGCATGTCGGGCCAAAGGCTTGAGCAAACGGCTGATCTATTACTTTTAAACCATACCTAAATGACTGATTATACTGTGGGGACGAAAGTCCTTGCTTTTATTTACAACAACTTTCAGCAGTGGATGTCTAGGCTCGCACATCGATGAAGAACGCTGCGAACTGCGATACGTAATGCGAATTGCAGAATTCAGT
>ASV_71
CTAAAAAACTTTCCACGTGAACTGTCAAACCTGTTCTGTGCTTGCGCTGGGTCTGCGTTTTCGGACGCGGACACGGTGGAGGCTGAACGAAGGTTGGTTTTCTTCTTGTGAGAGACCAGCTGATATATTTTTCAAACCCCTTTTTACAAAATGACTGATCAATACTGTGAGAACGAAAGTTCTTGCTTTAAACTAGATAACAACTTTCAGCAGTGGATGTCTAGGCTCGCACATCGATGAAGAACGCTGCGAACTGCGATACGTAATGCGAATTGCAGAATTCAGT
>ASV_72
CAAAAAACACCCCACGTGAATGTACTCTTTATGAGGCTTGTGCTCTCACGAGCTAGCCGAAGGTTTCGAAAGGAACCGATGTATTTTTTAATCCCTTTTATACTTTATGACTGATACCACTTAGCATTCAGAAATGATTGCTTGTAATTACTATACAACTTTCAACAGTGGATGTCTAGGCTCGCACATCGATGAAGACCACAGCGAAATGTGATACGTAATGCGAATTGCAGAATTCAGT
>ASV_73
CAAAAACAAACCCACGTGAACCGTTAACAAATGTTCTGTGTGATGAGAGCATAAAGCATGACCGAAAGGTAATGTGGCGAGCACTCATTGCTGAACGAAGGGCAGAATGCTACCAATTGCACTTCGGTGTGAGAGGTTGCTTTTGCCTGATGTTTTCAAACCCATTTTTAAATAATACTGATATATACTCCGAGAATGAAAGTTCTTGGTTTAAATAGACAAACAACTTTCAGCAGTGGATGTCTAGGCTCGCACATCGATGAAGAACGCTGCGAACTGCGATACGTAATGCGAATTGCAGGATTCAGT
>ASV_74
CAATCTCGGGCATCCTCACCGGTGCCCGTTTCCGTACCGTGGAACGATTGATTTCCGGGAAGTGCGTGTCTCTCGGGACTGCACGACCCACATTTTCATCCGCTTGAGCAATCAAGTGTGATAACAACCAAACATTTTGATCGTGACGATTCATAAGGCAGCTCTCTCGGGAGTGCGCCGTGACTATGAAACGTAAACAACACTTTCAGCAACGGATGTCTTGGCTCCCACAACGATGAAGAACGCAGCGAAATGCGATACGTCATGCGAATTGCAAGATCCAGT
>ASV_75
CAAAAACTATCCACGTGAACCGTTAAACAAACAGAAAGGGTCGTCCTATTTGATGCGATGTTTGGGAGATACTTGTTATTTTCTAGGCATTTCATTGAGTAGGTCGACTGTCGAAGGTCGGGCGTTCGCCTATAGTGTAGCTTTTGTTGCGCTATAAGCTTGAGCAAACGGCTGATTTATTCTTTTAAACCATACCTAAACCTACTGATTATACTGTGAGGACGAAAGTCCTTGCTTTTACTAGATAACAACTTTCAGCAGTGGATGTCTAGGCTCGCACATCGATGAAGAACGCTGCGAACTGCGATACGTAATGCGAATTGCAGAATTCAGT
>ASV_76
CCGGGATCCACGATCTTGCTCCTATGGTTAATTGTTGGGCCCTTTGAGGGTGGGCCTTAGGTGCGCTTAAGGATTTTTTTCCTGTTTCATGTAGCTTTACTTACTTTTTTGCCTGGGTAAATTGGATTATTATTACAACTTTCAGCAATGGATGTCTAGGCTCTCACAACGATGAAGAACGCAGCGAAATGCGATACGTTATGCGAATTGCAATACCTCGT
>ASV_77
CTAAAAAACTTTCCACGTGAACTGTCAAACCTGTTCTGTGCTTGTGCTGGGTCTGCGTTTTCGGACGCGGACGCGGCAGAGGCTGAACGAAGGCTGGTTTCATTTTGTATGAGATCAGCTGATATATTTTTCAAACCCCTTTTACAAAATGACTGATCAATACTGTGAGAACGAAAGTTCTTGCTTTAAACTAGATAACAACTTTCAGCAGTGGATGTCTAGGCTCGCACATCGATGAAGAACGCTGCGAACTGCGATACGTAATGCGAATTGCAGAATTCAGT
>ASV_78
CTAAAAAACTTTCCACGTGAACTGTCTGTATTTGTTTTGTGTCTGCGCGTTGCTGGCGTGCGTTTGCTTGCACTTCGGTGTTGGCGAGTGCGTGCTGGCGGTGCGCGGACTGAACGAAGGTTGTGTTGCTGTGTGCGTGCTGCACTGCTGACTTTGCATGAAATTGTATCGTCTTGGCGGAGCGGCGCGTGCTGATGCGGCCGGCTGACTTATTTTTTCAAACCCCATACCTAACTTACTGATTATACTGTGAGAACGAAAGTTCTTGCTTTTACTAGATAACAACTTTCAGCAGTGGATGTCTAGGCTCGCACATCGATGAAGAACGCTGCGAACTGCGATACGTAATGCGAATTGCAGAATTCAGT
>ASV_79
CTAAAAAACTTTCCACGTGAACTGTCGTTATTTGTTGTGTGTTTGCGCGTTGCTGGCGTGCGTTTGCTTACGCTTCGGTGTTTGCAAGTGCGTGCTGGCGGTGCGCGGACTGAACGAAGGTCGTGTTGCTGTGTGCCTGCTGCACTGCTGACTTTGCATTGATTTGCATGGTCTTGGCGGAGCGGCGGGTGCTGTGCGTGCGCGGCTGACTTACTTTTTCAAACCCCATACCTAACTTACTGATTATACTGTGAGAACGAAAGTTCTTGCTTTTAACTAGATAACAACTTTCAGCAGTGGATGTCTAGGCTCGCACATCGATGAAGAACGCTGCGAACTGCGATACGTAATGCGAATTGCAGAATTCAGT
>ASV_80
CTAAAAACTTTTCACGTGAACCGTTTAATATTGTTTTGTGCTTTGCGGAAACGTAAAGCTAAACGAAGGTCGAACCGAGTAGTACTTCGGTACAAAAGGATCCCGATGTATTTTTCAAACCCTTTTACTTATACTGAACTATACTCTAGGACGAAAGTCTTGGTTTTAATCCACAACAACTTTCAGCAGTGGATGTCTAGGCTCGCACATCGATGAAGAACGCTGCGAACTGCGATACGTAATGCGAATTGCAGAATTCAGT
>ASV_81
CAAAAAAACTTTCCACGTGAACCGTTGTAACTATGTTCTGTGCTCTCTCTCGGGAGGGCTGAACGAAGGTGGGCTGCTTAATTGTAGTCTGCCGATGTACTTTTAAACCCATTAAACTAATACTGAACTATACTCCGAAAACGAAAGTCTTTGGTTTTAATCAATAACAACTTTCAGCAGTGGATGTCTAGGCTCGCACATCGATGAAGAACGCTGCGAACTGCGATACGTAATGCGAATTGCAGAATTCAGT
>ASV_82
CTTAAAACTATCCACGTGAACCGTTTGTACCAAGATTTGCGCCGAGATGTTTGTGCGTGTTTGTTGTATCACTGTGTATTCGTACGCGGTGTGTGTCAAATATGTATGTCGCTTGGCTGATCGAAGGTCGTATCGCACTGTATTGTGTGTGTCGGCTGACTTATTTTTCAAACCCATTCTTACATACTGATTATACTGTGAAGACGAAAGTCTTTGCTTTTACTAGATAACAACTTTCAGCAGTGGATGTCTAGGCTCGCACATCGATGAAGAACGCTGCGAACTGCGATACGTAATGCGAATTGCAGAATTCAGT
>ASV_83
CTAAAAACTCTCCACGTGAACTGTTCGTATAAGATTAGCGCCGAGATTTTCGTGCGTGTTTGTGGTATCGCTATGTATTCGTACGTGGCGTTAGCAAGCATTGTATGGAGCTTGGCTGATCGAAGGTCGGTGTGCACCTTGTGTGTGTATCGGCTGATTAACCTTTCAAACCCTTTAAATTAATACTGATTATACTGTAAGGACGAAAGTCTTTGCTTTTATCTAGATAACAACTTTCAGCAGTGGATGTCTAGGCTCGCACATCGATGAAGAACGCTGCGAACTGCGATACGTAATGCGAATTGCAGAATTCAGT
>ASV_84
CTAAAAAACTTTCCACGTGAACTGTCGTTATTTGTTGTGTGTGTGCGCGTTGCTGGCGTGCGTGCGTTTGCTTACGCTTCGGTGTTTGCGAGTGTGCGCGTGCTGGCGGTGCGCGGACTGAACGAAGGTCGTGTGTTGCTGTGTGTGCCTGCTGCACCGCTGACTTTGCATTGATTTGCATGGTGTTGGCGGAGCGGCGGGTGTGCTGTGCGTGCGCGCGGCTGACTTATTTTTTCAAACCCGATACCTAAATGACTGATTATACTGTGAGAACGAAAGTTCTTGCTTTAAACTAGATAACAACTTTCAGCAGTGGATGTCTAGGCTCGCACATCGATGAAGAACGCTGCGAACTGCGATACGTAATGCGAATTGCAGAATTCAGT
>ASV_85
CTAAAAACAATCCACGTGAACCGTATCAACCCAATAATTGGGGGTTTACTTGGCGGCGGCTGCTAGCATCTTTTTGCTGGCTGGCTACTGCTGAGTGAATCCTATCGCGAGCGTTCTGACTTCGGTTGGAGCTAGTAGCTTAACTTATAAACCCTTTCTTAAATACTGAATATACTGTGGGGACGAAAGTCTCTGCTTTTAACTAGATAGCAACTTTCAGCAGTGGATGTCTAGGCTCGCACATCGATGAAGAACGCTGCGAACTGCGATACGTAATGCGAATTGCAGGATTCAGT
>ASV_86
CTAAAAAACTTTCCACGTGAACTGTCATTATTTGTTGTGTGTCTGTGCGTGCTGGCGTGTGTTTGTGGACTCTTGATTGAGACTGCGAGTGCGTGCTGGCGTGTGCGGACTGAACGAAGGTCGTGTCGCTGTGCGTCTGCGGCTGACTTATTTTTTCAAACCCCATACCTAACTTACTGATTATACTGTGAGAACGAAAGTTCTTGCTTTAAACTAGATAACAACTTTCAGCAGTGGATGTCTAGGCTCGCACATCGATGAAGAACGCTGCGAACTGCGATACGTAATGCGAATTGCAGAATTCAGT
>ASV_87
CAAAAAAAACTTTCCACGTGAACCGTTGTAATTATGTTCTTGTGCTTTCCTTCGGGAAGGCTGAACGAAGGTGAGCCGCTTTATTTTTGTATTGTGGCTTGCCGATGTACTTTTCAAACCCATTTACTTAATACTGAACTATACTCCGAAAACGAAAGTCTTTGGTTTTAATCAATAACAACTTTCAGCAGTGGATGTCTAGGCTCGCACATCGATGAAGAACGCTGCGAACTGCGATACGTAATGCGAATTGCAGAATTCAGT
>ASV_88
CAAAAAAACTTTCCACGTGAACCGTTGTAATTCTGTTTTGTGCTTTCCTTCGGGATCGCTAAACGAAGGTCTGGCTGCTTTGCTCTTTGGGTATTGCGGCTGCACCGATGTACTTTTCAAACCCATTTACTTAATACTGAAACTATACTCCGAGAACGAAAGTTTTTGGTTTTAATCCATAACAACTTTCAGCAGTGGATGTCTAGGCTCGCACATCGATGAAGAACGCTGCGAACTGCGATACGTAATGCGAATTGCAGAATTCAGT
>ASV_89
TTTAAAAAACTGTCCACGTGAACTGTAAGCAAGTCTAGCGCTGTCACTGAGCTGGTGTTTTCATTTTTGGACACTGGAACGGGAGTCAGCAGGACGAAGGTTGGTCTGTTGTAATGCAAGTTATGATGGACTAGCTGATGAACTTTTGTTTTTAAACCCTTACCTAAATACTGATTTATACTGTGGGGACGAAAGTCCTTGCTTTTACTAGATAACAACTTTCAGCAGTGGATGTCTAGGCTCGCACATCGATGAAGAACGCTGCGAACTGCGATACGTAATGCGAATTGCAGAATTCAGT
>ASV_90
CAAAAAAACTGTCCACGTGAATGTATTCTTTATGAGGCTTGTGCTCTAACGGGCTAGCCGAAGGTTTCGAAAGGAACCGATGTATTTTTTAATCCCTTTTATACTTAATGACTGATAACACTTAGCGTTCAGAAATGATTGCTTGTAATTTCTATACAACTTTCAACAGTGGATGTCTAGGCTCGCACATCGATGAAGACCACAGCGAAATGTGATACGTAATGCGAATTGCAGAATTCAGT
>ASV_91
CTAAAAAACTTTCCACGTGAACCGTATCAACCTTTTTAAATTGGGGGCTCCCGTCTGGCCGGCCGGTTCTCGGCTGGCTGGGTGGCGGCTCTATCATGGCGACCGCTTGGGCCTCGGCCTGGGCTAGTAGCGTATTTTTTAAACCCATTCCTAATTACTGAATATACTGTGGGGACGAAAGTCTCTGCTTTTAACTAGATAGCAACTTTCAGCAGTGGATGTCTAGGCTCGCACATCGATGAAGAACGCTGCGAACTGCGATACGTAATGCGAATTGCAGGATTCAGT
>ASV_92
CTAAAAAACTTTCCACGTGAACTGTCGTTATTTGTTGTGTGTCTGCGCGTTGTTGGCGTGCGTTTGCTTACACTTCGGTGTTTGCGAGTGCGTGTTGGCAGTGTGCGGACTGAACGAAGGTTGTGTGTTGTTATGTGCCTGCTGCACTGCTGACTTTGCATTGATTTGCATGGTGTTGGCGGAGCGGCGGGTGCTGTGCATGCGCAGCTGACTTATTTTTTCAAACCCCATACCTAAATGACTGATTATACTGTGAGAACGAAAGTTCTTGCTTTTAACTAGATAACAACTTTCAGCAGTGGATGTCTAGGCTCGCACATCGATGAAGAACGCTGCGAACTGCGATACGTAATGCGAATTGCAGAATTCAGT
>ASV_93
TTTAAAAACTGTCCACGTGAACTGTAAGCAAGTCTAGCGCTGTAACTGATCTAGTGTTTTCCTATTTTTGGGACACTGGAATACAGGATTCAGCAGGACGAAGGTTAGTCTCTCGTAATGCAAATTAGGAGGACTAGCTGATGAACTTTTCTTTTTAAACCCTTACCTAAATACTGATTTATACTGTGGGGACGAAAGTCCTTGCTTTTACTAGATAACAACTTTCAGCAGTGGATGTCTAGGCTCGCACATCGATGAAGAACGCTGCGAACTGCGATACGTAATGCGAATTGCAGAATTCAGT
>ASV_94
CAAAAAACACCCCACGTGAATGTACTCTTTATGAGGCTTGTGCTGCCCTTGTGGCAGCTAGCCGAAGGTTTCGCAAGAAGCCGATGTCAATTTGAATCCTTTTTAAACTACGACTGATCAAAACTGCAGATAGAAATGTCTGCATGCAATTGAAATACAACTTTCAACAGTGGATGTCTAGGCTCGCACACCGATGAAGAACGCAGCGAAATGCGATACGTAATGCGAATTGCAGAATCCAGT
>ASV_95
CTAAAAAACTTTCCACGTGAACTGTCAAACCTGTTCTGTGCTTGTGCTGGGTCTGCGTTTTCGGACGCGGACACGGTGGAGGCTGAACGAAGGTTGGTTTTCTTCTTGTGAGAGACCAGCTGATATATTTTTCAAACCCCCTTTTTACAAAATGACTGATCAATACTGTGAGAACGAAAGTTCTTGCTTTAAACTAGATAACAACTTTCAGCAGTGGATGTCTAGGCTCGCACATCGATGAAGAACGCTGCGAACTGCGATACGTAATGCGAATTGCAGAATTCAGT
>ASV_96
CTTAAAACTATCCACGTGAACCGTTTGTACCAAGATTTGCGTCGAGATGTTTGTGCATATTTGTTGTATCACTGTGTATTCATACGCGGTGTGTGGCAAGTATGTATGACGCTTGGCTGATCGAAGGTCGTGTCGCACTTGATTGTGTGTATCGGCTGACTTATTTTTCAAACCCATTCTATAATACTGATTATACTGTGAAGACGAAAGTCTTTGCTTTTACTAGATAACAACTTTCAGCAGTGGATGTCTAGGCTCGCACATCGATGAAGAACGCTGCGAACTGCGATACGTAATGCGAATTGCAGAATTCAGT
>ASV_97
CAAAAAAACTTTCCACGTGAACCGTTGTAATTATGTTCTTGTGCTTTCCTTCGGGAAGGCTGAACGAAGGTGAGCCGCTTTATTTTTTGTATTGTGGCTTGCCGATGTACTTTTCAAACCCATTTACTTAATACTGAACTATACTCCGAAAACGAAAGTCTTTGGTTTTAATCAATAACAACTTTCAGCAGTGGATGTCTAGGCTCGCACATCGATGAAGAACGCTGCGAACTGCGATACGTAATGCGAATTGCAGAATTCAGT
>ASV_98
CAAAAAACTTTCCACGTGAACCGTTATAATTATGTTCTGTGCCTTCTCTCGGGAGGGCTGAACGAAGGTTGGCTGCAAATGTAGTTTATTCTGTATGCGCGGTCTTCCGATGTATTTTTAAACCCCTTACTTAATACTGAACTATACTCCGAGAACGAAAGTTTTTGGTTTTAATCCATAACAACTTTCAGCAGTGGATGTCTAGGCTCGCACATCGATGAAGAACGCTGCGAACTGCGATACGTAATGCGAATTGCAGAATTCAGT
>ASV_99
CTAAACTTTTCCACGTGAACCGTTACCGAATCTGTTTTGTGCTTCGCGGACGCGGTGCTAGGCGCGATGGTATTTTTGTATCGTTGTGCTGGGTGCTGTGGAAGCTTGAGGCTGAACGAAGGGGAACTCGGCTGTGACCTGCCTTTTTGGTGGGATGCTGGCCTTGAGTGAACCGATGTTATTTTTTAAACCATTTTCCTAATACTGATTAATACTCCGAGGACGAAAGTCTTTGGTTTTAATTCCAACAACTTTCAGCAGTGGATGTCTAGGCTCGCACATCGATGAAGAACGCTGCGAACTGCGATACGTAATGCGAATTGCAGAATTCAGT
>ASV_100
CTAAAAATCTTTCCACGTGAATTGTTTTGCTGTAACTTTGGGCTTCGCCGTTGTCTTGTTCTTTTGTAAGAGAAAGGGGGAGGCGCGGTTGGAGGCCATCAGGGGTGCGTTCGTCGCGGTTTCTTTTGTTTTTGGAACTTGCGCGCGGATGCGTCCTTTTGTCAACCCATTTTTTTGAATGAAAAACTGATCATACTGTGGGGACGAAAGTCTCTGCTTTTAACTAGATAGCAACTTTCAGCAGTGGATGTCTAGGCTCGCACATCGATGAAGAACGCTGCGAACTGCGATACGTAATGCGAATTGCAGGATTCAGT
>ASV_101
CTAAAAAACTTTCCACGTGAACTGTCAAACCTGTTCTGTGCTTGTGCTGGGTCTGCGTTTTCGGACGCGGACGCGGCGGAGGCTGAACGAAGGCTGGTTTCATTTGTATGAGATCAGCTGATATATTTTTTCAAACCCCTTTTTTACAAAATGACTGATGAATACTGTGAGAACGAAAGTTCTTGCTTTAAACTAGATAACAACTTTCAGCAGTGGATGTCTAGGCTCGCACATCGATGAAGAACGCTGCGAACTGCGATACGTAATGCGAATTGCAGAATTCAGT
>ASV_102
CTAAAAAACTTTCCACGTGAACTGTCAAACCTGTTCTGTGCTTGTGCTGGGTCTGCGTTTTCGGACGCGGACGCGGCAGAGGCTGAACGAAGGCTGGTTTCATTTTGTATGAGATCAGCTGATATATTTTTTCAAACCCCTTTTTTACAAAATGACTGATCAATACTGTGAGAACGAAAGTTCTTGCTTTAAACTAGATAACAACTTTCAGCAGTGGATGTCTAGGCTCGCACATCGATGAAGAACGCTGCGAACTGCGATACGTAATGCGAATTGCAGAATTCAGT
>ASV_103
CTAAAAAACTTTCCACGTGAACTGTCTGTATTTGTTTTGTGTCTGCGCGTTGCTGGCGTGCGTTTGCTTGCGCTTCGGCGTTTGCGAGTGCGTGCTGGCGGTGCGCGGACTGAACGAAGGTTGTGTTGCTGTGTGCCTGCTGCATTGCTGACTTTGCATTAAGTTGTATCGTCTTGGCGGAGCGGCGGGTGCTGATGCGACCGGCTGACTTATTTTTTCAAACCCCATACCTAACTTACTGATTATACTGTGAGAACGAAAGTTCTTGCTTTTACTAGATAACAACTTTCAGCAGTGGATGTCTAGGCTCGCACATCGATGAAGAACGCTGCGAACTGCGATACGTAATGCGAATTGCAGAATTCAGT
>ASV_104
CAAAAACAACTTTCCACGTGAACTGTCTTACGAGATTCGCGCCGTGACGCGTGTTGGCGCTGTGTGTGTATGTCTGTGTCTTCTTTCGGGGAGATGTGGATTGTGTGCGCATGGTGCTGACCGCGTGGGTCGGCTGATCGAAGGTCGCTTTGTGCTGTATAGTGCGGAGTGGCTGACTTATTCTTTCAAACCCATTACTCAATACTACTGATTCATACTGTGAGGACGAAAGTCTTTGCTTTTACTAGATAACAACTTTCAGCAGTGGATGTCTAGGCTCGCACATCGATGAAGAACGCTGCGAACTGCGATACGTAATGCGAATTGCAGAATTCAGT
>ASV_105
CAAACCCATTTCACGTGAACCGAAACGAGCGCGTGGTGTCTTACGACGCCGCCACAAACCGTACAGAGACCGCTTGAGCGGTCGCGCGAAGCTTACAACCTTACATGCATGGATTAACGCGAGGGTGAAAGCCCTCGAGTTCGAATAAACACTTTCAGCAGTGGATGTCTAGGCTCAACCATCGATGAAGAACGCTGCGAACTGCGATACGTAATGCGAATTGCATGATTAAGT
>ASV_106
CTTAAAACTATCCACGTGAACCGTTTGTACCAAGATTTGCGCCGAGATGTTTGTGCCTATTTGTTGTATCACTGTGTATTCGTACGCGGTGTGTGTCAAATATGTATGTCGCTTGGCTGATCGAAGGTCGTATCGCACTGTATTGTGTGTGTCGGCTGACTTATTTTTCAAACCCATTCTTACATACTGATTATACTGTGAAGACGAAAGTCTTTGCTTTTACTAGATAACAACTTTCAGCAGTGGATGTCTAGGCTCGCACATCGATGAAGAACGCTGCGAACTGCGATACGTAATGCGAATTGCAGAATTCAGT
>ASV_107
CAAAAAACACCCCACGTGAATGTACTCTTTATGAGGCTTGTGCTGCCCTTGTGGCAGCTAGCCGAAGGTTTCGCAAGAAGCCGATGTCAATTTGAATCCTTTTTAAACTACGACTGATCAAAACTGCAGATAGAAATGTCTGCATGCAATTAAAATACAACTTTCAACAGTGGATGTCTAGGCTCGCACACCGATGAAGAACGCTGCGAACTGCGATACGTAATGCGAATTGCAGAATTCAGT
>ASV_108
CTAAAAAACTTTCCACGTGAACTGTCAAACCTGTTCTGTGCTTGTGCTGGGTCTGCGTTTTCGGACGCGGACGCGGCGGAGGCTGAACGAAGGCTGGTTTCATTTGTATGAGATCAGCTGATATATTTTTTCAAACCCCTTTTACAAAATGACTGATCAATACTGTGAGAACGAAAGTTCTTGCTTTAAACTAGATAACAACTTTCAGCAGTGGATGTCTAGGCTCGCACATCGATGAAGAACGCTGCGAACTGCGATACGTAATGCGAATTGCAGAATTCAGT
>ASV_109
TTTAAAAAACTGTCCACGTGAATGTACTCTTTATGAGGCTTGTGCTGCCCTTGTGGCAGCTAGCCGAAGGTTTCGCAAGAAGCCGATGTCAATTTGAATCCTTTTTAAACTACGACTGATCAAAACTGCAGATAGAAATGTCTGCATGCAATTGAAATACAACTTTCAACAGTGGATGTCTAGGCTCGCACACCGATGAAGAACGCTGCGAACTGCGATACGTAATGCGAATTGCAGAATTCAGT
>ASV_110
CTAAAAAAACTTTCCACGTGAACTGTCGTTATTTGTTGTGTGTGTGCGTGTTGGTAGCATGCGTGTTTGCTTACGCTTTGGTGTTTGCGAGTGTGTGTGTTGTCGGTGCGCAGACTGAACGAAGGTCGTGTGTTGCTGTGTGCCTGCTGCACTGCTGACTTTGCATTGATTTGCATGGTGTTGGCGGAGCGGCGGGTGCTATTGCATGCGCGGCTGACCTATTTTTTTCAAACCCCATACCTAAATGACTGATTATACTGTGAGAACGAAAGTTCTTGCTTTTAACTAGATAACAACTTTCAGCAGTGGATGTCTAGGCTCGCACATCGATGAAGAACGCTGCGAACTGCGATACGTAATGCGAATTGCAGAATTCAGT
>ASV_111
CATAAAACTTTCCACGTGAACCGTTACAATTATGTTCTGTGCTCTCTCTCGGGAGGGCTGAACGAAGGTTGGCGCATGTATGTGTGTCTGCCGATGTACTTTTCAAACCCATTACTAAATACTGAACTATACTCCGAGAACGAAAGTTTTTGGTTTTAATCAATAACAACTTTCAGCAGTGGATGTCTAGGCTCGCACATCGATGAAGAACGCTGCGAACTGCGATACGTAATGCGAATTGCAGAATTCAGT
>ASV_112
CTAAAAAACTTTCCACGTGAACTGTCAAACCTGTTCTGTGCTTGTACTGGGTCTGCGTTTTCGGACGCGGACACGGTGGAGGCTGAACGAAGGTTGGTTTTCTTCTTGTGAGAGACCAGCTGATATATTTTTCAAACCCCTTTTTACAAAATGACTGATCAATACTGTGAGAACGAAAGTTCTTGCTTTAAACTAGATAACAACTTTCAGCAGTGGATGTCTAGGCTCGCACATCGATGAAGAACGCTGCGAACTGCGATACGTAATGCGAATTGCAGAATTCAGT
>ASV_113
CTAAAAAACTTTCCACGTGAACTGTCAAACCTGTTCTGTGCTTGTGCTGGGTCTGCGTTTTCGGACGCGGACACGGTGGAGGCTGAACGAAGGTTGGTTTTCTCCTTGTGAGAGACCAGCTGATATATTTTTCAAACCCCTTTTTACAAAATGACTGATCAATACTGTGAGAACGAAAGTTCTTGCTTTAAACTAGATAACAACTTTCAGCAGTGGATGTCTAGGCTCGCACATCGATGAAGAACGCTGCGAACTGCGATACGTAATGCGAATTGCAGAATTCAGT
>ASV_114
CTAAAAAACTTTCCACGTGAACTGTCGTTATTTGTTGTGTGTCTGCGCGTTGCTGGCGTGCGTTTGCTTACGCTTCGGTGTTTGCGAGTGCGTGCTGGCGGTGTGCGGACTGAACGAAGGTCGTGTTGCTGTGTGCCTGCTGCACTGCTGACTTTGCATTGATTTGCATGGTCTTGGCGGAGCGGCGGGTGCTGTGCGTGCGCGGCTGACTTACTTTTTCAAACCCCATACCTAACTTACTGATTATACTGTGAGAACGAAAGTTCTTGCTTTTAACTAGATAACAACTTTCAGCAGTGGATGTCTAGGCTCGCACATCGATGAAGAACGCTGCGAACTGCGATACGTAATGCGAATTGCAGAATTCAGT
>ASV_115
CTTAAAACTATCCACGTGAACCGTTTGTACCAAGATTTGCGCCGAGATGTTTGTGCGTATTTGTTGTATCACTGCGTATTCGTACGCGGTGTGTGTCAAATATGTATGTCGCTTGGCTGATCGAAGGTCGTATCGCACTGTATTGTGTGTGTCGGCTGACTTATTTTTCAAACCCATTCTTACATACTGATTATACTGTGAAGACGAAAGTCTTTGCTTTTACTAGATAACAACTTTCAGCAGTGGATGTCTAGGCTCGCACATCGATGAAGAACGCTGCGAACTGCGATACGTAATGCGAATTGCAGAATTCAGT
>ASV_116
CTAAAAAACTTTCCACGTGAACTGTCTGTATTTGTTGTGTGTCTGTGCGTGCTGGCGTGCGTTTTGCGTGCCGGCGTGTGCGGACTGAACGAAGGTCGTGTCGCTTTGCGGCTGCGGCTGACTTCTTTTTCAAACCCCATACGTGAATGACTGATTATACTGTGAGAACGAAAGTTCTTGCTTTGAACTAGATAACAACTTTCAGCAGTGGATGTCTAGGCTCGCACATCGATGAAGAACGCTGCGAACTGCGATACGTAATGCGAATTGCAGAATTCAGT
>ASV_117
CAAAAAAACTTTCCACGTGAACCGTTGTAATTATGTTCTTGTGCTTTCCTTCGGGAAGGCTGAACGAAGGTGAGCCGCTTTATTTTTGTATCGTGGCTTGCCGATGTACTTTTCAAACCCATTTACTTAATACTGAACTATACTCCGAAAACGAAAGTCTTTGGTTTTAATCAATAACAACTTTCAGCAGTGGATGTCTAGGCTCGCACATCGATGAAGAACGCTGCGAACTGCGATACGTAATGCGAATTGCAGAATTCAGT
>ASV_118
CTAAAAAACTTTCCACGTGAACTGTCAAACCTGTTCTGTGCTTGTGCTGGGTCTGCGTTTTCGGACGCGGACACGGCAGAGGCTGAACGAAGGCTGGTTTCATTTTGTATGAGATCAGCTGATATATTTTTCAAACCCCTTTTTTACAAAATGACTGATCAATACTGTGAGAACGAAAGTTCTTGCTTTAAACTAGATAACAACTTTCAGCAGTGGATGTCTAGGCTCGCACATCGATGAAGAACGCTGCGAACTGCGATACGTAATGCGAATTGCAGAATTCAGT
>ASV_119
CAAAAAATATGTTCACGTGAATAAGAGATGTTGGCTTTGTGTTGCTTTTCGGAGCAGCTAAGCGAAGGTTCTTCGGAACTGATGTTTTTAAACTTTTGTATTGAATTGTCTGAAATATATCTGTGATCATGAAAATGGTTGCTTTGAATTATATACAACTTTCAACAGTGGATGTCTTGGTTTGCGCATCGATGAAGAGCGCTGCGAACTGCGATACGTAATGCGAATTGCAGAATTCAGT
>ASV_120
CTAAAAAACTTTCCACGTGAACTGTCGTTATTTGTTGTGTGTCTGCGCGTTGCTGGCGTGCGTTTGCTTACGCTTCGGTGTTTGCGAGTGCGTGCTGGCGGTGCGCGGACTGAACGAAGGTCGTGTTGCTGTGTGCCTGCTGCACTGCTGACTTTGCATTGATTTGCATGGTCTTGGCGGAGCGGCGGGTGCTGTGCGTGCACGGCTGACTTACTTTTTCAAACCCCATACCTAACTTACTGATTATACTGTGAGAACGAAAGTTCTTGCTTTTAACTAGATAACAACTTTCAGCAGTGGATGTCTAGGCTCGCACATCGATGAAGAACGCTGCGAACTGCGATACGTAATGCGAATTGCAGAATTCAGT
>ASV_121
CTAAAAAACTTTCCACGTGAACTGTCGTTATTTGTTGTGTGTCTGCGCGTTGCTGGCGTGCGTTTGCTTACACTTCGGTGTTTGCGAGTGCGTGTTGGCAGTGTGCGGACTGAACGAAGGTTGTGTGTTGTTATGTGCCTGCTGCACTGCTGACTTTGCATTGATTTGCATGGTGTTGGCGGAGCGGCGGGTGCTGTGCATGCGCAGCTGACTTATTTTTTCAAACCCGATACCTAAATGACTGATTATACTGTGAGAACGAAAGTTCTTGCTTTTAACTAGATAACAACTTTCAGCAGTGGATGTCTAGGCTCGCACATCGATGAAGAACGCTGCGAACTGCGATACGTAATGCGAATTGCAGAATTCAGT
>ASV_122
CAAAAAAACACCCCACGTGAATGTATTCTGTATAAGGTTTGTGCTGTGTTGGCTACTTGTAGACAACACGGCTAGCCGAAGGTTTCGTAAGGAACCGATGTTATTTTTAATCCCCTATAAAAATTTATTACTGATATTTAACAGCAATCAGAAATGATAGCTTAAAATTTAAATACAACTTTCAACAGCGGATGTCTAGGCTCGTACATCGATGAAGAACGCTGCGAACTGCGATACGTAATGCGAATTGCAGAATTCAGT
>ASV_123
CTTAAAACTATCCACGTGAACCGTTTGTACCAAGATTTGCGTCGAGATGTTTGTGTATATTTGTTGTATCACTGTGTATTCGTACGCGGTGTGTGGCAAGTATGTATGACGCTTGGCTGATCGAAGGTCGTGTCGCACTTGATTGTGTGTATCGGCTGACTTATTTTTCAAACCCATTCTATAATACTGATTATACTGTGAAGACGAAAGTCTTTGCTTTTACTAGATAACAACTTTCAGCAGTGGATGTCTAGGCTCGCACATCGATGAAGAACGCTGCGAACTGCGATACGTAATGCGAATTGCAGAATTCAGT
>ASV_124
CAAAAAAACTTTCCACGTGAACCGTTTTGTGCGTTTTGTGCTTTGTGTTTGCTTTTGTTTGTCTCGCTCTTCGGGGTGTGGTGGACAAGAGGAAGCGCAAGGCTAAACGAAGGCTGCGAGTCTCGTGCTTGCGGCCGATTTATTCTTTCAAACCCATACATTAAACACTGAACTATACTGTGAGGACGAAAGTCCTTGCTTTAAACTAGATAGCAACTTTCAGCAGTGGATGTCTAGGCTCGCACATCGATGAAGAACGCTGCGAACTGCGATACGTAATGCGAATTGCAGGATTCAGT
>ASV_125
CTAAAAATCTTTCCACGTGAACCGTCAAAAAACGTTTTATGCTTCGCTGTTTTTGCGTGCGTTTCTTTATTGAAGTGCGTGCGGGAATGGCTTGAGGCTGAACAAAAGGTTGATTTGCACCTTTTCGAAGGAGCGAGTTAGCTGATTTATTTTTCAAACCCATTACACAATTTACTGATTATACTGTGGGAACGAAAGTTCCTGCTTTTACTAGATAACAACTTTCAGCAGTGGATGTCTAGGCTCGCACATCGATGAAGAACGCTGCGAACTGCGATACGTAATGCGAATTGCAGAATTCAGT
>ASV_126
CTTAAAACTATCCACGTGAACCGTTTGTACCCAGATTTGCGCCGAGATTTTCGTGCGTGTTTGTTTGTATCACTGTGTATTCGTACGCGGTGTGTGGCAAATATGTATGGAGCTTGGCTGATCGAAGGTCGTATCGCACTTTATTGTGTGTGTCGGCTGACTTATTTTTCAAACCCATTACTTACTACTGATTATACTGTGAAGACGAAAGTCTTTGCTTTTACTAGATAACAACTTTCAGCAGTGGATGTCTAGGCTCGCACATCGATGAAGAACGCTGCGAACTGCGATACGTAATGCGAATTGCAGAATTCAGT
>ASV_127
CAAAAAACTTATCCACGTGAACCGTTCTTGTATGGTTTTGTACCGGCTCGTCTTCGGGCTTGCAGCTGGTTAAACAATGCTTGTGTTGATTGATTTGGCTTCGGTCGAGTCTCCGCGAGTGCCTTTTTAAACCCCTTTTATACCTAAATTACTGATTTATACTCCGAGAACGAAAGTTCTTGGTTTTAACTAGATAACAACTTTCAGCAGTGGATGTCTAGGCTCGCACAACGATGAAGAACGCTGCGAACTGCGATACGTAATGCGAATTGCAGGATTCAGT
>ASV_128
CTAAAAAACTTTCCACGTGAACTGTCAAACCTGTTCTGTGCTTGTGCTGGGTCTGCGTTTTCGGACGCGGACACGGCAGAGGCTGAACGAAGGCTGGTTTCATTTGTATGAGATCAGCTGATATATTTTTCAAACCCCTTTTTTACAAAATGACTGATCAATACTGTGAGAACGAAAGTTCTTGCTTTAAACTAGATAACAACTTTCAGCAGTGGATGTCTAGGCTCGCACATCGATGAAGAACGCTGCGAACTGCGATACGTAATGCGAATTGCAGAATTCAGT
>ASV_129
CTAAAAACACCCTTCCACGTGAACCGTTTTGTTTTGCTTTCGAGTGCTTTGTTGCGCTCGGAGCATGTTTGGGCTTCGCTGCTGGCGCTTGATTGTGCTGGCGGCTCGAGGCCATCAAGCGGCGTTTTGAGTGTGTGTTCGCATACAATTGAAACGTCCAAACCTTTTAAACCCATTTGATTGAAAACTGAAGTATACTGTGGGGACGAAAGTCCTCGCTTTGAAACTAGATAACAACTTTCAGCAGTGGATGTCTAGGCTCGCACATCGATGAAGAACGCTGCGAACTGCGATACGTAATGCGAATTGCAGGATTCAGT
>ASV_130
CAAAAAAACTTTCCACGTGAACCGTTCTGTCCGTTTTGTGCCGTTGCTGTTGTCGTCATTCGACGAGAAGAGCAGTGGCTAAACGAAGGCTGTGAGCTTCGTGCTTGCGGTCGATTTATTCTTTCAAACCCCATACGTTAAGAACTGAAGTATACTGTGAGGACGAAAGTCCTTGCTTTGAACTAGATAGCAACTTTCAGCAGTGGATGTCTAGGCTCGCACATCGATGAAGAACGCTGCGAACTGCGATACGTAATGCGAATTGCAGGATTCAGT
>ASV_131
CAAAAATCCTTTCCACGTGAACTGTCTTACGAGATTCGCGCCGTGACGCGTGTTGGCGCTGTGTGTGTATGTCTGTGTCTTCTTTCGGGGAGATGTGGATTGTGTGCGCATGGTGCTGACCGCGTGGGTCGGCTGATCGAAGGTCACTTTGTGCTGTATGTATGTATAGTGCGGAGTGGCTGACTTATTCTTTCAAACCCATTACTCAATACTACTGATTAATACTGTGAGGACGAAAGTCTTTGCTTTTACTAGATAACAACTTTCAGCAGTGGATGTCTAGGCTCGCACATCGATGAAGAACGCTGCGAACTGCGATACGTAATGCGAATTGCAGAATTCAGT
>ASV_132
CAAAAAAACTTTCCACGTGAACCGTTCTGTCCGTTTTGTGCCGTTGCTGTTGTCGTGCTTCGACGAGAAGAGCAGTGGCTAAACGAAGGCTGTGAGCTTCGTGCTTGCGGTCGATTTATTCTTTCAAACCCCATACGTTAAGAACTGAAGTATACTGTGAGGACGAAAGTCCTTGCTTTGAACTAGATAGCAACTTTCAGCAGTGGATGTCTAGGCTCGCACATCGATGAAGAACGCTGCGAACTGCGATACGTAATGCGAATTGCAGGATTCAGT
>ASV_133
CTAAAAACTTTCCACGTGAACTTGTTCTACTAGGTTTTGTGCGAGGCTGCGGCTGTTGAATGTCTTCGGACGGACGACGGAAGCGGCTACTGCTAACCGTAAGGTTGATTCCGGCGGCCCCTTTGGGGATGCTGTTGATTCTTCCGATATCTTTTTAAACCCATACCTCATTACTGATTATACTCCGAGAACGAAAGTTCTTGGTTTTATTCCACAACAACTTTCAGCAGTGGATGTCTAGGCTCGCACATCGATGAAGAACGCTGCGAACTGCGATACGTAATGCGAATTGCAGAATTCAGT
>ASV_134
CTAAAAAACTTTCCACGTGAACTGTCAAACCTGTTCTGTGCTTGTGCTGGGTCTGCGTTTTCGGACGCGGACACGGCAGAGGCTGAACGAAGGCTGGTTTCATTTGTATGAGATCAGCTGATATATTTTTTCAAACCCCTTTTACAAAATGACTGATCAATACTGTGAGAACGAAAGTTCTTGCTTTAAACTAGATAACAACTTTCAGCAGTGGATGTCTAGGCTCGCACATCGATGAAGAACGCTGCGAACTGCGATACGTAATGCGAATTGCAGAATTCAGT
>ASV_135
CTAAAAAACTTTCCACGTGAACCGTATCAACCTTTTTAAATTGGGGGCTCCCGTCTGGCCGGCCGGTTTTCGGCTGGCTGGGTGGCGGCTCTATCATGGCGACCGCTTGGGCCTCGGCCTGGGCTAGTAGCGTATTTTTTAAACCCATTCCTAATTACTGAATATACTGTGGGGACGAAAGTCTCTGCTTTTAACTAGATAGCAACTTTCAGCAGTGGATGTCTAGGCTCGCACATCGATGAAGAACGCTGCGAACTGCGATACGTAATGCGAATTGCAGGATTCAGT
>ASV_136
CAAAAATCTATTCACGTGAACTGTACTGTTTTGTTTTGTGCTGCCTTTGTCGTTGTTTGCGATGATGAAGTGCGGCTAAACGAAGGTTGCTTTCGAGTGGCCGATATATTTTTTTAAACCCCTTTTACCTCAATACTGATTATACTGTAAGGACGAAAGTCTTTGCTTTTAACTAGATAACAACTTTCAACAGTGGATGTCTAGGCTCGCACATCGATGAAGAACGCTGCGAACTGCGATACGTAATGCGAATTGCAGAATTCAGT
>ASV_137
CTAAAAATCTTTCCACGTGAACCGTCAAAAAACGTTTTATGCTTCGCTGTTTTTGCGTGCGTTTCTTTATTGAAGTGCGTGCGGGAATGGCTTGAGGCTGAACAGAAGGTTGATTTGCACCTTTTCGAAGGAGCGAGTTAGCTGATTTATTTTTCAAACCCATTACACAATTTACTGATTATACTGTGGGAACGAAAGTTCCTGCTTTTACTAGATAACAACTTTCAGCAGTGGATGTCTAGGCTCGCACATCGATGAAGAACGCTGCGAACTGCGATACGTAATGCGAATTGCAGAATTCAGT
>ASV_138
CTAAAAACACCCTTCCACGTGAACCGTTTTGTTTTGCTTTCGAGTGCTTTGTTGTGCTCGGAGCATGTTTGGGCTTCGCTGCTGGCGCTTGATTGTGCTGGCGGCTCGAGGCCATCAAGCGGCGTTTTGAGTGTGTGTTCGCATACAATTAAAACGTCCAAACCTTTTAAACCCATTTGATTGAAAACTGAAGTATACTGTGGGGACGAAAGTCCTCGCTTTGAAACTAGATAACAACTTTCAGCAGTGGATGTCTAGGCTCGCACATCGATGAAGAACGCTGCGAACTGCGATACGTAATGCGAATTGCAGGATTCAGT
>ASV_139
CAAAAATACTTTCCACGTGAACTGTCTTACGAGATTCGCGCCGTGACGTGTGTTGTCGCTGTGTGTGCTGTATTTATATAGTGCGCATGGTGTCGACTGCGTGGGTCGGCTGATCGAAGGTCGCGTTGTGCTTTATTGCGCATTGTGGCTGACTTATTCTTTCAAACCCATTTCTTTATTACTGATTCATACTGTGAGGACGAAAGTCTTTGCTTTTACTAGATAACAACTTTCAGCAGTGGATGTCTAGGCTCGCACATCGATGAAGAACGCTGCGAACTGCGATACGTAATGCGAATTGCAGAATTCAGT
>ASV_140
CAAAACTCGGGAGTTTTCACGAACTCCCGTTTGCGTACCGTGGAACGTTTCTGTTTTCTGGGAAGTGAAGTCCTCCGGGGCCTCACGACCCACATTTTACATCCGCTTGAGCAATCAAGTGTGATAACCGCCAAACATTTTGATCGTGACGATTCATAAGGCCGTGTGACTAACCCTCACCTGCCGTGACTATGAAACGTAAACAACACTTTCAGCAACGGATGTCTTGGCTCCCACAACGATGAAGAACGCAGCGAAATGCGATACGTCATGCGAATTGCAAGATCCAGT
>ASV_141
CTAAAAAACTTTCCACGTGAACTGTCGTTATTTGTTGTGTGTCTGCGCGTTGCTGGCGTGCGTTTGCTTACGCTTCGGTGTTTGCGAGTGCGTGCTGGCGGTGCGCGGACTGAACGAAGGTCGTGTTGCTGTGTGTCTGCTGCACTGCTGACTTTGCATTGATTTGCATGGTCTTGGCGGAGCGGCGGGTGCTGTGCGTGCGCGGCTGACTTACTTTTTCAAACCCCATACCTAACTTACTGATTATACTGTGAGAACGAAAGTTCTTGCTTTTAACTAGATAACAACTTTCAGCAGTGGATGTCTAGGCTCGCACATCGATGAAGAACGCTGCGAACTGCGATACGTAATGCGAATTGCAGAATTCAGT
>ASV_142
CAAAAAAACTTTCCACGTGAACCGTTGTAATTATGTTCTGTGCTCTCCCTCGGGAGGGCTGAACGAAGGTGAGCCGCTTTATTGTGGCTTGCCGATGTACTTTCAAACCCATTTACTAAATACTGAACTATACTCCGAAAACGAAAGTCTTTGGTTTTAATCAATAACAACTTTCAGCAGTGGATGTCTAGGCTCGCACATCGATGAAGAACGCTGCGAACTGCGATACGTAATGCGAATTGCAGAATTCAGT
>ASV_143
CTAAAAAACTTTCCACGTGAACTGTCGTTATTTGTTGTGTGTCTGCGCGTTGCTGGCGTGTGTTTGCTTACGCTTCGGTGTTTGCGAGTGCGTGCTGGCGGTGCGCGGACTGAACGAAGGTCGTGTTGCTGTGTGCCTGCTGCACTGCTGACTTTGCATTGATTTGCATGGTCTTGGCGGAGCGGCGGGTGCTGTGCGTGCGCGGCTGACTTACTTTTTCAAACCCCATACCTAACTTACTGATTATACTGTGAGAACGAAAGTTCTTGCTTTTAACTAGATAACAACTTTCAGCAGTGGATGTCTAGGCTCGCACATCGATGAAGAACGCTGCGAACTGCGATACGTAATGCGAATTGCAGAATTCAGT
>ASV_144
CATAAAACTTTCCACGTGAACCGTTACAATTATGTTCTGTGCTGTCTCTCGGGATGGCTGAACGAAGGTGGGCTGCATGTATGTGTAGTCTGCCGATGTACTTTTCAAACCCATTACTAAATACTGAACTATACTCCGAGAACGAAAGTTTTTGGTTTTAATCCATAACAACTTTCAGCAGTGGATGTCTAGGCTCGCACATCGATGAAGAACGCTGCGAACTGCGATACGTAATGCGAATTGCAGAATTCAGT
>ASV_145
CAAAAAACACCCCACGTGAATGTACTCTTTATGAGGCTTGTGCTGCCCTTGTGGCAGCTAGCCGAAGGTTTCGCAAGAAGCCGATGTCAATTTGAATCCTTTTTAAACTACGACTGATCAAAACTGCAGATAGAAATGTCTGCATGCAATTGAAATACAACTTTTAACAGTGGATGTCTAGGCTCGCACACCGATGAAGAACGCTGCGAACTGCGATACGTAATGCGAATTGCAGAATTCAGT
>ASV_146
CTAAAAACTTTCCACGTGAACTGTCGTTATTTGTTGTGCGCTCTCTGCGGTGTCGGTGGCGTCTGCTGGCTTTGTTGCTGGCGGGTGCGAGCCGGATGCGGAGGCTGAACGAAGGCCGAGTTGCTTTGCTCTCGGCTGACTTATTTTTCAAACCCAATACCAAACTTACTGATTATACTGTGAGAACGAAAGTTCTTGCTTTTAACTAGATAACAACTTTCAGCAGTGGATGTCTAGGCTCGCACATCGATGAAGAACGCTGCGAACTGCGATACGTAATGCGAATTGCAGAATTCAGT
>ASV_147
CAAAAAAACTTACCACGTGAATCTGTACTGTCTAGTTTTGTACTGCACTCGAAAGAGTGTGGTTAAACGAAGGTTGGCTTTGTATGTAATGTACAGAGCTGGCTGATGTACTCTTTTAAACCCCTTAACTAAATTACTGATATATACTGTGAGAATGAAAATTCTTGCTTTTAATTAAATAGCAACTTTCAACAGTGGATGTCTAGGCTCGCACATCGATGAAGAACGCTGCGAACTGCGATACGTAATGCGAATTGCAGAATTCAGT
>ASV_148
CAAAAAACACCCCACGTGAATGTACTCTTTATGAGGCTTGTGCTGCCCTTGTGGCAGCTAGCCGAAGGTTTCGCAAGAAGCCGATGTCAATTTGAATCCTTTTTAAACTACGACTGATCAAAACTGCAGATAGAAATGTCTGCATGCAATTGAAATACAACTTTCAACAGTGGATGTCTTGGCTCCCACAACGATGAAGAACGCAGCGAAATGCGATACGTAATGCGAATTGCAGAATCCAGT
>ASV_149
CAAAAAAAACTTTCCACGTGAACCGTTGTAATTATGTTCTTGTGCTTTCCTTCGGGAAGGCTGAACGAAGGTGAGCCGCTTTATTTTTTGTATCGTGGCTTGCCGATGTACTTTTCAAACCCATTTACTTAATACTGAACTATACTCCGAAAACGAAAGTCTTTGGTTTTAATCAATAACAACTTTCAGCAGTGGATGTCTAGGCTCGCACATCGATGAAGAACGCTGCGAACTGCGATACGTAATGCGAATTGCAGAATTCAGT
>ASV_150
CTAAAAAACTTTCCACGTGAACTGTCGTTATTTGTTGTGTGTCTGCGCGTTGCTGGCGTGCGTTTGCTTACGCTTCGGTGTTTGCGAGTGCGCGCTGGCGGTGCGCAGACTGAACGAAGGTCGTGTTGCTGTGTGCCTGCTGCACTGCTGACTTTGCATTGATTTGCATGGTCTTGGCGGAGCGGCGGGTGCTGTGCGTGCGCGGCTGACTTACTTTTTCAAACCCCATACCTAACTTACTGATTATACTGTGAGAACGAAAGTTCTTGCTTTTAACTAGATAACAACTTTCAGCAGTGGATGTCTAGGCTCGCACATCGATGAAGAACGCTGCGAACTGCGATACGTAATGCGAATTGCAGAATTCAGT
>ASV_151
TTTAAAAAACTGTCCACGTGAACTGTAAGCAAGTCTAGCGCTGTCACTGAGCTGGTGTTTTCATTTTTGGACACTGGAACGGGAGTCAGCAGGACGAAGGTTGGTCTCTTGTAATGCAAGTTATGAGGGACTAGCTGATGAACTTTTGTTTTTAAACCCTTACCTAAATACTGATTTATACTGTGGGGACGAAAGTCCTTGCTTTTACTAGATAACAACTTTCAGCAGTGGATGTCTAGGCTCGCACATCGATGAAGAACGCTGCGAACTGCGATACGTAATGCGAATTGCAGAATTCAGT
>ASV_152
CAAAAATCCTTTCCACGTGAACTGTCTTACGAGATTCGCGCCGTGACGTGTGTTGGCGCTGTGTGTGTATGTCTGTGTCTTCTTTCGTGGAGATGTGGATTGTGTGCGCATAGTGCTGACCGCGTGGGTCGGCTGATCGAAGGTCGCTTTGTGCTGTATGTATGTATGTATGTATAGTGCGGAGTGGCTGACTTATTCTTTCAAACCCATTACTCAATACTACTGATTAATACTGTGAGGACGAAAGTCTTTGCTTTTACTAGATAACAACTTTCAGCAGTGGATGTCTAGGCTCGCACATCGATGAAGAACGCTGCGAACTGCGATACGTAATGCGAATTGCAGAATTCAGT
>ASV_153
CCAAAAACTTTCCACGTGAACCGTTGTAATTATGTTTTGTGCTTTCCTTCCAAAGAGGGATCGCTAAACGAAGGTGTCTGGCTGCTTTGCTCTTTGGGCGTTGCGGCTGGTGCCGATGTACTTTTCAAACCCATTTACTTAATACTGAAACTATACTCCGAGAACGAAAGTTTTTGGTTTTAATCCATAACAACTTTCAGCAGTGGATGTCTAGGCTCGCACATCGATGAAGAACGCTGCGAACTGCGATACGTAATGCGAATTGCAGAATTCAGT
>ASV_154
CTAAAAAACTTTCCACGTGAACTGTCGTTATTTGTTGTGTGTCTGCGCGTTGTTGGCGTGCGTTTGCTTACACTTCGGTGTTTGCGAGTGCGTGTTGGCAGTGTGCGGACTGAACGAAGGTTGTGTGTTGTTATGTGCCTGCTGCACTGCTGACTTTGCATTGATTTGCATGGTGTTGGCGGAGCGGCGGGTGCTGTGCATGCGCAGCTGACTTATTTTTTCAAACCCGATACCTAAATGACTGATTATACTGTGAGAACGAAAGTTCTTGCTTTTAACTAGATAACAACTTTCAGCAGTGGATGTCTAGGCTCGCACATCGATGAAGAACGCTGCGAACTGCGATACGTAATGCGAATTGCAGAATTCAGT
>ASV_155
CAAAAAAACTTTCCACGTGAACCGTTTTGTGCGTTTTGTGCTTGTTGTTTTTCGATCTGCTCTCTGTGCCTTTCGGGTGTGGAGTGTGGGGAAGAAAGCTCCAGGCTAAACGAAGGCTGCGAGTTTCGTGCTTGCGGCCGATTTATTCTTTCAAACCCATACATTAAACACTGAAGTATACTGTGAGGACGAAAGTCCTTGCTTTGAACTAGATAGCAACTTTCAGCAGTGGATGTCTAGGCTCGCACATCGATGAAGAACGCTGCGAACTGCGATACGTAATGCGAATTGCAGAATTCAGT
>ASV_156
CAAAAACAACTTTCCACGTGAACTGTCTTACGAGATTCGCGCCGTGACGCGTGTTGACGCTGTGTGTGTCTGTGTCTTCTTTCGAGAGGATATTGTGATGCAAACGGTGTTGACCGTGTGGGTCGGCTGATCGAAGGTCGCTTTGTGCATTATTGTATGGAGCGGCTGACTTATTCTTTCAAACCCATTACACAATACTACTGATTCATACTGTGAGGACGAAAGTCTTTGCTTTTACTAGATAACAACTTTCAGCAGTGGATGTCTAGGCTCGCACATCGATGAAGAACGCTGCGAACTGCGATACGTAATGCGAATTGCAGAATTCAGT
>ASV_157
CTAAAACAATTCCACGTGAACCGTTCCATCATGTTTTGTGTTGCTTTCAGCGTTTGTTGTTAGCAACTAAACGAAGGCTGTTGACTCTGTCAGCAGCCGATGACATTTTAAACCATTTCTTAACTACTGATATCTACTCTAAGGACGAAAGTCTTTAGTTTGTAAAGTATAACAACTTTCAGCAGTGGATGTCTAGGCTCGCACATCGATGAAGAACGCTGCGAACTGCGATACGTAATGCGAATTGCAGAATTCAGT
>ASV_158
CTAAAAAACTTTCCACGTGAACTGTCAAACCTGTTCTGTGCTTCTGCTGTGTCTGCGTTTTCGGACGCGGACGTGGCGGAGGCTGAACGAAGGCTGGTTTCATTTGTATGAGATCAGCTGATATATTTTTTCAAACCCCTTTTTTACAAAATGACTGATCAATACTGTGAGAACGAAAGTTCTTGCTTTAAACTAGATAACAACTTTCAGCAGTGGATGTCTAGGCTCGCACATCGATGAAGAACGCTGCGAACTGCGATACGTAATGCGAATTGCAGAATTCAGT
>ASV_159
CTAAAACTTTCCACGTGAATGTACTCTTTATGAGGCTTGTGCTGCCCTTGTGGCAGCTAGCCGAAGGTTTCGCAAGAAGCCGATGTCAATTTGAATCCTTTTTAAACTACGACTGATCAAAACTGCAGATAGAAATGTCTGCATGCAATTGAAATACAACTTTCAACAGTGGATGTCTAGGCTCGCACACCGATGAAGAACGCTGCGAACTGCGATACGTAATGCGAATTGCAGAATTCAGT
>ASV_160
CTAAAAACTTTCCACGTGAACCGTTATAATTATGTTCTGTGCTTCGTCGCAAGACTTGAGGCTGAACGAAGGTGAGTCTGCGTCTATTTTGGATGCGGATTTGCTGATGTTATTTTAAACACCTATTACTTAATACTGAACTATACTCCGAATACGAAAGTTTTTGGTTTTAACAATTAACAACTTTCAGCAGTGGATGTCTAGGCTCGCACATCGATGAAGAACGCTGCGAACTGCGATACGTAATGCGAATTGCAGAATTCAGT
>ASV_161
CAAAAAACACCCCACGTGAATGTACTCTTTATGAGGCTTGTGCTGCCCTTGTGGCAGCTAGCCGAAGGTTTCGCAAGAAGCCGATGTCAATTTGAATCCTTTTTAAACTACGACTGATCAAAACTGCAGATAGAAATGTCTGCATGCAATTGAAATACAACTTTCAACAGTGGATGTCTAGGCTCGCACACCGATGAAGAACGCTGCGAACTGCGATACGTAATGAGAATTGCAGAATTCAGT
>ASV_162
CTAAAAACTTTCCACGTGAACCGTTTAATATTGTTTTGTGCTCTGCGGAAACGTGGAGCTAAACGAAGGGAAACCGAGTAGTACTGATGTACCAAAGGCTCCCGATGTATTTTTCAAACCCTTTTACTTATACTGATCTATACTCTAGGACGAAAGTCTTAGTTTTAATCCACAACAACTTTCAGCAGTGGATGTCTAGGCTCGCACATCGATGAAGAACGCTGCGAACTGCGATACGTAATGCGAATTGCAGAATTCAGT
>ASV_163
CTAAAAACTTTCCACGTGAACTGTCGTTATTTGTTGTGCGCTCTCTGCGGTGTCGGTGGCGTCTGCTGGCTTTGTTGCTGGCGGGTACGAGCCGGATGCGGAGGCTGAACGAAGGTCGAGTTGCTTTGCTCTCGGCTGACTTATTTTTCAAACCCAATACCAAACTTACTGATTATACTGTGAGAACGAAAGTTCTTGCTTTTAACTAGATAACAACTTTCAGCAGTGGATGTCTAGGCTCGCACATCGATGAAGAACGCTGCGAACTGCGATACGTAATGCGAATTGCAGAATTCAGT
>ASV_164
CTAAAAACTTTCCACGTGAACCGTTTAATATTGTTTTGTGCTTTGCGGAAACGTAGAGCTAAACGAAGGTCGAACCGAGTAGTACTTAGGTACAAAAGGCTCCCGATGTATTTTTCAAACCCTTTTAATTATACTGAACTATACTCTAGGACGAAAGTCTTGGTTTTAATCCTAAACAACTTTCAGCAGTGGATGTCTAGGCTCGCACATCGATGAAGAACGCTGCGAACTGCGATACGTAATGCGAATTGCAGAATTCAGT
>ASV_165
CTAAAAAACTTTCCACGTGAACTGTCTGTATTTGTTTTGTGTCTGCGCGTTGCTGGCGTGCGTGTGTTTGCTTGCGCTTCGGTGTTGGCGAGTGCGCGTGCTGGCGGTGCGCGGACTGAACGAAGGTTGTGTTTGCTGTGTGCGTGCTGCACTGCTGACTTTGCATGAATTTGTATCGTCTTGGCGGAGTGGCTCGTGCTGATGCGGCCGGCTGACTTATCTTTTTCAAACCCCATACCTAACTTACTGATTATACTGTGAGAACGAAAGTTCTTGCTTTTACTAGATAACAACTTTCAGCAGTGGATGTCTAGGCTCGCACATCGATGAAGAACGCTGCGAACTGCGATACGTAATGCGAATTGCAGAATTCAGT
>ASV_166
CAAAAAACACCCCACGTGAATGTACTCTTTATGAGGCTTGTGCTGCCCTTGTGGCAGCTAGCCGAAGGTTTCGCAAGAAGCCGATGTCAATTTGAATCCTTTTTAAACTACGACTGATCAAAACTGCAGATAGAAATGTCTGCATGCAATTGAAATACAACTTTCAACAGTGGATGTCTAGGCTCGCACACCGATGAAGAACGCTGCGAACTGCGATACTTAATGCGAATTGCAGGATTCAGT
>ASV_167
CTAAAAAAACTTTCCACGTGAACTGTCGTTATTTGTTGTGTGTGTGCGTGTTGGTAGCATGCGTGTTTGCTTACGCTTTGGTGTTTGCGAGTGCGCGTGCTGTCGGTGCGCAGACTGAACGAAGGTCGTGTGTTGCTGTGTGCCTGCTGCACTGCTGACTTTGCATTGATTTGCATGATGTTGGCGGAGCGGCGGGTGCTGTTGCGTGCGCGGCTGACCTATTTTTTTCAAACCCCATACCTAAATGACTGATTATACTGTGAGAACGAAAGTTCTTGCTTTTAACTAGATAACAACTTTCAGCAGTGGATGTCTAGGCTCGCACATCGATGAAGAACGCTGCGAACTGCGATACGTAATGCGAATTGCAGAATTCAGT
>ASV_168
CTAAAAAACTTTCCACGTGAACTGTCAAACCTGTTCTGTGCTTGTGCTGGGTCTGCGTTTTCGGACGCGGACGCGGCGGAGGCTGAACGAAGGCTGGTTTCATTTTGTATGAGATCAGCTGATATATTTTTTCAAACCCCTTTTTTACAAAATGACTGATCAATACTGTGAGAACGAAAGTTCTTGCTTTAAACTAGATAACAACTTTCAGCAGTGGATGTCTAGGCTCGCACATCGATGAAGAACGCTGCGAACTGCGATACGTAATGCGAATTGCAGAATTCAGT
>ASV_169
CTAAAAACTTTCCACGTGAACCGTTTAATATTGTTTTGTGCTTTGCGGAAACGTAAAGCTAAACGAAGGTCGAACCGAGTAGTACTTCGGTACAAAAGGATCCCGATGTATTTTTCAAACCCTTTTACTTATACTGAACTATACTCTAGGACGAAAGTCTTGGTTTTAATCCACAACAACTTTCAGCAGTGGATGTCTAGGCTCGCACATCGATGAAGAACGCTGCGAACTGCGATACGTAATGCGAATTGCAGAATTCAGT
>ASV_170
CTAAAAACACCCTTCCACGTGAACCGTTTTGTTTTGCTTTCGAGTGCTTTGTTGTGCTCGGAGCATGTTTGGGCTTCGCTGCTGGCGCTTGATTGTGCTGGCGGCTCGAGGCCATCAAGTGGCGTTTTGAGTGTGTGTTCGCATACATTTTAGACGTCCAAACCTTTTAAACCCATTTGATTGAAAACTGAACTATACTGTGGGGACGAAAGTCCTCGCTTTGAAACTAGATAACAACTTTCAGCAGTGGATGTCTAGGCTCGCACATCGATGAAGAACGCTGCGAACTGCGATACGTAATGCGAATTGCAGGATTCAGT
>ASV_171
CAAAAAAACTTTCCACGTGAACCGTTGTAATTATGTTCTGTGCTTCTCCTTCGGGAGTGGCTGAACGAAGGTAGGCCGCTTTATTGTGGCTTGCCGATGTACTTTCAAACCCATTTACTTAATACTGAACTATACTCCGAAAACGAAAGTCTTTGGTTTTAATCAATAACAACTTTCAGCAGTGGATGTCTAGGCTCGCACATCGATGAAGAACGCTGCGAACTGCGATACGTAATGCGAATTGCAGAATTCAGT
>ASV_172
CAAAAACAAACCCACGTGAACCGTTAACAAATGTTCTGTGTGATGAGAGCATAAAGCATGGCCGAAAGGTGATGTGGCGAGCACTCATTGCTGAACGAAGGGCAGAATGCTACCGATTGCACTTCGGTGTGAGAGGTTGCTTTTGCCTGATGTTTTCAAACCCATTTTTAAATAATACTGATATATACTCCGAGAATGAAAGTTCTTGGTTTAAATAGACAAACAACTTTCAGCAGTGGATGTCTAGGCTCGCACATCGATGAAGAACGCTGCGAACTGCGATACGTAATGCGAATTGCAGGATTCAGT
>ASV_173
CAAAAAACTTTCCACGTGAACTGTTGTAATTTTGTTTTGTGCCTTCTTTCGGGAGGGCTAAACGAAGGTTGTCCGCAAGTGTAGTTAATTCTGTACGCGTGGTCTTCCGATGTCTTTTTAAACCCATTTCTTAATACTGATCTATACTCCGAGAACGAAAGTTTTTGGTTTTAATCCATAACAACTTTCAGCAGTGGATGTCTAGGCTCGCACATCGATGAAGAACGCTGCGAACTGCGATACGTAATGCGAATTGCAGAATTCAGT
>ASV_174
CAAACAAACACAAACCGAAAGTTGGAGGATGAGAATTCAGTTCTGGTTCTGGTTCTCCTTCTTTTCTACCTGTGGACTCATTTCCAATCTTATCACAATTGTCAGCCATTGGCATATTGTGTGTGTATCAACACAAACTGTTTTTCAGCCTGCAACTTTCTGTTGGCTAAACAAACAACACCCAAAACAACCCAAACTGAACCGAAACAAGTGATGTAATAATGTCTATTATACACTTTCAGCAACGGATGTCTTGGCTCCCACAACGATGAAGAACGCAGCGAAATGCGATACGTAATGCGAATTGCAGAACCCGT
>ASV_175
CTAAAAACTTTCCACGTGAACCGTTGTAATGCTGTTTTGTGCTGCCGTATACTTTGTATGCGAAGGCTGAACGAAGGTGCCGTAAAACGCACCGATGCTCTTTTAAACCATTTCTAAATTACTGATTGATACTCCTAGGACGAAAGTCTTTGGTTTTAATCCTAAACAACTTTCAGCAGTGGATGTCTAGGCTCGCACATCGATGAAGAACGCTGCGAACTGCGATACGTAATGCGAATTGCAGAATTCAGT
>ASV_176
CTAAAAACTTTCCACGTGAACCGTTTTATATTGTTTTGTGCTCTGCGGAAACGTGGAGCTAAACGAAGGGAAACCGAGTAGTACTGATGTACCAAAGGCTCCCGATGTATTTTTCAAACCCTTTTACTTATACTGATCTATACTCTAGGACGAAAGTCTTAGTTTTAATCCACAACAACTTTCAGCAGTGGATGTCTAGGCTCGCACATCGATGAAGAACGCTGCGAACTGCGATACGTAATGCGAATTGCAGAATTCAGT
>ASV_177
CTAAAAAACTTTCCACGTGAACTGTCAAACCTGTTCTGTGCTTGCGCTGGGTCTGCGTTTTCGGACGCGGACGCGGTGGAGGCTGAACGAAGGTTGGTTTTCTTCTTGTGAGAGACCAGCTGATATATTTTTCAAACCCCTTTTTACAAAATGACTGATCAATACTGTGAGAACGAAAGTTCTTGCTTTAAACTAGATAACAACTTTCAGCAGTGGATGTCTAGGCTCGCACATCGATGAAGAACGCTGCGAACTGCGATACGTAATGCGAATTGCAGAATTCAGT
>ASV_178
CAAAAAAACTTTCCACGTGAACCGTTGTAATTATGTTCTTGTGCTTTCCTTCGGGAAGGCTGAACGAAGGTGAGCCGCTTTATTTTTGTATTGTGGCTTGCCGATGTACTTTTCAAACCCATTTACTTAATACTGAACTATACTCCGAAAACGAAAGTCTTTGGTTTTAATCAATAACAACTTTCAGCAGTGGATGTCTAGGCTCGCACATCGATGAAGAACGCTGCGAACTGCGATACGTAATGCGAATTGCAGAATTCAGT
>ASV_179
CTAAAGTCCACTGGCCTCGGCTGGTGGCAACACAAAAGGAGAGTCTGGGTAACCGGACTTGACTTTTGCGTCCCGCGGACCTATTTAATACTTATGGCGACTTCGGTTGCCCAACGCTAAACCCCGTTTTGTGATGCCTAACAGTGTCATAGAATATGAACCATGAATCTCTTACTCTGGAATAACCGGGGGCTTCGGTCCACAGGTACTCTGGCTAAAGAACAATGTCAAAACACTTTCAGCAATGGATGTCTTGGCTCCCACACCGATGAAGAACGCAGTGAAATGCGATACGTCATGCGAATTGCAAAATCAGT
>ASV_180
CAAAAACTTTCCACGTGAACCGTTATAATTATGTTCTGTGCCTTCTCTTGGGAGGGCTGAACGAAGGTTGGCTGCAAATGTAGTTTATTCTGTATGCGCGGTCTTCCGATGTATTTTTAAACCCATTACTTAATACTGAACTATACTCCGAGAACGAAAGTTTTTGGTTTTAATCAATAACAACTTTCAGCAGTGGATGTCTAGGCTCGCACATCGATGAAGAACGCTGCGAACTGCGATACGTAATGCGAATTGCAGAATTCAGT
>ASV_181
CAAAAAACACCCCACGTGAATGTATTCTGTATGAGGCTTTGTGTTGCTCTTCGGAGCGACTAGCCGAAGGTTTCGCAAGAAACCGATGTATTTTTAATCCCTTTTAAAAAATGACTGATCAAAAACTGCAGACAGAAATGTGTGCATTCAATTGAAATACAACTTTCAACAGTGGATGTCTAGGCTCGCACATCGATGAAGAACGCTGCGAACTGCGATACGTAATGCGAATTGCAGAATTCAGT
>ASV_182
CATAAAACTTTCCACGTGAACCGTTACAATTATGTTCTGTGCTCTCTCTCGGGAGGGCTGAACGAAGGTGGGCGCATGTATGTGTGTCTGCCGATGTACTTTTCAAATCCATTACTAAATACTGAACTATACTCCGAGAACGAAAGTTTTTGGTTTTAATCAATAACAACTTTCAGCAGTGGATGTCTAGGCTCGCACATCGATGAAGAACGCTGCGAACTGCGATACGTAATGCGAATTGCAGAATTCAGT
>ASV_183
CAAAAAAAACTTTCCACGTGAACCGTTGTAATTATGTTCTTGTGCTTTCCTTCGGGAAGGCTGAACGAAGGTGAGCTGCTTTATTTTTGTATTGTGGCTTACCGATGTACTTTTCAAACCCATTTACTTAATACTGAACTATACTCCGAAAACGAAAGTCTTTGGTTTTAATCAATAACAACTTTCAGCAGTGGATGTCTAGGCTCGCACATCGATGAAGAACGCTGCGAACTGCGATACGTAATGCGAATTGCAGAATTCAGT
>ASV_184
CAAAAAAACTTTCCACGTGAACCGTTGTAACTATGTTCTGTGCTCTCTCTCGGGAGAGCTGAACGAAGGTGGGCTGCTTAATTGTAGTCTGCCGATGTACTTTTAAACCCATTAAACTAATACTGAACTATACTCCGAAAACGAAAGTCTTTGGTTTTAATCAATAACAACTTTCAGCAGTGGATGTCTAGGCTCGCACATCGATGAAGAACGCTGCGAACTGCGATACGTAATGCGAATTGCAGAATTCAGT
>ASV_185
CTAAAAACTTTCCACGTGAACCGTTGCAATGCTGTTTTGTGCTGCCGTGTGCTTTGTGCGCGGTGGCTGAACGAAGGTGCCGTTAAACGCACCGATGCTCTTTTAAACCATTTCTAAATTACTGATTGATACTCCTAGGACGAAAGTCTTTGGTTTTAATCCTAAACAACTTTCAGCAGTGGATGTCTAGGCTCGCACATCGATGAAGAACGCTGCGAACTGCGATACGTAATGCGAATTGCAGAATTCAGT
>ASV_186
CTAAAAAACTTTCCACGTGAACTGTCGTTATTTGTTGTGTGTCTGCGCGTTGCTGGCGTGCGTTTGCTTACGCTTCGGTGTTTGCGAGTGCGTGCCGGCGGTGCGCGGACTGAACGAAGGTCGTGTTGCTGTGTGCCTGCTGCACTGCTGACTTTGCATTGATTTGCATGGTCTTGGCGGAGCGGCGGGTGCTGTGCGTGCGCGGCTGACTTACTTTTTCAAACCCCATACCTAACTTACTGATTATACTGTGAGAACGAAAGTTCTTGCTTTTAACTAGATAACAACTTTCAGCAGTGGATGTCTAGGCTCGCACATCGATGAAGAACGCTGCGAACTGCGATACGTAATGCGAATTGCAGAATTCAGT
>ASV_187
CTAAAAAACTATCCACGTGAACCGTTAAGCAAACAAGTTAAGGCAGGCGCGATTGGTGGTGCGTCTGGGAAGCGCTTGTCGATATTCGATCGGATCGGATATTGTCGGGCGTCGTCCTGGACACGCTGTCGATCGGAGTCGGCTAAACGAAGGTCGGGCGTTCGCTATTGGAGCGATGTGCGCGTTGTCGCACGTTGCTGCAATGGCTCGAGCAAGCGGCTGATTTATGTCTTTCAAACCATACGTGACGTACTGATTATACTGTGAGGACGAAAGTCCTTGCTTTTACTAGATAACAACTTTCAGCAGTGGATGTCTAGGCTCGCACATCGATGAAGAACGCTGCGAACTGCGATACGTAATGCGAATTGCAGAATTCAGT
>ASV_188
CTAAAAACTTTCCACGTGAACTGTCGTTATTTGTTGTGCGCTCTCTGCGGTGTCGGTGGCGTCTGCTGGCTTTGTTGCTAGCGGGTGCGAGCCGGATGCGGAGGCTGAACGAAGGTCGAGTTGCTTTGCTCTCGGCTGACTTATTTTTCAAACCCAACACCAAACTTACTGATTATACTGTGAGAACGAAAGTTCTTGCTTTTAACTAGATAACAACTTTCAGCAGTGGATGTCTAGGCTCGCACATCGATGAAGAACGCTGCGAACTGCGATACGTAATGCGAATTGCAGAATTCAGT
>ASV_189
CAAAAAACACCCCACGTGAATGTACTCTTTATGAGGCTTGTGCTGCCCTTGTGGCAGCTAGCCGAAGGTTTCGCAAGAAGCCGATGTCAATTTGAATCCTTTTTAAACTACGACTGATCAAAACTGCAGATAGAAATGTCTGCATGCAATTGAAATACAACTTTCAACAGTGGATGTCTAGGCTCGCACACCGATGAAGAACTCTGCGAACTGCGATACGTAATGCGAATTGCAGAATTCAGT
>ASV_190
CAAAAAAACTTTCCACGTGAACCGTTGTAATTATGTTTTGTGCTTTCCTTCGGGATCGCTAAACGAAGGTCTGGCTGCTTTGCTCTTTGGGTATCGCGGCTGTACCGATGTACTTTTCAAACCCATTTACCTAATACTGAAACTATACTCCGAGAACGAAAGTTTTTGGTTTTAATCCATAACAACTTTCAGCAGTGGATGTCTAGGCTCGCACATCGATGAAGAACGCTGCGAACTGCGATACGTAATGCGAATTGCAGAATTCAGT
>ASV_191
CTAAAAAACTTTCCACGTGAACTGTCAAACCTGTTCTGTGCCTGTGCTGGGTCTGCGTTTTCGGACGCGGACGCGGCGGAGGCTGAACGAAGGCTGGTTTCATTTTGTATGAGACCAGCTGATATACTTTTTCAAACCCCTTCTTTTACAAAATGACTGATGAATACTGTGAGAACGAAAGTTCTTGCTTTAAACTAGATAACAACTTTCAGCAGTGGATGTCTAGGCTCGCACATCGATGAAGAACGCTGCGAACTGCGATACGTAATGCGAATTGCAGAATTCAGT
>ASV_192
CAAAAAAAACTTTCCACGTGAACCGTTGTAATTATGTTCTTGTGCTTTCCTTCGGGAAGGCTGAACGAAGGTGAGCCGCTTTATTTTTTGTATTGTGGCTTGCCGATGTACTTTTCAAACCCATTTACTTAATACTGAACTATACTCCGAAAACGAAAGTCTTTGGTTTTAATCAATAACAACTTTCAGCAGTGGATGTCTAGGCTCGCACATCGATGAAGAACGCTGCGAACTGCGATACGTAATGCGAATTGCAGAATTCAGT
>ASV_193
CAAAAAACACCCCACGTGAATGTACTCTTTATGAGGCTTGTGCTGCCCTTGTGGCAGCTAGCCGAAGGTTTCGCAAGAAGCCGATGTCAATTTGAATCCTTTTTAAACTACGACTGATCAAAACTGCAGATAGAAATGTCTGCATGCAATTGAAATACAACTTTCAACAGTGGATGTCTAGGCTCGCACACCGATGAAGAACGCTGCGAACTGCGATACGTAATGCGAATTGCAAGATTCAGT
>ASV_194
CTTAAAACTATCCACGTGAATGTACTCTTTATGAGGCTTGTGCTGCCCTTGTGGCAGCTAGCCGAAGGTTTCGCAAGAAGCCGATGTCAATTTGAATCCTTTTTAAACTACGACTGATCAAAACTGCAGATAGAAATGTCTGCATGCAATTGAAATACAACTTTCAACAGTGGATGTCTAGGCTCGCACACCGATGAAGAACGCTGCGAACTGCGATACGTAATGCGAATTGCAGAATTCAGT
>ASV_195
CAAAAAACACCCCACGTGAATGTACTCTTTATGAGGCTTGTGCTGCCCTTGTGGCAGCTAGCCGAAGGTTTCGCAAGAAGCCGATGTCAATTTGAATCCTTTTTAAACTACGACTGATCAAAACTGCAGATAGAAATGTCTGCATGCAATTGAAATACAACTTTCAACAGTGGATGTCTAGGCTCGCACACCGATGAAGAACGCTGCAAACTGCGATACGTAATGCGAATTGCTAAATTCAGT
>ASV_196
CTAATAAAACTTTCCACGTGAACCTGTTCTACTAGTTTTGTGCTTCACCAATGCTGTTATTTTGTCTTCGGATCAGATGACAGCAGCGTTTTGAGGCTGAACGAAGGTTAATTTTGCTGTCATGGTGAAGTTGACTGATGTACTTTTCAAACCCCTTTAACTAATTACTGATAAATACTCTGAGAACGAAAGTTCTTAGTTTTAACTAGATAACAACTTTCAGCAGTGGATGTCTAGGCTCGCACATCGATGAAGAACGCTGCGAACTGCGATACGTAATGCGAATTGCAGAATTCAGT
>ASV_197
CTAAAAAAACTTTCCACGTGAACTGTCGTTATTTGTTGTGTGTGTGCGTGTTGGTAGCATGCGTGTTTGCTTACGCTTTGGTGTTTGCGAGTGTGTGTGTTGTCGGTGCGCAGACTGAACGAAGGTCGTGTGTTGCTGTGTGCCTGCTGCACTGCTGACTTTGCATTGATTTGCATGGTGTTGGCGGAGCGGCGGGTGCTGTTGCGTGCGCGGCTGACCTATTTTTTTCAAACCCCATACCTAAATGACTGATTATACTGTGAGAACGAAAGTTCTTGCTTTGAACTAGATAACAACTTTCAGCAGTGGATGTCTAGGCTCGCACATCGATGAAGAACGCTGCGAACTGCGATACGTAATGCGAATTGCAGAATTCAGT
>ASV_198
CAAAAAACACCCCACGTGAATGTACTCTTTATAAGGCTTGTGCTGCCCTTGTGGCAGCTAGCCGAAGGTTTCGCAAGAAGCCGATGTCAATTTGAATCCTTTTTAAACTACGACTGATCAAAACTGCAGATAGAAATGTCTGCATGCAATTGAAATACAACTTTCAACAGTGGATGTCTAGGCTCGCACACCGATGAAGAACGCTGCGAACTGCGATACGTAATGCGAATTGCAGAATTCAGT
>ASV_199
CTAAAAACTTTCCACGTGAACTGTCGTTATTTGTTGTGCGCTCTCTGCGGTGTCGGTGGCGTCTGCTGGCTTTGTTGCTGGCGGGTGCGAGCCAGATGCGGAGGCTGAACGAAGGTCGAGTTGCTTTGCTCTCGGCTGACTTATTTTTCAAACCCAATACCAAACTTACTGATTATACTGTGAGAACGAAAGTTCTTGCTTTTAACTAGATAACAACTTTCAGCAGTGGATGTCTAGGCTCGCACATCGATGAAGAACGCTGCGAACTGCGATACGTAATGCGAATTGCAGAATTCAGT
>ASV_200
CTAAAAACTTTCCACGTGAACCGTTGCAATGTTGTTTTGTGCTGCCGTGTATTTTGTATGCGGTGGCTGAACGAAGGTGCCGTGAAACGCACCGATGCTCTTTTAAACCATTTCTAAATTACTGATTGATACTCCTAGGACGAAAGTCTTTGGTTTTAATCCTAAACAACTTTCAGCAGTGGATGTCTAGGCTCGCACATCGATGAAGAACGCTGCGAACTGCGATACGTAATGCGAATTGCAGAATTCAGT
>ASV_201
CTAAAAAACTTTCCACGTGAACTGTCAAACCTGTTCTGTGCTTGTGCTGGGTCTGCGTTTTCGGACGCGGACACGGTGGAGGCTGAACGAAGGTTGGTTTTCTTCTTGTGAGAGACCAGCTGATATATTTTTCAAACCCCTTTTTACAGAATGACTGATCAATACTGTGAGAACGAAAGTTCTTGCTTTAAACTAGATAACAACTTTCAGCAGTGGATGTCTAGGCTCGCACATCGATGAAGAACGCTGCGAACTGCGATACGTAATGCGAATTGCAGAATTCAGT
>ASV_202
CAAAAAAACTTTCCACGTGAACCGTTGTAATTTTGTTCTGTGCTCTCTCTCGGGAGGGCTGAACGAAGGTGAGCCGCTTAATTGTGGTTTGCCGATGTAACTTTCAAACCCATTACTAAATACTGAACTATACTCCAAAAACGAAAGCTTTTGGTTTTAATCAATAACAACTTTCAGCAGTGGATGTCTAGGCTCGCACATCGATGAAGAACGCTGCGAACTGCGATACGTAATGCGAATTGCAGAATTCAGT
>ASV_203
CAAAAAACTTTCCACGTGAACCGTTGTAATTTTGTTTTGTGCCTTCTTTCGGGAGGGCTAAACGAAGGTTGTCCGCAAGTGTAGTTAATTCTGTACGCGTGGTCTTCCGATGTATTTTTAAACCCATTACTTAATACTGATCTATACTCCGAGAACGAAAGTTTTTGGTTTTAATCCATAACAACTTTCAGCAGTGGATGTCTAGGCTCGCACATCGATGAAGAACGCTGCGAACTGCGATACGTAATGCGAATTGCAGAATTCAGT
>ASV_204
CTAAAAAACTATCCACGTGAACCGTTAAGCAAACAAGTTAAGGCAGGCGCGATTGGTGGTGCGTCTGGGAAGCGCTTGTCGATATTCGATCGGATCGGATATTGTCGGGCGTCGTCCTGGACACGCTGTCGACCGGAGTCGGCTAAACGAAGGTCGGGCGTTCGCTATCGGAGCGATGTGCGCGTTGTCGCGCGTTGCTGCAATGGCTCGAGCAAGCGGCTGATTTATGTCTTTCAAACCATACGTGACGTACTGATTATACTGTGAGGACGAAAGTCCTTGCTTTTACTAGATAACAACTTTCAGCAGTGGATGTCTAGGCTCGCACATCGATGAAGAACGCTGCGAACTGCGATACGTAATGCGAATTGCAGAATTCAGT
>ASV_205
CAAAAAAAACTTTCCACGTGAACCGTTGTAACTAAGTTCTTGTGCTTTCCTTTCGGGGAAGGCTGAACGAAGGTGAGCTGCTTAATTGTGGCTTGCCGATGTAACTTTTCAAACCCATTTTTTTACAAAATACTGAACTATACTCCGAAAACGAAAGTCTTTGGTTTTAATCAATAACAACTTTCAGCAGTGGATGTCTAGGCTCGCACATCGATGAAGAACGCTGCGAACTGCGATACGTAATGCGAATTGCAGAATTCAGT
>ASV_206
CTAAAAAACTTTCCACGTGAACTGTCAAACCTGTTCTGTGCTTGTGCTGGGTCTGCGTTTTCGGACGCGGACACGGCAGAGGCTGAACGAAGGCTGGTTTCATTTTGTATGAGACCAGCTGATATATTTTTTCAAACCCCTTTTACAAAATGACTGATCAATACTGTGAGAACGAAAGTTCTTGCTTTAAACTAGATAACAACTTTCAGCAGTGGATGTCTAGGCTCGCACATCGATGAAGAACGCTGCGAACTGCGATACGTAATGCGAATTGCAGAATTCAGT
>ASV_207
CTAAAAACATCTTTCCACGTGAACCGTTTGTGACATTGTTGGGCTTGTCTTTCTTTCGGGGAGGATGAGCTATCTGTAAACTTGTCAAACCCCTTTCTTTTTTTATAAAACTGAAACATACTGTGGGGACGAAAGTCTCTGCTTTAAACTAGATAGCAACTTTCAGCAGTGGATGTCTAGGCTCGCACATCGATGAAGAACGCTGCGAACTGCGATACGTAATGCGAATTGCAGGATTCAGT
>ASV_208
CTAAAAAACTTTCCACGTGAACTGTCAAACCTGTTCTGTGCTTGTGCTGGGTCTGCGTTTTCGGACGCGGACGCGGTGGAGGCTGAACGAAGGTTGGTTTTCTTCTTGTGAGAGGCCAGCTGATATATTTTTCAAACCCCTTTTTACAAAATGACTGATCAATACTGTGAGAACGAAAGTTCTTGCTTTAAACTAGATAACAACTTTCAGCAGTGGATGTCTAGGCTCGCACATCGATGAAGAACGCTGCGAACTGCGATACGTAATGCGAATTGCAGAATTCAGT
>ASV_209
CTAAAAAAAACTTTCCACGTGAACTGTCGTTATTTGTTGTGTGTGTGCGTGTTGGTAGCATGCGTGTTTGCTTACGCTTTGGTGTTTGCGAGTGTGTGTGTTGTCGGTGCGCAGACTGAACGAAGGTCGTGTGTTGCTGTGTGTCTGCTGCACTGCTGACTTTGCATTGATTTGCATGGTGTTGGCGGAGCGGCGGGTGCTGTTGCATGCGCGGCTGACCTATTTTTTTCAAACCCCATACCTAAATGACTGATTATACTGTGAGAACGAAAGTTCTTGCTTTTAACTAGATAACAACTTTCAGCAGTGGATGTCTAGGCTCGCACATCGATGAAGAACGCTGCGAACTGCGATACGTAATGCGAATTGCAGAATTCAGT
>ASV_210
CAAAAACAACTTTCCACGTGAACTGTCTTACGAGATTCGCGCCGTGACGCGTGTTGGCGCTGTGTGTGTCTGTGTCTTCTTTCGAGAGGATATTGTGATGCAAACAGTGTTGACCGTGTGGGTCGGCTGATCGAAGGTCGCTTTGTGCATTATTGTATGGAGCGGCTGACTTATTCTTTCAAACCCATTACACAATACTACTGATTCATACTGTGAGGACGAAAGTCTTTGCTTTTACTAGATAACAACTTTCAGCAGTGGATGTCTAGGCTCGCACATCGATGAAGAACGCTGCGAACTGCGATACGTAATGCGAATTGCAGAATTCAGT
>ASV_211
CTAAAAACTTTCCACGTGAACCGTTATAACTATGTTCTGTGCTTCGTCTTCATCGTAAGATTTGAGGCTGAACGAAGGTGAGTCTGCGTCTATTTTGGATGCGGATTTGCTGATGTTATTTTAAACACCTATTACTTAATACTGAACTATACTCCGAATACGAAAGTTTTTGGTTTTAACAATTAACAACTTTCAGCAGTGGATGTCTAGGCTCGCACATCGATGAAGAACGCTGCGAACTGCGATACGTAATGCGAATTGCAGAATTCAGT
>ASV_212
CTAAAAAACTTTCCACGTGAACTGTCAAACCTGTTCTGTGCTTGTGCTGGGTCTGCGTTTTCGGACGCGGACACGGTGGAGGCTGAACGAAGGTTGGTTTTCTTCTTGTGAGAGGCCAGCTGATATATTTTTCAAACCCCTTTTTACAAAATGACTGATCAATACTGTGAGAACGAAAGTTCTTGCTTTAAACTAGATAACAACTTTCAGCAGTGGATGTCTAGGCTCGCACATCGATGAAGAACGCTGCGAACTGCGATACGTAATGCGAATTGCAGAATTCAGT
>ASV_213
CAAAAAAAACTTTCCACGTGAACCGTTGTAATTATGTTCTTGTGCTTTCCTTCGGGAAGGCTGAACGAAGGTGAGCCGCTTTATTTTTGTATCGTGGCTTGCCGATGTACTTTTCAAACCCATTTACTTAATACTGAACTATACTCCGAAAACGAAAGTCTTTGGTTTTAATCAATAACAACTTTCAGCAGTGGATGTCTAGGCTCGCACATCGATGAAGAACGCTGCGAACTGCGATACGTAATGCGAATTGCAGAATTCAGT
>ASV_214
CTAAAAAAACTTTCCACGTGAACTGTCGTTATTTGTTGTGTGTGTGCGTGTTGGTAGCATGCGTGTTTGCTTACGCTTTGGTGTTTGCGAGTGTGTGTGTTGTCGGTGCGCAGACTGAACGAAGGTCGTGTGTTGCTGTGTGCCTGCTGCACTGCTGACTTTGCATTGATTTGCATGGTGTTGGCGGAGCGGCGGGTGCTGTTGCATGCGCGGCTGACCTATTTTTTTCAAACCCCATACCTAAATGACTGATTATACTGTGAGAACGAAAGTTCTTGCTTTTAACTAGATAACAACTTTCAGCAGTGGATGTCTAGGCTCGCACATCGATGAAGAACGCTGCGAACTGCGATACGTAATGCGAATTGCAGAATTCAGT
>ASV_215
CTAAAAAACTTTCCACGTGAACTGTCAAACCTGTTCTGTGCTTGTGCTGGGTCTGCGTTCTCGGACGCGGACGCGGCGGAGGCTGAACGAAGGTTGGTTTTCTTCTTGTGAGAGACCAGCTGATATATTTTTCAAACCCCTTTTTACAAAATGACTGATGAATACTGTGAGAACGAAAGTTCTTGCTTTAAACTAGATAACAACTTTCAGCAGTGGATGTCTAGGCTCGCACATCGATGAAGAACGCTGCGAACTGCGATACGTAATGCGAATTGCAGAATTCAGT
>ASV_216
CCGGGATCCACGATCTTGCTCCTATGGTTAATTGTTGGGCCCTTTGAGGGTGGGCCTTAGGTGCGCTTAAGGATTTTTTTCCTGTTTCATGTAGCTTTACTTACTTTTTTGCCTGGGTAAATTGGATTAATATTACAACTTTCAGCAATGGATGTCTAGGCTCTCACAACGATGAAGAACGCAGCGAAATGCGATACGTTATGCGAATTGCAATACCTCGT
>ASV_217
CTAAAAACTTTCCACGTGAACCGTTTAAATTTGTTTAGTGCCTTGCGGAAACGTAAGGCTGAACGAAGGTCGAGTGTAAAAGCTCTTCCGATGTATTTTTCAAACCCTTTTACTTAATACTGATCTATACTCCGAAGATGAAAGTCTTTAGTTTTAATCAATAACAACTTTCAGCAGTGGATGTCTAGGCTCGCACATCGATGAAGAACGCTGCGAACTGCGATACGTAATGCGAATTGCAGAATTCAGT
>ASV_218
CTAAAAACTTTCCACGTGAACCGTTGTAATGCTGTTTTGTGCTGCCGTGTACTTTGTATGCGAAGGCTGAACGAAGGTGCCGTAAAACGCACCGATGCTCTTTTAAACCATTTCTAAATTACTGATTGATACTCCTAGGACGAAAGTCTTTGGTTTTAATCCTAAACAACTTTCAGCAGTGGATGTCTAGGCTCGCACATCGATGAAGAACGCTGCGAACTGCGATACGTAATGCGAATTGCAGAATTCAGT
>ASV_219
CAAAAAAACTGTCCACGTGAATGTATTCTTTATGAGGCTTGTGCTCTTTCCGGGCTAGCCGAAGGTTTCGAAAGGAACCGATGTATTTTTTAATCCCTTTATACTTTATGACTGAACTATCTAGCATCAGAAATGATTGCTTGTAATTTCTATACAACTTTCAACAGTGGATGTCTAGGCTCGCACATCGATGAAGACCACAGCGAACTGTGATACGTAATGCGAATTGCAGAATTCAGT
>ASV_220
TTTAAAAAACTGTCCACGTGAACTGTAAGCAAGTCTAGCGCTGTGACTGAGCTGGTGTTTTCATTTTTGGACACTGGAACGGGAGTCAGCAGGACGAAGGTTGGTCTGTTGTAATGCAAGTTATAATGGACTAGCTGATGAACTTTTGTTTTTAAACCCTTACCTAAATACTGATTTATACTGTGGGGACAAAAGTCCTTGCTTTTACTAGATAACAACTTTCAGCAGTGGATGTCTAGGCTCGCACATCGATGAAGAACGCTGCGAACTGCGATACGTAATGCGAATTGCAGAATTCAGT
>ASV_221
CTAAAAACTTTCCACGTGAACCGTTATAACTATGTTCTGTGCCTCGTCTTGTTGAAAGATTTGAGGCTGAACGAAGGTGAGTCTGTGTCTTTTTGATGCGGATTTGCTGATGTTATTTTAAACACCTATTACTTAATACTGAACTATACTCCGAATACGAAAGTTTTTGGTTTTAACAATTAACAACTTTCAGCAGTGGATGTCTAGGCTCGCACATCGATGAAGAACGCTGCGAACTGCGATACGTAATGCGAATTGCAGAATTCAGT
>ASV_222
CAAAAAAACTTTCCACGTGAACCGTTGTAAATTTGTTCTGTGCTTTCCCTCGGGAGAGCTGAACGAAGGTGAGCCGCTTTATTGTGGCTTACCGATGTACTTTCAAACCCATTTACTAAATACTGAACTATACTCCGAAAACGAAAGCTTTTGGTTTTAATCAATAACAACTTTCAGCAGTGGATGTCTAGGCTCGCACATCGATGAAGAACGCTGCGAACTGCGATACGTAATGCGAATTGCAGAATTCAGT
>ASV_223
CTAAAAATCTTTCCACGTGAACCGTCAAAAAACGTTTTATGCTTCGCTGTTTTTGCGTGCGTTTCTTTATTGAAGTGCGTGCGGGAATGGCTTGAGGCTGAACAGAAGGTTGATTCGCACCTTTTCGAAGGAGCGAGTTAGCTGATTTATTTTTCAAACCCATTACACAATTTACTGATTATACTGTGGGAACGAAAGTTCCTGCTTTTACTAGATAACAACTTTCAGCAGTGGATGTCTAGGCTCGCACATCGATGAAGAACGCTGCGAACTGCGATACGTAATGCGAATTGCAGAATTCAGT
>ASV_224
CATAAAAACTTTCCACGTGAACCGTTACAATTATGTTCTGTGCTCTCTCTCTCGGGAGGGCTGAACGAAGGTAGAGCTGCATGTAAAAGTGCGGTTTTGCCGATGTACTTTTAAACCCATTACACTAATACTGAACTATACTCCGAGAACGAAAGTTTTTGGTTTTAATCAATAACAACTTTCAGCAGTGGATGTCTAGGCTCGCACATCGATGAAGAACGCTGCGAACTGCGATACGTAATGCGAATTGCAGAATTCAGT
>ASV_225
CTAAAAAACTTTCCACGTGAACTGTCGTTATTTGTTGTGTGTGTGCGCGTTGCTGGCGTGCGTTTGCTTACGCTTGTGTGTTTGCGAGTGCGTGGTGGCGGTGCGCGGACTGAACGAAGGTCGTGTTGCGTGTGTGTGCCTGCTGCACTGCTGACTTTGCATTCATTTGCATGGTGTTGGCGGAGCGTTGGGTGCTGTGCGTGCGCGGCTGACTTATTTTTTCAAACCCCATACCTAAATGACTGATTATACTGTGAGAACGAAAGTTCTTGCTTTGAACTAGATAACAACTTTCAGCAGTGGATGTCTAGGCTCGCACATCGATGAAGAACGCTGCGAACTGCGATACGTAATGCGAATTGCAGAATTCAGT
>ASV_226
CAAAAAAACTTTCCACGTGAACCGTTTTGTGCGTTTTGTGCTTTGTGTTTGCTTTTGTTTGTCTCGCTCTTCGGGGTGTGGTGAAGAAGAGGAAGCGCAAGGCTAAACGAAGGCTGCGAGTCTCGTGCTTGCGGCCGATTTATTCTTTCAAACCCATACATTAAACACTGAACTATACTGTGAGGACGAAAGTCCTTGCTTTAAACTAGATAGCAACTTTCAGCAGTGGATGTCTAGGCTCGCACATCGATGAAGAACGCTGCGAACTGCGATACGTAATGCGAATTGCAGGATTCAGT
>ASV_227
CAAAAAAACTTTCCACGTGAACCGTTGTAATTATGTTCTTGTGCTTTCCTTCGGGAAGGCTGAACGAAGGTGAGCTGCGATTTATTTTGTGGCTTGCCGATGTACTTTTCAAACCCATTTACTTAATACTGAACTATACTCCGAAAACGAAAGTCTTTGGTTTTAATCAATAACAACTTTCAGCAGTGGATGTCTAGGCTCGCACATCGATGAAGAACGCTGCGAACTGCGATACGTAATGCGAATTGCAGAATTCAGT
>ASV_228
CTAAAGTCCTTCGGCCTCGGCTGAAGGCAAACTCAAAAGGATAGCTTGAGCGTAAAAACCTCGGGCTTGACTTTTGCGTCCCGCGGACCTTTTAAATACTTATGGCGACTTCGGTTGCCCAACGTTAAAACCCCGTTTTGTGACTGCCCTAACCGGTGTCATAAAATATGAACCATGAATCTCTTACTCTGGAATAACCGTAGGCTTCGGTCTAGCAGGTACTCTGGCTAAAGAACAATGTCAAAACACTTTCAGCAATGGATGTCTTGGCTCCCACACCGATGAAGAACGCAGTGAAATGCGATACGTCATGCGAATTGCAAAATCAGT
>ASV_229
CTAAAAAACTTTCCACGTGAACTGTCATTATTTGTTGTGCGCTCTCTGCGGTGTCGGTGGCGTCTGTTGGCTGTATTTGATACTGCTGGCGGGTGCGAGCCGGATGCAGAGGCTGAACGAAGGTCGAGTTGCTTTGCTCTCGGCTGACTTATTTTTCAAATCCAATACCCAACTTACTGATTATACTGTGAGAACGAAAGTTCTTGCTTTTAACTAGATAACAACTTTCAGCAGTGGATGTCTAGGCTCGCACATCGATGAAGAACGCTGCGAACTGCGATACGTAATGCGAATTGCAGAATTCAGT
>ASV_230
CAAAACACAAACAAACTTAGTAGTGGCTTCGGCTGCGACTATCTACCTGTGGATTTTCAAACCAAACTGTGTTGCACGCAAGTGTGCCACAGCTTTTTCCGAGTTCCTTCTTTTACGAGAGAGAGAGCTTCGGGAGAAATTCCAACAACCTTTTTAAAGCCGCTTGGCTTTATTCTTCCAATTCAACCTATGAAACTGATCAAGTTGTTGTTCCTCGTGAATGACAAGAGCATGAATAATGCTTATACACTTTCAGCAACGGATGTCTTGGCTCCCACAACGATGAAGAACGCAGCGAAATGCGATACGTAATGCGAATTGCAGAATCCAGT
>ASV_231
CAAAAACAACTTTCCACGTGAATGTACTCTTTATGAGGCTTGTGCTGCCCTTGTGGCAGCTAGCCGAAGGTTTCGCAAGAAGCCGATGTCAATTTGAATCCTTTTTAAACTACGACTGATCAAAACTGCAGATAGAAATGTCTGCATGCAATTGAAATACAACTTTCAACAGTGGATGTCTAGGCTCGCACACCGATGAAGAACGCTGCGAACTGCGATACGTAATGCGAATTGCAGAATTCAGT
>ASV_232
CTAAAAAACTTTCCACGTGAACTGTCGTTATTTGTTGTGTGTGTGCGCGTTGCTGGCGTGCGTGCGTTTGCTTACGCTTCGGTGTTTGCGAGTGTGCGCGTGCTGGCGGTGCGCGGACTGAACGAAGGTCGTGTGTTGCTGTGTGTGCCTGCTGCACCGCTGACTTTGCATTGATTTGCATGGTGTTGGCGGAGCGGTGGGTGTGCTGTGCGTGCGCGCGGCTGACTTATTTTTTCAAACCCGATACCTAAATGACTGATTATACTGTGAGAACGAAAGTTCTTGCTTTAAACTAGATAACAACTTTCAGCAGTGGATGTCTAGGCTCGCACATCGATGAAGAACGCTGCGAACTGCGATACGTAATGCGAATTGCAGAATTCAGT
>ASV_233
CTAAAACAATTCCACGTGAACCGTTTCTATTTGTTGTGTGTTGCTGTGATTGTTTCAATTGCAGTGACTGAACGAAGGTATCTTCGGATACCGATGTTATTTTAAACCCTTTTTTAAATACTGATATCTACTCTATAGACGAAAGTCTGTAGTTTGTAAAGTAATAACAACTTTCAGCAGTGGATGTCTAGGCTCGCACATCGATGAAGAACGCTGCGAACTGCGATACGTAATGCGAATTGCAGAATTCAGT
>ASV_234
CATCGGGCGTCTCTGACACCCGTGTTCGTCACGAGGAACAGTCTGTTTCGGGGTGCTCGCACCCCCTTTTTCGTCCGCTTGAGCAATCAAGTGTGATTCCGCCAAACATTTGATCGTGACGATTCATAAGGCGCGTCTCCGACCGCCGTGACATGAAACGTAAACAACACTTTCAGCAACGGATGTCTTGGCTCCCACAACGATGAAGAACGCAGCGAACTGCGATACGTCATGCGAATTGCAAGATCCAGT
>ASV_235
CAAAAAAAATTTCCACGTGAATGTATTCTTTATGAGGTTTGTGTCTGGTCGCAAGGCCAGGCTAGCCGAAGGTTTCGTAAGAAACTGATGTCCATTTTAATTCCTTTTACTTAAATTTACTGAATAAACTAGACAGTCAGAAATGATTGCTTGAAATTTTTATACAACTTTCAACAGTGGATGTCTAGGCTCGCACATCGATGAAGAACGCTGCGAACTGCGATACGTAATGCGAATTGCAGAATTCAGT
>ASV_236
CAATCTCGGGCGTCTCACGACCCCGTCTTCGTCACGTGGAACGAGTCTGTTTTATGGGAAGCCGGCCGATTTTCATTAATGGGCTGTGCGACCCTCCATTTCATCCGCTTGAGCAATCAAGTGTGATCCGCCAAACATTTTGATCGTGACGATTCATAGGCAGTGCTTCGGCACCAGCCGTCCAATGAAACGTAAACAACACTTTCAGCAACGGATGTCTTGGCTCCCACAACGATGAAGAACGCAGCGAACTGCGATACGTCATGCGAATTGCAAGATCCAGT
>ASV_237
CATCGGGCGTCTCTGACACCCGTGTTCGTCACGAGGAACAGTCTGTTTCGGGGTGCTCGCACCCCTGTTTTCGTCCGCTTGAGCAATCAAGTGTGATTCCGCCAAACATTTTGATCGTGACGATTCATAAGGCGCGTCTCGGACCGCCGTGACATGAAACGTAAACAACACTTTCAGCAACGGATGTCTTGGCTCCCACAACGATGAAGAACGCAGCGAACTGCGATACGTCATGCGAATTGCAAGATCCAGT
>ASV_238
CAATCTCGGGCGTCTCACGACCCCGTCTTCGTCACGTGGAACGAGTCTGTTTTATGGGAAGCCGGCCTATTTTCATTAATGGGTCGTGCGACCCTCCATTTCATCCGCTTGAGCAATCAAGTGTGATCCGCCAAACATTTTGATCGTGACGATTCATAGGCAGTGCTTCGGCACCCGCCGTCCAATGAAACGTAAACAACACTTTCAGCAACGGATGTCTTGGCTCCCACAACGATGAAGAACGCAGCGAACTGCGATACGTCATGCGAATTGCAAGATCCAGT
>ASV_239
CTAAAAAACTATCCACGTGAATGTACTCTTTATGAGGCTTGTGCTGCCCTTGTGGCAGCTAGCCGAAGGTTTCGCAAGAAGCCGATGTCAATTTGAATCCTTTTTAAACTACGACTGATCAAAACTGCAGATAGAAATGTCTGCATGCAATTGAAATACAACTTTCAACAGTGGATGTCTAGGCTCGCACACCGATGAAGAACGCTGCGAACTGCGATACGTAATGCGAATTGCAGAATTCAGT
>ASV_240
CAAAAAACACCCCACGTGAATGTACTCTTTATGAGGCTTGTGCTGCCCTTGTGGCAGCTAGCCGAAGGTTTCGCAAGAAGCCGATGTCAATTTGAATCCTTTTTAAACTACGACTGATCAAAACTGCAGATAGAAATGTCTGCATGCAATTGAAATACAACTTTCAACAGTGGATGTCTAGGCTCGCACACCGATGAAGAACGCTGCGAACTGCGATACGTAATGCGAATTGCAGGATCAGT
>ASV_241
CTAAAAAACTATCCACGTGAACCGTTAAGCAAACAAGTTAAGGCAGGCGCGATTGGTGGTGCGTCTGGGAAGCGCTTGTCGATATTCGATCGGATCGGATATTGTCGGGCGTCGTCCTGGACACGCTGTCGAGCGGAGTCGGCTAAACGAAGGTCGGGCGTTCGCTATCGGAGCGATGTGCGCGTTGTCGTACGTTGCTGCAATGGCTCGAGCAAGCGGCTGATTTATGTCTTTCAAACCATACCTGACGTACTGATTATACTGTGAGGACGAAAGTCCTTGCTTTTACTAGATAACAACTTTCAGCAGTGGATGTCTAGGCTCGCACATCGATGAAGAACGCTGCGAACTGCGATACGTAATGCGAATTGCAGAATTCAGT
>ASV_242
CAAACAAACACAAACCGAAAGTTGGAGGATGAGAATTCAATTCTGGTTCTGGTTCTCCTTCTTTTCTACCTGTGGACTCATTTCCAATCTTATCACAATTGTCAGCCATTGGCATATTGTGTGTGTATCAACACAAACTGTTTTTCAGCCTGCAACTTTCTGTTGGCTAAACAAACAACACCCAAAACAACCCAAACTGAACCGAAACAAGTGATGTAATAATGTCTATTATACACTTTCAGCAACGGATGTCTTGGCTCCCACAACGATGAAGAACGCAGCGAAATGCGATACGTAATGCGAATTGCAGAACCCGT
>ASV_243
CAAAAAAAACTTTCCACGTGAACCGTTGTAACTAAGTTCTTGTGCTTTCCTTTCGGGGAAGGCTGAACGAAGGTGAGCTGCTTAATTGTGGCTTGCCGATGTAACTTTTCAAACCCATTTTTACTAAATACTGAACTATACTCCGAAAACGAAAGTCTTTGGTTTTAATCAATAACAACTTTCAGCAGTGGATGTCTAGGCTCGCACATCGATGAAGAACGCTGCGAACTGCGATACGTAATGCGAATTGCAGAATTCAGT
>ASV_244
CAAAAAACACCCCACGTGAATGTACTCTTTATGAGGCTTGTGCTGCCCTTGTGGCAGCTAGCCGAAGGTTTCGCAAGAAGCCGATGTCAATTTGAATCCTTTTTAAACTACGACTGATCAAAACTGCAGATAGAAATGTCTGCATGCAATTGAAATACAACTTTCAACAGTGGATGTCTAGGCTCGCACACCGATGAAGAACGCTGCGAACTGAGATACGTAATGCGAATTGCAGAATTCAGT
>ASV_245
CAAAAAAACTTTCCACGTGAACCGTTGTAATTATGTTTTGTGCTTTCCTTCGGGATCGCTAAACGAAGGTCTGGCTGCTTTGCTCTTTGGGTATCGCGGCTGTACCGATGTACTTTTCAAACCCATTTACTTAATACTGAAACTATACTCCGAGAACGAAAGGTTTTGGTTTTAATCCATAACAACTTTCAGCAGTGGATGTCTAGGCTCGCACATCGATGAAGAACGCTGCGAACTGCGATACGTAATGCGAATTGCAGAATTCAGT
>ASV_246
CAAAAAACACCCCACGTGAATGTACTCTTTATGAGGCTTGTGCTGCCCTTGTGGCAGCTAGCCGAAGGTTTCTCAAGAAGCCGATGTCAATTTGAATCCTTTTTAAACTACGACTGATCAAAACTGCAGATAGAAATGTCTGCATGCAATTGAAATACAACTTTCAACAGTGGATGTCTAGGCTCGCACACCGATGAAGAACGCTGCGAACTGCGATACGTAATGCGAATTGCAGAATTCAGT
>ASV_247
CTAAAAAACTTTCCACGTGAACTGTCTGTATTTGTTGTGTGTCTGTGCGTGCTGGCGTGCGTTTTGCGTGCCGGCGTGTGCGGACTGAACGAAGGTCGTGTCGCTGTGCGGCTGACTTCTTTTTCAAACCCCATACGTAAATAACTGATTATACTGTGAGAACGAAAGTTCTTGCTTTGAACTAGATAACAACTTTCAGCAGTGGATGTCTAGGCTCGCACATCGATGAAGAACGCTGCGAACTGCGATACGTAATGCGAATTGCAGAATTCAGT
>ASV_248
CAAAAAAACTTTCCACGTGAACCGTTCTGTCCGTTTTGTGCCGTTGCTGTTGTCGTCATTCGACGAGAAGAGCAGTGGCTAAACGAAGGCTGTGAGCTTCGTGCTTGCGGTCGATTTATTCTTTCAAACCCCATACGTTAAGAACTGAAGTATACTGTGAGGACGAAAGTCCTTGCTTTGAACTAGATAGCAACTTTCAGCAGTGGATGTCTAGGCTCGCACATCGATGAAGAACGCTGCGAACTGCGATACGTAATGCGAATTGCAGAATTCAGT
>ASV_249
CAAAAACAACTTTCCACGTGAACTGTCTTACGAGATTCGCGCCGTGACGCGTGTTGACGCTGTGTGTGTCTGTGTCTTCTTTCGAGAGGATATTGTGATGCAAACAGTGTTGACCGTGTGGGTCGGCTGATCGAAGGTCGCTTTGTGCATTATTGTATGGAGTGGCTGACTTATTCTTTCAAACCCATTACACAATACTACTGATTCATACTGTGAGGACGAAAGTCTTTGCTTTTACTAGATAACAACTTTCAGCAGTGGATGTCTAGGCTCGCACATCGATGAAGAACGCTGCGAACTGCGATACGTAATGCGAATTGCAGAATTCAGT
>ASV_250
CAAAAAACAACTTTCCACGAGAACACGTACTGGACTTAAGAAGTTTGGCTCCCGTAACACGGAGCTAAACGATGTGTATACCCCCTTTAATTAATTTACTGATGAAATAACCCGGTAGAGTGAAAACTTTGCTGTATAATTTCTATACAACTTTCAACAGTGGATGTCTAGGCTCGCACATCGATGAAGAACGCTGCGAACTGCGATACGTAATGCGAATTGCAGAATTCAGT
>ASV_251
CTAAAAAACTATCCACGTGAACCGTTAAGCAAACAAGTTAAGGCAGGCGCGATTGATGGTGCGTCTGGGAAGCGCTTGTCGATATTCGATCGGATCGGATATTGTCGGGCGTCGTCCTGGACACGCTGTCGAGCGGAGTCGGCTAAACGAAGGTCGGGCGTTCGCTATCGGAGCGATGTGCGCGTTGTCGCACGTTGCTGCAATGGCTCGAGCAAGCGGCTGATTTATGTCTTTCAAACCATACGTGACGTACTGATGATACTGTGAGGACGAAAGTCCTTGCTTTTACTAGATAACAACTTTCAGCAGTGGATGTCTAGGCTCGCACATCGATGAAGAACGCTGCGAACTGCGATACGTAATGCGAATTGCAGAATTCAGT
>ASV_252
CAAAAAACACCCCACGTGAATGTACTCTTTATGAGGCTTGTGCTGCCCTTGTGGCAGCTAGCCGAAGGTTTCGCAAGAAGCCGATGTCAATTTGAATCCTTTTTAAACTACGACTGATCAAAACTGCAGATAGAAATGTCTGCATGCAATTGAAATACAACTTTCAACAGCGGATGTCTAGGCTCGTACATCGATGAAGAACGCTGCGAACTGCGATACGTAATGCGAATTGCAGAATTCAGT
>ASV_253
CAAAAAACTTTCCACGTGAACCGTTATAATTATGTTCTGTGCCTTCTCTCGGGAGGGCTGAACGAAGGTTGGCTGCAAATGTAGTTTATTCTGTATGCGCGGTCTTCCGATGTATTTTTAAACCCATTACTTAATACTGAACTATACTCCGAGAACGAAAGTTTTTGGTTTTAATCCATAACAACTTTCAGCAGTGGATGTCTAGGCTCGCACATCGATGAAGAACGCTGCGAACTGCGATACGTAATGCGAATTGCAGAATTCAGT
>ASV_254
CAAAAAAACTCATCCCACGTGAATTCGTACTGTTTGTTTTGTGTTATTTGTATGTATTTCTTTAACGAGTAATATGTACAGATAGCTAAACGAAGGTTTTGTTTTATATAAAACCGATGTACTTTTAAACCCCTTTATTTTATGTACGGCAAATTATACTGTAATCGTGAAAACGACTACTATTAATTTACAATACAACTTTCAACAGTGGATGTCTAGGCTCGCACATCGATGAAGAACGCTGCGAACTGCGATACGTAATGCGAATTGCAGAATTCAGT
>ASV_255
CCTCAAAACAAAAAGTCAATTGGGAAGGCAACTTCCCTTTTGTCAGTTCCGCGAACCGTATGTTTATTCGTGTATTTCAGTAATCGCTTGAAGGGGTGCTTGGAACTTAGTTTTCCTCTCTACCCTGATTCTGAATGCATATTTTTATCCACCAAATAACCTTTATTTCTGTTGGTATATTTCTACCACAGAGTAATCGTGACCTGCCTATCAAACTTATTGTAGTTGAGTGTCCTCGGACCTTGACATAAAAACAACCAAAACACTTTCAGCAATGGATGTCTTGGCTCCCACAACGATGAAGAACGCAGCGAAATGCGATACGTAATGCGAATTGCAAAATCCAGT
>ASV_256
CTAAACTTTTCCACGTGAACCGTATCAACCCTTTTAGTTGGGGGTCTTGTACCCTATCATGGCGAATGTTTGGACTTCGGTCCGGGCGAGTAGCTTTTTGTTTTAAACCCATTTCACAATTCTGATTATACTGTGGGGACGAAAGTCTCTGCTTTTAACTAGATAGCAACTTTCAGCAGTGGATGTCTAGGCTCGCACATCGATGAAGAACGCTGCGAACTGCGATACGTAATGCGAATTGCAGGATTCAGT
>ASV_257
CTAAAAAACTTTCCACGTGAACTGTCAAACCTGTTCTGTGCTTGTGCTGGGTCTACGTTTTCGGACGCGGACGCGGTGGAGGCTGAACGAAGGCTGGTTTCATTTTGTATGAGATCAGCTGATATATTTTTTCAAACCCCTTTTTTACAAAATGACTGATCAATACTGTGAGAACGAAAGTTCTTGCTTTAAACTAGATAACAACTTTCAGCAGTGGATGTCTAGGCTCGCACATCGATGAAGAACGCTGCGAACTGCGATACGTAATGCGAATTGCAGAATTCAGT
>ASV_258
CATAAAAACTTTCCACGTGAACCGTTACAATTATGTTCTGTGCTCTCTCTCGGGAGGGCTGAACGAAGGTAGTGCCGCATGTATGTGCGGTGTCTGCCGATGTACTTTTAAACCCATTACACTAATACTGAACTATACTCCGAGAACGAAAGTTTTTGGTTTTAATCAATAACAACTTTCAGCAGTGGATGTCTAGGCTCGCACATCGATGAAGAACGCTGCGAACTGCGATACGTAATGCGAATTGCAGAATTCAGT
>ASV_259
CTAAAAAACTTTCCACGTGAACTGTCGTTATTTGTTGTGTGTCTGCGCGTTGCTGGCGTGCGTTTGCTTACGCTTCGGTGTTTGCGAGTGCGTGCTTGCGGTGCGCGGACTGAACGAAGGTCGTGTTGCTGTGTGCCTGCTGCACTGCTGACTTTGCATTGATTTGCATGGTCTTGGCGGAGCGGCGGGTGCTGTGCGTGCGCGGCTGACTTACTTTTTCAAACCCCATACCTAACTTACTGATTATACTGTGAGAACGAAAGTTCTTGCTTTTAACTAGATAACAACTTTCAGCAGTGGATGTCTAGGCTCGCACATCGATGAAGAACGCTGCGAACTGCGATACGTAATGCGAATTGCAGAATTCAGT
>ASV_260
CAAAAAACACCCCACGTGAATGTACTCTTTATGAGGCTTGTGCTGCCCTTGTGGCAGCTAGCCGAAGGTTTCGCAAGAAGCCGATGTCAATTTGAATCCTTTTTAAACTACGACTGATCAAAACTGCAGATAGAAATGTCTGCATGCAATTGAAATACAACTTTCAACAGTGGATGTCTAGGCTCGCACACCGATGAAGAACGCTGAGAACTGCGATACGTAATGCGAATTGCAGAATTCAGT
>ASV_261
CTAAAAAACTTTCCACGTGAACTGTCAAACCTGTTCTGTGCTTGTGCTGGGTCTGCATTTTCGGACGCGGACGCGGCAGAGGCTGAACGAAGGTTGGTTTTCTTCTTGTGAGAGACCAGCTGATATATTTTTCAAACCCCTTTTTTACAAAATGACTGATGAATACTGTGAGAACGAAAGTTCTTGCTTTAAACTAGATAACAACTTTCAGCAGTGGATGTCTAGGCTCGCACATCGATGAAGAACGCTGCGAACTGCGATACGTAATGCGAATTGCAGAATTCAGT
>ASV_262
CAAAAAAACTTTCCACGTGAACCGTTGTAATTATGTTCTTGTGCTTTCCTTCGGGAAGGCTGAACGAAGGTGAGCCGCTTTATTTTTGTATTGCGGCTTGCCGATGTACTTTTCAAACCCATTTACTTAATACTGAACTATACTCCGAAAACGAAAGTCTTTGGTTTTAATCAATAACAACTTTCAGCAGTGGATGTCTAGGCTCGCACATCGATGAAGAACGCTGCGAACTGCGATACGTAATGCGAATTGCAGAATTCAGT
>ASV_263
CAAAAACTATCCACGTGAACCGTTAACCAAACAGAAAGGGTTGTCTTATTGGATGCGACGTTTAGGAGATACTTCTAAACATTTCATCGAGTAGGGCGACTGTCGAAGGTCGTGCGTTCGCCTATTGCGTAGCTTTTGTTGCGCTGTAAGCTTGAGCAAACGGCTGATTTATTCTTTTAAACCATACCTGAACCTACTGATTATACTGTGAGGACGAAAGTCCTTGCTTTTACTAGATAACAACTTTCAGCAGTGGATGTCTAGGCTCGCACATCGATGAAGAACGCTGCGAACTGCGATACGTAATGCGAATTGCAGAATTCAGT
>ASV_264
CAAAAACTATCCACGTGAACCGTTAAACAAACAGAAAGGGTTGTCCTATTTGATGCGATGTTTGGGAGATACTTGTTATTTTCTAGGCATTTCATTGAGTAGGTCGACTGTCGAAGGTCGGGCGTTCGCCTATAGTGTAGCTTTTGTTGCGCTGTAAGCTTGAGCAAACGGCTGATTTATTCTTTTAAACCATACCTAAACTTACTGATTATACTGTGAGGACGAAAGTCCTTGCTTTTACTAGATAACAACTTTCAGCAGTGGATGTCTAGGCTCGCACATCGATGAAGAACGCTGCGAACTGCGATACGTAATGCGAATTGCAGAATTCAGT
>ASV_265
CAAAACAAACAAAACTTAGTAGTGGCTTCGGCTGCGACTATCTACCTGTGGATTTTCAAACCAAACTGTGTGTGTTGCATACAGCACACGCACAGCTTTTTCCGAACTTTTTTGTTCGGGAGAAATTCCAAAAACCTTTTTAAAGCCGCTTGGCTTTATTCTTCCAATTCAACCTATTCAAACTGATCAAGTTGTTGTTCCTCGTGAATGACAAGAGCATGAATAATGCTTATACACTTTCAGCAACGGATGTCTTGGCTCCCACAACGATGAAGAACGCAGCGAAATGCGATACGTAATGCGAATTGCAGAATCCAGT
>ASV_266
CAAAAAACACCCCACGTGAATGTACTCTTTATGAGGCTTGTGCTGCCATTGTGGCAGCTAGCCGAAGGTTTCGCAAGAAGCCGATGTCAATTTGAATCCTTTTTAAACTACGACTGATCAAAACTGCAGATAGAAATGTCTGCATGCAATTGAAATACAACTTTCAACAGTGGATGTCTAGGCTCGCACACCGATGAAGAACGCTGCGAACTGCGATACGTAATGCGAATTGCAGAATTCAGT
>ASV_267
CAAAAAACACCCCACGTGAATGTACTCTTTATGAGGCTTGTGCTGCCCTTGTGGCAGCTAGCCGAAGGTTTCGCAAGAAGCCGATGTCAATTTGAATCCTTTTTAAACTACGACTGATCAAAACTGCAGATAGAAATGTCTGCATGCAATTGAAATACAACTTTCAACAGTGGATGTCTAGGCTCGCACACCGATGAAGAACGCTGCGAACTGCGATACGTAATGCGAATTGCAAAATCCAGT
>ASV_268
CTAAAAACTTTCCACGTGAACCGTTTAATATTGTTTTGTGCTTTGCGGAAACGTAAAGCTAAACGAAGGTCGAACTGAGTAGTACTTAGGTACGAAAGGATCCCGATGTATTTTTCAAACCCTTTTAATTATACTGAACTATACTCTAGGACGAAAGTCTTGGTTTTAATCCTAAACAACTTTCAGCAGTGGATGTCTAGGCTCGCACATCGATGAAGAACGCTGCGAACTGCGATACGTAATGCGAATTGCAGAATTCAGT
>ASV_269
CTTAAAACTATCCACGTGAACCGTTTGTACCAAGATTTGCGCCGAGATGTTTGTGCATGTTTGTTGTATCACTGTGTATTCGTACGCTGTGTGTGGCAAGTATGTATGGCGCTTGGCTGATCGAAGGTCGTCTCGCACTTGATTGTGTGTGTCGGCTGACTTATTTTTCAAACCCATTCTTAAATACTGATTATACTGTGAAGACGAAAGTCTTTGCTTTTACTAGATAACAACTTTCAGCAGTGGATGTCTAGGCTCGCACATCGATGAAGAACGCTGCGAACTGCGATACGTAATGCGAATTGCAGAATTCAGT
>ASV_270
CAAAAAACTTTCCACGTGAACCGTTGTAACTATGTTCTGTGCTCTCTCTCGGGAGAGCTGAACGAAGGTGGGCTGCTTAATTGTAGTCTGCCGATGTACTTTTAAACCCATTAAACTAATACTGAACTATACTCCGAAAACGAAAGTCTTTGGTTTTAATCAATAACAACTTTCAGCAGTGGATGTCTAGGCTCGCACATCGATGAAGAACGCTGCGAACTGCGATACGTAATGCGAATTGCAGAATTCAGT
>ASV_271
CAAACTTTAAACCTGAAGTTGATTACAGGCGCTTGTCGTTTGTTTTCCTTCTCTACCTGTGAAAATGTTTTAAACAAGGCGATTCACCGTATGGTGTTGAGCCTGATTTGCTCTCCTTCTGGGGCGAGCGAAAACTTTTCCAAACATTTTTTGAAGCCGGTTTCTGGCTTTGAACCAACCAAAACAACCACAAAAACTGAACTTGAGTGTGCTTCCTCTTCTTTGAGCAAGCATGTTTTGCAAAATAAAATAATGCATCACAAACACTTTCAGCAACGGATGTCTTGGCTCCCACAACGATGAAGAACGCAGCGAAATGCGATACGTAATGCGAATTGCAGAATCCAGT
>ASV_272
CTAAAAAACTTTCCACGTGAACTGTCGTTATTTGTTGTGTGTGTGCGCGTTGCTGGCGTGCGTGCGTTTGCTTACGCTTCGGTGTTTGCGAGCGTGCGCGTGCTGGCGGTGCGCGGACTGAACGAAGGTCGTGTGTTGCTGTGTGTGCCTGCTGCACCGCTGACTTTGCATTGATTTGCATGGTGTTGGCGGAGCGGCGGGTGTGCTGTGCGTGCGCGCGGCTGACTTATTTTTTCAAACCCGATACCTAAATGACTGATTATACTGTGAGAACGAAAGTTCTTGCTTTAAACTAGATAACAACTTTCAGCAGTGGATGTCTAGGCTCGCACATCGATGAAGAACGCTGCGAACTGCGATACGTAATGCGAATTGCAGAATTCAGT
>ASV_273
CTAAAAAAACTTTCCACGTGAACTGTCGTTATTTGTTGTGTGTGTGCGTGTTGGTAGCATGCGTGTTTGCTTACGCTTTGGTGTTTGCGAGTGTGTGTGTTGTCGGTGCGCAGACTGAACGAAGGTCGTGTGTTGCTGTGTGCCTGCTGTACTGCTGACTTTGCATTGATTTGCATGGTGTTGGCGGAGCGGCGGGTGCTGTTGCATGCGCGGCTGACCTATTTTTTTCAAACCCCATACCTAAATGACTGATTATACTGTGAGAACGAAAGTTCTTGCTTTTAACTAGATAACAACTTTCAGCAGTGGATGTCTAGGCTCGCACATCGATGAAGAACGCTGCGAACTGCGATACGTAATGCGAATTGCAGAATTCAGT
>ASV_274
CAAAAAAAACTTTCCACGTGAACTGTTGTAATTTAAGTTCTTGTGCTAACTGCCCTTCGGGGTGGATTGCTGAACGAAGGTGAGCTGCTTTATTGTGGCTTGCCGATGTACTTTTCAAACCCATTTTACTAAATACTGAACTATACTCCGAAAACGAAAGTCTTTGGTTTTAATCAATAACAACTTTCAGCAGTGGATGTCTAGGCTCGCACATCGATGAAGAACGCTGCGAACTGCGATACGTAATGCGAATTGCAGAATTCAGT
>ASV_275
CTAAAAACTCTCCACGTGAATGTACTCTTTATGAGGCTTGTGCTGCCCTTGTGGCAGCTAGCCGAAGGTTTCGCAAGAAGCCGATGTCAATTTGAATCCTTTTTAAACTACGACTGATCAAAACTGCAGATAGAAATGTCTGCATGCAATTGAAATACAACTTTCAACAGTGGATGTCTAGGCTCGCACACCGATGAAGAACGCTGCGAACTGCGATACGTAATGCGAATTGCAGAATTCAGT
>ASV_276
TTTAAAAAACTGTCCACGTGAACTGTAAGCAAGTCTAGCGCTGTGACTGAGCTGGTGTTTTCATTTTTGGACACTGGAACGGGAGTCAGCAGGACGAAGGTTGGTCTGTTGTAATGCAAGTTATGATGGACTAGCTGATGAACTTTTGTTTTTAAACCCTTACCTAAATACTGATTTATACTGTGGGGACGAAAGTCCTTGCTTTTACTAGATAACAACTTTCAGCAGTGGATGTCTAGGCTCGCACATCGATGAAGAACGCTGCGAACTGCGATACGTAATGCGAATTACAGAATTCAGT
>ASV_277
CAAAAAAAAACTTTCCACGTGAACCGTTGTAATTATGTTCTTGTGCTTTCCTTCGGGAAGGCTGAACGAAGGTGAGCCGCTTTATTTTTGTATTGTGGCTTGCCGATGTACTTTTCAAACCCATTTACTTAATACTGAACTATACTCCGAAAACGAAAGTCTTTGGTTTTAATCAATAACAACTTTCAGCAGTGGATGTCTAGGCTCGCACATCGATGAAGAACGCTGCGAACTGCGATACGTAATGCGAATTGCAGAATTCAGT
>ASV_278
CAAAAAACTTTCCACGTGAACCGTTGTAATTATGTTCTGTGCTCTCCCTCGGGAGGGCTGAACGAAGGTAGGCTGCTTTATTGTGGCCTGCCGATGTACTTTCAAACCCATTTACTTAATACTGAACTATACTCCGAAAACGAAAGTCTTTGGTTTTAATCAATAACAACTTTCAGCAGTGGATGTCTAGGCTCGCACATCGATGAAGAACGCTGCGAACTGCGATACGTAATGCGAATTGCAGAATTCAGT
>ASV_279
CAAAAAACTTTCCACGTGAACCGTTATAATTATGTTCTGTGCCTTCTCTTGGGAGGGCTGAACGAAGGTTGGCTGCAAATGTAGTTTATTCTGTATGCGCGGTCTTCCGATGTATTTTTAAACCCATTACTTAATACTGATCTATACTCCGAGAACGAAAGTTTTTGGTTTTAATCCATAACAACTTTCAGCAGTGGATGTCTAGGCTCGCACATCGATGAAGAACGCTGCGAACTGCGATACGTAATGCGAATTGCAGAATTCAGT
>ASV_280
CAAAAAAAACACCCCACGTGAATGTATTCTGTATAAGGTTTGTGCTGTGTTGGCTACTTGTAGACAACACGGCTAGCCGAAGGTTTCGTAAGGAACCGATGTTATTTTTAATCCCCTATAAAAATTTATTACTGATATTTAACAGCAATCAGAAATGATAGCTTAAAATTTAAATACAACTTTCAACAGCGGATGTCTAGGCTCGTACATCGATGAAGAACGCTGCGAACTGCGATACGTAATGCGAATTGCAGAATTCAGT
>ASV_281
CTAAAACAATTCCACGTGAACCGTTTGTATTTGTTGTGTGTTGTCAATATCAATTTTATATTGGTGTTGATGACTGAACGAAGGTATTATCCTTTGGATGATACTGATGTTATTTTAAACCATTTTCTAAATACTGATATCTACTCTATAGACGAAAGTCTGTAGTTTGTAAAGTAATAACAACTTTCAGCAGTGGATGTCTAGGCTCGCACATCGATGAAGAACGCTGCGAACTGCGATACGTAATGCGAATTGCAGAATTCAGT
>ASV_282
CAAAAAAACTATCCACGTGAACCGTTAATGCAAAGCTCTTGTTGGCTTGTTTGTTGGGAAGTGTTGGGAAAAGCTTGGAGATGTCTTCGGATATTTCTCGATGCGTAGTACTGGACATTCTGTCGAGCGAGTCGGCTAGCAACGAAGGTCGGGAGTTCGCTTGCGGACTGATGTGCGCTTGTCGCATGTCGGTCGAAAGGCTTGAGCAACCGGCTGATCTATTCCTTTTAAACCATACCTGAAGTACTGATTATACTGTGGGGACGAAAGTCCTTGCTTTTATTGACAACAACTTTCAGCAGTGGATGTCTAGGCTCGCACATCGATGAAGAACGCTGCGAACTGCGATACGTAATGCGAATTGCAGAATTCAGT
>ASV_283
CAAAAAAACTATCCACGTGAATGTATTCTTTATGAGGCTTGTGCTTTCGGGCTAGCCGAAGGTTTCGAAAGGAACCGATGTATTTTTAATCCCTTTTAATACTTTATGACTGATAAATGTAGCATTCAGAAATGATTGCTTGTAATTTCTATACAACTTTCAACAGTGGATGTCTAGGCTCGCACATCGATGAAGACCACAGCGAAATGTGATACGTAATGCGAATTGCAGAATTCAGT
>ASV_284
CAAAACAAACAAAACTTTTAGTAGTGGCTTCGGCTGCGACTAATCTCTACCTGTGGAATTTCAAACAACATTGTGACTGATCATTTTATTATGCTCAGTTGCTTTTCTCTCAAAGCCTTCGGGCCTTTGGAGATAATTCCAAAACAAACCTTTTAAAGCCGCTTGGCTTTATTCTTCCAATTCAACCTACAAAACTGATCAAGTTGTTGTTCCTCTCGAGGAGCGGCAAGAGCATGAATAATGCTTATACACTTTCAGCAACGGATGTCTTGGCTCCCACAACGATGAAGAACGCAGCGAAATGCGATACGTAATGCGAATTGCAGAATCCAGT
>ASV_285
CTTAATTCTAAGAATTCGAGCGGAGGCAACTCCCCTCGTCTTCGGTTACGTGGAACGAACTATTTCGGGTGGCTGGCCTCACCGCCTGACACCCACGCCGAGGGAGACTCACCTCTCCCGACGCCTATTTCTCATCCACTTGTTCACGCAAGTGCGATAACCCAACACAATCTGATTGTAACTCATCCAAAACAGTGCGTACTCCGTATGCGCTGCGTATAAGATGAAACGAAACTAACACTTTCAGCAACGGATGTCTTGGCTCCCACAACGATGAAGAACGCAGCGAAATGCGATACGTCATGCGAATTGCAAAATCCAGT
>ASV_286
CTCAATAATGCCTCGTTGCATGTCAGTCTTCATTGATTGCGTTGCAATGTAGGTATGACCCGCGAACTTTCTTTATTTTGGCCATTTCGTTTACGCAGACCGCCATTGCTTACGTGATGTGTGGGATGTAGAAATGGCTCAATTTATTTATTATCCACTGTTTCAGTGCGATGATTGCTTGATTACGAACTTATTATACTCTGCGCTTCGGCAACGAGTCAATAAAATAACGTATAAACACTTTCAGCAACGGATGTCTTGGCTCCCACAACGATGAAGAACGCAGCGAAATGCGATACGTCATGCGAATTGCAGAACCTAGT
>ASV_287
CTAAAAACAATCCACGTGAACCGTTCTATCTGTTTTGTGCTTGGATTATTTGATCAGCGCTTTTCGGAGCAATGATAAAGTAATCCCTGCTAAACCAAGGTCAATGCTTAGTACCTATTTTCTGGGAATTGCTTGATCGAACCTTTTAAACCATTCTATTATTCTGATTATACTGTGAAAACGAAAGTTTTTGCTTTTCAATCCATAGCAACTTTCAGCAGTGGATGTCTAGGCTCGCACATCGATGAAGAACGCTGCGAACTGCGATACGTAATGCGAATTGCAGAATTCAGT
>ASV_288
GATCCAAAACGCTCACTCAATTTGTTTTATGAAGTTGAGAGTTGGGGCAACCTGACTCTACCAGTGCTTTGCTTCACGGCAAAGCACTCACCTTTATACAAACCAAACCCATCGGAAACAACACCGTTTCGGCAAGCCATTTGTTTGTGTCATTTATTTGATCGAACAAAGTTATATCACAATGCTATACAACTTTTAGCAACGGATATCTTGGCTCTTGCGACGATGAAGAACGCAGCGAAATGCGATACGTAATGCGAATTGCAGAACGC
>ASV_289
CTAAAAAACTTCCATGTGAACCGTTCTACTTGTTTTGTGCGCGACTGCGAAAGCAGAAGTGCTGAACGAAGGTTAATGTTGGCGCAAGCTAGCATTGGCTGATGAACTTTTAAACCCCTTTATACCTAATTACTGATAAATACTCTAGGAACGAAAGTTCTTAGTTTTAATTAGACAACAACTTTCAGCAGTGGATGTCTAGGCTCGCACATCGATGAAGAACGCTGCGAACTGCGATACGTAATGCGAATTGCAGAATTCAGT
>ASV_290
CAAAAAAACTTTCCACGTGAACCGTTGTTGTATGGTTTTGTGCCGGCTCGTCTTCGGGCTTGCAGCTGGCTAAACAAAGCTTGTGTTGATTGATTTGGCTTCGGTCGAGTCTCCGCGAGCGCCCTTTTTAAACCCCTTTATACCTAAATACTGATTTATACTCCGAGAACGAAAGTTTTTGGTTTTAACTAGATAACAACTTTCAGCAGTGGATGTCTAGGCTCGCACAACGATGAAGAACGCTGCGAACTGCGATACGTAATGCGAATTGCAGGATTCAGT
>ASV_291
CTAAAAAACTTTCCACGTGAACTGTCGTTATTTGTTGTGTGTGTGCGCGTTGCTGGCGTGCGTTTGCTTACGCTTCGGTGTTTGCGAGTGCGCGCGTGCTGGCGGTGCGCAGACTGAACGAAGGTCGTGTGTTTGCTATGTGTGCCTGCTGCACCGCTGACTTTGCATTGATTTGCATGGTGTTGGCGGAGCGGCGGGTGTGCTATGCGTGCGCGCGGCTGACTTATTTTTTCAAACCCGATACCTAAATGACTGATTATACTGTGAGAACGAAAGTTCTTGCTTTAAACTAGATAACAACTTTCAGCAGTGGATGTCTAGGCTCGCACATCGATGAAGAACGCTGCGAACTGCGATACGTAATGCGAATTGCAGAATTCAGT
>ASV_292
CTAAAAAACTTTCCACGTGAACTGTCATTATTTGTTGTGTGTCTGTGCGTTGTTGGCATGCATTTGCTTACACTTTGGTGTTTGCGAGTGCGTGTTGGCAGTGTGCGGACTGAACGAAGGTTGTGTGTTGTTATGTGTCTGCTGCACTGCTGACTTTGCATTCATTTGTATGGTCTTGGCGGAGTGGCGGGTACTGTGCATGCACAGCTGACTTATTTTTTCAAACCCCATACCTAAATGACTGATTATACTGTGAGAACGAAAGTTCTTGCTTTAAACTAGATAACAACTTTCAGCAGTGGATGTCTAGGCTCGCACATCGATGAAGAACGCTGCGAACTGCGATACGTAATGCGAATTGCAGAATTCAGT
>ASV_293
CTAAAAAACTATCCACGTGAACCGTTAAGCAAACAAGTTAAGGCAGGCGCGATTGGTGGTGCGTCTGGGAAGCGCTTGTCGATATTCGATCGGATCGGATATTGTCGGGCGTCGTCCTGGACACGCTGTCGATCGGAGTCGGCTAAACGAAGGTCGGGCGTTCGCTATCGGAGCGATGTGCGCGTTGTCGCACGTTGCTGCAATGGCTCGAGCAAGCGGCTGATTTATGTCTTTCAAACCATACTTGACGTACTGATTATACTGTGAGGACGAAAGTCCTTGCTTTTACTAGATAACAACTTTCAGCAGTGGATGTCTAGGCTCGCACATCGATGAAGAACGCTGCGAACTGCGATACGTAATGCGAATTGCAGAATTCAGT
>ASV_294
CTAAAAAACTTTCCACGTGAACTGTCAAACCTGTTCTGTGCTTGCGCTGGGTCTGCGTTTTCGGACGCGGACACGGTGGAGGCTGAACGAAGGTTGGTTTTCTTCTTGTGAGAGACCAGCTGATATATTTTTCAAACCCCTTTTTTACAAAATGACTGATCAATACTGTGAGAACGAAAGTTCTTGCTTTAAACTAGATAACAACTTTCAGCAGTGGATGTCTAGGCTCGCACATCGATGAAGAACGCTGCGAACTGCGATACGTAATGCGAATTGCAGAATTCAGT
>ASV_295
CTAAAAACTTTCCACGTGAACCGTTAAAATTTGTTTAGTGCCTTGCGGAAACGTAAGGCTGAACGAAGGTCGAGTGTAAAAGCTCTTCCGATGTATTTTTCAAACCCTTTTACTTAATACTGATCTATACTCCGAAGATGAAAGTCTTTAGTTTTAATCAATAACAACTTTCAGCAGTGGATGTCTAGGCTCGCACATCGATGAAGAACGCTGCGAACTGCGATACGTAATGCGAATTGCAGAATTCAGT
>ASV_296
CTAAAAAACTTTCCACGTGAACTGTCGTTATTTGTTGTGTGTCTGCGCGTTGCTGGCGGGTGCGAGCCGGATGCGGAGGCTGAACGAAGGTCGAGTTGCTTTGCTCTCGGCTGACTTATTTTTCAAACCCAATACCAAACTTACTGATTATACTGTGAGAACGAAAGTTCTTGCTTTTAACTAGATAACAACTTTCAGCAGTGGATGTCTAGGCTCGCACATCGATGAAGAACGCTGCGAACTGCGATACGTAATGCGAATTGCAGAATTCAGT
>ASV_297
CATAAAACTTTCCACGTGAACCGTTAAAATTATGTTCTGTGCCTTCTCTCGGGAGGGCTGAACGAAGGTGGCCTGCGATGCTTTATTGCGTTGCGGACTGCCGATGCTTTTTCAAACCCATTACCTAATACTGATCTATACTCCTAAAACGAAAGTTTTTGGTTTTAATCCATAACAACTTTCAGCAGTGGATGTCTAGGCTCGCACATCGATGAAGAACGCTGCGAACTGCGATACGTAATGCGAATTGCAGAATTCAGT
>ASV_298
GATCCAAAGTATCGTCCACTCACTCAACCGCGTGTCCGCGCAGTCAATGTGCGGCGCGCCCCCTGTACTTATTCCCCATTTCACAACATCGTGAACCAGAAAGGACACCCAGTGGCTGCCTCACGGCGCCCCCACTCGGAATGACCCTTCTCTGTGCGCAGCGGTGCGCGCGCGTAAAAGCGCGTGCCCGCGTGACGCCGAGAGAACACGTAATCCAAACGTCTCACAACTTTTGGCAACGGATATCTTGGCTCTTGCGACGATGAAGAACGCAGCGAAATGCGATACGTAATGCGAATTGCAGAACGC
>ASV_299
CAAAAATCCTTTCCACGTGAACTGTCTTACGAGATTCGCGCCGTGACGCGTGTTGGCGCTGTGTGTGTATGTCTGTGTCTTCTTTCGGGGAGATGTGGATTGTGTGCGCATGGTGCTGACCGCGTGGGTCGGCTGATCGAAGGTCGCTTTGTGCTGTATAGTGCGGAGTGGCTGACTTATTCTTTCAAACCCATTACTCAATACTACTGATTCATACTGTGAGGACGAAAGTCTTTGCTTTTACTAGATAACAACTTTCAGCAGTGGATGTCTAGGCTCGCACATCGATGAAGAACGCTGCGAACTGCGATACGTAATGCGAATTGCAGAATTCAGT
>ASV_300
CAAAAAACACCCCACGTGAATGTACTCTTTATGAGGCTTGTGCTGCCCTTGTGGCAGCTAGCCGAAGGTTTCGCAAGAAGCCGATGTCAATTTGAATCCTTTTTAAACTACGACTGATCAAAACTGCAGATAGAAATGTCTGCATGCAATTGAAATACAACTTTCAACAGTGGATGTCTAGGCTCGCACACCGATGAAGAACGCTGCGAACTGCGATACGTAATGCGAATTGCGGGATTCAGT
>ASV_301
CAAAACAAACAAACTTTTAGTAGTGGCTTCGGCTGCGACTAATCTCTACCTGTGGAATTTCAAACAACATTGTGACTGATCATTCAGTTGCTTTTCTCTCAAAGCCTTCGGGCTTTTGGAGATAATTCCAAAAACAACCTTTTAAAGCCGCTTGGCTTTATTCTTCCAATTCAACCTACAAAACTGATCAAGTTGTTGTTCCTCTCGAGGAGCGGCAAGAGCATGAATAATGCTTATACACTTTCAGCAACGGATGTCTTGGCTCCCACAACGATGAAGAACGCAGCGAAATGCGATACGTAATGCGAATTGCAGAATCCAGT
>ASV_302
CTAAAAAACTTTCCACGTGAACTGTCAAACCTGTTCTGTGCTTGTGCTGGGTCTGCGTTTTCGGACGCGGACGCGGCGGAGGCTGAACGAAGGCTGGTTTCATTTTGTATGAGATCAGCTGATATATTTTTTCAAACCCCTTTTTACAAAATGACTGATCAATACTGTGAGAACGAAAGTTCTTGCTTTAAACTAGATAACAACTTTCAGCAGTGGATGTCTAGGCTCGCACATCGATGAAGAACGCTGCGAACTGCGATACGTAATGCGAATTGCAGAATTCAGT
>ASV_303
CAAATCTCGGGGGTCTCACGACACCCGTTTTCGTTCCGAGGACCGAGTCTGTTTTCTGGGGAGTGTTTCGGCACGACCCACATTTTACATCCGCTTGAGCAATCGAGTGTGATAACCGCCAAACATTTTGATCGTGACGATTCATAAGGCGGTGCTAACCCCACCGCCGTGACATGAAACGTAAACAACACTTTCAGCAACGGATGTCTTGGCTCCCACAACGATGAAGAACGCAGCGAAATGCGATACGTCATGCGAATTGCAAGATCCAGT
>ASV_304
CAAAAAACACCCCACGTGAATGTACTCTTTATGAGGCTTGTGCTGCCCTTGTGGCAGCTAGCCGAAGGTTTCGCAAGAAGCCGATTTCAATTTGAATCCTTTTTAAACTACGACTGATCAAAACTGCAGATAGAAATGTCTGCATGCAATTGAAATACAACTTTCAACAGTGGATGTCTAGGCTCGCACACCGATGAAGAACGCTGCGAACTGCGATACGTAATGCGAATTGCAGAATTCAGT
>ASV_305
CTAAAAACTTTCCACGTGAACCGTATCAACCCAATTAATTGGGGGTTTAATTGGCGGCGGCTGCTGGCATATTGCTGGCTGGCTGCTGCTAAGCGAGCCCTATCATGGCGAGCGCTTGGGCTTCGGTCGGAGCTAGTAGCTTTTATTTTAAACCCATTCTTAATTACTGAATATACTGTGGGGACGAAAGTCTCTGCTTTTAACTAGATAGCAACTTTCAGCAGTGGATGTCTAGGCTCGCACATCGATGAAGAACGCTGCGAACTGCGATACGTAATGCGAATTGCAGGATTCAGT
>ASV_306
CAAAACAACAAAACTTTTAGTAGTGGCTTCGGCTGCGACTAATCTCTACCTGTGGAATTTCAAACAACATTGTGACTGATCATTCAGTTGCTTTTCTCTCAAAGCCTTCGGGCTTTTGGAGATAATTCCAAAAACAACCTTTTAAAGCCGCTTGGCTTTATTCTTCCAATTCAACCTACAAAACTGATCAAGTTGTTGTTCCTCTCGAGGAGCGGCAAGAGCATGAATAATGCTTATACACTTTCAGCAACGGATGTCTTGGCTCCCACAACGATGAAGAACGCAGCGAAATGCGATACGTAATGCGAATTGCAGAATCCAGT
>ASV_307
CTAAAAAACTATCCACGTGAACCGTTAAGCAAACAAGTTAAGGCAGGCGCGATTGGTGGTGCGTCTGGGAAGCGCTTGTCGATATTCGATCGGATATTGTCGGGCGTCGTCCTGGACACGCTGTCGAGCGGAGTCGGCTAAACGAAGGTCGGGCGTTCGCTATCGGAGCGATGTGCGCGTTGTCGTACGTTGCTGCAATGGCTCGAGCAAGCGGCTGATTTATGTCTTTCAAACCATACCTGACGTACTGATTATACTGTGAGGACGAAAGTCCTTGCTTTTACTAGATAACAACTTTCAGCAGTGGATGTCTAGGCTCGCACATCGATGAAGAACGCTGCGAACTGCGATACGTAATGCGAATTGCAGAATTCAGT
>ASV_308
CTAAAAAACTTTCCACGTGAACTGTCTGTATTTGTTTTGTGTCTGCGTGTTGCTGGCGTGCGTTTGCTTGTGCTTCGGCGTTTGCGAGTGCGTGTTGGTGATGCGCGGACTGAACGAAGGTTGTGTTGCTGTGTGCCTGCTGCACTGCTGACTTTGCATTAAGTTGTATCGTCTTGGCGGAGCAGCGGGTGCTGATGCGACCGGCTGACTTATTTTTTCAAACCCCATACCTAAATTACTGATTATACTGTGAGAACGAAAGTTCTTGCTTTTACTAGATAACAACTTTCAGCAGTGGATGTCTAGGCTCGCACATCGATGAAGAACGCTGCGAACTGCGATACGTAATGCGAATTGCAGAATTCAGT
>ASV_309
CTCAAGTCCACTGGCCTCGGCTGGTGGCAATATCGAAACGACCGTCTGGCAACAGATGGGCGTTTTGAGTCCCGCGGACCTTTACATTTATGGAGACTTAATTGTTTCCCAAGTTAAAACCCCGTTTTGTGATGGTTAACTCTTGTCATAAAATATGAACCATGAATCTCTTACTCTGGAGAAACTACCGGCTTCGGTCGACAAGTACTCTGGCTAAAGAACAATGTCAAAACACTTTCAGCAATGGATGTCTTGGCTCCCACACCGATGAAGAACGCAGTGAAATGCGATACGTCATGCGAATTGCAAAATCAGT
>ASV_310
CAAAAAACTTTCCACGTGAACCGTTATAATTATGTTCTGTGCCTTTTCTCGGGAGGGCTGAACGAAGGTTGGCTGCAAATGTAGTTTATTCTGTATGCGCGGTCTTCCGATGTATTTTTAAACCCCTTACTTAATACTGAACTATACTCCGAGAACGAAAGTTTTTGGTTTTAATCCATAACAACTTTCAGCAGTGGATGTCTAGGCTCGCACATCGATGAAGAACGCTGCGAACTGCGATACGTAATGCGAATTGCAGAATTCAGT
>ASV_311
CCTCAAAACAAAAAGTCAATTGGGAAGGCAACTTCCCTTTTGTCAGTTCCGCGAACCGTATGTTTATTCGTGTATTTCAGTAATCGCTTGAAGGAGTGCTTGGAACTTAGTTTTCCTCTCTACCCTGATTCTGAATGCATATTTTTATCCACCAAATAACCTTTATTTCTGTTGGTATATTTCTACCACAGAGTAATCGTGACCTGCCTATCAAACTTATTGTAGTTGAGTGTCCTCGGACCTTGACATAAAAACAACCAAAACACTTTCAGCAATGGATGTCTTGGCTCCCACAACGATGAAGAACGCAGCGAAATGCGATACGTAATGCGAATTGCAAAATCCAGT
>ASV_312
CAAAAAAACTCTTCCACGTGAAACTATACTGTGCAGTTTTTTGCCTATTCGCCTGTATGGGCGTCTAAGGGCTGAACGAAGGTCGTCTTGTACGACCGATGAACTTTATAAACCCATCATATCGTTGTTACAATTAATATTGCAGCAAACGAAAGTTTCTGCTCTAAATTTGATACAACTTTCAACAGTGGATGTCTAGGCTCGCACATCGATGAAGAACGCTGCGAACTGCGATACGTAATGCGAATTGCAAGATTCAGT
>ASV_313
CAAAAAACACCCCACGTGAATGTACTCTTTATGAGGCTTGTGCTGCCCTTGTGGCAGCTAGCCGAAGGTTTCGCAAGAAGCCGATGTCAATTTGAATCCTTTTTAAACTACGACTGATCAAAACTGCAGATAGAAATGTCTGCATGCAATTGAAATACAACTTTCAACAGTGGATGTCTAGGCTCCCACAACGATGAAGAACGCAGCGAAATGCGATACGTAATGCGAATTGCAGAATCCAGT
>ASV_314
CTAAAAAACTTTCCACGTGAACTGTCAAACCTGTTCTGTGCTTGTGCTGGGTCTGCGTTTTCGGACGCGGACGCGGCGGAGGCTGAACGAAGGCTGGTTTCATTTTGTATGAGATCAGCTGATATATTTTTCAAACCCCTTTTTTACAAAATGACTGATCAATACTGTGAGAACGAAAGTTCTTGCTTTAAACTAGATAACAACTTTCAGCAGTGGATGTCTAGGCTCGCACATCGATGAAGAACGCTGCGAACTGCGATACGTAATGCGAATTGCAGAATTCAGT
>ASV_315
CAATTCGGGGTCTCACGACCCCGGCAACGTCACGTGGAACGAGTCTGTTTTATGGGAAGCACGGCGCAAGTCGGCGCGACCCACCATTTCATCCGCTTGAGCAATCAAGTGTGATACCGCCAAACATTTTGATCGTGACGATTCATAGGCCAGTGCCGTCATACGCACCAGCCGTCCAATGAAACGTAAACAACACTTTCAGCAACGGATGTCTTGGCTCCCACAACGATGAAGAACGCAGCGAAATGCGATACGTCATGCGAATTGCAAGATCCAGT
>ASV_316
CAATTCGGGGTCTCACGACCCCGGCAACGTCACGTGGAACGAGTCTGTTTTATGGGAAGCACGGCGCAAGTCGGCGCGACCCACCATTTCATCCGCTTGAGCAATCAAGTGTGATACCGCCACACATTTTGATCGTGACGATTCATAGGCCAGTGCCGTCACACGCACCAGCCGTCCAATGAAACGTAAACAACACTTTCAGCAACGGATGTCTTGGCTCCCACAACGATGAAGAACGCAGCGAAATGCGATACGTCATGCGAATTGCAAGATCCAGT
>ASV_317
CAAAAAAACTGTCCACGTGAATGTATTCTTTATGAGGCTTGTGCTCTTTTTGGGCTAGCCGAAGGTTTCGAAAGGAACTGATGTAATTTTTAATCCCTTTATACTTAATGACTGATAACACTGAGCATTCAGAAATGACTGCTTGTAAATTTATATACAACTTTCAGCAGTGGATGTCTCGGCTCGCACATCGATGAAGACCACAGCGAACTGTGATACGTAATGCGAATTGCAGAATTCAGT
>ASV_318
CATAAAAACTTTCCACGTGAACCGTTAAAATTATGTTCTGTGCCTTCTCTCGGGAGGGCTGAACGAAGGTGGACTGCGATGCTTTATTGCGTCCGGACTGCCGATGCTTTTTCAAACCCATTACCTAATACTGATCTATACTCCTAAAACGAAAGTTTTTGGTTTTAATCCATAACAACTTTCAGCAGTGGATGTCTAGGCTCGCACATCGATGAAGAACGCTGCGAACTGCGATACGTAATGCGAATTGCAGAATTCAGT
>ASV_319
CTAAAAACTTTCCACGTGAACCGTTGCAAAAATGTTTTGTGCTGTCGTGTCTTGTATACGATAGCTGAACGAAGGTGCCGTTAAACGCACCGATGCTCTTTTAAACCATTTCTAAATTACTGATTGATACTCCTAGGACGAAAGTCTTTGGTTTGAATCCTAAACAACTTTCAGCAGTGGATGTCTAGGCTCGCACATCGATGAAGAACGCTGCGAACTGCGATACGTAATGCGAATTGCAGAATTCAGT
>ASV_320
GATCCAAAACGCTCACTCAATACCACAACTTCACTGTTGCAGCCACTCGTTGGCCGCAGCACTGTAATTCACCCCCCTTTTCAAACTCCCATGAGGATACCGAAGCAACTTCGGCAAGACCCTGGGTGTGGTGGTGTCGGTGCAGGTGTGCAGTCAGCGGGTTCACCCCCGCCGGCGGCGCCCTTGAGCCAGCTCCATCCCTCAGAACCATATCACAATGCTTTACAACTTTTAGCAACGGATATCTTGGCTCTTGCGACGATGAAGAACGCAGCGAAATGCGATACGTAATGCGAATTGCAGAACGC
>ASV_321
CAAAAAACACCCCACGTGAATGTACTCTTTATGAGGCTTGTGCTGCCCTTGTGGCAGCTAGCCGAAGGTTTCGCAAGAAGCCGATGTCAATTTGAATCCTTTTTAAACTACGACTGATCAAAACTGCAGATAGAAATGTCTGCATGCAATTGAAATACAACTTTCAACAGTGGATGTCTAGGCTCGCACACCGATGAAGAACGCTGCGAACTGCGATACGTAATGCGAATTGCAGAACCCGT
>ASV_322
CAAAAAAACTTTCCACGTGAACCGTTAAAATTATGTTCTGTGCCTTCTCTCGGGAGGGCTGAACGAAGGTGGACTGCGATGCAATTTCGGTTGTGTTGCGGGCTGCCGATGTATTTTTCAAACCCATTAACTAATACTGATCTATACTCCTAAAACGAAAGTTTTTGGTTTTAATCCATAACAACTTTCAGCAGTGGATGTCTAGGCTCGCACATCGATGAAGAACGCTGCGAACTGCGATACGTAATGCGAATTGCAGAATTCAGT
>ASV_323
CAAAACAAACAAACTTTTAGTAGTGGCTTCGGCTGCGACTAATCTCTACCTGTGGAATTTCAAACAACATTTGTGACTGATCATTCAGTTGCTTTTCTCTCAAAGCCTTCGGGCTTTTGGAGATAATTCCAAAAACAACCTTTTAAAGCCGCTTGGCTTTATTCTTCCAATTCAACCTACAAAACTGATCAAGTTGTTGTTCCTCTCGAGGAGCGGCAAGAGCATGAATAATGCTTATACACTTTCAGCAACGGATGTCTTGGCTCCCACAACGATGAAGAACGCAGCGAAATGCGATACGTAATGCGAATTGCAGAATCCAGT
>ASV_324
CAAAAAACACCCCACGTGAATGTATTCTGTATGAGGCTTTGTGTTGCTCTTCGGAGCGACTAGCCGAAGGTTTCGCAAGAAACCGATGTATTTTTAATCCCTTTTAAAAAATGACTGATCAAAAACTGCAGACAGAAATGTGTGCATTCAATTGAAATACAACTTTCAACAGTGGATGTCTAGGCTCGCACACCGATGAAGAACGCTGCGAACTGCGATACGTAATGCGAATTGCAGAATTCAGT
>ASV_325
CAATCTCGGGGAGCAATCCTCGATTCCGTTACGTGGAACGAATTATTTCTGGGGAAGTGGCCTTCGTGTCACGACCTCTTTTTTATATCCGCTTGAGCAATCAAGTGTGATAGACCAACACATTCTGATAGTGACGATTCATAAGGCGGAAGTACCTTCTGCCGTAATCATGAAACGTAAACAACACTTTCAGCAACGGATGTCTTGGCTCCCACAACGATGAAGAACGCAGCGAAATGCGATACGTCATGCGAATTGCAAAATCCAGT
>ASV_326
CAAACAAACACAAACCGAAAGTTGGAGGATGAGAATTCAGTTCTGGTTCTGGTTCTCCTTCTTTTCTACCTGTGGACTCATTTCCAATCTTATCACAATTGTCAGCAATTGGCATATTGTGTGTGTATCAACACAAACTGTTTTTCAGCCTGCAACTTTCTGTTGGCTAAACAAACAACACCCAAAACAACCCAAACTGAACCGAAACAAGTGATGTAATAATGTCTATTATACACTTTCAGCAACGGATGTCTTGGCTCCCACAACGATGAAGAACGCAGCGAAATGCGATACGTAATGCGAATTGCAGAACCCGT
>ASV_327
TCTAAACGGAAAGATGGGCTCAACAACCCCGTCTTTTTGCGTCCCGAGTACCGAATACATTGCCGGAGTGTCGTCTCGTGCACCCCGAGTAGCTGTCTCGACATGCTACAGACCTTTCTTTAACCCTTGTCATGAAATTTCATAAACGAAAACTAATGTACAACACATTCAGCAACGGATGTCTTGGCTCCCACAACGATGAAGAACGCAGCGAAATGCGATACGTCATGCGAATTGCAAAATCCAGT
>ASV_328
CAAAAAACAACTTTCCACGAGAACATGTACTGGACTTAAGAAGTTTGGCTCCCGTAACACGGAGCTAAACGATGTGTATACTCCCTTTAATTAATTTACTGATGAAATAACCCGGTAGAGTGAAAACTTTGCTGTATAATTTCTATACAACTTTCAACAGTGGATGTCTAGGCTCGCACATCGATGAAGAACGCTGCGAACTGCGATACGTAATGCGAATTGCAGAATTCAGT
>ASV_329
CTAAAAAAACTTTCCACGTGAACTGTCGTTATTTGTTGTGCGCTCTCTGCGGTGCCGGTGGCGTCTGCTGGCTTTGTTGCTGGCGGGTGCGAGCCGGATGCGGAGGCTGAACGAAGGTCGAGTTGCTTTGCTCTCGGCTGACTTATTTTTCAAACCCAATACCAAACTTACTGATTATACTGTGAGAACGAAAGTTCTTGCTTTGAACTAGATAACAACTTTCAGCAGTGGATGTCTAGGCTCGCACATCGATGAAGAACGCTGCGAACTGCGATACGTAATGCGAATTGCAGAATTCAGT
>ASV_330
CAATCTCGGGGTCATTTCGGTGATCCCGTTTCCGTTACGTGGAAACAACTTCTATTTCTGGGGAGTTTAACCACTCGCCCATCTCCGAAGGCGTGTCTGACCCACACACCCGAGGAACCATTTTCATCCGCTTGAGCAATCAAGTGTGATACACCAAAACATCATGATCGTGACGATTCATAGGTGCTGTGGTCTCAACCACCCAGTGCCGTGCTATGAAACGTAAATAACACTTTCAGCAACGGATGTCTTGGCTCCCACAACGATGAAGAACGCAGCGAAATGCGATACGTCATGCGAATTGCAAAATCCAGT
>ASV_331
CATAAAAAACTTTCCATGTGAACCGTTCTACACGTTTGTACTTCGCTGAGGCTGCTGACTTGCTTTCGGGTGAGATGGCGGACGACGCTTGAGGTATACGAAGGTTGGCTTTGTTGTCTTTATTGATGACGAGGCTGACTGATGAACTTTCAAACCCCTTACCTAATTACTGATTTATACTCCGAGAACGAAAGTTCTTGGTTTTATTAGACAACAACTTTCAGCAGTGGATGTCTAGGCTCGCACATCGATGAAGAACGCTGCGAACTGCGATACGTAATGCGAATTGCAGAATTCAGT
>ASV_332
CTAAAAAATTTCCACGTGAACCGTTTCAACCAAAAAAATTTGGGGGTCTTGTTTGGCGGCGGCTGCTGGCTTTATTGCTGGCGGCTGCTGCTGGACGAGCCCTAACGCGAAAGTTTAGACTTCGGTCTGGGCTAGTAGCTTTATTTTAAACCCATTCCTTAATACTGAATATACTGTGGGGACGAAAGTCTCTGCTTTTAACTAGATAGCAACTTTCAGCAGTGGATGTCTAGGCTCGCACATCGATGAAGAACGCTGCGAACTGCGATACGTAATGCGAATTGCAGGATTCAGT
>ASV_333
CTAAAAAACTTTCCACGTGAACTGTCTGTATTTGTTTTGTGTCTGCGCGTTGCTGGCGTGCGTTTGCTTGTGCTTCGGCGTTTGCGAGTGCGTGTTGGTGGTGCGCGGACTGAACGAAGGTTGTGTTGCTGTGTGCCTGCTGCACTGCTGACTTTGCATTAAGTTGTATCGTCTTGGCGGAGCAGCGGGTGCTGATGGGACCGGCTGACTTATTTTTTCAAACCCCATACCTAAATTACTGATTATACTGTGAGAACGAAAGTTCTTGCTTTTACTAGATAACAACTTTCAGCAGTGGATGTCTAGGCTCGCACATCGATGAAGAACGCTGCGAACTGCGATACGTAATGCGAATTGCAGAATTCAGT
>ASV_334
CAAAAAACACCCCACGTGAATGTACTCTTTATGAGGCTTGTGCTGCCCTTGTGGCAGCTAGCCGAAGGTTTCGCAAGAAGCCGATGTCAATTTGAATCCTTTTTAAACTACGACTGATCAAAACTGCAGATAGAAATGTCTGCATGCAATTGAAATACAACTTTCAACAGTGGATGTCTAGGCTCGCACACCGATAAAGAACGCTGCGAACTGCGATACGTAATGCGAATTGCAGAATTCAGT
>ASV_335
CAAAAAACACCCCACGTGAATGTACTCTTTATGAGGCTTGTGCTGCCCTTGTGGCAGCTAGCCGAAGGTTTCGCAAGAAGCCGATGTCAATTTGAATCCTTTTTAAACTACGACTGATCAAAACTGCAGATAGAAATGTCTGCATGCAATTGAAATACAACTTTCAACAGTGGATGTCTAGGCTCGCACACCGATGAAGAACGATGCGAACTGCGATACGTAATGCGAATTGCAGAATTCAGT
>ASV_336
CAAAAAACTTTCCACGTGAACCGTTGTAATTTTGTTTTGTGCCTTCTTTCGGGAGGGCTAAACGAAGGTTGTCCGCAAGTGTAGTTAATTCTGTACGCGCGGTCTTCCGATGTCTTTTTAAACCCATTACTTAATACTGATCTATACTCCGAGAACGAAAGTTTTTGGTTTTAATCCATAACAACTTTCAGCAGTGGATGTCTAGGCTCGCACATCGATGAAGAACGCTGCGAACTGCGATACGTAATGCGAATTGCAGAATTCAGT
>ASV_337
CTAAAAACTTTCCACGTGAACCGTTACCGAATCTGTTTTGTGCTTCGCTGAAGCGGCGCTCTGCATTATGTGCTAGGTGCTGCCAAGGCTTGAGGCTGAACGAAGGGGAGCTCGATTTTGTGGCGCGGCTTCGGCTGTGTCGTTGGATAGAGCGAACCGATGTTTATTTTAAACCATTTCTTAATACTGATCTATACTCCTAGGACGAAAGTCTTTGGTTTTAATTCCAACAACTTTCAGCAGTGGATGTCTAGGCTCGCACATCGATGAAGAACGCTGCGAACTGCGATACGTAATGCGAATTGCAGAATTCAGT
>ASV_338
CAATCTCGGGGTCATTTCGGTGATCCCGTTTCCGTTACGTGGAAACAACTACTATTTCTGGGGAGTTTAACCACTCGCCCATCTCCGAAGGCGTGTCTTATACACACACCCGAGGAACCATTTTCATCCGCTTGAGCAATCAAGTGTGATACACCAACACATCATGATCGTGACGATTCATAGGTGCTGTGGTCTCAACCACCCAGTGCCGTGCTATGAAACGTAAATAACACTTTCAGCAACGGATGTCTTGGCTCCCACAACGATGAAGAACGCAGCGAAATGCGATACGTCATGCGAATTGCAAAATCCAGT
>ASV_339
CTTAACAAATTGAATGCGAGCGGGGCCTCAACCCCTCCGCTCGTCTTCGGTTACGTGGACCCCCTTTTGGGCGGAGCTCGTCTCTGCCACGCCGACGGAGCTAGATTACATTCTATCTCCCGACGCACCATTTCCATCCACTTGTTCACGCAAGTGCGATACCAACACAATCTGATTGAAACTCATCCAAACGGGCGTTCGCAAGAACCGCCTGACTAAGATGAAACGAAACTAACACTTTCAGCAACGGATGTCTTGGCTCCCACAACGATGAAGAACGCAGCGAAATGCGATACGTCATGCGAATTGCAGAATCCAGT
>ASV_340
CCGGGATCCACGATCTTGCTCCTATGGTTAATTGTTGGGCCCTTTGAGGGTGGGCCTTAGGTGCGCTTAAGGATTTTTTTCCTGTTTCATGTAGCTTTACTTATTTTTTTGCCTGGGTAAATTGGATTATTATTACAACTTTCAGCAATGGATGTCTAGGCTCTCACAACGATGAAGAACGCAGCGAAATGCGATACGTTATGCGAATTGCAATACCTCGT
>ASV_341
CAATCTCGGGCGTCTCACGATGCCCGTGTCAGTCACGTGGAACGAGTCTGTTTCTGGGAAGTGCGTGCTCTCGGGCCGCACGACCCTCATTTTCATCCGCTTGAGCAATCAAGTGTGATACCGCCAAACATTTTGATCGTGACGATTCATAAGGCGTGTCTGACACGCCGTGACTATGAAACGTAAACAACACTTTCAGCAACGGATGTCTTGGCTCCCACAACGATGAAGAACGCAGCGAACTGCGATACGTCATGCGAATTGCAAGATCCAGT
>ASV_342
CAAAAAACACCCCACGTGAATGTACTCTTTATGAGGCTTGTGCTGCCCTTGTGGCAGCTAGCCGAAGGTTTCGCAAGAAGCCGATGTCAATTTGAATCCTTTTTAAACTACGACTGATCAAAACTGCAGATAGAAATGTCTGCATGCAATTGAAATACAACTTTCAACAGTGGATGTCTAGGCTCGCAAACCGATGAAGAACGCTGCGAACTGCGATACGTAATGCGAATTGCAGAATTCAGT
>ASV_343
CTAAAAATCTTTCCACGTGAACCGTCAAAAAACGTTTTATGCTTCGCTGTTTTTGCGTGCGTTTCTTTATTGAAGTGCGTGCAGGAATGGCTTGAGGCTGAACAGAAGGTTGATTTGCACCTTTTCGAAGGAGCGAGTTAGCTGATTTATTTTTCAAACCCATTACACAATTTACTGATTATACTGTAGGAACGAAAGTTCCTGCTTTTACTAGATAACAACTTTCAGCAGTGGATGTCTAGGCTCGCACATCGATGAAGAACGCTGCGAACTGCGATACGTAATGCGAATTGCAGAATTCAGT
>ASV_344
CAAAAAATTTCCAACGTGAATGTATTCTTTATAAGGTTTGTGCTTTACGCAAGTAAGGCTAACCGAAGGTTTCGAAAGGAACCGATGTATTTTTAATCCCTTTTAAACAAATTACTGAAACAAATAGCAGTCAGAAATGATTGCTTGAAATTGAAATACAACTTTCAACAGCGGATGTCTAGGCTCGCACATCGATGAAGAACGCTGCGAACTGCGATACGTAATGCGAATTGCAGAATTCAGT
>ASV_345
CAATCTCGGGGTCATTTCGGTGATCCCGTTTCCGTTACGTGGAAACAACTACTATTTCTGGGGAGTTTAACCACTCGCCCATCTCCGAAGGCGTGTCTTACAAACACACCCGAGGAACCATTTTCATCCGCTTGAGCAATCAAGTGTGATACACCAAAACATCATGATCGTGACGATTCATAGGTGCTGTGGTCTCAACCACCCAGTGCCGTGCTATGAAACGTAAATAACACTTTCAGCAACGGATGTCTTGGCTCCCACAACGATGAAGAACGCAGCGAAATGCGATACGTCATGCGAATTGCAAAATCCAGT
>ASV_346
ACGATCCAAGATCGACACAATATGTGAACTGTCGAACCGATATTGATTCTGAGTTCTTTCGGGAGCTTGGGGTTGGTATTGGTTCACCCCTAACACTTTTAAACAAACATGAACAATGCATAGGAACTAAATGTTATGTTGAGTTTGTCTTGACATGACGACTAGATTATAAATTGTAAAACAACTTTTAACAATGGATATCTAGGCTCTTGCAACGATGAAGAACGCAGCGAAATGCGATACGTAATGCGAATTGCAGAATTCCGT
>ASV_347
CAATTCGGGGTCTCACGACCCCGGCAACGTCACGTGGAACGAGTCCGTTTTATGGGAAGCACGGCGCAAGTCGGCGCGACCCACCATTTCATCCGCTTGAGCAATCAAGTGTGATACCGCCAAACATTTTGATCGTGACGATTCATAGGCCAGTGCCGTCACACGCACCAGCCGTCCAATGAAACGTAAACAACACTTTCAGCAACGGATGTCTTGGCTCCCACAACGATGAAGAACGCAGCGAAATGCGATACGTCATGCGAATTGCAAGATCCAGT
>ASV_348
CAAAAATCCTTTCCACGTGAACTGTCTTACGAGATTCGCGCCGTGACGCGTGTTGGCGCTGTGTGTGTATGTCTGTGTCTTCTTTCGGGGAGATGTGGATTGTGTGCGCATGGTGCTGACCGCGTGGGTCGGCTGATCGAAGGTCGCTTTGTGCTGTATGTATGTATGTATGTATAGTGCGGAGTGGCTGACTTATTCTTTCAAACCCATTACTCAATACTACTGATTAATACTGTGAGGACGAAAGTCTTTGCTTTTACTAGATAACAACTTTCAGCAGTGGATGTCTAGGCTCGCACATCGATGAAGAACGCTGCGAACTGCGATACGTAATGCGAATTGCAGAATTCAGT
>ASV_349
CAAAAAAAACTTTCCACGTGAACCGTTGTAATTTAAGTTCTTGTGCTAACTGCCCTTCGGGGTGGATTGCTGAACGAAGGTGAGCTGCTTTATTGTGGCTTGCCGATGTACTTTTCAAACCCATTTTACTAAATACTGAACTATACTCCGAAAACGAAAGTCTTTGGTTTTAATCAATAACAACTTTCAGCAGTGGATGTCTAGGCTCGCACATCGATGAAGAACGCTGCGAACTGCGATACGTAATGCGAATTGCAGAATTCAGT
>ASV_350
CTAAAAACTTTCCACGTGAACCGTTTAAATTTGTTTCGTGCCTTGCGGAAACGTGAGGCTGAACGAAGGTTGAGTGTAAAAGCTCTTCCGATGTATTTTTCAAACCCTTTTACTTAATACTGATCTATACTCCGAAGATGAAAGTCTCTGGTTTTAATCAATAACAACTTTCAGCAGTGGATGTCTAGGCTCGCACATCGATGAAGAACGCTGCGAACTGCGATACGTAATGCGAATTGCAGAATTCAGT
>ASV_351
CAAAAAAAACTTTCCACGTGAACCGTTGTAACTAAGTTCTTGTGCTTTCCTTTCGGGGAAGGCTGAACGAAGGTGAGCTGCTTAATTGTGGCTTGCCGATGTAACTTTTCAAACCCATTTTTTTTTACTAAATACTGAACTATACTCCGAAAACGAAAGTCTTTGGTTTTAATCAATAACAACTTTCAGCAGTGGATGTCTAGGCTCGCACATCGATGAAGAACGCTGCGAACTGCGATACGTAATGCGAATTGCAGAATTCAGT
>ASV_352
CAATCTCGGGGTCACTTCGGTGATCCCGTTTCCGTTACGTGGAAACAACTACTATTTCTGGGGAGTCTAACCACTCGCCCATCTCCGAAGGCGTGTCTAACCCACACACCCGAGGAACCATTTTCATCCGCTTGAGCAATCAAGTGTGATACACCAACACATCATGATCGTGACGATTCATAGGTGCTGTGGTCTCAACCACCCAGTGCCGTGCTATGAAACGTAAATAACACTTTCAGCAACGGATGTCTTGGCTCCCACAACGATGAAGAACGCAGCGAAATGCGATACGTCATGCGAATTGCAAAATCCAGT
>ASV_353
CAAAAAAACTATCCACGTGAATGTATTCTTTATAAGGCTTGTGCTGTGTTTGATGTAATGTCAAATTATGGCTAGCAGAAGGTTTCGTTTGAGACCGATGTATTTTTTAAATCCTTTTATTTTAAACTACTGATTCATACTAGCGATCAGAAATGATAGCTTTTAATTCTATACAACTTTCAACAGTGGATGTCTCGGTTTGTGAATCGATGAAGAGCGCAGCGAACTGCGATACGTAATGCGAATTGCAGAATTCAGT
>ASV_354
CATAAAAACTTTCCACGTGAACCGTTACAATTATGTTCTGTGCCTTCTCTCGGGAAGGCTGAACGAAGGTGGGCCGCTTTATTGTGGTCTGCCGATGTATTTTTCAAACCCATTTTATTAGTACTGAACTATACTCCGAGAACGAAAGTTTTTGGTTTTAATCAATAACAACTTTCAGCAGTGGATGTCTAGGCTCGCACATCGATGAAGAACGCTGCGAACTGCGATACGTAATGCGAATTGCAGAATTCAGT
>ASV_355
CTGTAAACATACTTCCACGTGAATTGTATTTGACCCCCCCTTTTTGTTTGTAAATTGAGTTGTTTCTCTGGAACGATTGAATGAATAACAAAACCCCCTAGTATAAACGTTTTTTTAATTCTGAAATTATAGTAATATAACCTATTACAACTTTCAGCAGTGGATGTCTAGGCTCACACATCGATGAAGAACGCTGCGAACTGCGATACTTAATGCGAATTGCAGGATTCAGT
>ASV_356
CATAAAACTTTCCACGTGAACTGTTGTAATTATGTTCTGTGCTCTCTCTCGGGAGGGCTGAACGAAGGTGGAGCCGTCAGGTTCTGCCGATGTACTTTTAAACCCCTTTACTAAATACTGAACTATACTCCGAGAACGAAAGTTTTTGGTTTTAATCAATAACAACTTTCAGCAGTGGATGTCTAGGCTCGCACATCGATGAAGAACGCTGCGAACTGCGATACGTAATGCGAATTGCAGAATTCAGT
>ASV_357
CAAAAATAAAATTTCCACGTGAAACTTGATGTTTTAGTTCTTGTGTCTTCCTTCTTTTGCTTTATGCAAGAGAGGTTGAGGACTGAACGAAGGTTTTGTGCTTGAGTAATTCATTATTCTTGTGCACTACCGATGTAAACTTTTAAACCATTTTATTTTAGTACTGATTATATTGTAAGAACGAAAGTTCATGCTCTTAATTAATACAACTTTCAACAGTGGATGTCTAGGCTCGCACATCGATGAAGAACGCTGCGAACTGCGATACGTAATGCGAATTGCAGAATTCAGT
>ASV_358
CTGTAAACACAATTTCACGTGAACTATATTGACCCCCCCTTTTGTTGTTTGTACGGATGTTTCTATGAAACGATCGAATGAATAACAAAATATAGTATAAAACCTTTTATTAATTCTGAAATTATAGTAATATAACCTATTACAACTTTCAGCAGTGGATGTCTAGGCTCACACATCGATGAAGAACGCTGCGAACTGCGATACTTAATGCGAATTGCAGGATTCAGT
>ASV_359
ACGATCCAAGATCGACACTTTAATGTGAACTGTTAACGTTTTGGGCGTCTTGATGTTGAACTAGTCTGTAACAGGATTGGTGAAGCGGAAAGGTCGTTCCTCAATTTTACACTCTAAACTACAATGGTTGAACAATGGAACTTATAGTTGCCTCAAGTTCGTCTTGATGGTTAACGACAAAGATTAAATTGTAAACAACTTTTAACAACGGATATCTAGGTTCTTGCAACGATGAAGAACGCAGCGAAATGCGATACGTAATGCGAATTGCAGAATTCCGT
>ASV_360
CAAAACAAACAAAACTTTTAGTAGTGGCTTCGGCTGCGACTAATCTCTACCTGTGGAATTTCAAACAACATTGTAACTGATCATTTATTTATGATCAGTTGCTTTTCTCTCAAAGCCTTCGGGCTTTTGGAGATAATTCCAAAAACAACCTTTTAAAGCCGCTTGGCTTTATTCTTCCAATTCAACCTACAAAACTGATCAAGTTGTTGTTCCTCTCGAGGAGCGGCAAGAGCATGAATAATGCTTATACACTTTCAGCAACGGATGTCTTGGCTCCCACAACGATGAAGAACGCAGCGAAATGCGATACGTAATGCGAATTGCAGAATCCAGT
>ASV_361
CTTAACACAATTGAATTCGAGCAGCGCGTCAAACCCGCCGCTCGTCTTCGGTTACGTGGACCCCATTTTGGGCGGAGCTCGTCTCTGCCACGCCGAGGGAGACGCCTCACAGTGCCTCCCGACGCACCATTTCCATCCACTTGTTGACTCAAGTGCGATACCAACACAATCTGATTGAGACTCATCCAAACGGCCGTTCGAAAGAACAGCCGGCATAAGATGAAACGAAACTAACACTTTCAGCAACGGATGTCTTGGCTCCCACAACGATGAAGAACGCAGCGAAATGCGATACGTCATGCGAATTGCAAAATCCAGT
>ASV_362
CAAAACAACAAAAACTTTTAGTAGTGGCTTCGGCCGCGACTAATCTCTACCTGTGGAATTTCAAACAACATTGTGACTGATCATTTTATGATCCGTTGCTTTTCTCTCAAAGCCTTCGGGCTTTGGAGATAATTCCAAAAACAAACCTTTTAAAGCCGCTTGGCTTTATTCTTCCAATTCAACCTACAAACTGATCAAGTTGTTGTTCCTTTCGAGGAGCGGCAAGAGCATGAATAATGCTTATACACTTTCAGCAACGGATGTCTTGGCTCCCACAACGATGAAGAACGCAGCGAAATGCGATACGTAATGCGAATTGCAGAATCCAGT
>ASV_363
CAAAAAACTACCAACGTGAATGTATTCTTTATAAGGTTTGTGCTTTACGCAAGTAAGGCTAACCGAAGGTTTCGAAAGGAGCCGATGTATTTTTAATCCCTTTAAAAAAATTACTGAAACAAACAGCAGTCAGAAATGATTGCTTTAAATTAAAATACAACTTTCAACAGCGGATGTCTAGGCTCGCACATCGATGAAGAACGCTGCGAACTGCGATACGTAATGCGAATTGCAGAATTCAGT
>ASV_364
CTAAAAACTTTCCACGTGAACCGTATCAACCCAATTAATTGGGGGTTTACTTGGCGGCGGCTGCTGGCATAGTTTTGCTGGCTGCTGCTGCCGAGTGAGCCCTATCATGGTGAGTGTTTGGACCTCGGTCTGAGCTAGTAGCTTTAATTTCAAACCCATTCTTAATTACTGAATATACTGTGGGGACGAAAGTCTCTGCTTTTAACTAGATAGCAACTTTCAGCAGTGGATGTCTAGGCTCGCACATCGATGAAGAACGCTGCGAACTGCGATACGTAATGCGAATTGCAGGATCAGT
>ASV_365
CAAAAAACACCCCACGTGAATGTACTCTTTATGAGGCTTGTGCTGCCCTTGTGGCAGCTAGCCGAAGGTTTCGCAAGAAGCCGATGTCAATTTGAATCCTTTTTAAACTACGACTGATCAAAACTGCAGATAGAAATGTCTGCATTCAATTGAAATACAACTTTCAACAGTGGATGTCTAGGCTCGCACACCGATGAAGAACGCTGCGAACTGCGATACGTAATGCGAATTGCAGAATTCAGT
>ASV_366
CAATCTCGGGGTCATTTCGGTGATCCCGTTTCCGTTACGTGGAAACAACTTCTATTTCTGGGGAGGTTAACCGCTCGCCCATCTCCGAAGGCGTGTTTTACACACACACCCGAGGAACCATTTTCATCCGCTTGAGCAATCAAGTGTGATACACCAAAACATCATGATCGTGACGATTCATAGGTGCTGTGGTCTCAACCACCCAGTGCCGTGCTATGAAACGTAAATAACACTTTCAGCAACGGATGTCTTGGCTCCCACAACGATGAAGAACGCAGCGAAATGCGATACGTCATGCGAATTGCAAAATCCAGT
>ASV_367
CAAAAAACTATCCACGTGAATGTATTCTTTATTAGATTTGCGTCAAGCCGTTCCTCGGAATAGTTTGACTAATCGAAGGTTCCGTAAGGAACTGATGTTACTTTTAATCCCTTTTATCTAAATACTGAAAACTAGACAGTTAGAAATAACTGCTTGAAATTTTATACAACTTTCAACAGCGGATGTCTAGGCTCGCACATCGATGAAGAACGCTGCGAACTGCGATACGTAATGCGAATTGCAGAATTCAGT
>ASV_368
CAAAAAACAAACCCCACGTGAACATGTACCCTCTAGTCTTGTGCCTTCATTCGTGAAGGCTGGACGAAGGCTGTAAAGCCGATGTATACCTTTAAACCCTTTTTTATAATTCATTTTGAGAAACATTGCAGAAATGAAAATTTTTGCTCTATAATCAATTACAACTTTCAACAGTGGATGTCTAGGCTCGCACATCGATGAAGAACGCTGCGAACTGCGATACGTAATGCGAATTGCAGAATTCAGT
>ASV_369
CTAAAAACTTTCCACGTGAACTGTCGTTATTTGTTGTGTGTCTGCGCGTTGCTGGCGTGCGTTTGCTTACGCTTCGGTGTATGCGAGTGCGTGCTGGCGGTGCGCGGACTGAACGAAGGTCGTGTTGCTGTGTGCCTGCTGCACTGCTGACTTTGCATTGATTTGCATGGTCTTGGCGGAGCGGCGGGTGCTGTGCGTGCGCGGCTGACTTACTTTTTCAAACCCCATACCTAACTTACTGATTATACTGTGAGAACGAAAGTTCTTGCTTTTAACTAGATAACAACTTTCAGCAGTGGATGTCTAGGCTCGCACATCGATGAAGAACGCTGCGAACTGCGATACGTAATGCGAATTGCAGAATTCAGT
>ASV_370
CATAAAAAACTTTCCATGTGAACCGTTCTACACGTTTGTACTTCGCTGAGGCTGCTGACTTGCTTTCGGGTGAGATGGCGGACGACGCTTGAGGTATACGAAGGTTGGCTTTGTTGTCTTTATTGATGACGAGGCTAGCTGATGAACTTTCAAACCCCTTACCTAATTACTGATTTATACTCCGAGAACGAAAGTTCTTGGTTTTATTAGACAACAACTTTCAGCAGTGGATGTCTAGGCTCGCACATCGATGAAGAACGCTGCGAACTGCGATACGTAATGCGAATTGCAGAATTCAGT
>ASV_371
CTAAAAAACTTTCCACGTGAACTGTCGTTATTTGTTGTGTGTCTGCGCGTTGCTGGCGTGCGTTTGCTTACGCTTCGGTGTTTGCGAGTGCGTGCTGGCGGTGCGCGGACTGAACGAAGGTCGTGTTGCTGTGTGCCTGCTGCACTGCTGACTTTGCATTGGTTTGCATGGTCTTGGCGGGTGCTGTGCGTGCGCGGCTGACTTACTTTTTCAAACCCCATACCTAACTTACTGATTATACTGTGAGAACGAAAGTTCTTGCTTTTAACTAGATAACAACTTTCAGCAGTGGATGTCTAGGCTCGCACATCGATGAAGAACGCTGCGAACTGCGATACGTAATGCGAATTGCAGAATTCAGT
>ASV_372
CTAAAAAACTTTCCACGTGAACCGTATTAACAATTATAATTGGGGGTGATCTTAATGGAGGCTACTAGTCATTTTGGCTGGAGGCTACTATCGAGTGAACCTTATCATGGCGAAAAACTAGACTTTTGTTTGGTGAAGTAGTGAAAATTTTAAACCTTACTTAAATACTGATTATACTGTGGGGACGAAAGTCTCTACTTTTATTCTAGATAACAACTTTCAGCAGTGGATGTCTAGGCTCGCACATCGATGAAGAACGCTGCGAATTGCGATACGTAATGCGAATTGCTAAATTCAGT
>ASV_373
CAAAAAACACCCCACGTGAATGTACTCTTTATGAGGCTTGTGCTGCCCTTGTGGCAGCTAGCCGAAGGTTTCGCAAGAAGCCGATGTCAATTTGAATCCTTTTTAAACTACGACTGATCAAAACTGCAGATAGAAATGTCTGCATGCAATTGAAATACAACTTTCAACAGTGGATGTCTAGGCTCGCACACCGATGAAGAAAGCTGCGAACTGCGATACGTAATGCGAATTGCAGAATTCAGT
>ASV_374
CAAAATACTTTCCACGTGAACCGTTGTAAATTAGTTCTGTGCCCCTTCGGGAGGGCTGAACGAAGGTATGGCTGCTTAATTGTTGCTGTACCGATGTACTTTTCAAACCCTTTACTTAATACTGATCTATACTCCGAGAACGAAAGTTTTTGGTTTTAATCCATAACAACTTTCAGCAGTGGATGTCTAGGCTCGCACATCGATGAAGAACGCTGCGAACTGCGATACGTAATGCGAATTGCAGAATTCAGT
>ASV_375
CTAAAAAACTATCCACGTGAACCGTTAAGCAAACAAGTTAAGGCAGGCGCGATTGGTGGTGCGTCTGGGAAGCGCTTGTCGATATTCGATCGGATCGGATATTGTCGGGCGTCGTCCTGGACACGCTGTCGATCGGAGTCGGCTAAACAAAGGTCGGGCGTTCGCTATCGGAGCGATGTGCGCGTTGTCGCACGTTGCTGCAATGGCTCGAGCAAGCGGCTGATTTATGTCTTTCAAACCATACGTGACGTACTGATTATACTGTGAGGACGAAAGTCCTTGCTTTTACTAGATAACAACTTTCAGCAGTGGATGTCTAGGCTCGCACATCGATGAAGAACGCTGCGAACTGCGATACGTAATGCGAATTGCAGAATTCAGT
>ASV_376
CTAATAAAACTTTCCACGTGAACCGTTCGAATAAGTTCTTGGGCTTCGCCGATGTTAGTGTTTTGTTTTATATAGAACATTAATGGAGGTTTGAGGCTGAACGAAGGCTATTGTGGTTATTACAACTGCATTAGCTGATGTATTTTTCAAATCCTTGAACCATTTACTGATTATACTCTAAGGACGAAAGTTCTTAGTTTTAATAGACAACAACTTTCAGCGGTGGATGTCTAGGCTCGCACATCGATGAAGAACGCTGCGAACTGCGATACGTAATGCGAATTGCAGAATTCAGT
>ASV_377
CTTAACAAATTGAATGCGAGCGGGGCGTCAAACCCTCCGCTCGTCTTCGGTTACGTGGACCCCCTTTTGGGCGGAGCTCGTCTCTGCCACGCCGACGGAGCTAGATTTATTTCTATCTCCCGACGCACCATTTCCATCCACTTGTTCACGCAAGTGCGATACCAACACAATCTGATTGAAACTCATCCAAACGGCCGTTCGCAAGAACCGCCTGTCTAAGATGAAACGAAACTAACACTTTCAGCAACGGATGTCTTGGCTCCCACAACGATGAAGAACGCAGCGAAATGCGATACGTCATGCGAATTGCAAAATCCAGT
>ASV_378
CATAAAACTTTCCACGTGAACCGTTGTAATTATGTTCTGTGCTCTCTCTCGGGAGGGCTGAACGAAGGTGGAGCCGTCAGGTTCTGCCGATGTACTTTTAAACCCCTTTACTAAATACTGAACTATACTCCGAGAACGAAAGTTTTTGGTTTTAATCAATAACAACTTTCAGCAGTGGATGTCTAGGCTCGCACATCGATGAAGAACGCTGCGAACTGCGATACGTAATGCGAATTGCAGAATTCAGT
>ASV_379
CTAAAAAACTTTTCACGTGAACCGTTGTAACCCAGGACTCGCCGAATTTGGACGACCTCTCTTCGGAGGGTAGACGAAAAAATGACGCTTGAGGCCGCATGAAGGTCGACTTGAGCACTTCTTCGGAAGAGGTTCGTCGGCTGATGAAATTTTCAAACCATTAAACAATCACTGATTATACTGTGAGAACGAAAGTTCTTGCTTTTAACTAGATAGCAACTTTCAGCAGTGGATGTCTAGGCTCGCACATCGATGAAGAACGCTGCGAACTGCGATACGTAATGCGAATTGCAGGATTCAGT
>ASV_380
CAAAAAAAATTCCACGTGAAATTTCAAGTTATTTGTTTTGTGTCTAGAAGCTTGCTTCTGGACTAAACGAAGGTATGCAGTGTAAACTGTATCACCGATGTTCTATTCAAACCCCTTTTAATTTTTTATACTGATATTTTAAACTGCAGTAATGAAAATTATTGTTTTAATAAAATACAACTTTCAACAGTGGATGTCTAGGCTCGCACATCGATGAAGAACGCTGCGAACTGCGATACGTAATGCGAATTGCAGAATTCAGT
>ASV_381
CAAAAACAACTTTCCACGTGAACTGTCTTACGAGATTCGCGCCGTGACGCGTGTTGGCGCTGTGTGTGTCTGTGTCTTCTTTCGAGAGGATATTGTGATGCAAACAGTGTTGACCGTGTGGGTCGGCTGATCGAAGGTCGCTTTGTGCATTATTGTATGGAGTGGCTGACTTATTCTTTCAAACCCATTACACAATACTACTGATTCATACTGTGAGGACGAAAGTCTTTGCTTTTACTAGATAACAACTTTCAGCAGTGGATGTCTAGGCTCGCACATCGATGAAGAACGCTGCGAACTGCGATACGTAATGCGAATTGCAGAATTCAGT
>ASV_382
CAAAAAACTTTCCACGTGAACCGTTGAAAATGTGTTCTGTGCTCCTCTCGGGGAGCTGAACGAAGGTGAGCTGCTGTTATGGTGGCTTGCCGATGTACATTTCAAACCCATTACTTTAATACTGAACTATACTCCAAAAACGAAAGTCTTTGGTTTTAATCAATAACAACTTTCAGCAGTGGATGTCTAGGCTCGCACATCGATGAAGAGCGCTGCGAACTGCGATACGTAATGCGAATTGCAGAATTCAGT
>ASV_383
CAAAAAACACCCCACGTGAATGTACTCTTTATGAGGCTTGTGCTGCCCTTGTGGCAGCTAGCCGAAGGTTTCGCAAGAAGCCGATGTCAATTTGAATCCTTTTTAAACTACGACTGATCAAAACTGCAGATAGAAATGTCTGCATGCAATTGAAATACAACTTTCAACAGTGGATGTCTAGGCTCGCACACCGATGAAGAACGCTGCGAACTGCGATACGTAATGCGAATTGAAGAATTCAGT
>ASV_384
GATCCAAAACGCTCACTCAATACCACAACTTCACTGTTGCAGCCACTTGTGGCCGCAGCATGTAACTCACCCCCCTTTTCAAACTCCCATGAGGATACCGAAGCAACTTCGGCAAGACCCTGGGTGTGGTGGTGTCGGTGCAGTGTGCAGTCAGCGGGGTCACCCCTGCCGGCGGCGCCCTGAGCCAGCTCCATCCCTCAGAACCATATCACAATGCTTTACAACTTTTAGCAACGGATATCTTGGCTCTTGCGACGATGAAGAACGCAGCGAAATGCGATACGTAATGCGAATTGCAGAACGC
>ASV_385
CAATCTCGGGCATCCTCACCGGTGCCCGTTTCCGTACCGTGGAACGATTGATTTCCGGGAAGTGCGTGTCTCTCGGGACTGCACGACCCCCATTTTCATCCGCTTGAGCAATCAAGTGTGATAACAACCAAACATTTTGATCGTGACGATTCATAAGGCAGCTCTCTCGGGAGTGCGCCGTGACTATGAAACGTAAACAACACTTTCAGCAACGGATGTCTTGGCTCCCACAACGATGAAGAACGCAGCGAAATGCGATACGTCATGCGAATTGCAAGATCCAGT
>ASV_386
CATAAAACTTTCCACGTGAACCGTTACAATTATGTTCTGTGCTGTCTCTCGGGATGGCTGAACGAAGGTGGGCTGCATATATGTGTAGTCTGCCGATGTACTTTTCAAACCCATTACTAAATACTGAACTATACTCCGAGAACGAAAGTTTTTGGTTTTAATCCATAACAACTTTCAGCAGTGGATGTCTAGGCTCGCACATCGATGAAGAACGCTGCGAACTGCGATACGTAATGCGAATTGCAGAATTCAGT
>ASV_387
CTAAAAACTTTCCACGTGAACTGTCGTTATTTGTTGTGTGTCTGCGCGTTGCTGGCGTGCGTTTGCTTACGCTTCGGTGTTTGCGAGTGCGTGCTGGCGGTGCGCGGACTGAACGAAGGTCGTGTTGCTGTGTGCCTGCTGCACTGCTGACTTTGCATTGATTTGCATGGTCTTGGCGGAGCGGCGGGTGCTGTGCGTGCGCGGCTGACTTACTTTTTCAAACCCCATACCTAACTTACTGATTATACTGTGAGAACGAAAGTTCTTGCTTTTAACTAGATAACAACTTTCAGCAGTGGATGTCTAGGCTCGCACATCGATGAAGAACGCTGCGAACTGCGATACGTAATGCGAATTGCAGAATTCAGT
>ASV_388
CTAAAAACTTTCCACGTGAACTGTCGTTATTTGTTGTGCGCTCTCTGCGGTGTCGGTGGCGTCTGCTGGCTTTGTTGCTGGCGGGTGCGAGCCGGATGCGGAGGCTGAACGAAGGTCGAGTTGCTTTGCTCTCGGCTGACTTATTTTTCAAACCCAATACCAAACTTACTGACTATACTGTGAGAACGAAAGTTCTTGCTTTTAACTAGATAACAACTTTCAGCAGTGGATGTCTAGGCTCGCACATCGATGAAGAACGCTGCGAACTGCGATACGTAATGCGAATTGCAGAATTCAGT
>ASV_389
CATAAAAACTTTCCACGTGAACCGTTAAAATTATGTTCTGTGCCTTCTCTCGGGAGGGCTGAACGAAGGTGGACTGCGATGCTTTATTGCGTCCCGGACTGCCGATGCTTTTTCAAACCCATTACCTAATACTGATCTATACTCCTAAAACGAAAGTTTTTGGTTTTAATCCATAACAACTTTCAGCAGTGGATGTCTAGGCTCGCACATCGATGAAGAACGCTGCGAACTGCGATACGTAATGCGAATTGCAGAATTCAGT
>ASV_390
CAAAAAAACTTTCCACGTGAACCGTTCTGTCCGTTTTGTGCCGTTGCTGTTGTCGGCTCTTTGTCGAGAAGAGCAGTGGCTAAACGAAGGCTGTGAGCTTCGTGCTTGCGGTCGATTTACTCTTTCAAACCCCATACGTTAAGAACTGAAGTATACTGTGAGGACGAAAGTCCTTGCTTTGAACTAGATAGCAACTTTCAGCAGTGGATGTCTAGGCTCGCACATCGATGAAGAACGCTGCGAACTGCGATACGTAATGCGAATTGCAGGATTCAGT
>ASV_391
CAAAAAAACTTTCCACGTGAACCGTTGTTGTATGGTTTTGTGCCGGCTCGTCTTCGGGCTTGCAGCTGGCTAAACAAAGCTTGTGTTGATTGATTTGGCTTCGGTCGAGTCTCCGCGAGCGACCTTTTTAAACCCCTTTTATACCTAAATACTGATTTATACTCCGAGAACGAAAGTTCTTGGTTTTAACTAGATAACAACTTTCAGCAGTGGATGTCTAGGCTCGCACAACGATGAAGAACGCTGCGAACTGCGATACGTAATGCGAATTGCAGGATTCAGT
>ASV_392
CTAAAAAACTTTCCACGTGAACTGTCGTTATTTGTTGTGTGTGTGCGTGTTGCTGGCGTGCGTTTGCTTACGCTTCGGTGTTTGCGAGTGCGTGCTGTCGGTGCGCGGACTGAACGAAGGTCGTGTGTTTGCTGTGTGCCTGCTGCACCGCTGACTTTGCATTCATTTGCATGGTCTTGGCGGAGCGGCGGGTGCTGTGCGTGCGCGGCTGACTTATCTTTTTCAAACCCCATACCTAAATGACTGATTATACTGTGAGAACGAAAGTTCTTGCTTTAAACTAGATAACAACTTTCAGCAGTGGATGTCTAGGCTCGCACATCGATGAAGAACGCTGCGAACTGCGATACGTAATGCGAATTGCAGAATTCAGT
>ASV_393
CAAAACACAAACAAACTTAGTAGTGGCTTCGGCTGCGACTATCTACCTGTGGATTTTCAAACCAAACTGTGTTGCACGCAAGTGTGTCACAGCTTTTTCCGAGTTCCTTCTTTTACGAGAGAGAGAGCTTCGGGAGAAATTCCAACAACCTTTTTAAAGCCGCTTGGCTTTATTCTTCCAATTCAACCTATGAAACTGATCAAGTTGTTGTTCCTCGTGAATGACAAGAGCATGAATAATGCTTATACACTTTCAGCAACGGATGTCTTGGCTCCCACAACGATGAAGAACGCAGCGAAATGCGATACGTAATGCGAATTGCAGAATCCAGT
>ASV_394
CAATCTCGGGGGTCTCACGACACCCGTCAACGTCACGTGGAACGAGTCTGTTTTATGGGAAGCGGCTTCGCTGCGACCCACCATTTCATCCGCTTGAGCAATCAAGTGTGATACCGCCAAACATTTTGATCGTGACGATTCATAGGCCAGTGTGATCACACGCACCAGCCGTCCAATGAAACGTAAACAACACTTTCAGCAACGGATGTCTTGGCTCCCACAACGATGAAGAACGCAGCGAAATGCGATACGTCATGCGAATTGCAAGATCCAGT
>ASV_395
CTAAAAACACCCTTCCACGTGAACCGTTTTGTTTTGCTTTCGAGTGCTTTGTTGTGCTCGGAGCATGTTTGGGCTTCGCTGCTGGCGCTTGATTGTGCTGGTGGCTCGAGGCCATCAAGTGGCGTTTTGAGTGTGTGTTCGCATACATTTTAGACGTCCAAACCTTTTTAAACCCATTTAATTGAAAACTGAACTATACTGTGGGGACGAAAGTCCTCGCTTTGAAACTAGATAACAACTTTCAGCAGTGGATGTCTAGGCTCGCACATCGATGAAGAACGCTGCGAACTGCGATACGTAATGCGAATTGCAGGATTCAGT
>ASV_396
CAAAACACTTTAAACTGAAGTTGATTACAGGCGCTTTGTCGTTTGTTTTCCTTCTCTACCTGTGAAAATGTTTTAAAACATGGCGATTCACCGTATGGTGTTGAGCCTGATTTGCTCTCCTTCTGGGGCGAGCGAAAACTTTTCCAAACATTTTTTGAAGCCGGTTTCTGGCTTTGAACCAACCAAAACAACCACAAAAACTGAACTTGAGTGTGCTTCCTCTTCTTTGAGCAAGCATGTTTTGCAAAATAAAATAATGCATCACAAACACTTTCAGCAACGGATGTCTTGGCTCCCACAACGATGAAGAACGCAGCGAAATGCGATACGTAATGCGAATTGCAGAATCCAGT
>ASV_397
CAATCTCGGGGAAACCCGATTCCGTTACGTGGAACGAATTATTTCTGGGCGAGTGGCCTTCGTGTCACCAACCCTACTTTCTATCCTCTTGAGCAATCAAGTCGATACACCAACACATTCTGATAGTGACGATTCATAAGGCAAGTGGTTATTGTAACCATTCGCCGTAACTATGAAACGTATACAACACTTTCAGCAACGGATGTCTTGGCTCCCACAACGATGAAGAACGCAGCGAAATGCGATACGTCATGCGAATTGCAAAATCCAGT
>ASV_398
CTAAAAAAACTTTCCACGTGAACTGTCGTTATTTGTTGTGCGCTCTCTGCGGTGTCGGTGGCGTCTGCTGGCTTTGTTGCTGGCGGGTGCGAGCCGGATGCGGAGGCTGAACGAAGGTCGAGTTGCTTTGCTCTCGGCTGACTTATTTTTCAAACCCAATACCAAACTTACTGATTATACTGTGAGAACGAAAGTTCTTACTTTGAACTAGATAACAACTTTCAGCAGTGGATGTCTAGGCTCGCACATCGATGAAGAACGCTGCGAACTGCGATACGTAATGCGAATTGCAGAATTCAGT
>ASV_399
CAAAAAACACCCCACGTGAATGTACTCTTTATGAGGCTTGTGCTGCCCTTGTGGCAGCTAGCCGAAGGTTTCGCAAGAAGCCGATGTCAATTTGAATCCTTTTTAAACTACGACTGATCAAAACTGCAGATAGAAATGTCTGCATGCAATTGAAATACAACTTTCAACAGTGGATGTCTAGGCTCGCACACCGATGAAGAACGCTGCGAACTGCGATACTTAATGCGAATTGCAGAACTCAGT
>ASV_400
CTAAAAACTTTCCACGTGAATCGTTCAATATAGCTTTGTGCTTTGCGGAAACGCGAGGCTAAGCGAAGGATTAGCTAAGTAGTACTTCGGTGCGAAACGCTTTTCCGATGTATTTTTCAAACCCTTTTACTTATACTGATCTATACTCTAGGACGAAAGTCTTGGTTTTAATCCACAACAACTTTCAGCAGTGGATGTCTAGGCTCGCACATCGATGAAGAACGCTGCGAACTGCGATACGTAATGCGAATTGCAGAATTCAGT
>ASV_401
CTAAAAAACTTTCCACGTGAACTGTCTGTATTTGTTGTGTGTCTGTGCGTGCTGGCGTGCGTTTTGCGTGCCGGCGTGTGCGGACTGAACGAAGGTCGTGTCGCTTTGCGGCTGCGGCTGACTTCTTTTTCAAACCCCATACTTGAATGACTGATTATACTGTGAGAACGAAAGTTCTTGCTTTGAACTAGATAACAACTTTCAGCAGTGGATGTCTAGGCTCGCACATCGATGAAGAACGCTGCGAACTGCGATACGTAATGCGAATTGCAGAATTCAGT
>ASV_402
CTAAAAAACTTTCCACGTGAACTGTCGTTATTTGTTGTGTGTCTGCGCGTTGCTGGCGTGCGTTTGCTTACGCTTCGGCGTTTGCGAGTGCGTGCTGGCGGTGCGCGGACTGAACGAAGGTCGTGTTGCTGTGTGCCTGCTGCACTGCTGACTTTGCATTGATTTGCATGGTCTTGGCGGAGCGGCGGGTGCTGTGCGTGCGCGGCTGACTTACTTTTTCAAACCCCATACCTAACTTACTGATTATACTGTGAGAACGAAAGTTCTTGCTTTTAACTAGATAACAACTTTCAGCAGTGGATGTCTAGGCTCGCACATCGATGAAGAACGCTGCGAACTGCGATACGTAATGCGAATTGCAGAATTCAGT
>ASV_403
CTAAAAAACTTTCCACGTGAACTGTCAAACCTGTTCTGTGCTTGTACTGGGTCTGCGTTTTCGGACGCGGACACGGTGGAGGCTGAACGAAGGTTGGTTTTCTTCTTGTGAGAGACCAGCTGATATATTTTTCAAACCCCTTTTTTACAAAATGACTGATCAATACTGTGAGAACGAAAGTTCTTGCTTTAAACTAGATAACAACTTTCAGCAGTGGATGTCTAGGCTCGCACATCGATGAAGAACGCTGCGAACTGCGATACGTAATGCGAATTGCAGAATTCAGT
>ASV_404
CTAAAACTTTCCACGTGAACCGTTATAACTATGTTCTGTGCTTCGTCGCAAGACTTGAGGCTGAACGAAGGTGAGTCTGCGTCTATTTTGGATGCGGATTTGCTGATGTTATTTTAAACACCTATTACTTAATACTGAACTATACTCCGAATACGAAAGTTTTTGGTTTTAACAATTAACAACTTTCAGCAGTGGATGTCTAGGCTCGCACATCGATGAAGAACGCTGCGAACTGCGATACGTAATGCGAATTGCAGAATTCAGT
>ASV_405
CTAAAAAATTTCCACGTGAACCGTTTCAACCAAAAAATTTGGGGGTCTTGTTTGGCGGCGGCTGCTGGCTTTATTGCTGGCGGCTGCTGCTGGACGAGCCCTAACGCGAAAGTTTAGACTTCGGTCTGGGCTAGTAGCTTTATTTTAAACCCATTCCTTAATACTGAATATACTGTGGGGACGAAAGTCTCTGCTTTTAACTAGATAGCAACTTTCAGCAGTGGATGTCTAGGCTCGCACATCGATGAAGAACGCTGCGAACTGCGATACGTAATGCGAATTGCAGGATTCAGT
>ASV_406
CTAAAAAACTTTCCACGTGAACTGTCAAACCTGTTCTGTGCTTGTGCTGGGTCTGCGTTTCCGGACGCGGACGCGGTGGAGGCTGAACGAAGGTTGGTTTTCTTCTTGTGAGAGACCAGCTGATATATTTTTCAAACCCCTTTTTACAAAATGACTGATGAATACTGTGAGAACGAAAGTTCTTGCTTTAAACTAGATAACAACTTTCAGCAGTGGATGTCTAGGCTCGCACATCGATGAAGAACGCTGCGAACTGCGATACGTAATGCGAATTGCAGAATTCAGT
>ASV_407
CAAAAAACTTATCCACGTGAACCGTTCTTGTATGGTTTTGTATCGGCTCGTCTTCGGGCTTGCAGCTGGTTAAACAATGCTTGTGTTGATTGATTTGGCTTCGGTCGAGTCTCCGCGAGTGCCTTTTTAAACCCCTTTTATACCTAAATTACTGATTTATACTCCGAGAACGAAAGTTCTTGGTTTTAACTAGATAACAACTTTCAGCAGTGGATGTCTAGGCTCGCACAACGATGAAGAACGCTGCGAACTGCGATACGTAATGCGAATTGCAGGATTCAGT
>ASV_408
CTAAAAAACTTTCCACGCGAACTGTCAAACCTGTTCTGTGCTTGTGCTGGGTCTGCGTTTTCGGACGCGGACGCGGCGGAGGCTGAACGAAGGCTGGTTTCATTTGTATGAGATCAGCTGATATATTTTTTCAAACCCCTTTTTTACAAAATGACTGATCAATACTGTGAGAACGAAAGTTCTTGCTTTAAACTAGATAACAACTTTCAGCAGTGGATGTCTAGGCTCGCACATCGATGAAGAACGCTGCGAACTGCGATACGTAATGCGAATTGCAGAATTCAGT
>ASV_409
CTAAAAAACTTTCCACGTGAACTGTCATTATTTGTTGTGCGCTCTCTGCGGTGTCGGTGGCGTCTGTTGGCTGTATTTGATACTGCTGGCGGGTGCGAGCCGGATGCGGAGGCTGAACGAAGGTCGAGTTGCTTTGCTCTCGGCTGACTTATTTTTCAAACCCAATACCCAACTTACTGATTATACTGTGAGAACGAAAGTTCTTGCTTTTAACTAGATAACAACTTTCAGCAGTGGATGTCTAGGCTCGCACATCGATGAAGAACGCTGCGAACTGCGATACGTAATGCGAATTGCAGAATTCAGT
>ASV_410
CAATCTCGGGCGTCTCACGACCCCGTCTTCGTCACGTGGAACGAGTCTGTTTTATGGGAAGCCGGCCGATTGTCATCAATGGGCTGCGCGACCCTCCATTTCATCCGCTTGAGCAATCAAGTGTGATCCGCCAAACATTTTGATCGTGACGATTCATAGGCAGTGCTTCGGCACCCGCCGTCCAATGAAACGTAAACAACACTTTCAGCAACGGATGTCTTGGCTCCCACAACGATGAAGAACGCAGCGAACTGCGATACGTCATGCGAATTGCAAGATCCAGT
>ASV_411
CAAAAAAACTATCCACGTGAATGTATTCTTTATAAGGCTTGTGCTGTGTTTGATGTAATGTCAAATTATGGCTAGCAGAAGGTTTCGTTTGAGATCGATGTATTTTTTAAATCCTTTTATTTTAAACTACTGATTCATACTAGCGATCAGAAATGATAGCTTTTAATTCTATACAACTTTCAACAGTGGATGTCTCGGCTTGTGAATCGATGAAGAGCGCAGCGAACTGCGATACGTAATGCGAATTGCAGAATTCAGT
>ASV_412
CAAAAAACTTTCCACGTGAACCGTTATAATTATGTTCTGTGCTTTCTCTCGGGAAGGCTGAACGAAGGTTGGCCGCATGTGCTTTTGTATGTGTGGTCTTCCGATGTATTTTTAAACCCATTACTTAATACTGATCTATACTCCGAAAACGAAAGTTTTTGGTTTTAATCCATAACAACTTTCAGCAGTGGATGTCTAGGCTCGCACATCGATGAAGAACGCTGCGAACTGCGATACGTAATGCGAATTGCAGAATTCAGT
>ASV_413
CATAAAAACTTTCCACGTGAACCGTTACAATTATGTTCTGTGCTCTCTCTCGGGAGAGCTGAACGAAGGTAGTGCCGCATGTATGTGCGGCGTCTGCCGATGTACTTTTAAACCCATTACACTAATACTGAACTATACTCCGAGAACGAAAGTTTTTGGTTTTAATCAATAACAACTTTCAGCAGTGGATGTCTAGGCTCGCACATCGATGAAGAACGCTGCGAACTGCGATACGTAATGCGAATTGCAGAATTCAGT
>ASV_414
CAAAAAAACTTTCCACGTGAACTGTTGTAATTATGTTCTTGTGCTTTCCTTCGGGAAGGCTGAACGAAGGTGAGCCGCTTTATTTTTGTATCGTGGCTTGCCGATGTACTTTTCAAACCCATTTACTTAATACTGAACTATACTCCGAAAACGAAAGTCTTTGGTTTTAATCAATAACAACTTTCAGCAGTGGATGTCTAGGCTCGCACATCGATGAAGAACGCTGCGAACTGCGATACGTAATGCGAATTGCAGAATTCAGT
>ASV_415
CAAAACAACAAAAACTTTTAGTAGTGGCTTCGGCTGCGACTAATCTCTACCTGTGGAATTTCAAACAACATTGTGACTGATCATTTTATGATTAGTTGCTTTTCTCTCAAAGCCTTCGGGTTTTGGAGATAATTCCAAAAACAAACCTTTTAAAGCCGCTTGGCTTTATTCTTCCAATTCAACCTACAAACTGATCAAGTTGTTGTTCCTTTCGAGGAGCGGCAAGAGCATGAATAATGCTTATACACTTTCAGCAACGGATGTCTTGGCTCCCACAACGATGAAGAACGCAGCGAAATGCGATACGTAATGCGAATTGCAGAATCCAGT
>ASV_416
CAAAAAAAACACCCCACGTGAATTTGTAAAGTATTTGTTTTGTGTCTGGAAACAGACTAAACGAAGGTGATTAGTGAAAACTATGAACCGATGTACTTTTAAACCCCTTTTATTTTAAATCTGATATTTTAAATTGCAATAATGAAAATTGTTGCTCTTAATTAAAATACAACTTTCAACAGTGGATGTCTAGGCTCGCACATCGATGAAGAACGCTGCGAACTGCGATACGTAATGCGAATTGCAGAATTCAGT
>ASV_417
CAATCTCGGGGGTCTCACGACACCCGTCAACGTCACGTGGAACGAGTCTGTTTTATGGGAAGCGGCTTCGCTGCGACCCACCATTTCATCCGCTTGAGCAATCAAGTGTGATACCGCCAAACATTTTGATCGTGACGATTCATAGGCCAGTGTGTTCACACGCACCAGCCGTCCAATGAAACGTAAACAACACTTTCAGCAACGGATGTCTTGGCTCCCACAACGATGAAGAACGCAGCGAAATGCGATACGTCATGCGAATTGCAAGATCCAGT
>ASV_418
CAAAAAAACTTTCCACGTGAACCGTTGTTGTATGGTTTTGTGCCGGCTCGTCTTCGGGCTTGTAGCTGGCTAAACAAAGCTTGTGTTGATTGATTTGGCTTCGGTCGAGTCTCCGCGAGCGACCTTTTTAAACCCATTCTATACCTAAATACTGATATATACTCCGAGAACGAAAGTTCTTGGTTTTAACTAGATAACAACTTTCAGCAGTGGATGTCTAGGCTCGCACAACGATGAAGAACGCTGCGAACTGCGATACGTAATGCGAATTGCAGGATTCAGT
>ASV_419
CTAAAAAACTTTCCACGTGAACCGTTGTAACCCAGGACTCGCCGAATTTGGACGACCTCTCTTCGGAGGGTAGACGAAAAAATGACGCTTGAGGCCGCATGAAGGTCGACTTGAGCACTTCTTCGGAAGAGGTTCGTCGGCTGATGAAATTTTCAAACCATTAAACAATCACTGATTATACTGTGAGAACGAAAGTTCTTGCTTTTAACTAGATAGCAACTTTCAGCAGTGGATGTCTAGGCTCGCACATCGATGAAGAACGCTGCGAACTGCGATACGTAATGCGAATTGCAGGATTCAGT
>ASV_420
CTAAAAAACTTCCACGTGAACTGTATTAAAACTTAGTTGGGGACAATTCGGGCGGCGACTGTAGACTTAATTGTCGGCGGTTGCTGCTAGATGCGTCCTATCATGGCGATCGTTTCGACCTTGGTTGAAGTTAGTAGCTGAATTTTTAAACCTTTAATTATACTGATTATACTGTGGGGACGAAAGTCCTTGCTTTTACTAGATAACAACTTTCAGCAGTGGATGTCTAGGCTCGCACATCGATGAAGAACGCTGCGAACTGCGATACGTAATGCGAATTGCAGGATTCAGT
>ASV_421
CAAAAAACTTTCCACGTGAACCGTTGTAATTTTGTTTTGTGCCTTCTTTCGGGAGGGCTAAACGAAGGTTGTCCGCAAGTGTAGTTAATTCTGTATGCGTGGTCTTCCGATGTCTTTTTAAACCCATTACTTAATACTGATCTATACTCCGAGAACGAAAGTTTTTGGTTTTAATCCATAACAACTTTCAGCAGTGGATGTCTAGGCTCGCACATCGATGAAGAACGCTGCGAACTGCGATACGTAATGCGAATTGCAGAATTCAGT
>ASV_422
CTCAATAATGCCTCGTTGTATGTCAGTCTTCATTGATTGCATTGCAATGTAGGTATGACCCGCGAACTTTCTTTATTTTGGCCATTTCGTTTACGCAGACCGCCATTGCTTATGTGATGTGTGGGATGTTGAAATGGCTCAATTTATTTATTATCCACTGTTTCAGTGCGATGATTGCTTGATTACGAACTTATTATACTCTGCGCTTGCAAAAGCAACGGGTCGATAAAATAACGTATAAACACTTTCAGCAACGGATGTCTTGGCTCCCACAACGATGAAGAACGCAGCGAAATGCGATACGTCATGCGAATTGCAGAACCTAGT
>ASV_423
CTAAAAAACTTTCCACGTGAACTGTCAAACCTGTTCTGTGCTTGTGCTGGGTCTGCGTTTTCGGACGCGGACGCGGTGGAGGCTGAACGAAGGCTGGTTTCATTTTGTATGAGATCAGCTGATATATTTTTTCAAACCCCTTTTTTACAAAATGACTGATCAATACTGTGAGAACGAAAGTTCTTGCTTTAAACTAGATAACAACTTTCAGCAGTGGATGTCTAGGCTCGCACATCGATGAAGAACGCTGCGAACTGCGATACGTAATGCGAATTGCAGAATTCAGT
>ASV_424
CTAAACTTTTCCACGTGAACCGTTACCGAATCTGTTTTGTGCTTCGCGGACGCGGTGCTAGGCGCGATGGTATTTTTGTATCGTTGTGCTGGGTGCTGTGGAAGCTTGAGGCTGAACGAAGGGGAACTCGGCTGTGACCTGCCTTTTTGGTGGGATGCTGGCCTTGAGTGAACCGATGTTATTTTTTTAAACCATTTTCCTAATACTGATTAATACTCCGAGGACGAAAGTCTTTGGTTTTAATTCCAACAACTTTCAGCAGTGGATGTCTAGGCTCGCACATCGATGAAGAACGCTGCGAACTGCGATACGTAATGCGAATTGCAGAATTCAGT
>ASV_425
CAAAAAACACCCCACGTGAATGTACTCTTTATGAGGCTTGTGCTGCCCTTGTGGCAGCTAGCCGAAGGTTTCGCAAGAAGCCGATGTCAATTTGAATCCTTTTTAAACTACGACTGATCAAAACTGCAGATAGAAATGTCTGCATGCAATTGAAATACAACTTTCAGCAGTGGATGTCTTGGCTCGCACATCGATGAAGAACGCTGCGAACTGCGATACTTAATGCGAATTGCAGGATTCAGT
>ASV_426
CAATCTCGGGGTCATTTCGGTGATCCCGTTTCCGTTACGTGGAAACAACTACTATTTCTGGGGAGTCTAACCACTCGCCCATCTCCGAAGGCGTGTCTTACACACACACCCGAGGAACCATTTTCATCCGCTTGAGCAATCAAGTGTGATACACCAAAACATCATGATCGTGACGATTCATAGGTGCTGTGGTCTCAACCACCCAGTGCCGTGCTATGAAACGTAAATAACACTTTCAGCAACGGATGTCTTGGCTCCCACAACGATGAAGAACGCAGCGAAATGCGATACGTCATGCGAATTGCAAAATCCAGT
>ASV_427
GATCCAAAACGCTCACTCAATACCACAACTTCACTGTTGCAGCCACTCGTTGGCCGCAGCACTGTAATTCACCCCCCTTTTCAAACTCCCATGAGGATACCGAAGCAACTTCGGCAAGACCCTGGGTGTGGTGGTGTCGGTGCAAGTGTGCAGTCAGCGGGTTCACCCCCGCCGGCGGTGCCCTTGAGCCAGCTGCATCCCTCAGAACCATATCACAATGCTTTACAACTTTTAGCAACGGATATCTTGGCTCTTGCGACGATGAAGAACGCAGCGAAATGCGATACGTAATGCGAATTGCAGAACGC
>ASV_428
CTAAAAAACTTCCATGTGAACCGTTCTACTTGTTTTGTGCGCGACTGCGAAAGCAGACGTGCTGAACGAAGGTTAATGTTGGCGCAAGCTAGCATTGGCTGATGAACTTTTAAACCCCTTTATACCTAATTACTGATAAATACTCTAGGAACGAAAGTTCTTAGTTTTAATTAGACAACAACTTTCAGCAGTGGATGTCTAGGCTCGCACATCGATGAAGAACGCTGCGAACTGCGATACGTAATGCGAATTGCAGAATTCAGT
>ASV_429
CAAAAAAACTTTCCACGTGAACCGTTGTAAATTAGTTCTGTGCTCTCTCTCGGGAGGGCTGAACGAAGGTGAGCCGCTTAATTGTGGCTTACCGATGTACTTTCAAACCCATTAACTAAATACTGAACTATACTCCGAAAACGAAAGCTTTTGGTTTTAATCAATAACAACTTTCAGCAGTGGATGTCTAGGCTCGCACATCGATGAAGAACGCTGCGAACTGCGATACGTAATGCGAATTGCAGAATTCAGT
>ASV_430
CAATCTCGGGGTCATTTCGGTGACTCCGTTTCCGTTACGTGGAAACAACATTTCTTTGGGGAGTGCTCTAGTCTAGTCTTGTACTATTCTAGTAGCACTCGCCCATCTCCGAGGGCTAACACCCGAGGAACCATTTTCATCCGCTTGAGCAATCAAGTGTGATACACCAAAACATCATGATCGTGACGATTCATAGGTGCTGAAGTCTCACCGACATCAGTGCCGTGCTATGAAACGTAAATAACACTTTCAGCAACGGATGTCTTGGCTCCCACAACGATGAAGAACGCAGCGAAATGCGATACGTCATGCGAATTGCAAAATCCAGT
>ASV_431
CAAAAAAACTTTCCACGTGAACCGTTGTAATTATGTTCTGTGCTCTCCCTCGGGAGGGCTGAACGAAGGTGAGCCGCTTTATTGTGGCTTGCCGATGTACTTTCAAACCCATTTACTTAATACTGAACTATACTCCGAAAACGAAAGTCTTTGGTTTTAATCAATAACAACTTTCAGCAGTGGATGTCTAGGCTCGCACATCGATGAAGAACGCTGCGAACTGCGATACGTAATGCGAATTGCAGAATTCAGT
>ASV_432
CCAAATAATCCATTATCCACGTGAACTGTTTTTGTTTTTACAAACATTATTATTATTATTAAACCCTTTTACTTTTTTGAATCTGAACGTTATGTTATTATAAAAAATAATATACAACTTTCAGCAGTGGATGTCTTGGCTCGCACATCGATGAAGAACGCTGCGAACTGCGATACTTAATGCGAATTGCAGGATTCAGTG
>ASV_433
CTAAAAAACTTTCCACGTGAACTGTCGTTATTTGTTGTGCGCTCTCTGCGGTGTCGGTGGCGTCTGTTGGCTGTATTTGATACTGCTGGCGGGTGCGAGCCGGATGCAGAGGCTGAACGAAGGTCGAGTTGCTTTGCTCTCGGCTGACTTATTTTTCAAACCCAATACCCAACTTACTGATTATACTGTGAGAACGAAAGTTCTTGCTTTTAACTAGATAACAACTTTCAGCAGTGGATGTCTAGGCTCGCACATCGATGAAGAACGCTGCGAACTGCGATACGTAATGCGAATTGCAGAATTCAGT
>ASV_434
CTAAAAAACTTTCCACGTGAACTGTCAAACCTGTTCTGTGCTTGTGCTGGGTCTGCGTTTCCGGACGCGGACACGGTGGAGGCTGAACGAAGGTTGGTTTTCTTCTTGTGAGAGACCAGCTGATATATTTTTCAAACCCCTTTTTACAAAATGACTGATGAATACTGTGAGAACGAAAGTTCTTGCTTTAAACTAGATAACAACTTTCAGCAGTGGATGTCTAGGCTCGCACATCGATGAAGAACGCTGCGAACTGCGATACGTAATGCGAATTGCAGAATTCAGT
>ASV_435
CAAAAAACACCCCACGTGAATGTATTCTGTATGAGGCTTGTGCTGCTTTTCGGAGCGGCTAGCCGAAGGTTTCGCAAGAAACCGATGTATCTTTTAATCCCTTTTACTAAACGACTGATAAAAAACTGCAGACAGAAATGTGTGCATTAAATTTAAATACAACTTTCAACAGTGGATGTCTAGGCTCGCACATCGATGAAGAACGCTGCGAACTGCGATACGTAATGCGAATTGCAGAATTCAGT
>ASV_436
CAAAAAACTTTCCACGTGAACCGTTGTAATTTTGTTTTGTGCCTTCTTTCGGGAGGGCTAAACGAAGGTTGTCCGCAAGTGTAGTTAATTATGTACGCGTGGTCTTCCGATGTCTTTTTAAACCCATTATTTAATACTGATCTATACTCCGAGAACGAAAGTTTTTGGTTTTAATCCATAACAACTTTCAGCAGTGGATGTCTAGGCTCGCACATCGATGAAGAACGCTGCGAACTGCGATACGTAATGCGAATTGCAGAATTCAGT
>ASV_437
CAAAAACTATCCACGTGAACCACTTTGTATTGGTTTTTTGTCGCCATATTCAATGCTCCGTCACACGAGTGTTGGGTATGTGTGGGCTAACCGAAGGCTTTTTTCCGCATGGTTGAAAGCTGATGTTTTTTTCACCCTTTACCTCAATAGGATTTTCGCAAGAACGAAAGTTTTTGCGTTCACTTCCACAAACTTTCAGCAGTGGATGTCTAGGCTCGCACATCGATGAAGAACGCTGCGAACTGCGATACGTAATGCGAATTGCAGGATTCAGT
>ASV_438
CAAAAAAACTATCCACGTGAATGTATTCTGTATGAGGTTTGTGCGGGAGAACTCTTCGGATTGATCTTCTGCTAGCTGAAGGCGTCTCTTTCGGGAGATATGCCGAGGTCCTTTTAAAACCATAACTTAATATACTGATTGATATAAGCAGACAGAAATGTTTGCTCTTAACGAGATACAACTTTCAACAGTGGATGTCTCGGCTGACGCATCGATGAAGAACGCCGCGAACTGCGATACGTAATGCGAATTGCAGAACTCAGT
>ASV_439
CAAAAAAACTTTCCACGTGAACCGTTGTAATTATGTTTTGTGCTTTCCTTCGGGATCGCTAAACGAAGGTCTGGCTGCTTTGCTCTTTGGGTATCGCGGCTGTACCGATGTACTTTTCAAACCCATTTACTTAATACTGAAACTATACTCCGAGAACGAAAGTTTTTGGTTTTAATCCATAACAGCTTTCAGCAGTGGATGTCTAGGCTCGCACATCGATGAAGAACGCTGCGAACTGCGATACGTAATGCGAATTGCAGAATTCAGT
>ASV_440
CTAAAAAAACTTTCCACGTGAACTGTCGTTATTTGTTGTGTGTGTGCGTGTTGGTAGCATGCGTGTTTGCTTACGCTTTGGTGTTTGCGAGTGCACGTGCTGTCGGTGCGCAGACTGAACGAAGGTCGTGTGTTGCTGTGTGCCTGCTGCACTGCTGACTTTGCATTGATTTGCATGATGTTGGCGGAGCGGCGGGTGCTGTTGCGTGCGCGGCTGACCTATTTTTTTCAAACCCCATACCTAAATGACTGATTATACTGTGAGAACGAAAGTTCTTGCTTTTAACTAGATAACAACTTTCAGCAGTGGATGTCTAGGCTCGCACATCGATGAAGAACGCTGCGAACTGCGATACGTAATGCGAATTGCAGAATTCAGT
>ASV_441
CAATCTCGGGGTCATTTCGGTGATCCCGTTTCCGTTACGTGGAAACAACTTCTATTTCTGGGGAGTCTAACCACTCGCCCATCTCCGAAGGCGTGTCTAACCCACACACCCGAGGAACCATTTTCATCCGCTTGAGCAATCAAGTGTGATACACCAAAACATCATGATCGTGACGATTCATAGGTGCTGTGGTCTCAACCACCCAGTGCCGTGCTATGAAACGTAAATAACACTTTCAGCAACGGATGTCTTGGCTCCCACAACGATGAAGAACGCAGCGAAATGCGATACGTCATGCGAATTGCAAAATCCAGT
>ASV_442
CAAAAACAAAAACTTTTAGTAGTGGCTTCGGCTGCGACTAATCTCTACCTGTGGAATTTCAAACAACATTGTGACGGATCACCGTTGCTCTTCTCTCGAAGCCTTCGGGCTTTTGGAGATAATTCCAACCTTTTAAAGCCGCTTGGCTTTATTCTTCCAATTCAACCTACAAACTGATCAAGTTGTTGTTCCTCTCGAGGAGCGGCAAGAGCATGAATAATGCTTATACACTTTCAGCAACGGATGTCTTGGCTCCCACAACGATGAAGAACGCAGCGAAATGCGATACGTAATGCGAATTGCAGAATCCAGT
>ASV_443
GATCCAAAACGCTCACTCAACACAACTCTGTGGCGCACGCGGTCCCTCTGCCTCACGGTGGGTGGGTCCCCGCGCGTCGCTTGTATTACACCCCCCTCTTTCTCACTCCCCAATGCGGACACCGAAGCAACTTCGGCAAAGCCCTGGTGCGCGCGGTCGGCCGAGGATGGCAGTGGCAACACTCCACACTCACCCGCCACGCTCCCAGACCATATCACAATGCTTACAACTTTTAGCAACGGATATCTTGGCTCTTGCGACGATGAAGAACGCAGCGAAATGCGATACGTAATGCGAATTGCAGAACGC
>ASV_444
CAAAAACAACTTTCCACGAGAACATGTACTGGACTTAAGAAGTTTGGCTCCCGTAACACGGAGCTAAACGATGTGTATACTCCCTTTAATTAATTTACTGATGAAATAACCCGGTAGAGTGAAAACTTTGCTGTATAATTTCTATACAACTTTCAACAGTGGATGTCTAGGCTCGCACATCGATGAAGAACGCTGCGAACTGCGATACGTAATGCGAATTGCAGAATTCAGT
>ASV_445
CAATTCGGGGTCTCACGACCCCGGCAACGTCACGTGGAACGAGTCTGTTTTATGGGAAGCACGGCGCAAGTCGGCGCGACCCTCCATTTCATCCGCTTGAGCAATCAAGTGTGATACCGCCAAACATTTTGATCGTGACGATTCATAGGCCAGTGCCGTCACACGCACCAGCCGTCCAATGAAACGTAAACAACACTTTCAGCAACGGATGTCTTGGCTCCCACAACGATGAAGAACGCAGCGAAATGCGATACGTCATGCGAATTGCAAGATCCAGT
>ASV_446
CTTAAAACTATCCACGTGAACCGTTTGTACCAAGATTTGCGCCGAGATGTTTGTGCGTATTTGTTGTATCACTGTGTATTCGTACGCGGTGTGTGTCAAATATGTATGTCGCTTGGCTGATCGAAGGTCGTATTGCACTGTATTGTGTGTGTCGGCTGACTTATTTTTCAAACCCATTCTTACATACTGATTATACTGTGAAGACGAAAGTCTTTGCTTTTACTAGATAACAACTTTCAGCAGTGGATGTCTAGGCTCGCACATCGATGAAGAACGCTGCGAACTGCGATACGTAATGCGAATTGCAGAATTCAGT
>ASV_447
CAAAAAACTTTCCACGTGAACCGTTATAATTATGTTCTGTGCTTTCTCTCGGGAAGGCTGAACGAAGGTTGGTCGCATGTGCTTTTGTATGTGTGGTCTTCCGATGTATTTTTAAACCCATTACTTAATACTGATCTATACTCCGAGAACGAAAGTTTTTGGTTTTAATCCATAACAACTTTCAGCAGTGGATGTCTAGGCTCGCACATCGATGAAGAACGCTGCGAACTGCGATACGTAATGCGAATTGCAGAATTCAGT
>ASV_448
CTAAAAAACTTTCCACGTGAACTGTCGTTATTTGTTGTGTGTCTGCGCGTTGCTAGCGTGCGTTTGCTTACGCTTCGGTGTTTGCGAGTGCGTGCTGGCGGTGCGCGGACTGAACGAAGGTCGTGTTGCTGTGTGCCTGCTGCACTGCTGACTTTGCATTGATTTGCATGGTCTTGGCGGAGCGGCGGGTGCTGTGCGTGCGCGGCTGACTTACTTTTTCAAACCCCATACCTAACTTACTGATTATACTGTGAGAACGAAAGTTCTTGCTTTTAACTAGATAACAACTTTCAGCAGTGGATGTCTAGGCTCGCACATCGATGAAGAACGCTGCGAACTGCGATACGTAATGCGAATTGCAGAATTCAGT
>ASV_449
CAAAAACTATCCACGTGAACCGTTAAACAAACAGAAAGGGTCGTCCTATTTGATGCGACGTTTGGGAGATACTTTGTATTTTCTAGGCATTTCATTGAGTAGGTCGACTGTCGAAGGTCGGGCGTTCGCCTATTGCGTAGCTTTTGTTGCGCTGTAAGCTTGAGCAAACGGCTGATTTATTCTTTTAAACCATACCTGAACCTACTGATTATACTGTGAGGACGAAAGTCCTTGCTTTTACTAGATAACAACTTTCAGCAGTGGATGTCTAGGCTCGCACATCGATGAAGAACGCTGCGAACTGCGATACGTAATGCGAATTGCAGAATTCAGT
>ASV_450
CAATTCGGGGTCTCACGACCCCGGCAACGTCACGTGGAACGAGTCTGTTTTATGGGAAGCACGGCGCAAGTCGGAGCGACCCACCATTTCATCCGCTTGAGCAATCAAGTGTGATACCGCCAAACATTTTGATCGTGACGATTCATAGGCAGTGCCGTCACACGCACCAGCCGTCCAATGAAACGTAAACAACACTTTCAGCAACGGATGTCTTGGCTCCCACAACGATGAAGAACGCAGCGAAATGCGATACGTCATGCGAATTGCAAGATCCAGT
>ASV_451
CAATCTCGGGGTCATTTCGGTGATCCCGTTTCCGTTACGTGGAAACAACTTCTATTTCTGGGGAGTCTAACCACTCGCCCATCTCCGAAGGCGTGTCTAACCCACACACCCGAGGAACCATTTTCATCCGCTTGAGCAATCAAGTGTGATACACCAACACATCATGATCATGACGATTCATAGGTGCTGTGGTCTCAACCACCCAGTGCCGTGCTATGAAACGTAAATAACACTTTCAGCAACGGATGTCTTGGCTCCCACAACGATGAAGAACGCAGCGAAATGCGATACGTCATGCGAATTGCAAAATCCAGT
>ASV_452
CAATCTCGGGGTCATTTCGGTGATCCCGTTTCCGTTACGTGGAAACAACTACTATTTCTGGGGAGTCTAACCACTCGCCCATCTCCGAAGGCGTGTTTTATACACACACCCGAGGAACCATTTTCATCCGCTTGAGCAATCAAGTGTGATACACCAAAACATCATGATCGTGACGATTCATAGGTGCTGTGGTCTCAACCACCCAGTGCCGTGCTATGAAACGTAAATAACACTTTCAGCAACGGATGTCTTGGCTCCCACAACGATGAAGAACGCAGCGAAATGCGATACGTCATGCGAATTGCAAAATCCAGT
>ASV_453
CTTAACAAATTGAATGCGAGCGGGGCCTCAAACCCTCCACTCGTCTTCGGTTACGTGGACCCCCTTTTGGGCGGAGCTCGTCTCTGCCACGCCGACGGAGCTAGATTTCATTCTATCTCCCGACGCACCATTTCCATCCACTTGTTCACGCAAGTGCGATACCAACACAATCTGATTGAAACTCATCCAAACGGCCGTTCGCAAGAACCGCCTGACAAAGATGAAACGAAACTAACACTTTCAGCAACGGATGTCTTGGCTCCCACAACGATGAAGAACGCAGCGAAATGCGATACGTCATGCGAATTGCAAAATCCAGT
>ASV_454
CAAAAAACACCCAACGTGAATGTACTCTTTATGAGGCTTGTGCTGCCCTTGTGGCAGCTAGCCGAAGGTTTCGCAAGAAGCCGATGTCAATTTGAATCCTTTTTAAACTACGACTGATCAAAACTGCAGATAGAAATGTCTGCATGCAATTGAAATACAACTTTCAACAGTGGATGTCTAGGCTCGCACACCGATGAAGAACGCTGCGAACTGCGATACGTAATGCGAATTGCAGAATTCAGT
>ASV_455
CAAAAACAACTTTCCACGTGAACTGTCTTACGAGATTCGCGCCGTGACGCGTGTTGACGCTGTGTGTGTCTGTGTCTTCTTTCGAGAGGATATTGTGATGCAAACAGTGTCGACCGTGTGGGTCGGCTGATCGAAGGTCGCTTTGTGCATTATTGTATGGAGCGGCTGACTTATTCTTTCAAACCCATTACACAATACTACTGATTCATACTGTGAGGACGAAAGTCTTTGCTTTTACTAGATAACAACTTTCAGCAGTGGATGTCTAGGCTCGCACATCGATGAAGAACGCTGCGAACTGCGATACGTAATGCGAATTGCAGAATTCAGT
>ASV_456
CTAAAAACTTTCCACGTGAACTGTCGTTATTTGTTGTGCGCTCTCTGCGGTGTCGGTGGCGTCTGCTGGCTTTGTTGCTGGCGGGTGCGAGCCGGATGCGGAGGCTGAACGAAGGTCGAGTTGCTTTGCTCTCGGCTGACTTATTTTTCAAACCCAATACCAAACTTACTGATTATACTGTGAGAACGAAAGTTCTTGCTTTTAACTAGATAACAACTTTCAGCAGTGGATGTCTAGGCTCGCACATCGATGAAGAACGCTGCGAACTGCGATACGTGATGCGAATTGCAGAATTCAGT
>ASV_457
CAAAAAAACTTTCCACGTGAACCGTTCTGTCCGTTTTGTGCCGTTGCTGTTGTCGGTCGTCGAGAAGAGCAGTGGCTAAACGAAGGCTGTGAGCTTCGTGCTTGCGGTCGATTTATTCTTTCAAACCCATACGTTAAGAACTGAAGTATACTGTGAGGACGAAAGTCCTTGCTTTGAACTAGATAGCAACTTTCAGCAGTGGATGTCTAGGCTCGCACATCGATGAAGAACGCTGCGAACTGCGATACGTAATGCGAATTGCAGGATTCAGT
>ASV_458
CAAAAACAACTTTCCACGTGAACTGTCTTACGAGATTCGCGCCGTGACGCGTGTTGACGCTGTGTGTGTTTGTGTCTTCTTTCGAGAGGATATTGTGATGCAAACAGTGTTGACCGTGTGGGTCGGCTGATCGAAGGTCGCTTTGTGCATTATTGTATGGAGCGGCTGACTTATTCTTTCAAATCCATTACACAATACTACTGATTCATACTGTGAGGACGAAAGTCTTTGCTTTTACTAGATAACAACTTTCAGCAGTGGATGTCTAGGCTCGCACATCGATGAAGAACGCTGCGAACTGCGATACGTAATGCGAATTGCAGAATTCAGT
>ASV_459
CTTAAAACTATCCACGTGAACCGTTTGTACCAAGATTTGCGCCGAGATGTTTGTGTGTATTTGTTGTATCACTGTGTATTCGTACGCGGTGTGTGTCAAATATGTATGTCGCTTGGCTGATCGAAGGTCGTATCGCACTGTATTGTGTGTGTCGGCTGACTTATTTTTCAAACCCATTCTTACATACTGATTATACTGTGAAGACGAAAGTCTTTGCTTTTACTAGATAACAACTTTCAGCAGTGGATGTCTAGGCTCGCACATCGATGAAGAACGCTGCGAACTGCGATACGTAATGCGAATTGCAGAATTCAGT
>ASV_460
CAAATAAAACTTTCCACGTGAACCTGTATTGTATGGCTTTGTGCTGTGAGTTGCTCGGAAGCTTCGGCGGAAGAGTGATTCGCGGCTAAGCGAAGGCTTGTTTGCTTCGGCATTCGAGCTGATGTACCTTTTTCAAACCCCTTTATAAACAACAACTGATCAATACTGTAAGGACGAAAGTCTTTGCTTTTAACTAGATAACAACTTTCAACAGTGGATGTCTAGGCTCGCACATCGATGAAGAACGCTGCGAACTGCGATACGTAATGCGAATTGCAGAATTCAGT
>ASV_461
CCAAAAACTTTCCACGTGAACCGTTGCAATGATGTTTTGTGTCTCTGCTTTTTGTGGGGACTGAACGAAGGTGCCGTGAAACGCACCGATGCTCTTTTAAACCATTTCTTAATTACTGATTGATACTCCTAGGACGAAAGTCTTTGGTTTTAATCCTAAACAACTTTCAGCAGTGGATGTCTAGGCTCGCACATCGATGAAGAACGCTGCGAACTGCGATACGTAATGCGAATTGCAGAATTCAGT
>ASV_462
CTAAAAAATTTCCACGTGAACCGTTTTATATTGTTTTGTGCTCTGCGGAAATGTAGAGCTGAACGAAGGTTGAACCGAGTAGTACTTAGGTACCAAAGGATCCCGATGTTTTTTCAAACCCTTTTACTTATACTGATCTATACTCTAGGACGAAAGTCTTAGTTTTAATCCACAACAACTTTCAGCAGTGGATGTCTAGGCTCGCACATCGATGAAGAACGCTGCGAACTGCGATACGTAATGCGAATTGCAGAATTCAGT
>ASV_463
CTAAAAAACTTTCCACGTGAACCGTATCAACCCAATAATTTGGGGGTTTAATTGGCGGCTGCTGCTGGTATCTTTTTACTGGCTGGCGGCTGCTGAGCGAACCCTATCGTGAGCGTTCTGACCTTGGTTGGAGCTAGTAACTTAAATTTTAAACCCATTCTTAAATACTGAATATACTGTAGGGACGAAAGTCTCTGCTTTTAACTAGATAGCAACTTTCAGCAGTGGATGTCTAGGCTCGCACCTCGATGAAGAACGCTGCGAACTGCGATACGTAATGCGAATTGCAGGATTCAGT
>ASV_464
CCGGGATCCACGATCTTGCTCCTATGGTTAATTGTTGGGCCCTTTGAGGGTGGGCCTTAGGTGCGCTTAAGGATTTTTTTCCTGTTTCATGTAGCTTTACTTATTTTTTTGCCTGGGTAAATTGGATTAATATTACAACTTTCAGCAATGGATGTCTAGGCTCTCACAACGATGAAGAACGCAGCGAAATGCGATACGTTATGCGAATTGCAATACCTCGT
>ASV_465
CTTAATTCACAGAATTCGAGCGGAGGCAACTCCCTCGTCTTCGGTTACGTGGAACTAAACTTTCGGCAGAGCTCGTCTCTGTCTCGCCGAGGGAGACGTCAAACCTCTCCCGACGCCTATTCACATCCACTTGTTCACGCAAGTGCGATCACCCAACACAATCTGATTGTAACTCATCCAAAACAGGTGTCTCCGCAAGGAGCAGCTGGTGATAAGATGAAACGAAACTAACACTTTCAGCAACGGATGTCTTGGCTCCCACAACGATGAAGAACGCAGCGAAATGCGATACGTCATGCGAATTGCAATATCCAGT
>ASV_466
TTTAAAAAAACTGTCCACGTGAACTGTAAGCAAGTCTAGCGCTGTCACTGAGCTGGTGTTTTCCAATATATATATATTGGACACTGGAACGGGAGTCAGCAGGACGAAGGTTGGTCTCTTGTAATGCAAGTTATGAGAGACTAGCTGATGAACTTTTCTTTTTAAACCCTTCTTACCTAAATATACTGATTTATACTGTGGGGACGAAAGTCCTTGCTTTTACTAGATAACAACTTTCAGCAGTGGATGTCTAGGCTCGCACATCGATGAAGAACGCTGCGAACTGCGATACGTAATGCGAATTGCAGAATTCAGT
>ASV_467
CTAAAAAACTTTCCACGTGAACTGTCAAACCTGTTCTGTGCTTGTGCTGAGTCTGCGTTTTCGGACGCGGACACGGCAGAGGCTGAACGAAGGCTGGTTTCATTTGTATGAGATCAGCTGATATATTTTTTCAAACCCCTTTTACAAAATGACTGATCAATACTGTGAGAACGAAAGTTCTTGCTTTAAACTAGATAACAACTTTCAGCAGTGGATGTCTAGGCTCGCACATCGATGAAGAACGCTGCGAACTGCGATACGTAATGCGAATTGCAGAATTCAGT
>ASV_468
CTAAAAAACTTTCCACGTGAACTGTCGTTATTTGTTGTGTGTGTGCGCGTTGCTGGCGTGCGTGCGTTTGCTTACGCTTCGGTGTTTGCGAGTGTGCGCGTGCTGGCGGTGCGCGGACTGAACGAAGGTCGTGTGTTGCTGTGTGTGCCTGCTGCACCGCTGACTTTGCATTGATTTGCATGGTGTTGGCGGAGCGGCGGGTGTGCTATGCGTGCGCGCGGCTGACTTATTTTTTCAAACCCGATACCTAAATGACTGATTATACTGTGAGAACGAAAGTTCTTGCTTTAAACTAGATAACAACTTTCAGCAGTGGATGTCTAGGCTCGCACATCGATGAAGAACGCTGCGAACTGCGATACGTAATGCGAATTGCAGAATTCAGT
>ASV_469
CAAAAAACACCCCACTTGAATGTACTCTTTATGAGGCTTGTGCTGCCCTTGTGGCAGCTAGCCGAAGGTTTCGCAAGAAGCCGATGTCAATTTGAATCCTTTTTAAACTACGACTGATCAAAACTGCAGATAGAAATGTCTGCATGCAATTGAAATACAACTTTCAACAGTGGATGTCTAGGCTCGCACACCGATGAAGAACGCTGCGAACTGCGATACGTAATGCGAATTGCAGAATTCAGT
>ASV_470
CAAAAAACACCCCACGTGAATGTATTCTGTATGAGGCTTGTGCTGCTCTTAGGGGCGGCTAGCCGAAGGTTTCGCAAGAGACCGATGTATTTTTAATCCCTTTTATTAAATGACTGATCAAAAACTGCAGACAGAAATGTGTGCATTCAATTGAAATACAACTTTCAACAGTGGATGTCTAGGCTCGCACATCGATGAAGAACGCTGCGAACTGCGATACGTAATGCGAATTGCAGAATTCAGT
>ASV_471
CTAAAAAAACTTTCCACGTGAACTGTCGTTATTTGTTGTGTGTGTGCGTGTTGGTAGCATGCGTGTTTGCTTACGCTTTGGTGTTTGCGAGTGTGTGTGTTGTCGGTGCGCAGACTGAACGAAGGTCGTGTGTTGCTGTGTGTCTGCTGTACTGCTGACTTTGCATTGATTTGCATGGTGTTGGCGGAGCGGCGGGTGCTGTTGCATGCGCGGCTGACCTATTTTTTTCAAACCCCATACCTAAATGACTGATTATACTGTGAGAACGAAAGTTCTTGCTTTTAACTAGATAACAACTTTCAGCAGTGGATGTCTAGGCTCGCACATCGATGAAGAACGCTGCGAACTGCGATACGTAATGCGAATTGCAGAATTCAGT
>ASV_472
CAAAAAACAATTCACGTGAACTGTTCCGTCTGTTTTGTGCTGCGGTCGTCTTACATGCATTTGCCATGCGAGAGGACCGCGGCTGAACGAAGGTGGCTGACGCTGCTGCGCTGGCCTCCGATGTACTTTTTTCCAAACCCTTCTCTAAATATACTAATCTATTGCAAGAACGAAAGTTCCTGCAGTGAAACTAGATACAAACTTTCAGCAGTGGATGTCTAGGCTCGCACATCGATGAAGGACGCTGCGAACTGCGATACGTAATGCGAATTGCAGGATTCAGT
>ASV_473
CTAAAAAACTTTCCACGTGAATCTGTTCTATACGTTTTGTGCGTTTTCGAGTCTAATGTTTTGCCTTCGGGTGAGATATGGAATTGTTAATGCTGAACGAAGGTTGATGTTGCTGTTATGGTAGCATTGACTGATGTATTTTTAAACCCCTTTACTTAATTACTGATATATACTCTGAGAACGAAAGTTCTTAGTTTTAACTAGATAACAACTTTCAGCAGTGGATGTCTAGGCTCGCACATCGATGAAGAACGCTGCGAACTGCGATACGTAATGCGAATTGCAGAATTCAGT
>ASV_474
CAAAAAACTATCCACGTGAATGTACTCTTTATGAGGCTTGTGCTGCCCTTGTGGCAGCTAGCCGAAGGTTTCGCAAGAAGCCGATGTCAATTTGAATCCTTTTTAAACTACGACTGATCAAAACTGCAGATAGAAATGTCTGCATGCAATTGAAATACAACTTTCAACAGTGGATGTCTAGGCTCGCACACCGATGAAGAACGCTGCGAACTGCGATACGTAATGCGAATTGCAGAATTCAGT
>ASV_475
CTAAAAAACTTTCCACGTGAACTGTCAAACCTGTTCTGTGCTTCTGCTGTGTCTGCGTTTTCGGACGCGGACGTGGCGGAGGCTGAACGAAGGCTGGTTTCATTTGTATGAGATCAGCTGATATATTTTTTCAAACCCCTTTTTTACAAAATGACTGATCAATACTGTGAGGACGAAAGTTCTTGCTTTAAACTAGATAACAACTTTCAGCAGTGGATGTCTAGGCTCGCACATCGATGAAGAACGCTGCGAACTGCGATACGTAATGCGAATTGCAGAATTCAGT
>ASV_476
CAAAAAAACTTTCCACGTGAACCGTTATAACTATGTTCTGTGCTTTCCTTCGGGAAGGCTGAACGAAGGTGAGCTGCTTAATTGTGGCTTGCCGATGTACTTTTCAAACCCATTTACTAAATACTGAACTATACTCCGAAAACGAAAGTCTTTGGTTTTAATCAATAACAACTTTCAGCAGTGGATGTCTAGGCTCGCACATCGATGAAGAACGCTGCGAACTGCGATACGTAATGCGAATTGCAGAATTCAGT
>ASV_477
CAAAAAACTTTCCACGTGAACCGTTGTAATTATGTTCTGTGCTTTCCTTCGGGAAGGCTGAACGAAGGTGAGCTGCTTTATTGTGGCTTGCCGATGTACTTTTCAAACCCATTTACTTAATACTGAACTATACTCCGAAAACGAAAGTCTTTGGTTTTAATCAATAACAACTTTCAGCAGTGGATGTCTAGGCTCGCACATCGATGAAGAACGCTGCGAACTGCGATACGTAATGCGAATTGCAGAATTCAGT
>ASV_478
CAAAAAACTTTCCACGTGAACCGTTATAATTACGTTCTGTGCTTTCTTTCGGGAGAGCTGAACGAAGGTTGGCCGCATGTATTTTATTATATATGTGGTCTTCCGATGTATTTTTAAACCCCTTACTTAATACTGATCTATACTCCGAGAACGAAAGTTTTTGGTTTTAATCCATAACAACTTTCAGCAGTGGATGTCTAGGCTCGCACATCGATGAAGAACGCTGCGAACTGCGATACGTAATGCGAATTGCAGAATTCAGT
>ASV_479
CAAAAAAACTTTCCACGTGAATCTGTACTGTTTGGTTTTGTGTTTGTGTTTTGTTGACTGTGTAAAAGCAGATAATAGAATGCAAGCTAAACGAAGGCTACTTTCGGGTAGCTGATGTACCTTTTTCAAACCCTTTAACTAAATACTGATATATACTGTGAGAAGGAAACTTCTTGCTTTTAACTAGATAGCAACTTTCAACAGTGGATGTCTAGGCTCGCACATCGATGAAGAACGCTGCGAACTGCGATACGTAATGCGAATTGCAAAATTCAGT
>ASV_480
CTAAAAAACTTTCCACGTGAACTGTCAAACCTGTTCTGTGCTTGTGCTGGGTCTGCGTTTTCGGACGCGGACACGGTGGAGGCTGAACGAAGGTTGGTTTTCTTCTTGTGAGAGACCAGCCGATATATTTTTCAAACCCCTTTTTACAAAATGACTGATCAATACTGTGAGAACGAAAGTTCTTGCTTTAAACTAGATAACAACTTTCAGCAGTGGATGTCTAGGCTCGCACATCGATGAAGAACGCTGCGAACTGCGATACGTAATGCGAATTGCAGAATTCAGT
>ASV_481
CAAAAAAACTTTCCACGTGAACCGTTGTAATTATGTTCTGTGCTTCTCCTTCGGGAGAGGCTGAACGAAGGTAGGCTGCTTTATTGTGGCTTGCCGATGTACTTTCAAACCCATTTACTTAATACTGAACTATACTCCGAAAACGAAAGTCTTTGGTTTTAATCAATAACAACTTTCAGCAGTGGATGTCTAGGCTCGCACATCGATGAAGAACGCTGCGAACTGCGATACGTAATGCGAATTGCAGAATTCAGT
>ASV_482
CAAATCTCGGGGGTCTCACGACACCCGTTTTCGTTCCGAGGACCGAGTCTGTTTTATGGGGAGTGTTTCGGCACGACCCACATTTTACATCCGCTTGAGCAATCGAGTGTGATAACCGCCAAACATTTTGATCGTGACGATTCATAAGGCGGTGCTAACCCCACCGCCGTGACATGAAACGTAAACAACACTTTCAGCAACGGATGTCTTGGCTCCCACAACGATGAAGAACGCAGCGAAATGCGATACGTCATGCGAATTGCAAGATCCAGT
>ASV_483
CAAAAAACTTTCCACGTGAACCGTTATAATTATGTTCTGTGCTTTCTCTCGGGAAGGCTGAACGAAGGTTGGCCGCATGTGCTTTTGTATGCGTGGTCTTCCGATGTATTTTTAAACCCATTACTTAATACTGATCTATACTCCGAGAACGAAAGTTTTTGGTTTTAATCCATAACAACTTTCAGCAGTGGATGTCTAGGCTCGCACATCGATGAAGAACGCTGCGAACTGCGATACGTAATGCGAATTGCAGAATTCAGT
>ASV_484
CAAAAACTATCCACGTGAACCACTTTGTATTGGTTTTTTGTCGCCATATTCAATGCTCCGTCACACGAGTGTTGGGTATGTGTGGGCTAACCGAAGGCTTTTTTCCGCATGGTTGAAAGCTGATGTTTTTTTCACCCTTTACCTCAATAGGATTTTCGCAAGAACGAAAGTTTTTGCGTTCACTTCCACAAACTTTCAGCAGTGGATGTCTAGGCTCGCACATCGATGAAGAACGCTGCGAACTGCGATACGTAATGCGAATTGCAGAATTCAGT
>ASV_485
CAAAAAACACCCCACGTGAATGTACTCTTTATGAGGCTTGTGCTGCCCTTGTGGCAGCTAGCCGAAGGTTTCGCAAGAAGCCGATGTCAATTTGAATCCTTTTTAAACTACGACTGATCAAAACTGCAGATAGAAATGTCTGCATGCAATTGAAATACAACTTTCAACAGTGGATGTCTAGGCTCGCACACCGATGAAGAACGCTGCGAACTGCGATACGTAATGCGAATTGCACGATTCAGT
>ASV_486
CTGTAAACACAATTTCACGTGAACTTATTTGACCCCCCTTTTGTTGTTTGTACGGATGTTTCTTTGAAACGATCGAATGAATAACAAAACCAAGTATAAAACCTTTTATTAATTCTGAAATTATAGTAATATAACCTATTACAACTTTCAGCAGTGGATGTCTAGGCTCACACATCGATGAAGAACGCTGCGAACTGCGATACTTAATGCGAATTGCAGGATTCAGT
>ASV_487
CAAAAAAAACTTTCCACGTGAACCGTTGTAATTCTGTTTTGTGCTTTCCTTCGGGATCGCTAAACGAAGGTCTGGCTGCTTTGCTCTTTGGGTATCGCGGCTGTACCGATGTACTTTTCAAACCCATTTACTTCATACTGAAACTATACTCCGAGAACGAAAGTTTTTGGTTTTAATCCATAACAACTTTCAGCAGTGGATGTCTAGGCTCGCACATCGATGAAGAACGCTGCGAACTGCGATACGTAATGCGAATTGCAGAATTCAGT
>ASV_488
CAAAAAACACCCCACGTGAATGTACTCTTTATGAGGCTTGTGCTGCCCTTGTGGCAGCTAGCCGAAGGTTTCGCAAGAAGCCGATGTCAATTTGAATCCTTTTTAAACTACGACTGATCAAAACTGCAGATAGAAATGTCTGCATGCAATTGAAATACAACTTTCAACAGTGGATGTCTAGGCTCGCACACCGATGAAGAACGCTGCGAACTGCGATACGTAATGCGAATTGCACAATTCAGA
>ASV_489
CAAAAAACACCCCACGTGAATGTACTCTTTATGAGGCTTGTGCTGCCCTTGTGGCAGCTAGCCGAAGGTTTCGCAAGAAGCCGATGTCAATTTGAATCCTTTTTAAACTACGACTGATCAAAACTGCAGATAGAAATGTCTGCATGCAATTGAAATACAACTTTCAACAGTGGATGTCTAGGCTCGCACACCGATGAAGAACGCTGCGAACTGCGATACGTAATGCGAATTGCAGAACCTAGT
>ASV_490
ACTTTTCGAAGAGGGAGGTAACACTCTCTTCTTCTGTTCCGTGAACAACCTCACAGGCTGAGGTGAAGTATAGCTTCACCTCTGTCTTTATTCTTCCACCTCTGGTGTGAACTTGAATGGGAACGATGCATAGAGCGGTGTCTTCGGACCTTCTCACAACATAACGTCAAAACACTTTCAGCAATGGATGTCTTGGCTCCCACAACGATGAAGAACGCAGTGAAATGCGATACGTCATGCGAATCGCAGAATCCAGT
>ASV_491
CAAAAAACTTTCCACGTGAACTGTAACCGAATTTGTTCTTGTGCTCGCTAAGGTGGTGCTCTGCGCTGTAATGGTGCTAAGCTGCTGCCGAGGCTTGAGCTGAACGAAGGGGATCTCGATTTTCGAGTGAACTGATGTTTTATTTTAAACCATTTTCCTAATACTGATTATTACTCCGAAGATGAAAGTCTTTGGTTTTAATTCCAACAACTTTCAGCAGTGGATGTCTAGGCTCGCACATCGATGAAGAACGCTGCGAACTGCGATACGTAATGCGAATTGCAGAATTCAGT
>ASV_492
GATCCAAAACGCTCACTCAATACCACAACTTCACTGTTGCAGCCACTCGTTGGCCGCAGCACTGTAATTCACCCCCCTTTTCAAACTCCCATGAGGATACCGAAGCAACTTCGGCAAGACCCTGGGTGTGGTGGTGTCGGTGCAAGTGTGCAGTCAGCGGGTTCACCCCCGCCGGCGGTGCCCTTGAGCCAGCTCCATCCCTCAGAACCATATCACAATGCTTTACAACTTTTAGCAACGGATATCTTGGCTCTTGCGACGATGAAGAACGCAGCGAAATGCGATACGTAATGCGAATTGCAGAACGC
>ASV_493
CAAAAAACTTATCCACGTGAACCGTTCTTGTATGGTTTTGTACCGGCTCGTCTTCGGGCTTGCAGCTGGTTAAACAATGCTTGTGTTGATTGATTTGGCTTCGGTCGAGTCTCCGCGAGTGCCTTTTTAAACCCCCTTTATACCTAAATTACTGATTTATACTCCGAGAACGAAAGTTCTTGGTTTTAACTAGATAACAACTTTCAGCAGTGGATGTCTAGGCTCGCACAACGATGAAGAACGCTGCGAACTGCGATACGTAATGCGAATTGCAGGATTCAGT
>ASV_494
CAAAAAAACTTACCACGTGAATCTGTACTGTTTAGTTTTGTGCTGCGTTCGAAAGGATGCGGCTAAACGAAGGTTGGCTTGATTACTTCGGTAATTAGGCTGGCTGATGTACTCTTTTAAACCCCTTCATACCAAAATACTGATTTATACTGTGAGAATGAAAATTCTTGCTTTTAACTAGATAACAACTTTCAACAGTGGATGTCTAGGCTCGCACATCGATGAAGAACGCTGCGAACTGCGATACGTAATGCGAATTGCAGAATTCAGT
>ASV_495
CAAAAAAACTTTCCACGTGAACCGTTGTAATTATGTTCTTGTGCTTTCCTTCGGGAAAGCTGAACGAAGGTGAGCCGCTTTATTTTTGTATTGTGGCTTGCCGATGTACTTTTCAAACCCATTTACTTAATACTGAACTATACTCCGAAAACGAAAGTCTTTGGTTTTAATCAATAACAACTTTCAGCAGTGGATGTCTAGGCTCGCACATCGATGAAGAACGCTGCGAACTGCGATACGTAATGCGAATTGCAGAATTCAGT
>ASV_496
CAAAAAACTTTCCACGTGAACCGTAATAATTATGTTCTGTGCCTTCTTTCGGGAGGGCTGAACGAAGGTGGATAGTGGCGTATTTAATTATTAATTTAGTTATTTGTGCTACAGTCTGCCGATGCTTTTTAAACCCATTACTTAATACTGATCTATACTCCGAGAACGAAAGTTTTTGGTTTTAATCCATAACAACTTTCAGCAGTGGATGTCTAGGCTCGCACATCGATGAAGAACGCTGCGAACTGCGATACGTAATGCGAATTGCAGAATTCAGT
>ASV_497
CAAAAAACTTTCCACGTGAACCGTTGTAAATTAGTTCTGTGCCCCTTCGGGAGGGCTGAACGAAGGTATGGCTGCTTAGTTGTGGCTGTACCGATGTACTTTTCAAACCCTTTACTTAATACTGATCTATACTCCGAGAACGAAAGTTTTTGGTTTTAATCCATAACAACTTTCAGCAGTGGATGTCTAGGCTCGCACATCGATGAAGAACGCTGCGAACTGCGATACGTAATGCGAATTGCAGAATTCAGT
>ASV_498
GATCCAAAACGCTCACTCAATTTGTTTTATGAAGTTGAGAGTTGGGGCAACCCACTCTACCAGTGCTCGCTTCACGGCGAGCACTCACCTTTATACAAACCAAACCCATCGGAAACAACACCGTTTCGGCAAGCCATTTGTTTGCGTCATTTATTTGATCGAACAAAGTTATATCACAATGCTATACAACTTTTAGCAACGGATATCTTGGCTCTTGCGACGATGAAGAACGCAGCGAAATGCGATACGTAATGCGAATTGCAGAACGC
>ASV_499
CTAAAAAACTATCCACGTGAACCGTTAAGCAAACAAGTTAAGGCAGGCGCGATTGGTGGTGCGTCTGGGAAGCGCTTGTCGATATTCGATCGGACCGGATATTGTCGGGCGTCGTCCTGGACACGCTGTCGATCGGAGTCGGCTAAACGAAGGTCGGGCGTTCGCTATCGGAGCGATGTGCGCGTTGTCGCACGTTGCTGCAATGGCTCGAGCAAGCGGCTGATTTATGTCTTTCAAACCATACGTGACGTACTGATTATACTGTGAGGACGAAAGTCCTTGCTTTTACTAGATAACAACTTTCAGCAGTGGATGTCTAGGCTCGCACATCGATGAAGAACGCTGCGAACTGCGATACGTAATGCGAATTGCAGAATTCAGT
>ASV_500
CAAAAACTATCCACGTGAACCGTTAAACAAACAGAAAGGGTCGTCCTATTTGATGCGATGTTTGGGAGATACTTGTTATTTTCTAGGCATTTCATTGAGTAGGTCGACTGTCGAAGGTCGGGCGTTCGCCTATTGCGTAGCTTTTGTTGCGCTGTAAGCTTGAGCAAACGGCTGATTTATTCTTTTAAACCATACCTAAACTTACTGATTATACTGTGAGGACGAAAGTCCTTGCTTTTACTAGATAACAACTTTCAGCAGTGGATGTCTAGGCTCGCACATCGATGAAGAACGCTGCGAACTGCGATACGTAATGCGAATTGCAGAATTCAGT
>ASV_501
CTTAAAACTATCCACGTGAACCGTTTGTACCAAGATTTGCGTCAAGATGTTTGTGCATGTTTGTTGTATCACTGTGTATTCGTACGCGGTGTGTGGCAAGTATGTATGACGCTTGGCTGATCGAAGGTCGTGTCGCACTTGATTGTGTGTATCGGCTGACTTATTTTTCAAACCCATTCTTTAGTACTGATTATACTGTGAAGACGAAAGTCTTTGCTTTTACTAGATAACAACTTTCAGCAGTGGATGTCTAGGCTCGCACATCGATGAAGAACGCTGCGAACTGCGATACGTAATGCGAATTGCAGAATTCAGT
>ASV_502
CTAAAAAACTTTCCACGTGAACTGTCAAACCTGTTCTGTGCTTGTGCTGGGTCTGCGTTTCCGGACGCGGACGCGGTGGAGGCTGAACGAAGGTTGGTTTTCTTCTTGTGAGAGACCAGCTGATATATTTTTCAAACCCCTTTTTACAAAATGACTGATCAATACTGTGAGAACGAAAGTTCTTGCTTTAAACTAGATAACAACTTTCAGCAGTGGATGTCTAGGCTCGCACATCGATGAAGAACGCTGCGAACTGCGATACGTAATGCGAATTGCAGAATTCAGT
>ASV_503
CTTAAAGCTATCCACGTGAACCGTTTGTACCAAGATTTGCGCCGAGATGTTTGTGCGTATTTGTTGTATCACTGTGTATTCGTACGCGGTGTGTGTCAAATATGTATGTCGCTTGGCTGATCGAAGGTCGTATCGCACTGTATTGTGTGTGTCGGCTGACTTATTTTTCAAACCCATTCTTACATACTGATTATACTGTGAAGACGAAAGTCTTTGCTTTTACTAGATAACAACTTTCAGCAGTGGATGTCTGGGCTCGCACATCGATGAAGAACGCTGCGAACTGCGATACGTAATGCGAATTGCAGAATTCAGT
>ASV_504
CAATCTCGGGGTCATTTCGGTGATCCCGTTTCCGTTACGTGGAAACAACTACTATTTCTGGGGAGCTTAACCACTCGCCCATCTCCGAAGGCGTGTCTAACCCACACACCCGAGGAACCATTTTCATCCGCTTGAGCAATCAAGTGTGATACACCAACACATCATGATCGTGACGATTCATAGGTGCTGTGGTCTCAACCACCCAGTGCCGTGCTATGAAACGTAAATAACACTTTCAGCAACGGATGTCTTGGCTCCCACAACGATGAAGAACGCAGCGAAATGCGATACGTCATGCGAATTGCAAAATCCAGT
>ASV_505
CAAAAAAACTTTCCACGTGAACCGTTGTAACTATGTTCTGTGCTCTCTTCTCGGAGAGAGCTGAACGAAGGTGGGCTGCTTAATTGTAGTCTGCCGATGTACTTTTAAACCCATTAAACTAATACTGATCTATACTCCGAGAACGAAAGTTTTTGGTTTTAATCCATAACAACTTTCAGCAGTGGATGTCTAGGCTCGCACATCGATGAAGAACGCTGCGAACTGCGATACGTAATGCGAATTGCAGAATTCAGT
>ASV_506
CAAAACAACAAAAACTTTTAGTAGTGGCTTCGGCTGCGACTAATCTCTACCTGTGGAATTTCAAACAACATTGTGACTGATCATTCAGTTGCTTTTCTCTCAAAGCCTTCGGGCTTTTGGAGATAATTCCAAAACAAACCTTTTAAAGCCGCTTGGCTTTATTCTTCCAATTCAACCTACAAAACTGATCAAGTTGTTGTTCCTCTCGAGGAGCGGCAAGAGCATGAATAATGCTTATACACTTTCAGCAACGGATGTCTTGGCTCCCACAACGATGAAGAACGCAGCGAAATGCGATACGTAATGCGAATTGCAGAATCCAGT
>ASV_507
CTAAAAACTTTCCACGTGAACTGTCGTTATTTGTTGTGCGCTCTCTGCGGTGTCGGTGGCGTCTGCTGGCTTTGTTGCTGGCGGGTGCGAGCCGGATGCGGAGGCTGAACGAAGGTCGAGTTGCTTTGCTCTCGGCTGACTTATTTTTCAAACCCAATACCAAACTTACTGATTATACTGTGAGAACGAAAGTTCTTGCTTTTAACTAGATAACAACTTTCAGCGGTGGATGTCTAGGCTCGCACATCGATGAAGAACGCTGCGAACTGCGATACGTAATGCGAATTGCAGAATTCAGT
>ASV_508
CTAAAACTATCCACGCGAATTGTTACAATATGTTTTGTGTCTTGCGAACGTTTGACTAAACGAAGGAGGAATAATTCCTGTGTTTCTGCACAATTAGCTCCTCTGATGATTTTACCCATTTTAATTGAACAGCTTATACTCCAGGACGAAAGTCTTTGGTTTTAACCCAAAACAACTTTCAGCAGTGGATGTCTAGGCTCGCACATCGATGAAGAACGCTGCGAACTGCGATACGTAATGCGAATTGCAGAATTCAGT
>ASV_509
CAATCTCGGGGTCATTTCGGTGATCCCGTTTCCGTTACGTGGAAACAACTACTATTTCTGGGGAGTTTAACCGCTCGCCCATCTCCGAAGGCGTGTCTAACCCACACACCCGAGGAACCATTTTCATCCGCTTGAGCAATCAAGTGTGATACACCAAAACATCATGATCGTGACGATTCATAGGTGCTGTGGTCTCAACCACCCAGTGCCGTGCTATGAAACGTAAATAACACTTTCAGCAACGGATGTCTTGGCTCCCACAACGATGAAGAACGCAGCGAAATGCGATACGTCATGCGAATTGCAAAATCCAGT
>ASV_510
CAAAAAATTTCCAACGTGAATGTATTCTTTATAAGGTTTGTGCTTTACGCAAGTAAGGCTAACCGAAGGTTTCGAAAGGAACCGATGTATTTTAATCCCTTTTAAACAAATTACTGAAACAAATAGCAGTCAGAAATGATTGCTTGAAATTGAAATACAACTTTCAACAGCGGATGTCTAGGCTCGCACATCGATGAAGAACGCTGCGAACTGCGATACGTAATGCGAATTGCAGAATTCAGT
>ASV_511
CTAAAAAACTTTCCACGTGAACTGTCGTTATTTGTTGTGTGTCTGCGCGTTGCTGGCGTGCGTTTGCTTACGCTTCGGTGTTTGCGAGTGCGTGCTGGCGGTGCGCGGACTGAACGAAGGTCGTGTTGCTGTGTGCCTGCTGCACTGCTGACTTTGCATTGATTTGCATGGTCTTGGCGGAGCGGCGGGTGCTGTGCGTGCGCGGCTGACTTACTTTTTCAAACCCCATACCTAACTTACTGATTATACTGTGAGAACGAAAGTTCTTGCTTTTAACTAGATAACAACTTTCAGCAGTGGATGTCTAGGCTCGCACATCGATGAAGGACGCTGCGAACTGCGATACGTAATGCGAATTGCAGAATTCAGT
>ASV_512
CTAAAGTCCTTCGGCCTCGGCTGAAGGCAAACTCAAAAGGATAGCTTGAGCTGGTAAAACAGTTCTGGCTTGACTTTTGCGTCCCGCGGACCTTTTAAATACTTATGGCGACTTCGGTTGCCCAACGTTAAAACCCCGTTTTGTGACTGCCCTAACCGGTGTCATAAAATATGAACCATGAATCTCTTACTCTGGAATAACCGTAGGCTTCGGTCTAGCAGGTACTCTGGCTAAAGAACAATGTCAAAACACTTTCAGCAATGGATGTCTTGGCTCCCACACCGATGAAGAACGCAGTGAAATGCGATACGTCATGCGAATTGCAAAATCAGT
>ASV_513
CAAAAAACTTTCCACGTGAACCGTTATAATTATGTTCTGTGCTTTCTCTCGGGAAGGCTGAACGAAGGTTGGCCGCATGTGCTTTGTATGTGTGGTCTTCCGATGTATTTTTAAACCCATTACTTAATACTGATCTATACTCCGAGAACGAAAGTTTTTGGTTTTAATCCATAACAACTTTCAGCAGTGGATGTCTAGGCTCGCACATCGATGAAGAACGCTGCGAACTGCGATACGTAATGCGAATTGCAGAATTCAGT
>ASV_514
ACCCTTTCGAAGAGGGAGGTAGGCAGTTTTATCTGTGTGCCTCTCTTCTTCTGTTCCGTGAACCACACCTCTTAGGCTGGGATGGCAGTCCATCTCAGTCTTATTTCATTCCACCTTTGTGTGTGAAGTGAATGGGAACGACTCATAGAGAGTAGGTTTCGGCCTCTCTCACAAGAATAACGTCAAAACACTTTCAGCAATGGATGTCTTGGCTCCCACAACGATGAAGAACGCAGTGAAATGCGATACGTCATGCGAATCGCAGAATCCAGT
>ASV_515
CTAAAAAACTTTCCACGTGAACCGTCCAAACGTTTGATTCGCTTCCTGTTTTTGCATGTGTCTCTTTACTGAAATGCGTGCGAAGGCGGTCGGCTTGAACCGAAGGCTACTTTGCAACTCTTCGGAGGCGCGAGGTAGCTGATTTATTTTAAACCCATTACACAATTACTGATTATACTGTGGGAACGAAAGTTCCTACTTTTACTAGATAACAACTTTCAGCAGTGGATGTCTAGGCTCGCACATCGATGAAGAACGCTGCGAACTGCGATACGTAATGCGAATTGCAGAATTCAGT
>ASV_516
CAAATCGGGGTCTCACGACCCCGGCAACGTCACGTGGAACGAGTCTGTTTTATGGGAAGCACGGCGCAAGTCGGCGCGACCCACCATTTCATCCGCTTGAGCAATCAAGTGTGATACCGCCAAACATTTTGATCGTGACGATTCATAGGCAGTGCCGTCACACGCACCAGCCGTCCAATGAAACGTAAACAACACTTTCAGCAACGGATGTCTTGGCTCCCACAACGATGAAGAACGCAGCGAAATGCGATACGTCATGCGAATTGCAAGATCCAGT
>ASV_517
CTTAACACAATTGAATTCGAGCGGCGCGTCAAACCCGCCGCTCGTCTTCGGTTACGTGGACCCCATTTTGGGCGGAGCTCGTCTCCGCCACGCCGAGGGAGACGCCTCACCGTGCCTCCCGACGCACCATTTCCATCCACTTGTTTACTCAAGTGCGATACCAACACAATCTGATTGAGACTCATCCAAACGGCCGTTCGAAAGAACAGCCGGCATAAGATGAAACGAAACTAACACTTTCAGCAACGGATGTCTTGGCTCCCACAACGATGAAGAACGCAGCGAAATGCGATACGTCATGCGAATTGCAAAATCCAGT
>ASV_518
CTTAAAACTATCCACGTGAACCGTTTGTACCAAGATTTGCGCCGAGATGTTTGTGCGTATTTGTTGTATCACTGTGTATTCGTACGCGGTGTGTGTCAAATATGTATGTCGCTTGGCTGATCGAAGGTCGTATCGCACTGTATTGTGTGTGTCGGCTGACTTATTTTTCAAACCCATTCTTACATACTGATTATACTGTGAAGACGAAAGTCTTTGCTTTTACTAGATAACAACTTTCAGCAGTGGATGTCTGGGCTCGCACATCGATGAAGAACGCTGCGAACTGCGATACGTAATGCGAATTGCAGAATTCAGT
>ASV_519
GATCCAAAACGCTCACTCAATTTGTATTATGAAGTTGAGAGCCGGGGCAACCCGACTCTACCAGTGCTTTGCTTCACCGCAAAGCACTCACCTTTATACAAACCAAACCCATCGGAAACAACACCGTTTCGGCAAGCCATTTGTTTGTGTCATTCATTTGATCGAACAAAGTTATATCATAATGCTATACAACTTTTAGCAACGGATATCTTGGCTCTTGCGACGATGAAGAACGCAGCGAAATGCGATACGTAATGCGAATTGCAGAACGC
>ASV_520
CAATCTCGGGGTCATTTCGGTGATCCCGTTTCCGTTACGTGGAAACAACTACTATTTCTGGGGAGTTTAACCACTCGCCCATCTCCGAAGGCGTGTTTTACACACACACCCGAGGAACCATTTTCATCCGCTTGAGCAATCAAGTGTGATACACCAACACATCATGATCGTGACGATTCATAGGTGCTGTGGTCTCAACCACCCAGTGCCGTGCTATGAAACGTAAATAACACTTTCAGCAACGGATGTCTTGGCTCCCACAACGATGAAGAACGCAGCGAAATGCGATACGTCATGCGAATTGCAAAATCCAGT
>ASV_521
CAAAAAACACCCCACGTGAATGTACTCTTTATGAGGCTTGTGCTGCCCTTGTGGCAGCTAGCCGAAGGTTTCGCAAGAAGCCGATGTCAATTTGAATCCTTTTTAAACTACGACTGATCAAAACTGCAGATAGAAATGTCTGCATGCAATTGAAATACAACTTTCAGCAGTGGATGTCTTGGCTCACACATCGATGAAGAACGCTGCGAACTGCGATACTTAATGCGAATTGCAGGATTCAGT
>ASV_522
CAAAAACAAACCCACGTGAATGTACTCTTTATGAGGCTTGTGCTGCCCTTGTGGCAGCTAGCCGAAGGTTTCGCAAGAAGCCGATGTCAATTTGAATCCTTTTTAAACTACGACTGATCAAAACTGCAGATAGAAATGTCTGCATGCAATTGAAATACAACTTTCAACAGTGGATGTCTAGGCTCGCACACCGATGAAGAACGCTGCGAACTGCGATACGTAATGCGAATTGCAGAATTCAGT
>ASV_523
CAAATCGGGGTCTCACGACCCCGGCAACGTCACGTGGAACGAGTCTGTTTTATGGGAAGCACGGCGCAAGTCGGCGCGACCCACCATTTCATCCGCTTGAGCAATCAAGTGTGATACCGCCAAACATTTTGATCGTGACGATTCATAGGCCAGTGCCGTCACACGCACCAGCCGTCCAATGAAACGTAAACAACACTTTCAGCAACGGATGTCTTGGCTCCCACAACGATGAAGAACGCAGCGAAATGCGATACGTCATGCGAATTGCAAGATCCAGT
>ASV_524
CAAAACAACAAAACTTTTAGTAGTGGCTTCGGCTGCGACTAATCTCTACCTGTGGAATTTCAAACAACATTGTGACTGATCATTCAGTTGCTTTTCTCTCAAAGCCTTCGGGCTTTTGGAGATAATTCCAAAACAAACCTTTTAAAGCCGCTTGGCTTTATTCTTCCAATTCAACCTACAAAACTGATCAAGTTGTTGTTCCTCTCGAGGAGCGGCAAGAGCATGAATAATGCTTATACACTTTCAGCAACGGATGTCTTGGCTCCCACAACGATGAAGAACGCAGCGAAATGCGATACGTAATGCGAATTGCAGAATCCAGT
>ASV_525
CTAAAACAATTCCACGTGAACCGTTTGTATTTGTTGTGTGTTGTCATCGCTAATTTTATATTGGTGTTGATGACTGAACGAAGGTATTATCCTTTTGGATGATACTGATGTTATTTTAAACCATTTTCTAAATACTGATATCTACTCTATAGACGAAAGTCTGTAGTTTGTAAAGTAATAACAACTTTCAGCAGTGGATGTCTAGGCTCGCACATCGATGAAGAACGCTGCGAACTGCGATACGTAATGCGAATTGCAGAATTCAGT
>ASV_526
CAAAAAAACTGTCAACGTGAATGTATTCTTTATGAGGCTTGTGCTCTCACGAGCTAGCCGAAGGTTTCGAAAGGAACCGATGTATTTTTTAATCCCTTTTATACTTTATGACTGATACCACTTAGCATTCAGAAATGATTGCTTGTAATTACTATACAACTTTCAACAGTGGATGTCTAGGCTCGCACATCGATGAAGACCACAGCGAAATGTGATACGTAATGCGAATTGCAGAATTCAGT
>ASV_527
CTAAAAACTTTCCACGTGAACCGTATCAAACCAATTAATTGGGGGTTTGCTTGACGGCAACTGCAGGCATCTTTTTGTTGCTGGTGGTTGCTGCCGAAAAAGCCCTATCATGGCGAGCGTTCGGACCTCGGTCGGAGCGAGTAGCTTTATTGTAAACCCATTCCTAATTACTGAATATACTGTGGGGACGAAAGTCTCTGCTTTTAACTAGATAGCAACTTTCAGCAGTGGATGTCTAGGCTCGCACATCGATGAAGAACGCTGCGAACTGCGATACGTAATGCGAATTGCAGGATTCAGT
>ASV_528
CAAACAAACACAAACCGAAAGTTGGAGGATGAGAATTCAGTTCTGGTTCTGGTTCTCCTTCTTTTCTACCTGTGGACTCATTTCCAATCTTATCACAATTGTCAGCCATTGGCATATTGTGTGTGTATCAACACAAACTGTTTTTCAGCCTGCAACTTTCTGTTGGCTAAACAAACAACACCCAAAACAACCCAAACTGAACCGAAACAAGTGATGTAATAATGTCTACTATACACTTTCAGCAACGGATGTCTTGGCTCCCACAACGATGAAGAACGCAGCGAAATGCGATACGTAATGCGAATTGCAGAACCCGT
>ASV_529
CAAAACAACAAAACTTTTAGTAGTGGCTTCGGCTGCGACTAATCTCTACCTGTGGAATTTCAAACAACATTGTGACTGATCATTCAGTTGCTTTTCTCTCAAAGCCTTCGGGCTTTTGGAGATAATTCCAAAAACAACCTTTTAAAGCCGCTTGGCTTTATTCTTCCAATTCAACCTACAAACTGATCAAGTTGTTGTTCCTTTCGAGGAGCGGCAAGAGCATGAATAATGCTTATACACTTTCAGCAACGGATGTCTTGGCTCCCACAACGATGAAGAACGCAGCGAAATGCGATACGTAATGCGAATTGCAGAATCCAGT
>ASV_530
CAAATCCATCCACAACCTCGTGAACTGTTTATCTTGATGTTTACATCAAAACCGTATTGTTTATCGTGTATGTATTTCATACACGATAACAACACAATCATAAAACCTTTATTTATAATATATCTGAAATTAAAGTAATAAAACTTATTACAACTTTCAGCAGTGGATGTCTTGGCTCACACATCGATGAAGAACGCTGCGAACTGCGATACTTAATGCGAATTGCAGGATTCAGT
>ASV_531
GCTTCAAAGCACCCACTCACACAAACTGGGGCGCGTGCGTGCAGCTTCACCGCTGCGCGCCGTGCCCTCGAGGGCGGCGGACTCAACCCCGCCGCCCTCCGTTATTCAACCCCTTTTCAAACTCCCATTGAGGACACCGAAGCAACTTCGGCAAGACCCTGGGCGCTGAGGGGCGGGCCGCGCAAGCACCCACCTCCCACCCCAGAACCATATCACAATGCTTTACAACTTTTAGCAACGGATATCTTGGCTCTTGCGACGATGAAGAACGCAGCGAAATGCGATACGTAATGCGAATTGCAGAACGC
>ASV_532
CTAAAAAACTTTCCACGTGAACTGTCATTATTTGTTGTGTGTCTGTGCGTTGTTGACGTGCATTTGCTTACACTTTGGTGTTTGTGAGTGCGTGTTGGCAGTGTGCGGACTGAACGAAGGTTGTGTGTTGTTATGTGCCTGCTGCACTGCTGACTTTGCATTCATTTGTATGGTCTTGGCGGAGTGGCGGGTGCTGTGCATGCGCAGCTGACTTATTTTTTCAAACCCCATACCTAAATGACTGATTATACTGTGAGAACGAAAGTTCTTGCTTTAAACTAGATAACAACTTTCAGCAGTGGATGTCTAGGCTCGCACATCGATGAAGAACGCTGCGAACTGCGATACGTAATGCGAATTGCAGAATTCAGT
>ASV_533
CTAAAAAACTTTCCACGTGAACTGTCAAACCTGTTCTGTGCTTCTGCTGTGTCTGCGTTTTCGGACGCGGACGTGGCGGAGGCTGAACGAAGGCTGGTTTCATTTGTATGAGATCAGCTGATATATTTTTTCAAACCCCTTTTTTTACAAAATGACTGATCAATACTGTGAGAACGAAAGTTCTTGCTTTAAACTAGATAACAACTTTCAGCAGTGGATGTCTAGGCTCGCACATCGATGAAGAACGCTGCGAACTGCGATACGTAATGCGAATTGCAGAATTCAGT
>ASV_534
CAAAAAACAAAACCCTGAAAAAGGAGCAATCCTTTTTTACCTACCTGCGAAAATGTTTTAGTTCAAGGTGGCAACATTTTGCTGCTTTGCTTGCCCCCAAGTGTAAAAAGCTTTTGGGCGAACTTTTTCCAAATTCATTTTTGAAGCCGGTTTCTGGCTTTGAAACACAAACACCCAACACAACCCAAACTGAACTTGAGTGTGCACTTGGAACCCCAAGAGCATGTTTTGCAAATCAATAATGCATCACAAACACTTTCAGCAACGGATGTCTTGGCTCCCACAACGATGAAGAACGCAGCGAAATGCGATACGTAATGCGAATTGCAGAATCCAGT
>ASV_535
CTAAAAAACTTTCCACGTGAACCGTATCAACCCTTTTAGTTGGGGGTCTTGTACCCTATCATGGCGAATGTTTGGACTTCGGTCCGGGCGAGTAGCTTTTTGTTTTAAACCCATTTCACAATTATGATTATACTGTGGGGACGAAAGTCTCTGCTTTTAACTAGATAGCAACTTTCAGCAGTGGATGTCTAGGCTCGCACATCGATGAAGAACGCTGCGAACTGCGATACGTAATGCGAATTGCAGGATTCAGT
>ASV_536
CAAAAAAACTTTCCACGTGAACCGTTGTAATTATGTTCTTGTGCTTTCCTTCGGGAAGGCTGAACGAAGGTGAGCCGCTTTATTTTTTGTATTGCGGCTTGCCGATGTACTTTTCAAACCCATTTACTTAATACTGAACTATACTCCGAAAACGAAAGTCTTTGGTTTTAATCAATAACAACTTTCAGCAGTGGATGTCTAGGCTCGCACATCGATGAAGAACGCTGCGAACTGCGATACGTAATGCGAATTGCAGAATTCAGT
>ASV_537
GATCCAAACATCGTACACTCACTTTACAACCCCACAAACCCCCGGGAGTGCTTGCGCCCCCCTCTCGTACCAAACCTTTTTAACAACTACAAAACCAACGATCCGCTCACGCGGTCGGCCAACCGACAAACGCAAGCCTCACTGTAGTCAACCGTTGGACCGCACGCAAGTGCAGCCCCGCGCTGGCTCGAGGTATTCTATCCAAACGTCTCACAACTTTTGGCAACGGATATCTTGGCTCTTGCGACGATGAAGAACGCAGCGAAATGCGATACGTAATGCGAATTGCAGAACGC
>ASV_538
CTAAAACAATTCCACGTGAACCGTTTGTATTTGTTGTGTGTTGTCATCGCTAATTTTACATTGGTGTTGATGACTGAACGAAGGTATTATCCTTTTGGATGATACTGATGTTATTTTAAACCATTTTCTAAATACTGATATCTACTCTATAGACGAAAGTCTGTAGTTTGTAAAGTAATAACAACTTTCAGCAGTGGATGTCTAGGCTCGCACATCGATGAAGAACGCTGCGAACTGCGATACGTAATGCGAATTGCAGAATTCAGT
>ASV_539
CTAAAAAACTTTCCACGTGAATCTGTTCTATACGTTTTGTGCGTTTTCGAGTCTAATGTTTTGCCTTCGGGTGAGATTTGGATTTGTTAATGCTGAACGAAGGTTGATGTTGCTGTTATGGTAGCATTGACTGATGTATTTTTAAACCCCTTTACTTAATTACTGATATATACTCTGAGAACGAAAGTTCTTAGTTTTAACTAGATAACAACTTTCAGCAGTGGATGTCTAGGCTCGCACATCGATGAAGAACGCTGCGAACTGCGATACGTAATGCGAATTGCAGAATTCAGT
>ASV_540
CTTCAAAAACACGAATTCGGAGCAAGCTTCGGCGAGTTCCGTCTTCAGTCACGCGAAATGAAATTGTTTGGGTCGAATTCTTCGGAGTTCGGCTCACATCCCAGAGTTCATTCTCTGGGTCATTTTAAAATCCACTTGTCTGACAAGTGTGATGAACCAACAATCTGATTGAAACTCATCAGTGATATTCTTCGGAATATCCCAATACGATGAAACGAAATTAACACTTTCAGCAACGGATGTCTTGGCTCCCACAACGATGAAGAACGCAGCGAAATGCGATACGTCATGCGAATTGCAAAAACCAGT
>ASV_541
TTTAAAAAACTGTCCACGTGAACTGTAAGCAAGTCTAGCGCTGTGACTGAGCTGGTGTTTTCATTTTTGGACACTGGAACGGGAGTCAGCAGGACGAAGGTTGGTCTGTTGTAATGCAAGTTATGATCGACTAGCTGATGAACTTTTGTTTTTAAACCCTTACCTAAATACTGATTTATACTGTGGGGACGAAAGTCCTTGCTTTTACTAGATAACAACTTTCAGCAGTGGATGTCTAGGCTCGCACATCGATGAAGAACGCTGCGAACTGCGATACGTAATGCGAATTGCAGAATTCAGT
>ASV_542
CAAAAAAACTATCCACGTGAATGTATTCTTTATGAGGCTTGTGCTGCCCTTGTGGCAGCTAGCCGAAGGTTTCGCAAGAAGCCGATGTCAATTTGAATCCTTTTTAAACTACGACTGATCAAAACTGCAGATAGAAATGTCTGCATGCAATTGAAATACAACTTTCAACAGTGGATGTCTAGGCTCGCACACCGATGAAGAACGCTGCGAACTGCGATACGTAATGCGAATTGCAGAATTCAGT
>ASV_543
CAAAAAACTTTCCACGTGAACCGTAATAATTATGTTCTGTGCCTTCTTTCGGGAGGGCTGAACGAAGGTGGATAGTGGCGTATTTAATTATTAATTTAGTTATTTGTGCTGCAGTCTGCCGATGCTTTTTAAACCCATTACTTAATACTGATCTATACTCCGAGAACGAAAGTTTTTGGTTTTAATCCATAACAACTTTCAGCAGTGGATGTCTAGGCTCGCACATCGATGAAGAACGCTGCGAACTGCGATACGTAATGCGAATTGCAGAATTCAGT
>ASV_544
CAAAAAAAAACTTTTCCACGTGAACCTGTAATGTGCAGTTTTTTGTCTAGTCGCCTCATTTATTTGAGGTGTCTGTGACTGAACGAAGGTTATGCAAATTTATTTTTGCATATACCGATGTTATTCAACCCCCTATTGTATTGTGATTAAAATTAAACATTGCAGAAATGAAAGTTTTTGCTCTAAATTTTGATACAACTTTCAACAGTGGATGTCTAGGCTCGCACATCGATGAAGAACGCTGCGAACTGCGATACGTAATGCGAATTGCAAGATTCAGT
>ASV_545
CAAAAAACACCCCACGTGAATGTACTCTTTATGAGGCTTGTGCTGCCCTTGTGGCAGCTAGCCGAAGGTTTCGCAAGAAGCCGATGTCAATTTGAATCCTTTTTAAACTACGACTGATCAAAACTGCAGATAGAAATGTCTGCATGCAATTGAAATACAACTTTCAACAGTGGATGTCTAGGCTCGCACACCGATGAAGAACGCTGCGAACTGCGATACTTAATGCGAATTGCAGAATTCAGT
>ASV_546
CTTAACAAATTGAATTCGAGCGGGGCCTCAAACCCTCCGCCCGTCTTCGGTTACGTGGACCCCATTTTGGGCGGAGCTCGTCTCTGCCACGCCGACGGAGCTAGATTTATTTCTATCTCCCGACGCACCATTTCCATCCACTTGTTCACGCAAGTGCGATACCAACACAATCTGATTGAAACTCATCCAAACGGCCGTTCGCAAGAACCGCCTGTCTAAGATGAAACGAAACTAACACTTTCAGCAACGGATGTCTTGGCTCCCACAACGATGAAGAACGCAGCGAAATGCGATACGTCATGCGAATTGCAAAATCCAGT
>ASV_547
CAAAACACAACTTTCTGAGTGTTTGTTTGGCATTCCCAAACATTCCTCTCTACCTGCGAAACTGTTTATTGTTTTTACAAACAAGAAGTTCGGGCTCTTGCTCGAGCTACAAAACACTTTCATTTTTGAGGCCGGTTTCTGGCTTTCAAACAACCCAAACAACCGAAAACTGATTCAAACAGTGTTGTTGTCTGTGCATACATTCGCAACCAAAACGCAAAATAATGCAACACAAACACTTTCAGCAACGGATGTCTTGGCTCCCACAACGATGAAGAACGCAGCGAAATGCGATACGTAATGCGAATTGCAGAATCCAGT
>ASV_548
GATCCAAAACGCTCACTCAATCACAAATAACCCCCGCGTCCCCGCGCACACGCCGCCGCCGCAAGGTGAAACGCGTGTTTGTGGGGGCGCCTGTAACTCACCCCCTTTTCAAACTCCCCATTGAGGATACCGAAGCAACTTCGGCAAGACCCTGGGTGCGGTGTGTGTGTGGTGTTTGTCAGCTGCTCACGCGGCTGGCGGGCGCCGCCCCCATCCCCTGGAACCATATCACAATGCTTTACAACTTTTAGCAACGGATATCTTGGCTCTTGCGACGATGAAGAACGCAGCGAAATGCGATACGTAATGCGAATTGCAGAACGC
>ASV_549
CAAAAAACTTATCCACGTGAACCGTTCTTGTATGGTTTTGTACCGGCTCGTTTTCGGGCTTGCAGCTGGTTAAACAATGCTTGTGTTGATTGATTTGGCTTCGGTCGAGTCTCCGCGAGTGCCTTTTTAAACCCCTTTTATACCTAAATTACTGATTTATACTCCGAGAACGAAAGTTCTTGGTTTTAACTAGATAACAACTTTCAGCAGTGGATGTCTAGGCTCGCACAACGATGAAGAACGCTGCGAACTGCGATACGTAATGCGAATTGCAGGATTCAGT
>ASV_550
TCTCTAAAAACAAAAAGGGACGTAGGGCTTCGGCCTGAAACCCCTCTTTGTGTTCCGCGTACCATCTGCCTGGAAATCTGGGGAAACTCAGGTCTTCAGGTGGTCAACTTTCCGGTGCTGCTTGACAGCGCCCATTCTTTTATTTTTTCTCCATTTCGCAAGAAGTGTTGAAACAAATGATATTGATGTCATAACTGATCGTTAGGTTTTTTCTCACGAAAAGACCCCAACATCTAAACGACAAAACACTTTCAGCAACGGATGTCTTGGCTCCCACAACGATGAAGAACGCAGCGAAATGCGATACGTCATGCGAATTGCGAAATCCAGT
>ASV_551
CAAAAAACTTTCCACGTGAACCGTTGTTGTATGGTTTTGTACCGGCTCGTCTTCGGGCTTGCAGCTGGTTAAACAATGCTTGTGTTGATTGATTTGGCTTCGGTCGAGTCTCCGCAAGCGCCCTTTTTAAACCCCTTTATACCTAAATACTGATTTATACTCCGAGAACGAAAGTTCTTGGTTTTAACTAGATAACAACTTTCAGCAGTGGATGTCTAGGCTCGCACAACGATGAAGAACGCTGCGAACTGCGATACGTAATGCGAATTGCAGGATTCAGT
>ASV_552
CATAAAACTTTCCACGTGAACCGTTACAATTATGTTCTGTGCTGTCTCTCGGGATGGCTGAACGAAGGTGGGCTACATGTATGTGTAGTCTGCCGATGTACTTTTCAAACCCATTACTAAATACTGAACTATACTCCGAGAACGAAAGTTTTTGGTTTTAATCCATAACAACTTTCAGCAGTGGATGTCTAGGCTCGCACATCGATGAAGAACGCTGCGAACTGCGATACGTAATGCGAATTGCAGAATTCAGT
>ASV_553
CAAAACACTTTAAACTGAAGTTGATTACAGGCGCTTTGTCGTTTGTTTTCCTTCTCTACCTGTGAAAATGTTTAACAAGGCGGATGCTTTTTTAAAGCTGAAGCCTGATTTGCTCTCCTTCTGGGCCGAGCGAAAACTTTTCCAAACATTTTTGAAGCCGGTTTCTGGCTTTGAACCAACCAAAACAACCACAAAAACTGAACTTGAGTGTGCTTCCTCTTCTTTGAGCAAGCATGTTTTGCAAAATAAAATAATGCATCACAAACACTTTCAGCAACGGATGTCTTGGCTCCCACAACGATGAAGAACGCAGCGAAATGCGATACGTAATGCGAATTGCAGAATCCAGT
>ASV_554
CAATCTCGGGGTCATTTCGGTGATCCCGTTTCCGTTACGTGGAAACAACTTCTATTTCTGGGGAGTTTAACCACTCGCCCATCTCCGAAGGCGTGTCTTACACACACACCCGAGGAACCATTTTCATCCGCTTGAGCAATCAAGTGTGATACACCAAAACATCATGATCGTGACGATTCATAGGTGCTGTGGTCTCAACCACCCAGTGCCGTGCTATGAAACGTAAATAACACTTTCAGCAACGGATGTCTTGGCTCCCACAACGATGAAGAACGCAGCGAAATGCGATACGTCATGCGAATTGCAAAATCCAGT
>ASV_555
CAAAACACTTTAAACTGAAGTTGATTACAGGCGCTTTGTCGTTTGTTTTCCTTCTCTACCTGTGAAAATGTTTAACAAGGCGGATGCTTTTTTAAAGCTGAAGCCTGATTTGCTCTCCTTCTGGGCCGAGCGAAAACTTTTCCAAACATTTTTGAAGCCGGTTTCTGGCTTTGAACCAACCAAAACAACCACAAAAACTGAACTTGAGTGTGCTTCCTCTTCTTTGAGCAAGCATGTTTTGCAAAAATAAAATAATGCATCACAAACACTTTCAGCAACGGATGTCTTGGCTCCCACAACGATGAAGAACGCAGCGAAATGCGATACGTAATGCGAATTGCAGAATCCAGT
>ASV_556
CTAAAAAACTTTCCACGTGAACTGTCGTTATTTGTTGTGTGTGTGCGCGTTGCGTGCGTGCGTTTGCTTACGCTTCGGTGTTTGCGAGTGCGCGCGTGCTGGCGGTGCGCAGACTGAACGAAGGTCGTGTGTTTGCTGTGTGTGCCTGCTGCACCGCTGACTTTGCATTGATTTGCATGGTGTTGGCGGAGCGGCGGGTGTGCTATGCGTGCGCGCGGCTGACTTATTTTTTCAAACCCGATACCTAAATGACTGATTATACTGTGAGAACGAAAGTTCTTGCTTTAAACTAGATAACAACTTTCAGCAGTGGATGTCTAGGCTCGCACATCGATGAAGAACGCTGCGAACTGCGATACGTAATGCGAATTGCAGAATTCAGT
>ASV_557
CAATTCGGGGTCTCACGACCCCGGCAACGTCACGTGGAACGAGTCTGTTTTATGGGAAGCACGGCGCAAGTCGGCGCGACCCACCATTTCATCCGCTTGAGCAATCAAGTGTGATACCGCCAAACATTTTGATCGTGACGATTCATAGGCAGTGCCGTCAAACGCACCAGCCGTCCAATGAAACGTAAACAACACTTTCAGCAACGGATGTCTTGGCTCCCACAACGATGAAGAACGCAGCGAAATGCGATACGTCATGCGAATTGCAAGATCCAGT
>ASV_558
CTAAAAAACTTTCCACGTGAACTGTCATTATTTGTTGTGTGTCTGTGCGTTGTTGGCGTGCATTTGCTTACACTTTGGTGTTTGTGAGTGCGTGTTGGCAGTGTGTGGACTGAACGAAGGTTGTGTGTTGTTATGTGTCTGCTGCACTGCTGACTTTGCATTCATTTGTATGGTCTTGGCGGAGTGGCGGGTACTGTGCATGCGCAGCTGACTTATTTTTTCAAACCCCATACCTAAATGACTGATTATACTGTGAGAACGAAAGTTCTTGCTTTAAACTAGATAACAACTTTCAGCAGTGGATGTCTAGGCTCGCACATCGATGAAGAACGCTGCGAACTGCGATACGTAATGCGAATTGCAGAATTCAGT
>ASV_559
CAAAAAACTTATCCACGTGAACCGTTCTTGTATGGTTTTGTACCGGCTCGTCTTCGGGCTTGCAGCTGGTTAAACAATGCTTGTGTTGATTGATTTGGCTTCGGTCGAGTCTCCGCGAGTGCCTTTTTAAACCCCTTTTATACCTAAATTACTGATGTATACTCCGAGAACGAAAGTTCTTGGTTTTAACTAGATAACAACTTTCAGCAGTGGATGTCTAGGCTCGCACAACGATGAAGAACGCTGCGAACTGCGATACGTAATGCGAATTGCAGGATTCAGT
>ASV_560
CTAAAAACTTTCCACGTGAACCGTTATAACTATGTTCTGTGCTTCGTCGCAAGACTTGAGGCTGAACGAAGGTGAGTCTGCGTTTATTTTGGATGCGGATTTGCTGATGTTATTTTAAACACCTATTACTTAATACTGAACTATACTCCGAATACGAAAGTTTTTGGTTTTAACAATTAACAACTTTCAGCAGTGGATGTCTAGGCTCGCACATCGATGAAGAACGCTGCGAACTGCGATACGTAATGCGAATTGCAGAATTCAGT
>ASV_561
CTAAAAAAACTTTCCACGTGAACTGTCGTTATTTGTTGTGTGTGTGCGTGTTGGTAGCATGCGTGTTTGCTTACGCTTTGGTGTTTGCGAGTGTGTGTGTTGTCGGTGCGCAGACTGAACGAAGGTCGTGTGTTGCTGTGTGCCTGCTGCACTGCTGACTTTGCATTGATTTGCATGGTGTTGGCGGAGCGGCGGGTGCTATTGCATGCGCGGCTGACCTATTTTTTTCAAAACCCATACCTAAATGACTGATTATACTGTGAGAACGAAAGTTCTTGCTTTTAACTAGATAACAACTTTCAGCAGTGGATGTCTAGGCTCGCACATCGATGAAGAACGCTGCGAACTGCGATACGTAATGCGAATTGCAGAATTCAGT
>ASV_562
CAAAAATCTATTCACGTGAACTGTGCTGTTTTGTTTTGTGCTGCCTTTGTCGTTGTTTGCGATGATGAAGTGCGGCTAAACGAAGGTTGCTTTCGAGTGGCCGATATATTTTTTTAAACCCCTTTTACCTCAATACTGATTATACTGTAAGGACGAAAGTCTTTGCTTTTAACTAGATAACAACTTTCAACAGTGGATGTCTAGGCTCGCACATCGATGAAGAACGCTGCGAACTGCGATACGTAATGCGAATTGCAGAATTCAGT
>ASV_563
CAAAAAACACCCCACGTGAATGTACTCTTTATGAGGCTTGTGCTACCCTTGTGGCAGCTAGCCGAAGGTTTCGCAAGAAGCCAATGTCAATTTGAATCCTTTTTAAACTACGACTGATCAAAACTGCAGATAGAAATGTCTGCATGCAATTGAAATACAACTTTCAACAGTGGATGTCTAGGCTCGCACACCGATGAAGAACGCTGCGAACTGCGATACGTAATGCGAATTGCAGAATTCAGT
>ASV_564
CTAAAAACTTTCCACGTGAACCGTTACCGAATCTGTTTTGTGCTTCGCTGAAGCGGCGCTCTGCATTATGTGCTAGGTGCTGCCGAGGCTTGAGGCTGAACGAAGGGGAGCTCGATTTTGTGGCGCGGCTTCGGCTGTGTCGTTGGATAGAGCGAACCGATGTTTATTTTAAACCATTTCTTAATACTGATCTATACTCCTAGGACGAAAGTCTTTGGTTTTAATTCCAACAACTTTCAGCAGTGGATGTCTAGGCTCGCACATCGATGAAGAACGCTGCGAACTGCGATACGTAATGCGAATTGCAGAATTCAGT
>ASV_565
CAAAAAACTTTCCACGTGAACCGTTATAATTATGTTCTGTGCTTTCTCTCGGGAAGGCTGAACGAAGGTTGGCCGCATGTGCTTTTGTATGTGTGGTCTTCCGATGTATTTTTAAACGCATTACTTAATACTGATCTATACTCCGAAAACGAAAGTTTTTGGTTTTAATCCATAACAACTTTCAGCAGTGGATGTCTAGGCTCGCACATCGATGAAGAACGCTGCGAACTGCGATACGTAATGCGAATTGCAGAATTCAGT
>ASV_566
CTAAAACTATCCACGTGAATGTACTCTTTATGAGGCTTGTGCTGCCCTTGTGGCAGCTAGCCGAAGGTTTCGCAAGAAGCCGATGTCAATTTGAATCCTTTTTAAACTACGACTGATCAAAACTGCAGATAGAAATGTCTGCATGCAATTGAAATACAACTTTCAACAGTGGATGTCTAGGCTCGCACACCGATGAAGAACGCTGCGAACTGCGATACGTAATGCGAATTGCAGAATTCAGT
>ASV_567
CTAAAAAACTTTCCACGTGAACTGTCGTTATTTGTTGTGTGTCTGCGCGTTGCTGGCGTGCGTTTGCTTACGCTTCGGTGTTTGCGAGTGCGTGCTGGTGGTGTGCGGACTGAACGAAGGTCGTGTTGCTGTGTGCCTGCTGCACTGCTGACTTTGCATTGATTTGCATGGTCTTGGCGGAGCGGCGGGTGCTGTGCGTGCGCGGCTGACTTACTTTTTCAAACCCCATACCTAACTTACTGATTATACTGTGAGAACGAAAGTTCTTGCTTTTAACTAGATAACAACTTTCAGCAGTGGATGTCTAGGCTCGCACATCGATGAAGAACGCTGCGAACTGCGATACGTAATGCGAATTGCAGAATTCAGT
>ASV_568
CCGGGATCCACGATCTTGCTCCTATGGTTAATTGTTGGGCCCTTTGAGGGTGGGCCTTAGGTGCGCTTAAGGATTTTTTTCCTGTTTCATGTAGCTTTACTTACTTTTTTGCCTGGGTAAATTGGATTATTATTACAACTTTCAGCAATGGATGTCTAGGCTCTCACAACGATGAAGAATGCAGCGAAATGCGATACGTTATGCGAAATGCAATACCTCGT
>ASV_569
CAAAAAAACTTTCCACGTGAACCGTTGTAACTATGTTCTGTGCTCTCTTCTCGGAGAGAGCTGAACGAAGGTGGGCTGCTTAATTGTAGTCTGCCGATGTACTTTTAAACTCATTAAACTAATACTGAACTATACTCCGAAAACGAAAGTCTTTGGTTTTAATCAATAACAACTTTCAGCAGTGGATGTCTAGGCTCGCACATCGATGAAGAACGCTGCGAACTGCGATACGTAATGCGAATTGCAGAATTCAGT
>ASV_570
CAAAAACAAAAACTTTTAGTAGTGGCTTCGGCTGCGACTAATCTCTACCTGTGGAATTTCAAACAAACATTGTGACGGATCACCGTTGCTCTTCTCTCGAAGCCTTCGGGCTTTTAGAGATAATTCCAAACCTTTTAAAGCCGCTTGGCTTTATTCTTCCAATTCAACCTACAAACTGATCAAGTTGTTGTTCCTCTCGAGGAGCGGCAAGAGCATGAATAATGCTTATACACTTTCAGCAACGGATGTCTTGGCTCCCACAACGATGAAGAACGCAGCGAAATGCGATACGTAATGCGAATTGCAGAATCCAGT
>ASV_571
CTAAAAACTTTCCACGTGAACCGTTTTATATTGTTTTGTGCTCTGCGGAACCGTGGAGCTAAACGAAGGGAAACCGAGTAGTACTGATGTACCAAAGGCTCCCGATGTATTTTTCAAACCCTTTTACTTATACTGATCTATACTCTAGGACGAAAGTCTTAGTTTTAATCCACAACAACTTTCAGCAGTGGATGTCTAGGCTCGCACATCGATGAAGAACGCTGCGAACTGCGATACGTAATGCGAATTGCAGAATTCAGT
>ASV_572
CTAAAAAACTTTCCACGTGAACTGTCGTTATTTGTTGTGTGTCTGCGCGTTGCTGGCGTGCGTTTGCTTACGCTTAGGTGTTTGCGAGTGCGTGCTGGCGGTGCGAGGACTGAACGAAGGTCGTGTTGCTGTGTGCCTGCTGCACTGCTGACTTTGCATTGATTTGCATGGTCTTGGCGGAGCGGCGGGTGCTGTGCGTGCGCGGCTGACTTACTTTTTCAAACCCCATACCTAACTTACTGATTATACTGTGAGAACGAAAGTTCTTGCTTTTAACTAGATAACAACTTTCAGCAGTGGATGTCTAGGCTCGCACATCGATGAAGAACGCTGCGAACTGCGATACGTAATGCGAATTGCAGAATTCAGT
>ASV_573
CTAAAACTATCCACGTGAACCGTTGCAATGCTGTTTCGTGCTGCCGTGTACTTTGTACTGGTGGCTGAACGAAGGTGCCGTAAAACGCGCCGATGTTTTTTTAAACCATTTCTAAATTACTGATTCATACTCCGAGGACGAAAGTCTTTGGTTTTAATCCTAAACAACTTTCAGCAGTGGATGTCTAGGCTCGCACATCGATGAAGAACGCTGCGAACTGCGATACGTAATGCGAATTGCAGAATTCAGT
>ASV_574
CTTCAAAAACACGAATTCGGAGCTTGCTTCTGCGAGTTCCGTCTTCAGTCACGTGAAATGAAATTGTTTGGGAAGTGTCTTCGGATGCTTCTCACCTCCCAGAGTGTGCGCAAGCATGTCTCAGGGTCATTTTAAAATCCACTTGTCTGACAAGTGTGATGAACCAACAATCTGATTGAAACTCATCAGTGATATTCTTCGGAATGTCCCAATACGATGAAACGAAATTAACACTTTCAGCAACGGATGTCTTGGCTCCCACAACGATGAAGAACGCAGCGAAATGCGATACGTCATGCGAATTGCAAAAACCAGT
>ASV_575
CTTAACAAATTGAATTCGAGCGGGGCCTCAAAACCTCCGCTCGTCTTCGGTTACGTGGACCCCCTTTTGGGCGGAGCTCGTCTCTGCCACGCCGACGGAGCTAGATTTACTTCTATCTCCCGACGCGCCATTTCCATCCACTTGTTCACGCAAGTGCGATACCAACACAATCTGATTGAAACTCATCCAAACGGCCGTTCGCAAGAACCGCCTGACAAAGATGAAACGAAACTAACACTTTCAGCAACGGATGTCTTGGCTCCCACAACGATGAAGAACGCAGCGAAATGCGATACGTCATGCGAATTGCAAAATCCAGT
>ASV_576
CAATTCGGGGTCTCACGACCCCGGCAACGTCACGTGGAACGAGTCTGTTTTATGGGAAGCGCGGCGCAAGTCGGCGCGACCCACCATTTCATCCGCTTGAGCAATCAAGTGTGATACCGCCAAACATTTTGATCGTGACGATTCATAGGCCAGTGCCGTCACACGCACCAGCCGTCCAATGAAACGTAAACAACACTTTCAGCAACGGATGTCTTGGCTCCCACAACGATGAAGAACGCAGCGAAATGCGATACGTCATGCGAATTGCAAGATCCAGT
>ASV_577
ACCCTTTCGAAGAGGGAGGTAGGCAGTTTGATCTGTGTACCTCTCTTCTTCTGTTCCGTGAACCAAACCTCTTAGGCTGGGATGGCAGTCCATCTCAGTCTTCTTTCATTCCACCTTTGTGTGTGAAGTGAATGGGAACGACTCATAGAGAGTAGGTTTCGGCCTCTCTCACAAGAATAACGTCAAAACACTTTCAGCAATGGATGTCTTGGCTCCCACAACGATGAAGAACGCAGTGAAATGCGATACGTCATGCGAATCGCAGAATCCAGT
>ASV_578
CAATCTCGGGGTCATTTCGGTGACTCCGTTTCCGTTACGTGGAAACAACATTTCTTTGGGGAGTGCTCTAGTCTAGTCTTGTACTATTCTAGTATCACTCGCCCATCTCCGAGGGCTAACACCCGAGGAACCATTTTCATCCGCTTGAGCAATCAAGTGTGATACACCAAAACATCATGATCGTGACGATTCATAGGTGCTGAAGTCTCACCGACCTCAGTGCCGTGCTATGAAACGTAAATAACACTTTCAGCAACGGATGTCTTGGCTCCCACAACGATGAAGAACGCAGCGAAATGCGATACGTCATGCGAATTGCAAAATCCAGT
>ASV_579
CAAAACACTTTAAACTGAAGTTGATTACAGGCGCTTTGTCGTTTGTTTTCCTTCTCTACCTGTGAAAATGTTTAACAAGGCGGATGCTTTTTAAAGCTGAAGCCTGATTTGCTCTCCTTCTCTGGGGCGAGCGAAAACTTTTCCAAACATTTTTTGAAGCCGGTTTCTGGCTTTGAACCAACCAAAACAACCACAAAAACTGAACTTGAGTGTGCTTCCTCTTCTTTGAGCAAGCATGTTTTGCAAAATAAAATAATGCATCACAAACACTTTCAGCAACGGATGTCTTGGCTCCCACAACGATGAAGAACGCAGCGAAATGCGATACGTAATGCGAATTGCAGAATCCAGT
>ASV_580
CAATCTCGGGGAAACCCGATTCCGTTACGTGGAACGAATTATTTCTGGGCGAGTGGCCTTCGTGTCACCAACCCTACTTTCTATCCTCTTGAGCAATCAAGTCGATACACCAACACATTCTGATAGTGACGATTCATAAGGCAAGTGGTTATTATAACCATTCGCCGTAACTATGAAACGTATACAACACTTTCAGCAACGGATGTCTTGGCTCCCACAACGATGAAGAACGCAGCGAAATGCGATACGTCATGCGAATTGCAAAATCCAGT
>ASV_581
CAAAAAAAACTTTCCACGTGAACCGTTGTAACTAAGTTCTTGTGCTTTCCTTTCGGGGAAGGCTGAACGAAGGTGAGCTGCTTAATTGTGGCTTGCCGATGTAACTTTTCAAACCCATTTTTTTTACTAAATACTGAACTATACTCCGAAAACGAAAGTCTTTGGTTTTAATCAATAACAACTTTCAGCAGTGGATGTCTAGGCTCGCACATCGATGAAGAACGCTGCGAACTGCGATACGTAATGCGAATTGCAGAATTCAGT
>ASV_582
CAAAAAAATACCCCACGTGAATGTATTCTGTATAAGGTTTTGTGTTGAGTTGTCTCTAGTAGGCAGCTCGACTAGCCGAAGGTTTCGAAAGGAACCGATGTTATTTTTAATCCCCTATAAAAAATATTACTGATGTATAATAGCAATCAGAAATGATAGCTTAAAATTTAAATACAACTTTCAACAGCGGATGTCTAGGCTCGTACATCGATGAAGAACGCTGCGAACTGCGATACGTAATGCGAATTGCAGAATTCAGT
>ASV_583
CAAAAACAACTTTCCACGTGAACTGTCTTACGAGATTCGCGCCGTGACGCGTGTCGGCGCTGTGTGTGTCTGTGTCTTCTTTCGAGAGGATATTGTGATGCAAACAGTGTTGACCGTGTGGGTCGGCTGATCGAAGGTCGCTTTGTGCATTATTGTATGGAGTGGCTGACTTATTCTTTCAAACCCATTACACAATACTACTGATTCATACTGTGAGGACGAAAGTCTTTGCTTTTACTAGATAACAACTTTCAGCAGTGGATGTCTAGGCTCGCACATCGATGAAGAACGCTGCGAACTGCGATACGTAATGCGAATTGCAGAATTCAGT
>ASV_584
CTAAAAAACTTTCCACGTGAACTGTCGTTATTTGTTGTGTGTCTGCGCGTTGCTGGCGTGCGTTTGCTTACGCTTCGGTGTTTGCGAGTGCGTGCTGGCGGTGCGCGGACTGAACGAAGGTCGTGTTGCTGTGTGCCTGCTGCACTGCTGACTTTGCATTGATTTGCATGGTCTTGGCGGAGCGGCGGGTGCTGTGCGTGCGCGGCTGACTTACTTTTTCAAACCCCATACCTAACTTACTGATTATACTGTGAGAACGAAAGTTCTTGCTTTTACTAGATAACAACTTTCAGCAGTGGATGTCTAGGCTCGCACATCGATGAAGAACGCTGCGAACTGCGATACGTAATGCGAATTGCAGAATTCAGT
>ASV_585
CAATCTCGGGGTCATTTCGGTGATCCCGTTTCCGTTACGTGGAAACAACTACTATTTCTGGGGAGTCTAACCACTCGCCCATCTCCGAAGGCGTGTTTTACACACACACCCGAGGAACCATTTTCATCCGCTTGAGCAATCAAGTGTGATACACCAACACATCATGATCGTGACGATTCATAGGTGCTGTGGTCTCAACCACCCAGTGCCGTGCTATGAAACGTAAATAACACTTTCAGCAACGGATGTCTTGGCTCCCACAACGATGAAGAACGCAGCGAAATGCGATACGTCATGCGAATTGCAAAATCCAGT
>ASV_586
CAAAACAAACAAAACTTTTAGTAGTGGCTTCGGCTGCGACTAATCTCTACCTGTGGAATTTCAAACAACATTGTGACTGATCATTCAGTTGCTTTTCTCTCAAAGCCTTCGGGCTTTTGGAGATAATTCCAAAAACAAACCTTTTAAAGCCGCTTGGCTTTATTCTTCCAATTCAACCTACAAAACTGATCAAGTTGTTGTTCCTCTCGAGGAGCGGCAAGAGCATGAATAATGCTTATACACTTTCAGCAACGGATGTCTTGGCTCCCACAACGATGAAGAACGCAGCGAAATGCGATACGTAATGCGAATTGCAGAATCCAGT
>ASV_587
CTAAAAACTTTCCACGTGAACTGTCGTTATTTGTTGTGCGCTCTCTGCGGTGTCGGTGGCGTCTGCTGGCTTTGTTGCTAGCGGGTGCGAGCCGGATGCGGAGGCTGAACGAAGGTCGAGTTGCTTTGCTCTCGGCTGACTTATTTTTCAAACCCAATACCAAACTTACTGATTATACTGTGAGAACGAAAGTTCTTGCTTTTAACTAGATAACAACTTTCAGCAGTGGATGTCTAGGCTCGCACATCGATGAAGAACGCTGCGAACTGCGATACGTAATGCGAATTGCAGAATTCAGT
>ASV_588
CTAAAAACTTTCCACGTGAACTGTCGTTATTTGTTGTGCGCTCTCTGCGGTGTCGGTGGCATCTGCTGGCTTTGTTGCTGGCGGGTGCGAGCCGGATGCGGAGGCTGAACGAAGGTCGAGTTGTTTTGCTCTCGGCTGACTTATTTTTCAAACCCAATACCAAACTTACTGATTATACTGTGAGAACGAAAGTTCTTGCTTTTAACTAGATAACAACTTTCAGCAGTGGATGTCTAGGCTCGCACATCGATGAAGAACGCTGCGAACTGCGATACGTAATGCGAATTGCAGAATTCAGT
>ASV_589
CTAAAAAACTTTCCACGTGAACTGTCGTTATTTGTTGTGTGTCTGCGCGTTGCTGGCGTGCGTTTGCTTACGCTTCGGTGTTTGCGAGTGCGTGCTGGCGGTGCGCGGACTGAACGAAGGTCGTGTTGCTGTGTGCCTGCTGCACTGCTGACTTTGCATTGATTTGCATGGTCTTGGCGGAGCGGCGGGTGCTGTGCGTGCGCGGCTGACTTACTTTTTCAAACCCCATACCTAACTTACTGATTATACTGTGAGAACGAAAGTTCTTGCTTTTAACTAGATAACAACTTTCAGAAGTGGATGTCTAGGCTCGCACATCGATGAAGAACGCTGCGAACTGCGATACGTAATGCGAATTGCAGAATTCAGT
>ASV_590
CTCAATAATGCCTCGTTGCATGTCAGTCTTCATTGATTGCGTTGCAATGTAGGTATGACCCGCGAACTTTCTTTATTTTGGCCATTTCGTTTACGCAGACCGCCATTGCTTATGTGATGTGTGGGATGTTGAAATGGCTCAATTTATTTATTATCCACTGTTTCAGTGCGATGATTGCTTGATTACGAACTTATTATACTCTGCGCTTCGGCAACGAGTCAATAAAATAACGTATAAACACTTTCAGCAACGGATGTCTTGGCTCCCACAACGATGAAGAACGCAGCGAAATGCGATACGTCATGCGAATTGCAGAACCTAGT
>ASV_591
CAAAACAAAAACTTTTAGTAGTGGCTTCGGCTGCGACTAATCTCTACCTGTGGAATTTCAAACAACATTGTGACGGATCACCGTTGCTTTTCTCTCGAAGCCTTCGGGCTTTTGGAGATAATTCCAACCTTTTAAAGCCGCTTGGCTTTATTCTTCCAATTCAACCTACAAACTGATCAAGTTGTTGTTCCTCTCGAGGAGCGGCAAGAGCATGAATAATGCTTATACACTTTCAGCAACGGATGTCTTGGCTCCCACAACGATGAAGAACGCAGCGAAATGCGATACGTAATGCGAATTGCAGAATCCAGT
>ASV_592
GATCCAAAACGCTCACTCAATTTGTATTATGAAGTTGAGAGCCGGGGCAACCCGACTCTACCAGTGCTTTGCTTCGCCGCAAAGCACTCACCTTTATACAAACCAAACCCATCGGAAACAACACCGTTTCGGCAAGCCATTTGTTTGTGTCATTTATTTGATCGAACAAAGTTATATCATAATGCTATACAACTTTTAGCAACGGATATCTTGGCTCTTGCGACGATGAAGAACGCAGCGAAATGCGATACGTAATGCGAATTGCAGAACGC
>ASV_593
CAAACAACACAAACTGAAAGTGGGAGAATTCATCATTCTCCTTCTTTTCTACCTGTGGACTCATTTCCAATCTATTACTACTTACGTTGTCAGGTCATATTCTTGGCTTGGCAATGTATGTATGTATGTGTTATCAACACAACTGTTTTTCAGCCTGCAACTTTTGTTGGCTAAACAAACAACCAATTAACCCAAAACAACCCAAACTGAAACGAAACAAGTGATGTAATAATGTCTATTATACACTTTCAGCAACGGATGTCTTGGCTCCCACAACGATGAAGAACGCAGCGAAATGCGATACGTAATGCGAATTGCAGAACCCGT
>ASV_594
CTAAAAAACTATCCACGTGAACCGTTAAGCAAACAAGTTAAGGCAGGCGCGATTGGTGGTGCGTCTGGGAAGCGCTTGTCGATATTCGATCGGATCGAATATTGTCGGGCGTCGTCCTGGACACGCTGTCGATCGGAGTCGGCTAAACGAAGGTCGGGCGTTCGCTATCGGAGCGATGTGCGCGTTGTCGCACGTTGCTGCAATGGCTCGAGCAAGCGGCTGATTTATGTCTTTCAAACCATACGTGACGTACTGATTATACTGTGAGGACGAAAGTCCTTGCTTTTACTAGATAACAACTTTCAGCAGTGGATGTCTAGGCTCGCACATCGATGAAGAACGCTGCGAACTGCGATACGTAATGCGAATTGCAGAATTCAGT
>ASV_595
CAATCTCGGGGTCATTTCGGTGATCCCGTTTCCGTTACGTGGAAACAACTACTATTTCTGGGGAGTCTAACCACTCGCCCATCTCCGAAGGCGTGTTTTATACACACACCCAAGGAACCATTTTCATCCGCTTGAGCAATCAAGTGTGATACACCAAAACATCATGATCGTGACGATTCATAGGTGCTGTGGTCTCAACCACCCAGTGCCGTGCTATGAAACGTAAATAACACTTTCAGCAACGGATGTCTTGGCTCCCACAACGATGAAGAACGCAGCGAAATGCGATACGTCATGCGAATTGCAAAATCCAGT
>ASV_596
CAAAAAAACTTTCCACGTGAACCGTTGTAATTATGTTTTGTGCTTTCCTTCGGGATCGCTAAACGAAGGTCTGGCTGCTTTGCACTTTGGGTATCGCGGCTGTACCGATGTACTTTTCAAACCCATTTACTTAATACTGAAACTATACTCCGAGAACGAAAGTTTTTGGTTTTAATCCATAACAACTTTCAGCAGTGGATGTCTAGGCTCGCACATCGATGAAGAACGCTGCGAACTGCGATACGTAATGCGAATTGCAGAATTCAGT
>ASV_597
CAAAAAAACTTTCCACGTGAACCGTTGTAATTTAAGTTCTTGTGCTAACTGCCCTTCGGGGTGGATTGCTGAACGAAGGTGAGCTGCTTTATTGTGGCTTGCCGATGTACTTTTCAAACCCATTTTACTAAATACTGAACTATACTCCGAAAACGAAAGTCTTTGGTTTTAATCAATAACAACTTTCAGCAGTGGATGTCTAGGCTCGCACATCGATGAAGAACGCTGCGAACTGCGATACGTAATGCGAATTGCAGAATTCAGT
>ASV_598
CAATCTCGGGGTCATTTCGGTGATCCCGTTTCCGTTACGTGGAAACAACTACTATTTCTGGGGAGTTTAACTACTCGCCCATCTCCGAAGGCGTGTCTAACCCACACACCCGAGGAACCATTTTCATCCGCTTGAGCAATCAAGTGTGATACACCAAAACATCATGATCGTGACGATTCATAGGTGCTGTGGTCTCAACCACCCAGTGCCGTGCTATGAAACGTAAATAACACTTTCAGCAACGGATGTCTTGGCTCCCACAACGATGAAGAACGCAGCGAAATGCGATACGTCATGCGAATTGCAAAATCCAGT
>ASV_599
CCGGGATCCACGATCTTGCTCCTATGGTTAATTGTTGGGCCCTTTGAGGGTGGGCCTTAGGTGCGCTTAAGGATTTTTTTCCTGAACATGTAGCTTTACTTATTTTTTTGCCTGGGTAAATTGGATTATTATTACAACTTTCAGCAATGGATGTCTAGGCTCTCACAACGATGAAGAACGCAGCGAAATGCGATACGTTATGCGAATTGCAATACCTCGT
>ASV_600
CAATCTCGGGCGTCTCACGACCCCGTCTTCGTCACGTGGAACGAGTCTGTTTTATGGGAAGCCGGCCTATTTTCATTAATGGGCTGTGCGACCCTCCATTTCATCCGCTTGAGCAATCAAGTGTGATCCGCCAAACATTTTGATCGTGACGATTCATAGGCAGTGCTTCGGCACCAGCCGTCCAATGAAACGTAAACAACACTTTCAGCAACGGATGTCTTGGCTCCCACAACGATGAAGAACGCAGCGAACTGCGATACGTCATGCGAATTGCAAGATCCAGT
>ASV_601
GATCCAAAACGCTCACTCACGTGTAACAACGTAACCCTTGGTGCAAGCAGCCTTGTGTTGCTTGGACAGGCTTTTGCCGGTGGTTTAGCAATCTGGCTGCCGCTTCATTGTGGCAGTCATTTTGTGGCACCTGTCACTCTCACCAGTAACTGAACCACACCTTTACAACCATATCATTTCAAACCCTGGACAACCATGTACCTCGGCAAGAATTGACGTGTGTTTGGTATCCTCTGTGATGCCGACCTGTCAAGTTTATTCAATGCTTTACAACTTTTAGCAACGGATATCTTGGCTCTTGCGACGATGAAGAACGCAGCGAAATGCGATACGTAATGCGAATTGCAGAACGC
>ASV_602
CAAAAAACTATCCACGTGAACCGTTAATCCAAACTATAGTTGGCTTGTTTGTTGGGGAGTGTTGGGAAAAGCTTGGAGATGTTTTCGGATATCTCTACGTCTAGTACTGGCCATTCGAACAAACAAATGAACTAGCAACGAAGGTCGGGAGTTCGCTTGCGGACTGATGTGCGATTCGTCGCATGTCGGGCCAAAGGCTTGAGCAAACGGCTGATCTATTACTTTTAAACCATACCTAAATGACTGATTATACTGTGAGGACGAAAGTCCTTGCTTTTATTTACAACAACTTTCAGCAGTGGATGTCTAGGCTCGCACATCGATGAAGAACGCTGCGAACTGCGATACGTAATGCGAATTGCAGAATTCAGT
>ASV_603
CTAAAAACTTTCCACGTGAACTGTCGTTATTTGTTGTGCGCTCTCTGCGGTGTCGGTGGCGTCTGCTGGCTTTGTTGCTGGCGGGTGCGAGCCGGATGCGGAGGCCGAACGAAGGTCGAGTTGCTTTGCTCTCGGCTGACTTATTTTTCAAACCCAATACCAAACTTACTGATTATACTGTGAGAACGAAAGTTCTTGCTTTTAACTAGATAACAACTTTCAGCAGTGGATGTCTAGGCTCGCACATCGATGAAGAACGCTGCGAACTGCGATACGTAATGCGAATTGCAGAATTCAGT
>ASV_604
CTAAAAAACTTTCCACGTGAACCGTTGTAACCCAGGACTCGCCGAATTTGGACGACCTCTCTTCGGAGGGTAGACGAAAAAATGACGCTTGAGGCCCCATGAAGGTCGACTTGAGCACTTCTTCGGAAGAGGTTCGTCGGCTGATGAAATTTTCAAACCATTAAACAATCTCTGATTATACTGTGAGAACGAAAGTTCTTGCTTTTAACTAGATAGCAACTTTCAGCAGTGGATGTCTAGGCTCGCACATCGATGAAGAACGCTGCGAACTGCGATACGTAATGCGAATTGCAGGATTCAGT
>ASV_605
CTAAAAAAATTTCACGTGAACCGTTTCAAACAAATAGTTGGGGGTTTTGTTTGGCGGCGGCTGCTGACTTTATTGTTGGCGGCTGCTGCTGGGCGAGCCCTATCATGGCGAACGTTTGGACTTTGGTCTGAACTAGTAGCTTTTTTAAACCCATTCCTTAATACTGATTATACTGTGGGGACGAAAGTCTCTGCTTTTAACTAGATAGCAACTTTCAGCAGTGGATGTCTAGGCTCGCACATCGATGAAGAACGCTGCGAACTGCGATACGTAATGCGAATTGCGGGATTCAGT
>ASV_606
CAAAAAAACAATCCACGTGAACATGTAAAAAATTGCTTTGTGACTTTATTTCTCTTTATTGAGAAATAAGGTCTAAGCGAAGGCCTTTTTGTTTCGTTTATTCGAAATAGAAGGGCTGATGTTTTAACAAACCCCGTAACTAATTTTAAAAGTTGATATTGCAAGAATGAAAATTTTTGCTCTTAATAGTATACAACTTTCAACAGTGGATGTCTAGGCTCGCACATCGATGAAGAACGCTGCGAACTGCGATACGTAATGCGAATTGCAGAATTCAGT
>ASV_607
CTAAAAAACTTCCACGTGAACTGTATTAAAACTTAGTTGGGGACAATTCGGGCGGCGACTGTAGACTTAATTGTCGGCGGTTGCTACTAGATGCGTCCTATCATGGCGATCGTTTCGACCTTGGTTGAAGTTAGTAGCTGAATTTTTAAACCTTTAATTATACTGATTATACTGTGGGGACGAAAGTCCTTGCTTTTACTAGATAACAACTTTCAGCAGTGGATGTCTAGGCTCGCACATCGATGAAGAACGCTGCGAACTGCGATACGTAATGCGAATTGCAGGATTCAGT
>ASV_608
CTAAAAAACTTTCCACGTGAACCGTATCAACCCCTTAAATTTGGGGGCTTGCTCGGCGGCGTGTGTGCTGGCCTGTAATGGGTCGGCGTGCTGCTGCTGGGCGGGCTCTATCATGGGCGAGCGTTTGGGCTTCGGCTCGAGCTAGTAGCTATCAATTTTAAACCCTTTCTTAAATACTGAACATACTGTGGGGACGAAAGTCTCTGCTTTTAACTAGATAGCAACTTTCAGCAGTGGATGTCTAGGCTCGCACATCGATGAAGAACGCTGCGAACTGCGATACGTAATGCGAATTGCAGGATTCAGT
>ASV_609
CTAAAAAACTTTCCACGTGAACTGTCGTTATTTGTTGTGTGTCTGTGCGTGCTGGCGTGCGTTTTGCGTGCCGGCGTGTGCGGACTGAACGAAGGTCGTGTCGCTGTGCGGCTGACTTCTTTTTCAAACCCCATACGTAAATGACTGATTATACTGTGAGAACGAAAGTTCTTGCTTTGAACTAGATAACAACTTTCAGCAGTGGATGTCTAGGCTCGCACATCGATGAAGAACGCTGCGAACTGCGATACGTAATGCGAATTGCAGAATTCAGT
>ASV_610
CAAAACTTTAAACTGAAGTCGATTACAGGCGCTTTGTCGTTTGTTTTCCTTCTCTACCTGTGAAAATGTTTAACAAGGCGGATGCTTTTTTAAAGCCGAAGCCTGATTTGCTCTCCTTCTGGGGCGAGCGAAAACTTTTCCAAACATTTTTGAAGCCGGTTTCTGGCTTTGAACCAACCAAAACAACCACAAAAACTGAACTTGAGTGTGCTTCCTCTTCTTTGAGCAAGCATGTTTTGCAAAATAAAATAATGCATCACAAACACTTTCAGCAACGGATGTCTTGGCTCCCACAACGATGAAGAACGCAGCGAAATGCGATACGTAATGCGAATTGCAGAATCCAGT
>ASV_611
CTCAATAATGCCTCGTTGCATGTCAGTCTTCATTGATTGCGTTGCAATGTAGGTATGACCCGCGAACTTTCTTTATTTTGGCCATTTCGTTTACGCAGACCGCCATTGCTTACGTGATGTGTGGGATGTAGAAATGGCTCAATTTATTTATTATCCACTGTTTCAGTGCGATGATTGCTTGATTACGAACTTATTATACTCTGCGCTTCGGCAATGAGTCAATAAAATAACGTATAAACACTTTCAGCAACGGATGTCTTGGCTCCCACAACGATGAAGAACGCAGCGAAATGCGATACGTCATGCGAATTGCAGAACCTAGT
>ASV_612
TCTCTAAAAACAAAAAGGGGCGTAGGGTTTCGGCCTGAAACCCCTCTTTGTGTTCCGCGTACCATCTGCCTGGAAATCTGGGGTAACTCAGGTCTTCTGGTGGTCAACTTTCCGGTGCTGCTCGACAGCGCCCATTCTTTTATTTTTTCTCCATTTCGCAAGAAGTGTTGAAACAAATGATATTGATGTCATAACTGATCGTTAGGTTATTTCTCACGAAATGACCCCAACATCTAAACGACAAAACACTTTCAGCAACGGATGTCTTGGCTCCCACAACGATGAAGAACGCAGCGAAATGCGATACGTCATGCGAATTGCGAAATCCAGT
>ASV_613
CAATCTCGGGGTCATTTCGGTGATCCCGTTTCCGTTACGTGGAAACAACTACTATTTCTGGGGAGTTTAACCACTCGCCCATCTCCGAAGGCGTGTTTTATACACACACCCGAGGAACCATTTTCATCCGCTTGAGCAATCAAGTGTGATACACCAAAACATCATGATCGTGACGATTCATAGGTGCTGTGGTCTCAACCACCCAGTGCCGTGCTATGAAACGTAAATAACACTTTCAGCAACGGATGTCTTGGCTCCCACAACGATGAAGAACGCAGCGAAATGCGATACGTCATGCGAATTGCAAAATCCAGT
>ASV_614
GATCCAAAACGCTCACTCAATTTGTTTTATGAAGTTGAGGGTTGGGTTTCTCGGAATCCAGCTCCATTAGTGTCTGTCCGCTTGCGGGGAGGCACTCACCTTTATACAAACCAAACCCATCGGAAACAACACCGTTTCGGCAAGCCATTTGTTTGTGTCATTCATTTGATCGAACAAAGTTATATCACAATGCTTTACAACTTTTAGCAACGGATATCTTGGCTCTTGCGACGATGAAGAACGCAGCGAAATGCGATACGTAATGCGAATTGCAGAACGC
>ASV_615
CAAAAAATTACCAACGTGAATGTATTCTTTATAAGGTTTGTGCTTTACGCAAGTAAGGCTAACCGAAGGTTTCGAAAGGAACCGATGTATTTTTAATCCCTTTTAAAAAATTACTGAAACAAATAGCAGTCAGAAATGATTGCTTTAAATTGAAATACAACTTTCAACAGCGGATGTCTAGGCTCGCACATCGATGAAGAACGCTGCGAACTGCGATACGTAATGCGAATTGCAGAATTCAGT
>ASV_616
CAAAACAAACAAAACTTTTAGTAGTGGCTTCGGCTGCGACTAATCTCTACCTGTGGAATTTCAAACAACATTGTGACTGATCATTCAGTTGCTTTTCTCTCAAAGCCTTCGGGCTTTTGGAGATAATTCCAAAAACAACCTTTTAAAGCCGCTTGGCTTTATTCTTCCAATTTAACCTACAAAACTGATCAAGTTGTTGTTCCTCTCGAGGAGCGGCAAGAGCATGAATAATGCTTATACACTTTCAGCAACGGATGTCTTGGCTCCCACAACGATGAAGAACGCAGCGAAATGCGATACGTAATGCGAATTGCAGAATCCAGT
>ASV_617
CTAAAAAAACAACACCCCACGCGAACCCGCACATGTGATTGAGCGAGTGGTCGGGCCTTTTTACGGTTCGACCGCTCGCTCGAAGGCAGTCGCTGCTGTTCTCTCGGGAATGGCAGCGGTGGCCGATGCGCTTTTTTCAACCCACTTGATTTAATTTTTGAAACTTAAAACGCGCTTGTCCTTTATCGGACCGAGTGCGATTAACAAATCATTCACAACTTTCAGCAGTGGATGTCTAGGCTCGTACTTCGATGAAAAACGCTGCGAACTGCGATACGTAATGCGAATTGCACGATTCAGT
>ASV_618
CTAAAAAACTTTCCACGTGAACTGTCTTACTTAGTTTTGTGTTGCTGCGGAGTGTTCTGTGCGCTTCTTTGCGTACGGAGTATTCCGTGACGGCTGAACGAAGGTTGGTTGAGTGTTGTCTCTGCGTGCTTGATTGCATGCGGGACGTACGCCGCCGGCTGACTTATTTTTTCAACCCCATTACTTGAACAACTGAAGAATACTGTGAGAACGAAAGTTCTCGCTTTGAACTAGATAACAACTTTCAGCAGTGGATGTCTAGGCTCGCACATCGATGAAGAACGCTGCGAACTGCGATACGTAATGCGAATTGCAGAATTCAGT
>ASV_619
CAATCTCGGGGTCATTTCGGTGATCCCGTTTCCGTTACGTGGAAACAACTTCTATTTCTGGGGAGTTTAACCACTCGCCCATCTCCGAAGGCGTGTCTTACACACACACCCGAGGAACCATTTTCATCCGCTTGAGCAATCAAGTGTGATACACCAACACATCATGATCGTGACGATTCATAGGTGCTGTGGTCTCAACCACCCAGTGCCGTGCTATGAAACGTAAATAACACTTTCAGCAACGGATGTCTTGGCTCCCACAACGATGAAGAACGCAGCGAAATGCGATACGTCATGCGAATTGCAAAATCCAGT
>ASV_620
CTCAAACTAAAGCTTGGCAATCGGCTTCACGGCTGGTTGCCTCGTGAGACCCGCGGAATTTATTCCACACTTTTTGATCTCGCTGGCCTTTCATTAGGCCGGCAGGTCCAATCAACAATCTATTTTCTTCCACTTTCTCGAAAGTGCGATTAAAATCCAAACATCTTGTTTACGAACTCATTCTAAAGTCAACGAGAGGCAACTCTCTGCGGCGAAAATGAAGTAACGTTTAACACTTTCAGCAACGGATGTCTTGGCTCCCACAACGATGAAGAACGCAGCGAAATGCGATACGTCATGCGAATTGCAGAAACTTGT
>ASV_621
CAAAACAAAAACTTTTAGTAGTGGCTTCGGCTGCGACTAATCTCTACCTGTGGAATTTCAAACAACATTGTGACGGATCACCGTTGCTCTTCTCTCGAAGCCTTCGGGCTTTTGGAGATAATTCCAACCCTTTTAAAGCCGCTTGGCTTTATTCTTCCAATTCAACCTACAAACTGATCAAGTTGTTGTTCCTCTCGAGGAGCGGCAAGAGCATGAATAATGCTTATACACTTTCAGCAACGGATGTCTTGGCTCCCACAACGATGAAGAACGCAGCGAAATGCGATACGTAATGCGAATTGCAGAATCCAGT
>ASV_622
ACGTCTGCCGAACAGCGAGTGCTGGCGCGACAGCGCCAGTACGAAGTGTTCGCAACACCCCCCCGTTCCGGTGTTGAATGTGCCTCGCACTCCCTCAACTACCACTTCTCGCATCGCTGACCATCGCCTGCCGATGGTCTACTCCGCAACTTGAACTCCGTACCTCAACCCCCGCCCTCGGCGTTTCTCACGTGTCCACGCACACCCGCGTGGCCGTACATACCAACGCACACACAACTTTTGGCAACGGATATCTAGGCTCATGCATCGATGAAGAACGCAGCGAAATGCGATACGTAATGCGAATTGCCGAACGC
>ASV_623
CAAAAAAACTTTCCACGTGAACCGTTCTGTCCGTTTTGTGCCGTTGCTGTTGTCGGTCGTCGAGAAGAGCAGTGGCTAAACGAAGGCTGTGAGCTTCGTGCTTGCGGTCGATTTATTCTTTCAAACCCCATACGTTAAGAACTGAAGTATACTGTGAGGACGAAAGTCCTTGCTTTGAACTAGATAGCAACTTTCAGCAGTGGATGTCTAGGCTCGCACATCGATGAAGAACGCTGCGAACTGCGATACGTAATGCGAATTGCAGAATTCAGT
>ASV_624
GATCCAAACATCGTACACTCACTTTACAACCCCCCCCGGGAGAGCTTGCCCGCGCTTCGGCACGAGCTCGCTCTCCCCCCGTACCAAACCTTTTTAACAACTACAAAACCAACGATCCGCTCACGCGGTCGGCCAACCGACAAACGCAAGCCTCAATGTAGCCAACCGTTGGACCGCACGCAAGTGCAGCCCCGCGCTGGCTCGAGGTATTCTATCCAAACGTCTCACAACTTTTGGCAACGGATATCTTGGCTCTTGCGACGATGAAGAACGCAGCGAAATGCGATACGTAATGCGAATTGCAGAACGC
>ASV_625
CAAAACACTTTAAACTGAAGTTGATTACAGGCGCTTTGTCGTTTGTTTTCCTTCTCTACCTGTGAAAATGTTTAACAAGGCGGATGCTTTTTTAAAGCTGAAGCCTGATTTGCTCTCCTTCTGGGGCGAGCGAAAACTTTTCCAAACATTTTTGAAGCCGGTTTCTGGCTTTGAACCAACCAAAACAACCACAAAAACTGAACTTGAGTGTGCTTCCTCTTCTTTGAGCAAGCATGTTTTGCAAAATAAAATAATGCATCACAAACACTTTCAGCAACGGATGTCTTGGCTCCCACAACGATGAAGAACGCAGCGAAATGCGATACGTAATGCGAATTGCAGAATCCAGT
>ASV_626
CAATCTCGGGGTCATTTCGGTCATCCCGTTTCCGTTACGTGGAAACAACTTCTATTTCTGGGGAGTTTAACCGCTCGCCCATCTCCGAAGGCGTGTTTTACACACACACCCGAGGAACCATTTTCATCCGCTTGAGCAATCAAGTGTGATACACCAACACATCATGATCGTGACGATTCATAGGTGCTGTGGTCTCAACCACCCAGTGCCGTGCTATGAAACGTAAATAACACTTTCAGCAACGGATGTCTTGGCTCCCACAACGATGAAGAACGCAGCGAAATGCGATACGTCATGCGAATTGCAAAATCCAGT
>ASV_627
CTTAATTCACATGAATTCGAAAGTGGCTTCGGCTACTATCGTCTTCAGTCACGTGGAACTTCAACTTTTTTCCCGATGTTATTTGTTATTTCCTTTACTGGAGATAATAAATACATTGGAACAATTTAAAATCCGCTTGTTTATCAAGTGTGATACACCAAACAATCTGATTGAAACTCATCAGGAATTGCTTCGGCATTTCTCTATACGATGAAACGAAATTAACACTTTCAGCAACGGATGTCTTGGCTCCCACAACGATGAAGAACGCAGCGAAATGCGATACGTCATGCGAATTGCAAAAACCAGT
>ASV_628
TTTTCGAAGAGGGAGGTAACACTCTCTTCTTCTGTTCCGTGAACAACCTCACAGGCTGAGGTGAAGTACAACTTCATCTCTGTCTTTATTTTTCCACCTCTGGTGTGAACTTGAATGGGAACGATGCATAGAGCGGTGTCTTCGGACCTTCTCACAACATAACGTCAAAACACTTTCAGCAATGGATGTCTTGGCTCCCACAACGATGAAGAACGCAGTGAAATGCGATACGTCATGCGAATCGCAGAATCCAGT
>ASV_629
CATCGGGCGTCTCTGACACCCGTGTTCGTCACGAGGAACAGTCTGTTTCGGGGTGCTCGCACCCCCTTTTTCGTCCGCTTGAGCAATCAAGTGTGATTCCGCCAAACATTTGATCGTGACGATTCATAAGGCGTGTCTCCGACCGCCGTGACATGAAACGTAAACAACACTTTCAGCAACGGATGTCTTGGCTCCCACAACGATGAAGAACGCAGCGAACTGCGATACGTCATGCGAATTGCAAGATCCAGT
>ASV_630
CAAAAAAAAAACCCACGTGAATTTGTACTGTATTTGTTTTGTGTCCTCTTTTGGGCTAAACGAAGGTTTCGAAAGAAACTGATGTACCTTATTTAAACCCCTTTTAAATTAATTACTGATATTTTAAATTGTAGAAATGAAAATTTTTACTCATAATTTAAATACAACTTTCAACAGTGGATGTCTAGGCTCGCACATCGATGAAGAACGCTGCGAACTGCGATACGTAATGCGAATTGCAGAATTCAGT
>ASV_631
GATCCAAAACGCTCACTCAATTTGTATTACGAAGTTGAGAGTCGGGGCAACCCGGCTCTATCAGTGCTCTGCTTCACCGCAAAGCACTCACCTTTATACAAACCAAACCCATCGGAAACAACACCGTTTCGGCAAGCCATTTGTTTGTGTCATTTATTTGATCGAACAAAGTTATATTACAATGCTATACAACTTTTAGCAACGGATATCTTGGCTCTTGCGACGATGAAGAACGCAGCGAAATGCGATACGTAATGCGAATTGCAGAACGC
>ASV_632
GCTTCAAAGCACCCACTCACACAAACTGGGGCGCGACGTGCAGCTTCGGCTGCGCCCGCGCCCTCGAGGGCGGCGACTCAACCCCGCCGCCCTCCGTTATTCAACCCCTTTTCAAACTCCCATTGAGGACACCGAAGCAACTTCGGCAAGACCCTGGGCGCTGAGCGAGACGGTGCGCAAGCCCCGCCTCCCCAACCCCAGAACCATATCACAATGCTTTACAACTTTTAGCAACGGATATCTTGGCTCTTGCGACGATGAAGAACGCAGCGAAATGCGATACGTAATGCGAATTGCAGAACGC
>ASV_633
CAAAAAAAACTTTCCACGTGAACCGTTGTAATTATGTTTTGTGCTTTCCTTCGGGATCGCTAAACGAAGGTCTGGCTGCTTTGCTCTTTGGGTATCGCGGCTGTACCGATGTACTTTTCAAACCCATTTACTTCATACTGAAACTATACTCCGAGAACGAAAGTTTTTGGTTTTAATCCATAACAACTTTCAGCAGTGGATGTCTAGGCTCGCACATCGATGAAGAACGCTGCGAACTGCGATACGTAATGCGAATTGCAGAATTCAGT
>ASV_634
CTAAAAAACTTTTCACGTGAACCGTTCTATTAGTTTTGTGCTTCTGCTGTGACTGCTAATCTGCCTTTGGCGGACTAGTGGGCACGGCGGAGGCTGAACGAAGGTTGATTTTGGCGTAAGCTAGAGTCAGCTGATGAACTTTTAAACCCTTACCTAATTACTGATAAATACTCTAGGAACGAAAGTTCTTAGTTTTAAAGACAACAACTTTCAGCAGTGGATGTCTAGGCTCGCACATCGATGAAGAACGCTGCGAACTGCGATACGTAATGCGAATTGCAGAATTCAGT
>ASV_635
CTAAAAAAACTTTCCACGTGAACTGTCGTTATTTGTTGTGTGTGTGCGTGTTGGTAGCATGCGTGTTTGCTTACGCTTTGGTGTTTGCAAGTGCGCGTGCTGTCGGTGCGCAGACTGAACGAAGGTCGTGTGTTGCTGTGTGCCTGCTGCACTGCTGACTTTGCATTGATTTGCATGATGTTGGCGGAGCGGCGGGTGCTGTTGCGTGCGCGGCTGACCTATTTTTTTCAAACCCCATACCTAAATGACTGATTATACTGTGAGAACGAAAGTTCTTGCTTTTAACTAGATAACAACTTTCAGCAGTGGATGTCTAGGCTCGCACATCGATGAAGAACGCTGCGAACTGCGATACGTAATGCGAATTGCAGAATTCAGT
>ASV_636
CTAAAAACTTTCCACGTGAATCGTTCAAATAGCTTTGTGCTTTGCGGAAACGCGAGGCTAAGCGAAGGATTAGCTAAGTAGTACTTCGGTGCGAAACACTTTTCCGATGTTTTTTCAAACCCTTTTACTTATACTGATCTATACTCTAGGACGAAAGTCTTGGTTTTAATCCACAACAACTTTCAGCAGTGGATGTCTAGGCTCGCACATCGATGAAGAACGCTGCGAACTGCGATACGTAATGCGAATTGCAGAATTCAGT
>ASV_637
CTAAAAAACTTTCCACGTGAACTGTCAAACCTGTTCTGTGCCTGTGCTGGGTCTGCGTTTTCGGACGCGGACGCGGCGGAGGCTGAACGAAGGCTGGTTTCATTTTGTATGAGATCAGCTGATATACTTTTTCAAACCCCTTCTTTTACAAAATGACTGATGAATACTGTGAGAACGAAAGTTCTTGCTTTAAACTAGATAACAACTTTCAGCAGTGGATGTCTAGGCTCGCACATCGATGAAGAACGCTGCGAACTGCGATACGTAATGCGAATTGCAGAATTCAGT
>ASV_638
CAATCTCGGGCGTCTCACGACCCCGTCTTCGTCACGTGGAACGAGTCTGTTTTATGGGAAGCCGGCCCATTTTCATTAATGGGCTGTGCGACCCTCCATTTCATCCGCTTGAGCAATCAAGTGTGATCCGCCAAACATTTTGATCGTGACGATTCATAGGCAGTGCTTCGGCACCCGCCGTCCAATGAAACGTAAACAACACTTTCAGCAACGGATGTCTTGGCTCCCACAACGATGAAGAACGCAGCGAACTGCGATACGTCATGCGAATTGCAAGATCCAGT
>ASV_639
CTTAACAAATTGAATGCGAGCGGGGCCTCAAACCCTCCGCCCGTCTTCGGTTACGTGGACCCCCTTTTGGGCGGAGCTCGTCTCTGCCACGCCGACGGAGCTAGATTTCTATCTCCCGACGCACCATTTCCATCCACTTGTTCACGCAAGTGCGATACCAACACAATCTGATTGAAACTCATCCAAACGGCCGTTCGCAAGAACCGCCTGACAAAGATGAAACGAAACTAACACTTTCAGCAACGGATGTCTTGGCTCCCACAACGATGAAGAACGCAGCGAAATGCGATACGTCATGCGAATTGCAAAATCCAGT
>ASV_640
CTAAAAACTTTCCATGTGAACTGTCTGTATTAGTTTTGTGTGTGCGCGTTGCTGGCGTGCGTTTGCTTGCATTGAGTTGTTTGCGAGTGCGTGCTGGCGGTGTGCAGACTGAACGAAGGCTCGGTTGTTTCGAGCGTCTGCTGATCTGCGTGTGCTTGATTGCGCGGCGGGTGTTGCGGGTGCGTCCGACCGGCTGACTTATTACTTTTTCAAACCCCATACCTAACTTACTGATTATACTGTGAGAACGAAAGTTCTTGCTTTTAACTAGATAACAACTTTCAGCAGTGGATGTCTAGGCTCGCACATCGATGAAGAACGCTGCGAACTGCGATACGTAATGCGAATTGCAGAATTCAGT
>ASV_641
CAAACAACCCTTGACGGATTGCTCGGGCAACCGGGCTTTTCGTTTCTACCTGTGAACCGTGAGCTTGGTGGTTTTCGGACCCCAAGCTTGCCAGCCTTCCCAGTTTTATAATGACACACGTCACAGTGTGTGATTGTTTCTGGGTGAGGACGAATGCGTCGAGCATTCATTTCTCAACTGTTTTTAAGCCGTTTGGCTTTCAAACTCCAACTCAACCGATCAACTGAAACGGGTGTGTTCCCCGGAACACACGACACAAAGCAGATAATGCTTTAACACTTTCAGCAACGGATGTCTTGGCTCCCACAACGATGAAGAACGCAGCGAAATGCGATACGTAATGCGAATTGCAGAATCCAGT
>ASV_642
CTAAAAAACTTTCCACGTGAACTGTCTGTATTTGTTGTGTGTCTGTGCGTGCTGGCGTGCGTTTTGCGTGCCGGCGTGTGCGGACTGAACAAAGGTCGTGTCGCTTTGCGGCTGCGGCTGACTTCTTTTTCAAACCCCATACGTGAATGACTGATTATACTGTGAGAACGAAAGTTCTTGCTTTGAACTAGATAACAACTTTCAGCAGTGGATGTCTAGGCTCGCACATCGATGAAGAACGCTGCGAACTGCGATACGTAATGCGAATTGCAGAATTCAGT
>ASV_643
CTAAAAAACTTTCCACGTGAACCGTCCAAACGTTTGATTCGCTTCCTGTTTTTGCATGTGTCTCTTTACTGAAATGCATGCGAAGGCGGTCGCTTGAACCGAAGGCTACTTTGCAACTCTTCGGAGGCGCGAGGTAGCTGATTTATTTTAAACCCATTACACAATTACTGATTATACTGTGGGAACGAAAGTTCCTACTTTTACTAGATAACAACTTTCATGCGAATTGCAGAATGCAGT
>ASV_644
CTAAAAACTTTCCACGTGAACCGTTGCAATGCTGTTTTGTGCCACCGTGTGCTCTGTGCGCGGTGGCTGAACGAAGGTGCCGTGAAACGCACCGATGCTCTTTTAAACCATTTCTAAATTACTGATTGATACTCCTAGGACGAAAGTCTTTGGTTTTAATCCTAAACAACTTTCAGCAGTGGATGTCTAGGCTCGCACATCGATGAAGAACGCTGCGAACTGCGATACGTAATGCGAATTGCAGAATTCAGT
>ASV_645
CAAAACACTTTAAACTGAAGTTGATTACAGGCGCTTTTTGTCGTCTGTTTTCCTTCTCTACCTGTGAAAATGTTTAACAAGGCGGATGCTTTTTTAAAGCTGAAGCCTGATTTGCTCTCCTTCTCTGGGCGAGCGAAAACTTTTCCAAACATTTTTTGAAGCCGGTTTCTGGCTTTGAACCAACCAAAACAACCACAAAAACTGAACTTGAGTGTGCTTCCTCTTCTTTGAGCAAGCATGTTTTGCAAAATAAAATAATGCATCACAAACACTTTCAGCAACGGATGTCTTGGCTCCCACAACGATGAAGAACGCAGCGAAATGCGATACGTAATGCGAATTGCAGAATCCAGT
>ASV_646
GATCCAAACCCCCCATCCCGGCGCCCGCGGCCGCGCGTCAGCGCGGTCGCAGTGCGCCCAGAGAACACAACATCTCATCTCACAAACCAAGACCCCCCAATGTTGAAAGCCCAGTGACCTTAATAGTCACTGGGTGCCTCGGAAGTACCGAGTCGCTCGCCCTCACGGGCAGCGCTCACACTCCAACGCACACAACTTTTAGCAATGGATATCTTGGCTCTCGCGACGATGAAGAACGCAGCGAAATGCGATACGTAATGCGAATTGCAGAACGC
>ASV_647
CAAAAAAACTTTCCACGTGAACCGTTCTGTCCGTTTTGTGCCGTTGCTGTTGTCGGTCGTCGAGAAGAGCAGTGGCTAAACGAAGGCTGTGAGCTTCGTGCTTGCGGTCGATTTATTCTTTCAAACCCCATACGTTAAGAACTGAAGTATACTGTGAGGACGAAAGTCCTTGCTTTGAACTAGATAGCAACTTTCAGCAGTGGATGTCTAGGCTCGCACATCGATGAAGAACGCTGCGAACTGCGATACGTAATGCGAATTGCAGGATTCAGT
>ASV_648
CAAAACACTTTAAACTGAAGTTGATTACAGGCGCTTTTTGTCGTCTGTTTTCCTTCTCTACCTGTGAAAATGTTTTAAAACATGGCGATTCACCGTATGGTGTTGAGCCTGATTTGCTCTCCTTCTGGGGCGAGCGAAAACTTTTCCAAACATTTTTGAAGCCGGTTTCTGGCTTTGAACCAACCAAAACAACCACAAAAACTGAACTTGAGTGTGCTTCCTCTTCTTTGAGCAAGCATGTTTTGCAAAATAAAATAATGCATCACAAACACTTTCAGCAACGGATGTCTTGGCTCCCACAACGATGAAGAACGCAGCGAAATGCGATACGTAATGCGAATTGCAGAATCCAGT
>ASV_649
GATCCAAATATCGTACACTCACTTTACAACCCCACAAACCCCCGGGAGTGCTTGCCCGCGCTTCGGCACGAGCTCGCACTCCCCTCAGTACCAACCCCTTTTTAACAACTACAAAACCAACGACCCGCTCACGCGGTCGGCCAACCGACAAACGCAAGCCTCACTGTAGTCATCCGCTGGTCCGCACGCAAGTGCAGTCCGCGCTGGCTCGAGGTATTCTATCCAAACGTCTCACAACTTTTGGCAACGGATATCTTGGCTCTTGCGACGATGAAGAACGCAGCGAAATGCGATACGTAATGCGAATTGCAGAACGC
>ASV_650
CAAAAAAAATTTCCACGTGAATGTATTCTTTATGAGGTTTGTGTCTAGCTGTTCTTCGGAATGGCTGGGCTAACCGAAGGTTTCGCAAGAAACCGATGTAACTTTAATTCCTTTTACTTAATTTACTGATAAAAAACAGCAGTCAGAAATGATTGCTTTAAATTTAAATACAACTTTCAACAGCGGATGTCTAGGCTCGCACATCGATGAAGAACGCTGCGAACTGCGATACGTAATGCGAATTGCAGAATTCAGT
>ASV_651
CAATCTCGGGGTCATTTCGGTGATCCCGTTTCCGTTACGTGGAAACAACTTCTATTTCTGGGGAGTCTAACCACTCGCCCATCTCCGAAGGCGTGTCTTACCCACACACCCGAGGAACCATTTTCATCCGCTTGAGCAATCAAGTGTGATACACCAAAACATCATGATCGTGACGATTCATAGGTGCTGTGGTCTCAACCACCCAGTGCCGTGCTATGAAACGTAAATAACACTTTCAGCAACGGATGTCTTGGCTCCCACAACGATGAAGAACGCAGCGAAATGCGATACGTCATGCGAATTGCAAAATCCAGT
>ASV_652
CTAAAAACTATCCACGTGAACCGTTTAAACTGTTTTGTGCTCTGCGGAAACGCATTGAGCTAAACGAAGGTCAAGCCTGCGGCACTTTGGTGTCAAAGGTTTTTCCGATGTATTTTACAAACCATTACCTAATACTGAAATATACTCCGGGACGAAAGTCTTGGTTTTAATCCACAACAACTTTCAGCAGTGGATGTCTAGGCTCGCACATCGATGAAGAACGCTGCGAACTGCGATACGTAATGCGAATTGCAGAATTCAGT
>ASV_653
CCGGGATCCACGATATTGCTCCTATGGTTAATTGTTGGGCCCTTTGAGGGTGGGCCTTAGGTGCGCTTAAGGATTTTTTTCCTGTTTCATGTAGCTTTACTTACTTTTTTGCCTGGGTAAATTGGATTATTATTACAACTTTCAGCAATGGATGTCTAGGCTCTCACAACGATGAAGAACGCAGCGAAATGCGATACGTTATGCGAATTGCAATACCTCGT
>ASV_654
CTAAAAAACTTTCCACGTGAACTGTCGTTATTTGTTGTGTGTCTGCGCGTTGTTGGCGTGCGTTTGCTTATGCTTCGGTGTTTGCGAGTGCGTGCTGGCGGTGCGCGGACTGAACGAAGGTCGTGTTGCTGTGTGCCTGCTGCACTGCTGACTTTGCATTGATTTGCATGGTCTTGGCGGAGCGGCGGGTGCTGTGCGTGCGCGGCTGACTTACTTTTTCAAACCCCATACCTAACTTACTGATTATACTGTGAGAACGAAAGTTCTTGCTTTTAACTAGATAACAACTTTCAGCAGTGGATGTCTAGGCTCGCACATCGATGAAGAACGCTGCGAACTGCGATACGTAATGCGAATTGCAGAATTCAGT
>ASV_655
CAATCTCGGGCATCCTCGCCGGTGCCCGTTTCCGTACCGTGGAACGATTGATTTCCGGGAAGTGCGTGTCTCTCGGGACTGCACGACCCACATTTTCATCCGCTTGAGCAATCAAGTGTGATAACAACCAAACATTTTGATCGTGACGATTCATAAGGCAGCTCTCTCGGGAGTGCGCCGTGACTATGAAACGTAAACAACACTTTCAGCAACGGATGTCTTGGCTCCCACAACGATGAAGAACGCAGCGAAATGCGATACGTCATGCGAATTGCAAGATCCAGT
>ASV_656
CAATCTTGGGGAGCAATCCTCGATTCCGTTACGTGGAACGAATTATTTCTGGGGAAGTGACCTTCGTGTCACGACCTCTTTTTTATATCCGCTTGAGCAATCAAGTGTGATAGACCAACACATTCTGATAGTGACGATTCATAAGGCGGAAGTAACGCTCTGCCGTCATCATGAAACGTAAACAACACTTTCAGCAACGGATGTCTTGGCTCCCACAACGATGAAGAACGCAGCGAAATGCGATACGTCATGCGAATTGCAAAATCCAGT
>ASV_657
GATCCAAAACGCTCACTCAATTTGTTTTATGAAGTTGAGAGCCGGGGCAACCCGACTCTACCAGTGCTTTGCTTCACCGCAAAGCACTCCCCTTTATACAAACCAAACCCATCGGAAACAACACCGTTTCGGCAAGCCATTTGTTTGTGTCATTTATTTGATCGAACAAAGTTATATCATAATGCTATACAACTTTTAGCAACGGATATCTTGGCTCTTGCGACGATGAAGAACGCAGCGAAATGCGATACGTAATGCGAATTGCAGAACGC
>ASV_658
CAAAAAAATACCCCACGTGAATGTATTCTGTATAAGGTTTTGTGTCGAGTTGTCTCTTGTAGACAGCACGACTAGCCGAAGGTTTCGAAAGGAACCGATGTTATTTTTAATCCCCTATAAAAAATATTACTGATGTATAATAGCAATCAGAAATGATAGCTTAAAATTTAAATACAACTTTCAACAGCGGATGTCTAGGCTCGTACATCGATGAAGAACGCTGCGAACTGCGATACGTAATGCGAATTGCAGAATTCAGT
>ASV_659
CTAAAAAACTTTCCACGTGAACTGTCTTACTTAGTTTTGTGTTGCTGCCGGATGTTCTGCACGCATCTTTTTGTGTGTCTGCAGCGTATTCGGTAGCAGCTGAACGAAGGTTGGTTGAGTGTTGTCTCTGCGTGCTTGATTGCATGCGGGACGTACGCCGCCGGCTGACTTATTTTTTCAACCCCATTACTTGAACAACTGAAGAATACTGTGAGAACGAAAGTTCTCGCTTTGAACTAGATAACAACTTTCAGCAGTGGATGTCTAGGCTCGCACATCGATGAAGAACGCTGCGAACTGCGATACGTAATGCGAATTGCAGAATTCAGT
>ASV_660
TCATTACCACACCAAATAATCCATTATCCACGTGAACCGTTTTTTTCATTATTATTATTATAAACCCTTTTTATTTTTTGAATCTGAACGTTATGTTATTATAAAAATAATATACAACTTTCAGCAGTGGATGTCTTGGCTCGCACATCGATGAAGAACGCTGCGAACTGCGATACTTAATGCGAATTGCAGGATTCAGTGAGTCATCGAAA
>ASV_661
CTAAAAAACTTTCCACGTGAACCGTTGTAACCCAGGACTCGCCGAATTTGGACGACCTCTCTTCGGAGGGTAGACGAAAAAATGACGCTTGAGGCCGCATGAAGGTCGACTTGAGCACTTCTTCAGAAGAGGTTCGTCGGCTGATGAAATTTTCAAACCATTAAACAATCTCTGATTATACTGTGAGAACGAAAGTTCTTGCTTTTAACTAGATAGCAACTTTCAGCAGTGGATGTCTAGGCTCGCACATCGATGAAGAACGCTGCGAACTGCGATACGTAATGCGAATTGCAGGATTCAGT
>ASV_662
GATCCAAATATCGTACACTCACTTTACAACCCCACAAACCCCCGGGAGGGCTTGCCCGCGCTTCGGCACGAGCTCGCACTCCCCTCGTACCAAACCTTTTTAACAACTACAAAACCAACGATCGCTCACGCGGTCGGCCAACCGACAAACGCAAGCCTCAATGTAGTCAGCAGTAGACCGCACGCAAGTGCAGCCCGCGGCTGGCTCGAGGTATTCTATCCAAACGTCTCACAACTTTTGGCAACGGATATCTTGGCTCTTGCGACGATGAAGAACGCAGCGAAATGCGATACGTAATGCGAATTGCAGAACGC
>ASV_663
CTTAACACACAAGAATTCGAGCTGCCTCACGGCGCTCGTCTTCGGTTACGTGGAACTATTGTTTGGGCGGTTGCCTCACAGCAATCGTCTCGCCGAGGGAGCAATCTCGAGGCCATTCTCATCCACTTGATCACTCAAGTGAGATTACCCAACACAATCTGATTGTAACTCATCCACCCAGTCGGCGCGAGCCGTCTGTATAAGATGAAACGAAACTAACACTTTCAGCAACGGATGTCTTGGCTCCCACAACGATGAAGAACGCAGCGAAATGCGATACGTCATGCGAATTGCAAAATCCAGT
>ASV_664
CAAAACAAATAACTATCCACGTGAAACCGTACTACATTTAGCTTTGTGCTACCGTAAGGTGGCTAAGCGAAGGTTTTTCTTGGCTGATTTTCAGCTAGGGAGAACTGACGTATACTTTAACCCCTTTTAACGAATTCATAAAATTTATATTGCAAGAATGAAAATTTTTGCTCTTAATTTTATACAACTTTCAACAGTGGATGTCTAGGCTCGCGCATCGATGAAGAACGCTGCGAACTGCGATACGTAATGCGAATTGCAGAATTCAGT
>ASV_665
CAATCTCGGGGTCATTTCGGTGATCCCGTTTCCGTTACGTGGAAACAACTACTATTTCTGGGGAGTCTAACCACTCGCCCATCTCCGAAGGCGTGTTTTACACACATACCCGAGGAACCATTTTCATCCGCTTGAGCAATCAAGTGTGATACACCAACACATCATGATCGTGACGATTCATAGGTGCTGTGGTCTCAACAACCCAGCGCCGTGCTATGAAACGTAAATAACACTTTCAGCAACGGATGTCTTGGCTCCCACAACGATGAAGAACGCAGCGAAATGCGATACGTCATGCGAATTGCAAAATCCAGT
>ASV_666
CTAAAAAACTTTCCACGTGAACTGTCAAACCTGTTCTGTGCTTGTGCTGGGTCTGCGTTTTCGGACGCGGACGCGGCGGAGGCTGAACGAAGGCTGGTTTCATTTTGTATGAGACCAGCTGATATACTTTTTCAAACCCCTTCTTTTACAAAATGACTGATGAATACTGTGAGAACGAAAGTTCTTGCTTTAAACTAGATAACAACTTTCAGAAGTGGATGTCTAGGCTCGCACATCGATGAAGAACGCTGCGAACTGCGATACGTAATGCGAATTGCAGAATTCAGT
>ASV_667
CAATAAATCCACAACCTCGTGAACTGTTTTTTATTGTATTGTTATCCATTATTAATATAATTTATGTAATGTGAATTATATCTATCTATTGGTTAACAACACAAATAACTTTTTATTATAAAACTTGATAACTTTAATCTGAAAATAATGTAATAAAACCTATTACAACTTTCAGCAGTGGATGTCTTGGCTCACACATCGATGAAGAACGCTGCGAACTGCGATACTTAATGCGAATTGCAGGATTCAGT
>ASV_668
CAAAAACTATCCACGTGAACCGTTAAACAAACAGAAAGGGTCGTCCTATTTGATGCGACGTTTGGGAGATACTTTGTATTTTCTAGGCATTTCATTGAGTAGGGTGACTGTCGAAGGTCGGGCGTTCGCCTATTGCGTAGCTTTTGTTGCGCTGTAAGCTTGAGCAAACGGCTGATTTATTCTTTTAAACCATACCTGAACCTACTGATTATACTGTGAGGACGAAAGTCCTTGCTTTTACTAGATAACAACTTTCAGCAGTGGATGTCTAGGCTCGCACATCGATGAAGAACGCTGCGAACTGCGATACGTAATGCGAATTGCAGAATTCAGT
>ASV_669
CATCGGGCGTCTCTGACACCCGTGTTCGTCACGAGGAACAGTCTGTTTCGGGGTGCTCGCACCCCCGTTTTCGTCCGCTTGAGCAATCAAGTGTGATTCCGCCAAACATTTTGATCGTGACGATTCATAAGGCGCGTCTCAGACCGCCGTGACATGAAACGTAAACAACACTTTCAGCAACGGATGTCTTGGCTCCCACAACGATGAAGAACGCAGCGAACTGCGATACGTCATGCGAATTGCAAGATCCAGT
>ASV_670
CAAAAAACTTTCCACGTGAACCGTTGTAATTTGTTTTGTGCCTTCTTTCGGGAGGGCTAAACGAAGGTTGTCCGCAAGTGTAGTTCATTCTGTACGCGTGGTCTTCCGATGTCTTTTTAAACCCATTACTTAATACTGATCTATACTCCGAGAACGAAAGTTTTTGGTTTTAATCCATAACAACTTTCAGCAGTGGATGTCTAGGCTCGCACATCGATGAAGAACGCTGCGAACTGCGATACGTAATGCGAATTGCAGAATTCAGT
>ASV_671
CCGGGATCCACGATCTTGCTCCTATGGTTAATTGTTGGGCCCTTTGAGGGTGGGCCTTAGGTGCGCTTAAGGATTTTTTTTCTGTTTCATGTAGCTTTACTTTCTTTTTTGCCTGGGTAAATTGGATTATTATTACAACTTTCAGCAATGGATGTCTAGGCTCTCACAACGATGAAGAACGCAGCGAAATGCGATACGTTATGCGAATTGCAATACCTCGT
>ASV_672
GATCCAAAACGCTCACTCAATACCACAACTTCCACTGTTGCGGGTCCAAACTCGTGTTGGGCTTGCAGCATGTAACTCACCCCCCCTTTTCAAACTCCCATGAGGATACCGAAGCAACTTCGGCAAGACCCTGGGTGTGGTGGAGGGTGGTTGGTGCAAGCGCGTCACAGTGCCTGCGCCAGCCGCCCCCCGCCCCTCAGAACCATATCACAATGCTTTACAACTTTTAGCAACGGATATCTTGGCTCTTGCGACGATGAAGAACGCAGCGAAATGCGATACGTAATGCGAATTGCAGAACGC
>ASV_673
CAAAACAACAAAAACTTTTAGTAGTGGCTTCGGCTGCGACTAATCTCTACCTGTGGAATTTCAAACAATATTGTGACTGATCATTTTATGATCAGTTGCTTTTCTCTCAAAGCCTTCGGGTTTTGGAGATAATTCCAAAAACAAACCTTTTAAAGCCGCTTGGCTTTATTCTTCCAATTCAACCTACAAACTGATCAAGTTGTTGTTCCTTTCGAGGAGCGGCAAGAGCATGAATAATGCTTATACACTTTCAGCAACGGATGTCTTGGCTCCCACAACGATGAAGAACGCAGCGAAATGCGATACGTAATGCGAATTGCAGAATCCAGT
>ASV_674
CAAAAATAAAATTTCCACGTGAAACTTGATGTTTTAGTTCTTGTGTCTTCCTTCTTTGACTTGTCAAAGTTGTTGAGGACTGAACGAAGGTTTTGTGTTTAAAATACTTGTTATTTAAATACATTACCGATGTAAACTTTTAAACCCTTTTATTTTGTACTGATTATATTGCAGGAATGAAAGTTCTTGTTCTTAATTAAATACAACTTTCAACAGTGGATGTCTAGGCTCGCACATCGATGAAGAACGCTGCGAACTGCGATACGTAATGCGAATTGCAGAATTCAGT
>ASV_675
TCTCTAAAAAACAAAAAGGGGTGTAGGGTTTCGGCCTGAAACCCCTCTTTGTGTTCCGCGTACCATCTGCCTGGAAATCTGGGGAAACTCAGGTGTTCAGGTGGTCAACTTTCCGGTGCTGCTTGACAGCGCCCATTCTTTTATTTTTTCTCCATTTCGCAAGAAGTGTTGAAACAAATGATATTGATGTCATAACTGATCGTTAGGTTTTTTCTCACGAAAAGACCCCAACATCTAAACGACAAAACACTTTCAGCAACGGATGTCTTGGCTCCCACAACGATGAAGAACGCAGCGAAATGCGATACGTCATGCGAATTGCGAAATCCAGT
>ASV_676
CAAAAAAACTTTCCACGTGAACCGTTGTAATTCTGTTTTGTGCTTTCCTTCGGGATCGCTAAACGAAGGTCTGGCTGCTTTGCTCTTTGGGTATTGCGGCTGCACCGATGTACTTTTCAAACCCATTTACTTAATACTGAAACTATACTCCGAGAACGAAAGTTTTTTGGTTTTAATCCATAACAACTTTCAGCAGTGGATGTCTAGGCTCGCACATCGATGAAGAACGCTGCGAACTGCGATACGTAATGCGAATTGCAGAATTCAGT
>ASV_677
CAAAACACTTTAAACTGAAGTTGATTACAAGCGCTTTGTCGTTTGTTTTCCTTCTCTACCTGTGAAAATGTTTTAAAACATGGCGATTCACCGTATGGTGTTGAGCCTGATTTGCTCTCCTTCTGGGGCGAGCGAAAACTTTTCCAAACATTTTTTGAAGCCGGTTTCTGGCTTTGAACCAACCAAAACAACCACAAAAACTGAACTTGAGTGTGCTTCCTCTTCTTTGAGCAAGCATGTTTTGCAAAATAAAATAATGCATCACAAACACTTTCAGCAACGGATGTCTTGGCTCCCACAACGATGAAGAACGCAGCGAAATGCGATACGTAATGCGAATTGCAGAATCCAGT
>ASV_678
CAAAAAAACTTTCCACGTGAACCGTATCAACCCAATAAATTGGGGGTTTAATTGGCGGCGGCTGCTGGCATCTTTTTGCTGGCTGGCTAATGCTGAGCGGACCCTATCGCGAGCGTTCTGACCTTGGTTGGAGCTAGTAGCTTACATTATAAACCCATTCCTAATACTGAACATACTGTGGGGACGAAAGTCTCTGCTTTTAACTAGATAGCAACTTTCAGCAGTGGATGTCTAGGCTCGCACATCGATGAAGAACGCTGCGAACTGCGATACGTAATGCGAATTGCAGGATTCAGT
>ASV_679
CAAAACAAACAAACTTAGTAGTGGCTTCGGCTGCGACTATCTACCTGTGGATTTTCAAAACCAAACTGTGTTTTTACACGCAAGTGTGCTGCACAGCTTTTTCCGAGTTCTTCTTTTTCGAGAGACGGAGCTTCGGGAGAAATTCCAAAAACCTTTTTAAAGCCGCTTGGCTTTATTCTTCCAATTCAACCTATTAAACTGATCAAGTTGTTGTTCCTCGTGAATGACAAGAGCATAAATAATGCTTATACACTTTCAGCAACGGATGTCTTGGCTCCCACAACGATGAAGAACGCAGCGAAATGCGATACGTAATGCGAATTGCAGAATCCAGT
>ASV_680
CTAAAAAAACTTTCCACGTGAACTGTCGTTATTTGTTGTGCGCTCTCTGCGGTGTCGGTGGCGTCTGCTGGCTTTGTTGCTGGCGGGTGCGAGCCGGATGCGGAGGCTGAACGAAGGTCGAGTTGCTTTGCTCTCGGCTGACTTATTTTTTTCAAACCCGATACCTAAATGACTGATTATACTGTGAGAACGAAAGTTCTTGCTTTGAACTAGATAACAACTTTCAGCAGTGGATGTCTAGGCTCGCACATCGATGAAGAACGCTGCGAACTGCGATACGTAATGCGAATTGCAGAATTCAGT
>ASV_681
CTTAATTCTAAGAATTCGAGCGGAGGCAACTCCCTCGTCTTCGGTTACGTGGAACCCACTATTTTCGGGCGACAGACTTCACGGTCTGCCACCCACGCCGAGGGAGACTCACCTCTCCCGACGCCTATTTCTCATCCACTTGTTCACGCAAGTGCGATAACCCAACACAATCTGATTGTAACTCATCCAAAACAGTGCGTACTCCGCGCTGCGTATAAGATGAAACGAAACTAACACTTTCAGCAACGGATGTCTTGGCTCCCACAACGATGAAGAACGCAGCGAAATGCGATACGTCATGCGAATTGCAAAATCCAGT
>ASV_682
CAAAAACTATCCACGTGAACCGTTAAGCAAACAGAAAGGGTTGTCTTATTGGATGCGACGTTTAGGAGATACTTCTAAACATTTCATCGAGTAGGGCGACTGTCGAAGGTCGTGCGTTCGCCTATTGCGTAGCTTTTGTTGCGCTGTAAGCTTGAGCAAACGGCTGATTTATTCTTTTAAACCATACCTGAACCTACTGATTATACTGTGAGGACGAAAGTCCTTGCTTTTACTAGATAACAACTTTCAGCAGTGGATGTCTAGGCTCGCACATCGATGAAGAACGCTGCGAACTGCGATACGTAATGCGAATTGCAGAATTCAGT
>ASV_683
GATCCAAAACGCCCACTCAACCCCAACACACTTGCGGCGGATGCACGCTCTGCGCACACCCGCCGCTGTAAACACACCCCTTTTTCACACCCTTCCTGCAAAGGAACCCCAACAAACAACACTTCGGCAACAGCCCTGGCTGCCCGTTCCGCACTTCACCGTGCGGCGGCGGCGCCAGTACCATATCACAATGCTTACAACTTTTAGCAACGGATATCTTGGCTCTTGCGACGATGAAGAACGCAGCGAAATGCGATACGTAATGCGAATTGCAGAACGC
>ASV_684
CAAAATCCTTTCCACGTGAACTGTCTTACGAGATTCGCGCCGTGACGCGTGTTGGCGCTGTGTGTGTATGTCTGTGTCTTCTTTCGGGGAGATGTGGATTGTGTGCGCATGGTGCTGACCGCGTGGGTCGGCTGATCGAAGGTCGCTTTGTGCTGTATAGTGCAGAGTGGCTGACTTATTCTTTCAAACCCATTACTCAATACTACTGATTCATACTGTGAGGACGAAAGTCTTTGCTTTTACTAGATAACAACTTTCAGCAGTGGATGTCTAGGCTCGCACATCGATGAAGAACGCTGCGAACTGCGATACGTAATGCGAATTGCAGAATTCAGT
>ASV_685
CAAAAACAACTTTCCACGTGAACTGTCTTACGAGATTCGTGCCGTGACGCGTGTTGACGCTGTGTGTGTTTGTGTCTTCTTTCGAGAGGATATTGTGATGCAAACAGTGTTGACCGTGTGGGTCGGCTGATCGAAGGTCGCTTTGTGCATTATTGTATGGAGCGGCTGACTTATTCTTTCAAACCCATTACACAATACTACTGATTCATACTGTGAGGACGAAAGTCTTTGCTTTTACTAGATAACAACTTTCAGCAGTGGATGTCTAGGCTCGCACATCGATGAAGAACGCTGCGAACTGCGATACGTAATGCGAATTGCAGAATTCAGT
>ASV_686
CTAAAACCATCAACGTGAACCGTATAAATATGTTTTGTGCGTCGCGGACGCTTGATGCTGCGCTTTGCGTGGCGTCGCGAAAGCTTGATGCTAAACGAAGGGGAGTTCGGCGATGTGTGGCTTCGGTCATTTTTCCGCCTTGAGCAAACCGATTTATTTTTAAACCATTTCCTAATACTGATCTATACTCCTAAGACGAAAGTCTCTGGTTTTAATTCCAACAACTTTCAGCAGTGGATGTCTAGGCTCGCACATCGATGAAGAACGCTGCGAACTGCGATACGTAATGCGAATTGCAGAATTCAGT
>ASV_687
CTAAAAAACTTTCCACGTGAACTGTCTGTATCCGTTTTGTGTCTGTGTATTACTGGTGTACATTTGCTTTCATTTAGTTGTTTGCGAGTGTGTATCGGTGATATCTAGACTAAACGAAGGTTGTGTTTGCTGTGTGCTTGCTACACTGCTGACTTTGCATTCATTTGTATTGTCTTGGCGGAGTGACAGGTACTGTGTATGCATGGCTGACTTATTTTTCAAACCCCATACTTAAATACTGATTATACTGTAAGAACGAAAGTTCTTGCTTTTACTAGATAACAACTTTCAGCAGTGGATGTCTAGGCTCGCACATCGATGAAGAACGCTGCGAACTGCGATACGTAATGCGAATTGCAGAATTCAGT
>ASV_688
CTAAAAACTTTCCACGTGAACCGTTTTATATTGTTTTGTGCTCTGCGGAAACGTGGAGCTAAACGAAGGGAAACCGAGTAGTACTGACGTACCAAAGGCTCCCGATGTATTTTTCAAACCCTTTTACTTATACTGATCTATACTCTAGGACGAAAGTCTTAGTTTTAATCCACAACAACTTTCAGCAGTGGATGTCTAGGCTCGCACATCGATGAAGAACGCTGCGAACTGCGATACGTAATGCGAATTGCAGAATTCAGT
>ASV_689
CTAAAATTTTCCACGTGAACTGTTTCGAATGTGTTTTGTCCCTCGTTGAGATGGCGTTTGGTGCTTTTGTGCGGAATGCTGTTGATACTTGATGGGTGAACGAAGGAATTCCTTGACTGCTTCGGTAGTTTTGTGTTTTCTGATGTTTCTTTTAAACCGTTTTCTTAATACTGATCTATACTCCGAGGATGAAAGTCTTTGGTTTGAATTCCAACAACTTTCAGCAGTGGATGTCTAGGCTCGCACATCGATGAAGAACGCTGCGAACTGCGATACGTAATGCGAATTGCAGAATTCAGT
>ASV_690
CAAAACAAAAACTTTTAGTAGTGGCTTCGGCTGCGACTAATCTCTACCTGTGGAATTTCAAACAACATTGTGACGGATCACCGTTGCTTTTCTCTCGAAGCCTTCGGGCTTTTGGAGATAATTCCAAACCTTTTAAAGCCGCTTGGCTTTATTCTTCCAATTCAACCTACAAACTGATCAAGTTGTTGTTCCTCTCGAGGAGCGGCAAGAGCATGAATAATGCTTATACACTTTCAGCAACGGATGTCTTGGCTCCCACAACGATGAAGAACGCAGCGAAATGCGATACGTAATGCGAATTGCAGAATCCAGT
>ASV_691
CAAAAAAACTTTCCACGTGAACCGTTGTAATTATGTTTTGTGCTTTCCTTCGGGATCGCTAAACGAAGGTCTGGCTGCTTTGCTCGTTGGGTATCGCGGCTGTACCGATGTACTTTTCAAACCCATTTACTTAATACTGAAACTATACTCCGAGAACGAAAGTTTTTGGTTTTAATCCATAACAACTTTCAGCAGTGGATGTCTAGGCTCGCACATCGATGAAGAACGCTGCGAACTGCGATACGTAATGCGAATTGCAGAATTCAGT
>ASV_692
CAAAAAACCATCCACGTGAACCGTCAAACAACAGATTGGCGCCTCGCCGTTTTGCTGCGTGTTTCGGCTATATTTTCGGATATTGTCTCGGACATTCGGCAGCCGGACTTGGCAAATCGAAGGTCGTGCGTTCGTCTGCTTTGCTTCATTGCTTTGCGGACTCGAGCAATCGGCTGATTTATCCTTTCAAACCCCCTTACCGAAACCAACTGATTATACTGTGAGGACGAAAGTCCTTGCTTTTACTAGATAACAACTTTCAGCAGTGGATGTCTAGGCTCGCACATCGATGAAGAACGCTGCGAACTGCGATACGTAATGCGAATTGCAGAATTCAGT
>ASV_693
CTAAAAAACTTTCCACGTGAACTGTCAAACCTGTTCTGTGCTTGTGCTGGGTCTGCGTTTTCGGACGCGGACGCGGCAGAGGCTGAACGAAGGCTGGTTTCATTTTGTATGAGATCAGCTGATATATTTTTCAAACCCCTTTTTTACAAAATGACTGATCAATACTGTGAGAACGAAAGTTCTTGCTTTAAACTAGATAACAACTTTCAGCAGTGGATGTCTAGGCTCGCACATCGATGAAGAACGCTGCGAACTGCGATACGTAATGCGAATTGCAGAATTCAGT
>ASV_694
CAATCTCGGGGTCATTTCGGTGATCCCGTTTCCGTTACGTGGAAACAACTTCTATTTCTGGGGAGTTTAACCACTCGCCCATCTCCGAAGGCGTGTCTAACCCACACACCCGAGGAACCATTTTCATCCGCTTGAGCAATCAAGTGTGATACACCAAAACATCATGATCGTGACGATTCATAGGTGCTGTGGTCTCAACCACCCAGTGCCGTGCTATGAAACGTAAATAACACTTTCAGCAACGGATGTCTTGGCTCCCACAACGATGAAGAACGCAGCGAAATGCGATACGTCATGCGAATTGCAAAATCCAGT
>ASV_695
CAAAAACTATCCACGTGAACCGTTAAACAAACAGAAAGGGTCGTCCTATTTGATGCGATGTTTGGGAGATACTTGTTATTTTCTAGGCATTTCATTGAGTAGGTCGACTGTCGAAGGTCGGGCGTTCGCCTATAGTGTAGCTTTTGTTGCGCTATAAGCTTGAGCAAACGGCTGATTTATTCTTTTAAACCATACCTGAACCTACTGATTATACTGTGAGGACGAAAGTCCTTGCTTTTACTAGATAACAACTTTCAGCAGTGGATGTCTAGGCTCGCACATCGATGAAGAACGCTGCGAACTGCGATACGTAATGCGAATTGCAGAATTCAGT
>ASV_696
CCCCCCCCCCCCCCCGTGCATGTACTCTTTATGAGGCTTGTGCTGCCCTTGTGGCAGCTAGCCGAAGGTTTCGCAAGAAGCCGATGTCAATTTGAATCCTTTTTAAACTACGACTGATCAAAACTGCAGATAGAAATGTCTGCATGCAATTGAAATACAACTTTCAACAGTGGATGTCTAGGCTCGCACACCGATGAAGAACGCTGCGAACTGCGATACGTAATGCGAATTGCAGAATTCAGT
>ASV_697
CAATCTCGGGGTCATTTCGGTGACTCCGTTTCCGTTACGTGGAAACAACATTTCTTTGGGGAGTGCTCTAGTCTAGTCTTGTACTATTCTAGTCTCACTCGCCCATCTCCGAGGGCTAACACCCGAGGAACCATTTTCATCCGCTTGAGCAATCAAGTGTGATACACCAAAACATCATGATCGTGACGATTCATAGGTGCTGAAGTCTCACCGACATCAGTGCCGTGCTATGAAACGTAAATAACACTTTCAGCAACGGATGTCTTGGCTCCCACAACGATGAAGAACGCAGCGAAATGCGATACGTCATGCGAATTGCAAAATCCAGT
>ASV_698
CTAAAATTTTCCACGTGAACTGTTTCGAATGTGTTTTGTCCCTCGTTGAGATGGCGTTTGGTGCTTTTGTGCGGAATGCTGTTGATACTTGATGGGTGAACGAAGGAATTCCTTGACTGCTTCGGTAGTCTTGTGTTTTCTGATGTTTCTTTTAAACCGTTTTCTTAATACTGATCTATACTCCGAGGATGAAAGTCTTTGGTTTGAATTCCAACAACTTTCAGCAGTGGATGTCTAGGCTCGCACATCGATGAAGAACGCTGCGAACTGCGATACGTAATGCGAATTGCAGAATTCAGT
>ASV_699
CTAAAAACTTTCCACGTGAACCGTTTTATATTGTTTTGTGCTCTGCGGAAACGTGGAGCTAAACGAAGGGAAAACCGAGTAGTACTGATGTACCAAAGGCGATCCCGATGTATTTTTCAAACCCTTTTACTTATACTGAACTATACTCTAGGACGAAAGTCTTAGTTTTAATCCACAACAACTTTCAGCAGTGGATGTCTAGGCTCGCACATCGATGAAGAACGCTGCGAACTGCGATACGTAATGCGAATTGCAGAATTCAGT
>ASV_700
CCCCCCCCCCCCCCCGTGACTGTCCTCTTTATGAGGCTTGTGCTGCCCTTGTGGCAGCTAGCCGAAGGTTTCGCAAGAAGCCGATGTCAATTTGAATCCTTTTTAAACTACGACTGATCAAAACTGCAGATAGAAATGTCTGCATGCAATTGAAATACAACTTTCAACAGTGGATGTCTAGGCTCGCACACCGATGAAGAACGCTGCGAACTGCGATACGTAATGCGAATTGCAGAATTCAGT
>ASV_701
CTTAAAACTATCCACGTGAACCGTTTGTACCACGATTTGCGTCGAGATGTTTGTGCATATTTGTTGTATCACTGTGTATTCGTACGCGGTGTGTGGCAAGTATGTATGACGCTTGGCTGATCGAAGGTCGTGTCGCACTTGATTGTGTGTATCGGCTGACTTATTTTTCAAACCCATTCTATAATACTGATTATACTGTGAAGACGAAAGTCTTTGCTTTTACTAGATAACAACTTTCAGCAGTGGATGTCTAGGCTCGCACATCGATGAAGAACGCTGCGAACTGCGATACGTAATGCGAATTGCAGAATTCAGT
>ASV_702
CTAAAAAACTTTCCACGTGAACTGTCGTTATTTGTTGTGTGTGTGCGCGTTGCTGGCGTGCGTTTGCTTACGCTTCGGTGTTTGCGAGTGCGCGCGTGCTGGCGGTGCGCAGACTGAACGAAGGTCGTGTGTTTGCTGTGTGCGCCTGCTGCACCGCTGACTTTGCATTGATTTGCATGGTGTTGGCGGAGCGGCGGGTGTGCTATGCGTGCGCGCGGCTGACTTATTTTTTCAAACCCGATACCTAAATGACTGATTATACTGTGAGAACGAAAGTTCTTGCTTTAAACTAGATAACAACTTTCAGCAGTGGATGTCTAGGCTCGCACATCGATGAAGAACGCTGCGAACTGCGATACGTAATGCGAATTGCAGAATTCAGT
>ASV_703
CAATCTCGGGGTCATTTCGGTGATCCCGTTTCCGTTACGTGGAAACAACTACTATTTCTGGGGAGTCTAACCACTCGCCCATCTCCGAAGGCGTGTTTTATACACACACCCGAGGAACCATTTTCATCCGCTTGAGCAATCAAGTGTGATACACCAACACATCATGATCGTGACGATTCATAGGTGCTGTGGTCTCAACCACCCAGTGCCGTGCTATGAAACGTAAATAACACTTTCAGCAACGGATGTCTTGGCTCCCACAACGATGAAGAACGCAGCGAAATGCGATACGTCATGCGAATTGCAAAATCCAGT
>ASV_704
CAAAAAAACTGTCCACGTGAATGTATTCTTTATGAGGCTTGTGCTCTCACGAGCTAGCCGAAGGTTTCGAAAGGAACCGATGTATTTTTTAATCCCTTTTATACTTTATGACTGATACCACTTAGCATTCAGAAATGATTGCTTGTGATTACTATACAACTTTCAACAGTGGATGTCTAGGCTCGCACATCGATGAAGACCACAGCGAAATGTGATACGTAATGCGAATTGCAGAATTCAGT
>ASV_705
CAAATAAATATCCACGTGAACGTATTCTGTATGAGGTCTATGCTGCTCTTCGTGAGTGGCTAACCGAAGGTTTCGAAAGAAACTGATGTATTTTTAATCCCTTAAATAATTTACTGAACAAAAACTGCAGACAGAAATGTGTGCATTTAATCATTTACAACTTTCAACAGTGGATGTCTTGGTTTTCACATCGATGAAGAACGCTGCGAACTGCGATACGTAATGCGAATTGCAGAATTCAGT
>ASV_706
CAAAAAACTACCAACGTGAATGTATTCTTTATAAGGTTTGTGCTTTACGCAAGTAAGGCTAACCGAAGGTTTCGAAAGGAACCGATGTATTTTTAATCCCTTTTAAAAAATTACTGAAACAAATAGCAGTCAGAAATGATTGCTTGAAATTGAAATACAACTTTCAACAGCGGATGTCTAGGCTCGCACATCGATGAAGAACGCTGCGAACTGCGATACGTAATGCGAATTGCAGAATTCAGT
>ASV_707
CTAAAAAACTTTCCACGTGAACTGTCGTTATTTGTTGTGTGTCTGCGCGTTGTTGGCGTGCGTTTGCTTCCACTTCGGTGTTTGCGAGTGCGTGTTGGCAGTGTGCGGACTGAACGAAGGTTGTGTGTTGTTATGTGCCTGCTGCACTGCTGACTTTGCATTGATTTGCATGGTGTTGGCGGAGCGGCGGGTGCTGTGCATGCGCAGCTGACTTATTTTTTCAAACCCGATACCTAAATGACTGATTATACTGTGAGAACGAAAGTTCTTGCTTTTAACTAGATAACAACTTTCAGCAGTGGATGTCTAGGCTCGCACATCGATGAAGAACGCTGCGAACTGCGATACGTAATGCGAATTGCAGAATTCAGT
>ASV_708
CAAATTAAAAAACAACCCCACGAGAATTTGTACTGTATTTGTTTTGTGTCCTCTTTTGGACTAAACGAAGGTATCGAAAGATAACCGATGCAACCAAAACCCTTAAATTAAATTACTGATAAATTACATTGCAGAAATGAAAATTTTTGCTCATAATTTAAATACAACTTTCAACAGTGGATGTCTAGGCTCGCACATCGATGAAGAACGCTGCGAACTGCGATACGTAATGCGAATTGCAGAATTCAGT
>ASV_709
CTTAACACAATTGAATTCGAGCTGGCGCGTCAAACCCGCCGCTCGTCTTCGGTTACGTGGACCCCATTTTGGGCGGAGCTCGTCTCTGCCACGCCGAGGGAGACGCCTCACCGTGCCTCCCGACGCACCATTTCCATCCACTTGTTTACTCAAGTGCGATACCAACACAATCTGATTGAAACTCATCCAAACGGCCGTTCGAAAGAACAGCCGGCATAAGATGAAACGAAACTAACACTTTCAGCAACGGATGTCTTGGCTCCCACAACGATGAAGAACGCAGCGAAATGCGATACGTCATGCGAATTGCAAAATCCAGT
>ASV_710
CTAAAAACTTTCCACGTGAACCGTTAAATATTGTTTTGTGCTTTGCGGAAACGTAAAGCTAAACGAAGGTCGAACTGAGTAGTACTTAGGTACGAAAGGATCCCGATGTATTTTTCAAACCCTTTTAATTATACTGAACTATACTCTAGGACGAAAGTCTTGGTTTTAATCCTAAACAACTTTCAGCAGTGGATGTCTAGGCTCGCACATCGATGAAGAACGCTGCGAACTGCGATACGTAATGCGAATTGCAGAATTCAGT
>ASV_711
CTAAAAAACTTTCCACGTGAACTGTCGTTATGTGTTGTGTGTGTGCGCGTTGCTGGCGTGCGTGCGTTTGCTTACGCTTCGGTGTTTGCGAGTGCGCGCGTGCTGGCGGTGCGCAGACTGAACGAAGGTCGTGTGTTTGCTGTGTGTGCCTGCTGCACCGCTGACTTTGCATTGATTTGCATGGTGTTGGCGGAACGGCGGGTGTGCTATGCGTGCGCGCGGCTGACTTATTTTTTCAAACCCGATACCTAAATGACTGATTATACTGTGAGAACGAAAGTTCTTGCTTTAAACTAGATAACAACTTTCAGCAGTGGATGTCTAGGCTCGCACATCGATGAAGAACGCTGCGAACTGCGATACGTAATGCGAATTGCAGAATTCAGT
>ASV_712
CAAAAAACTTTCCACGTGAACCGTTGTAATTATGTTCTGTGCTCTCCCTCGGGAGGGCTGAACGAAGGTAGGCCGCTTTATTGTGGCCTGCCGATGTACTTTCAAACCCATTTACTTAATACTGAACTATACTCCGAAAACGAAAGTCTTTGGTTTTAATCAATAACAACTTTCAGCAGTGGATGTCTAGGCTCGCACATCGATGAAGAACGCTGCGAACTGCGATACGTAATGCGAATTGCAGAATTCAGT
>ASV_713
CAAAAAACACCCCACGTGAATGTACTCTTTATGAGGCTTGTGCTGCCCTTGTGGCAGCTAGCCGAAGGTTTCGCAAGAAGCCGATGTCAATTTGAATCCTTTTTAAACTACGACTGATCAAAACTGCAGATAGAAATGTCTGCATGCAATTGAAATACAACTTTCAACAGTGGATGTCTAGGCTCGCACACCGATGAAGAACGCTGCGAACTGCGATACGTCATGCGAATTGCAAAAACCAGT
>ASV_714
CTAAAAAACTTTCCACGTGAACCGTATTAACAATTATAATTGGGGGCGATCTTAATGGAGGCTACTAGTCATTTTGGCTGGAGGCTACTATCGAGTGAACCTCATCATGACGAAAAATTAGACTTCTGTCTAGTGAAGTAGTGAAAATTTTAAACCTTACTTAAATACTGATTATACTGTGGGGACGAAAGTCTCTACTTTTATTCTAGATAACAACTTTCAGCAGTGGATGTCTAGGCTCGCACATCGATGAAGAACGCTGCGAATTGCGATACGTAATGCGAATTGCTAAATTCAGT
>ASV_715
CTAAAAACTTTCCACGTGAACTGTCTGTATTAGTTTTGTGTGTGCGCGTTGCTGGCGTGCGTTTGCTTGCATTGAGTTGTTTGCGAGTGCGTGCTGGCGGTGTGCAGACTGAACGAAGGCTCGGTTGTTTCGAGCGTCTGCTGATCTGTGTGTGCTTGATTGCGCTGCGGGTGTTGCGGGTGCGTCCAACCGGCTGACTTATTACTTTTCAAACCCGATACCCAATTTACTGATTATACTGTGAGAACGAAAGTTCTTGCTTTGAACTAGATAACAACTTTCAGCAGTGGATGTCTAGGCTCGCACATCGATGAAGAACGCTGCGAACTGCGATACGTAATGCGAATTGCAGAATTCAGT
>ASV_716
CTTAAAACTATCCACGTGAACCGTTTGTGCCAAGATTTGCGCCGAGATGTTTGTGCGTATTTGTTGTATCACTGTGTATTCGTACGCGGTGTGTGTCAAATATGTATGTCGCTTGGCTGATCGAAGGTCGTATCGCACTGTATTGTGTGTGTCGGCTGACTTATTTTTCAAACCCATTCTTACATACTGATTATACTGTGAAGACGAAAGTCTTTGCTTTTACTAGATAACAACTTTCAGCAGTGGATGTCTAGGCTCGCACATCGATGAAGAACGCTGCGAACTGCGATACGTAATGCGAATTGCAGAATTCAGT
>ASV_717
CTCAATAATGCCTCGTTGCATGTCAGTCTTCATTGATTGCGTTGCAATGTAGGTATGACCCGCGAACTTTCTTTATTTTGGCCATTTCGTTTACGCAGACCGCCATTGCTTATGTGATGTGTGGGATGTAGAAATGGCTCAATTTATTTATTATCCACTGTTTCAGTGCGATGATTGCTTGATTACGAACTTATTATACTCTGCGCTTCGGCAACGAGTCAATAAAATAACGTATAAACACTTTCAGCAACGGATGTCTTGGCTCCCACAACGATGAAGAACGCAGCGAAATGCGATACGTCATGCGAATTGCAGAACCTAGT
>ASV_718
CTAAAAACTTTCCACGTGAACTGTCTGTATTTGTTGTGTGTCTGTGCGTGCTGGCGTGCGTTTTGCGTGCCGGCGTGTGCGGACTGAACAAAGGTCGTGTCGCTTTGCGGCTGCGGCTGACTTCTTTTTCAAACCCCATACGTGAATGACTGATTATACTGTGAGAACGAAAGTTCTTGCTTTGAACTAGATAACAACTTTCAGCAGTGGATGTCTAGGCTCGCACATCGATGAAGAACGCTGCGAACTGCGATACGTAATGCGAATTGCAGAATTCAGT
>ASV_719
CTTCAAAAACACGAATTCGGAGCAAGCTTCGGCGAGTTCCGTCTTCAGTCACGTGAAATGAAATTGTTTGGGAAGTCGTCTTCGGATGCTTCTCACATCCCAGAGTGTGCGCAAGCATGTCTCTGGGTCATTTTAAAATCCACTTGTCTGACAAGTGTGATGAACCAACAATCTGATTGAAACTCATCAGTGATATTCTTCGGAATGTCCCAATACGATGAAACGAAATTAACACTTTCAGCAACGGATGTCTTGGCTCCCACAACGATGAAGAACGCAGCGAAATGCGATACGTCATGCGAATTGCAAAAACCAGT
>ASV_720
CTTAATTCACATGAATTCGAGCTTGCGAACTATTGTTTGCTTGCTCGTCTTCAGTCACGTGGAACTTCAACTTTTTCCCGATGGATAGTTTTACTGTCCATTGGACCATTAAAATCCGCTTGTTTACAAGTGTGATCAACCAAACAATCTGATTGAAACTCATCAGGATTGACACAATTCACATTGCGTCTCTCTCATACGATGAAACGAAATTAACACTTTCAGCAACGGATGTCTTGGCTCCCACAACGATGAAGAACGCAGCGAAATGCGATACGTCATGCGAATTGCAAAAACCAGT
>ASV_721
CTAAAAATCTTTCCACGTGAACCGTCAAAAAAACGTTTTATGCTTCGCTGTTTTTGCGTGCGTTTCTTTATTGAAGTGCGTGCGGGAATGGCTTGAGGCTGAACAGAAGGTTGATTCGCACCTTTTCGAAGGAGCGAGTCAGCTGATTTATTTTTCAAACCCATTACACAATTTACTGATTATACTGTGGGAACGAAAGTTCCTGCTTTTACTAGATAACAACTTTCAGCAGTGGATGTCTAGGCTCGCACATCGATGAAGAACGCTGCGAACTGCGATACGTAATGCGAATTGCAGAATTCAGT
>ASV_722
CTAAAAAACTATCCACGTGAACCGTTAAGCAAACAAGTTAAGGCAGGCGCGATTGGTGGTGCGTCTGGGAAGCGCTTGTCGATATTCGATCGGATCGGATATTGTCGGGTGTCGTCCTGGACACGCTGTCGATCGGAGTCGGCTAAACGAAGGTCGGGCGTTCGCTATCGGAGCGATGTGCGCGTTGTCGCACGTTGCTGCAATGGCTCGAGCAAGCGGCTGATTTATGTCTTTCAAACCATACGTGACGTACTGATTATACTGTGAGGACGAAAGTCCTTGCTTTTACTAGATAACAACTTTCAGCAGTGGATGTCTAGGCTCGCACATCGATGAAGAACGCTGCGAACTGCGATACGTAATGCGAATTGCAGAATTCAGT
>ASV_723
GATCCAAATATCGTACACTCACTTTACAACCCCACAAACCCCCCGGGAGAGCTTGCCCGCGTTTCGACACGAGCTCGCACTCCCCTCGTACCAAACCTTTTTAACAACTACAAAACCAACGATCCGCTCACGCGGTCGGCCAACCGACAAACGCAAGCCTCAATGTAGTCAACCGTTGGACCGCACGCAAGTGCAGCCCCGCGCTGGCTCGAGGTATTCTATCCAAACGTCTCACAACTTTTGGCAACGGATATCTTGGCTCTTGCGACGATGAAGAACGCAGCGAAATGCGATACGTAATGCGAATTGCAGAACGC
>ASV_724
GTAATACCTATTACTCCAATCCTAATGAGAATGACGTCTGTGAAAGGACGTGGGAGCATGTAGCAATATTTGCTCCTGACTCTATGAACATTTGTTCTTTTTTCAACCCCATTCTAATCAAGTGTGAGTGTAAGCCCCTAAGAAAGGCTTAAGCTGACGCCGAACGAAAATCGAAACATAGCCACATTGGGAAGTCAAATTCCTGATGAGGAGATATTCAATCATAAACAGTTTAACAACTTTTAGCAATGGATATCTCGGCTCTTGCGACGATGAAGAACGCAGCGAAATGCGATACGTAATGCGATCTGCAGAACGT
>ASV_725
GATCCAAAACGCTCACTCACATACAAATTTCCATGGCGGCGCGCCTGGGTCTCCGGCTGCCGCCATTGTATCACACCCCCTCTTTCAAACTCCCAATGCGGACACCGAAGCAACTTCGGCAACAGCCCTGGTGTCGCCTGGTGCGAGCGCTTCACTGTGCTTGCCTCAGCGCCCAGAACCATATCACAATGCTTACAACTTTTAGCAACGGATATCTTGGCTCTTGCGACGATGAAGAACGCAGCGAAATGCGATACGTAATGCGAATTGCAGAACGC
>ASV_726
CAAAATAAATTTTCCACGTGAACATGTACGAATATGTTTTGTGCCTCGTAACTATAGTTTTACTATGGATGCTTGAGGCTAAACGAAGGCGACGATCTATTATTTGATCATTTGGTCATTTGGTCATTTGGTCATTTGGTCATTTGGTCATTTGATCATTTGATCATTTGATAGATGGAAGCTGATGTATTTTTCAAACCCTTTTTCATAAAAACTGATTTTATACTAGGAATGAAAATTCTTAGTTAAAACTAGACAACAACTTTCAGCGGTGGATGTCTAGGCTCGCACATCGATGAAGAACGCTGCGAACTGCGATACGTAATGCGAATTGCAAAATTCAGT
>ASV_727
CAAAAAACACCCCACGTGAATGTACTCTTTATGAGGCTTGTGCTGCCCTTGTGGCAGCTAGCCGAAGGTTTCGCAAGAAGCCGATGTCAATTTGAATCCTTTTTAAACTACGACTGATCAAAACTGCAGATAGAAATGTCTGCATGCAATTGAAATACAACTTTCAACAGTGGATGTCTAGGCTCGCACACCGATGAAGAACGCTGCGAACTGCGATACGTAATGCGAATTGCAAGCTTCAGT
>ASV_728
CAAATCTCGGGGGTCTCACGACACCCGTTTTCGTTCCGAGGACCGAGTCTGTTTTCTGGGGAGTGTTTCGGCACGACCCACCTTTTACATCCGCTTGAGCAATCGAGTGTGATAACCGCCAAACATTTTGATCGTGACGATTCATAAGGCGGTGCTAACCCCACCGCCGTGACATGAAACGTAAACAACACTTTCAGCAACGGATGTCTTGGCTCCCACAACGATGAAGAACGCAGCGAAATGCGATACGTCATGCGAATTGCAAGATCCAGT
>ASV_729
CAAATAAAAACACCCCACGTGAATCTGTACTGTTTTGTTTTGTGTTCTCTTCGGAGAACTAAACGAAGGTTTCGAAAGAAACTGATGTACCTATTTAAACCCCTTATAAATTAAAAACTGATTAAATTAATTGCAGAAATGAAAATTTTTGCTCATAATTTAAATACAACTTTCAACAGTGGATGTCTAGGCTCGCACATCGATGAAGAACGCTGCGAACTGCGATACGTAATGCGAATTGCAGAATTCAGT
>ASV_730
GATCCAAAACGCTCACTCACATAAATTCTGTGCGCGGCCTGGATTTTATTCAGGCCGCGCACTGTATCACACCCCCTCCTTTCAAACTCCCAATGCGGACACCGAAGCAACTTCGGCAACAGCCCTGGGCGTGGCCGGCGCGCAGCTTCACTGCTACGCGCCGCCACCTCAGTACCATATCACAATGCTTACAACTTTTAGCAACGGATATCTTGGCTCTTGCGACGATGAAGAACGCAGCGAAATGCGATACGTAATGCGAATTGCAGAACGC
>ASV_731
CTAAAAACTTTCCACGTGAACCGTTATAACTATGTTCTGTGCTTCGTCGCAAGACTTGAGGCTGAACGAAGGTGAGTCTGCGTCTATTTTGGATGCGGATTTGCTGATGTTATTTTAAACACCTATTACTTAATACTGAACTATACTCCGAATACGAAAGTTTTTGGTTTTAACAATTAACAACTTTCATCAGTGGATGTCTAGGCTCGCACATCGATGAAGAACGCTGCGAACTGCGATACGTAATGCGAATTGCAGAATTCAGT
>ASV_732
CTAAAAAACTATCCACGTGAACCGTTAAGCAAACAAGTTAAGGCAGGCGCGATTGGTGGTGCGTCTGGGAAGCGCTTGTCGATATTCGATCGGATCGGATATTGTCGGGCGTCGTCCTGGACACGCTGTCGATCGGAGTCGGCTAAACGAAGGTCGGGCGTTCGCTATCGGAGCGATGTGCGCGTTGTCGCACGTTGCTGCAATGGATCGAGCAAGCGGCTGATTTATGTCTTTCAAACCATACGTGACGTACTGATTATACTGTGAGGACGAAAGTCCTTGCTTTTACTAGATAACAACTTTCAGCAGTGGATGTCTAGGCTCGCACATCGATGAAGAACGCTGCGAACTGCGATACGTAATGCGAATTGCAGAATTCAGT
>ASV_733
CAAAAAAAACACCCCACGTGAATTTGTAAAGTATTTGTTTTGTGTCTGGAAACAGACTAAACGAAGGTGATTAGTGAAAACTATGAACCGATGTTCTTTTAAACCCCTTTTATTTTAAAGTCTGATATTTTAAAATTGCAATAATGAAAATTGTTGCTCTTAATTAAAATACAACTTTCAACAGTGGATGTCTAGGCTCGCACATCGATGAAGAACGCTGCGAACTGCGATACGTAATGCGAATTGCAGAATTCAGT
>ASV_734
CTAAAACTTTCCACGTGAACCGTTATAACTATGTTCTGTGCCTCGTCGAAAGGCTTGAGGCTGAACGAAGGTGAGTCTGTGTCTTTTTGATGCGGATTTGCTGATGTTATTTTAAACACCTATTACTTAATACTGAACTATACTCCGAATACGAAAGTTTTTGGTTTTAACAATTAACAACTTTCAGCAGTGGATGTCTAGGCTCGCACATCGATGAAGAACGCTGCGAACTGCGATACGTAATGCGAATTGCAGAATTCAGT
>ASV_735
CAAAAAACACCCCACGTGAATGTACTCTTTATGAGGCTTGTGCTGCCCTTGTGGCAGCTAGCCGAAGGTTTCGCAAGAAGCCGATGTCAATTTGAATCCTTTTTAAACTACGACTGATCAAAACTGCAGATAGAAATGTCTGCATGCAATTGAAATACAACTTTCAGCAGTGGATGTCTAGGCTCGTACTTCGATGAAAAACGCTGCGAACTGCGATACGTAATGCGAATTGCACGATTCAGT
>ASV_736
CAATCTCGGGGAGCAATCTCCGATTCCGTTACGTGGAACGAACTATTTCTGGGCGAGTGGCCTTCGTGTCACCTACCCTACTTTCTATCCGCTTGAGCAATCAAGTTGATACACCAACACATTCTGATAGTGACGATTCATAAGGCCGGTGTACTATTCTTAGTACAACAGCCCTACTCATGAAACGTAAACAACACTTTCAGCAACGGATGTCTTGGCTCCCACAACGATGAAGAACGCAGCGAAATGCGATACGTCATGCGAATTGCAAAATCCAGT
>ASV_737
GATCCAAAAACGCTCACTCAAATCAAACTTACAGCAAGGAGAGCTTGCGCCCTTCTGGCTGTTGTATTACACCCTTATTTCCACACTCCTACATTGAGGACACCGAAATAAACTCGGCAAAGCCCTGGGCGCGCAATTTGTGGGACTTAAACAACCCTGCAAACTACACCCCAGTACCATATCTCAACTGCTTAAAACTTTTAGCAACGGATATCTTGGCTCTTGCGACGATGAAGAACGCAGCGAAATGCGATACGTAATGCGAATTGCAGAACGC
>ASV_738
CAAACAAACAAAACTTAGTAGTGGCTTCGGCTGCGACTATCTACCTGTGGATTTTCAAACCAAACTGTGTGTGTTGCATACAGCACACGCACAGCTTTTTCCGAACTTTTTTGTTCGGGAGAAATTCCAAAAACCTTTTTAAAGCCGCTTGGCTTTATTCTTCCAATTCAACCTATTCAAACTGATCAAGTTGTTGTTCCTCGTGAATGACAAGAGCATGAATAATGCTTATACACTTTCAGCAACGGATGTCTTGGCTCCCACAACGATGAAGAACGCAGCGAAATGCGATACGTAATGCGAATTGCAGAATCCAGT
>ASV_739
CTAAAAACTTTCCACGTGAACTGTCGTTATTTGTTGTGCGCTCTCTGCGGTGTCGGTGGCGTCTGCTGGCTTTGTTGCTGGCGGGTGCGAGCCGGATGCGGAGGCTGAACGAAGGTCGAGTTGCTTTGCTCTCGGCTGACTTATTTTTCAAACCCAATACCAAACTTACTGATTATACTGTGAGAACGAAAGTTCTTGCTTTTAACTAGATAACAACTTTCAGCAGTTGATGTCTAGGCTCGCACATCGATGAAGAACGCTGCGAACTGCGATACGTAATGCGAATTGCAGAATTCAGT
>ASV_740
CATAAAACTTTCCACGTGAACCGTTACAATTATGTTCTGTGCCTTCTCTCGGGAGGGCTGAACGAAGGTGAGCCGCTTTATTGTGGCTTGCCGATGTATTTTTCAAACCCATTTACTAAATACTGAACTATACTCCGAGAACGAAAGTTTTTGGTTTTAATCAATAACAACTTTCAGCAGTGGATGTCTAGGCTCGCACATCGATGAAGAACGCTGCGAACTGCGATACGTAATGCGAATTGCAGAATTCAGT
>ASV_741
CCGGGATCCACGATCTTGCTCCTATGGTTAATTGTTGGGCCCTTTGAGGGTGGGCCTTAGGTGCGCTTAAGGATTTTTTTCCTGTTTCATGTAGCTTTACTTACTTTTTTGCCTGGGTAAATTGGATTATTATTACAACTTTCAGCAATGGATGTCTAGGCTCTCACAACGATGAAGAACCCAGCGAAATGCGATACGTTATGCGAATTGCAATACCTCGT
>ASV_742
CATAAAAACTTTCCACGTGAACCGTTACAATTATGTTCTGTGCTCTCTCTCGGGAGGGCTGAACGAAGGTAGAGCTGCATGTAAAAGTGCGGTTTTGCCGATGTACTTTTAAACCCATTACACTAATACTGAACTATACTCCGAGACCGAAAGTTTTTGGTTTTAATCAATAACAACTTTCAGCAGTGGATGTCTAGGCTCGCACATCGATGAAGAACGCTGCGAACTGCGATACGTAATGCGAATTGCAGAATTCAGT
>ASV_743
CAAAAAAATATCCACGTGAATGTACTCTTGTATGAGGTTTGTGTTGCTCTTCGGAGTGACTAGCCGAAGGTTTCGTAAGAAACCGATGTATTTTTTAATCCCTTTTAAAACAATAACTGAACAATAATTGCAAACAGAAATGTGTGCATACAAATTGAAATACAACTTTCAACAGTGGATGTCTAGGCTCGCACATCGATGAAGAACGCTGCGAACTGCGATACGTAATGCGAATTGCAGAATTCAGT
>ASV_744
GATCCAAAACGCTCACTCAATTTGTTTTATGAAGTTGAGGGTTGGGTTTCTCGGAATCCAGCTCTATCAGTGTCTGTCCGCTTGCGGGGAGGCACTCACCTTTATACAAACCAAACCCATCGGAAACAACACCGTTTCGGCAAGCCATTTGTTTGTATCATTCATTTGATCGAACAAAGTTATATCACAATGCTATACAACTTTTAGCAACGGATATCTTGGCTCTTGCGACGATGAAGAACGCAGCGAAATGCGATACGTAATGCGAATTGCAGAACGC
>ASV_745
CAATCTCGGGGTCATTTCGGTGATCCCGTTTCCGTTACGTGGAAACAACTACTATTTCTGGGGAGTTTAACCGCTCGCCCATCTCCGAAGGCGTGTCTTACACACACACCCGAGGAACCATTTTCATCCGCTTGAGCAATCAAGTGTGATACACCAACACATCATGATCGTGACGATTCATAGGTGCTGTGGTCTCAACGACCCAGTGCCGTGCTATGAAACGTAAATAACACTTTCAGCAACGGATGTCTTGGCTCCCACAACGATGAAGAACGCAGCGAAATGCGATACGTCATGCGAATTGCAAAATCCAGT
>ASV_746
CATCGGGCGTCTCTGACACCCGTGTTCGTCACGAGGAACAGTCTGTTTCGGGGTGTTCGCACCCCCGTTTTCGTCCGCTTGAGCAATCAAGTGTGATTCCGCCAAACATTTTGATCGTGACGATTCATAAGGCGCGTCTCGGACCGCCGTGACATGAAACGTAAACAACACTTTCAGCAACGGATGTCTTGGCTCCCACAACGATGAAGAACGCAGCGAACTGCGATACGTCATGCGAATTGCAAGATCCAGT
>ASV_747
CTAAAAAACTTTCCACGTGAACTGTCAAACCTGTTCTGTGCTTGTGCTGGGTCTGCGTTTTCGGACGCGGACACGGTGGAGGCTGAACGAAGGTTGGTTTTCTTCTTGTGAGAGACCAGCTGATATATTTTTCAAACCCCTTTTTTACAAAATGACTGATCAATACTGTGAGAACGAAAGTTCTTGCTTTAAACTAGATAACAACTTTCAGCAGTGGATGTCTAGGCTCGCACATCGATGAAGAACGCTGCGAACTGCGATACGTAATGCGAATTGTAGAATTCAGT
>ASV_748
CAAACAAACACAAACCGAAAGTTGGAGGATGAGAATTGAATTCTGGTTCTGGTTCTCCTTCTTTTCTACCTGTGGACTCATTTCCAATCTTATCACAATTGTCAGCCATTGGCATATTGTGTGTGTATCAACACAAACTGTTTTTCAGCCTGCAACTTTCTGTTGGCTAAACAAACAACACCCAAAACAACCCAAACTGAACCGAAACAAGTGATGTAATAATGTCTATTATACACTTTCAGCAACGGATGTCTTGGCTCCCACAACGATGAAGAACGCAGCGAAATGCGATACGTAATGCGAATTGCAGAACCCGT
>ASV_749
CAAAATCTTTCCACGTGAACCGTTACCGAATATGTTTTGTGCTTCGTCGAAGCGGTGCTTGCATTATGTGCTTGTGCTGTGGAGGCTTGAGGCTAAACGAAGGGGAGCTCATTGTGGCGTGGCTTCGGCTACGTTGTTGGTAGAGCGAACCGATGTTTTTCTTTTAAACCTTTTCTTTATACTGATCTATACTCCGAGGACGAAAGTCTTTGGTTTTAAATCCAACAACTTTCAGCAGTGGATGTCTAGGCTCGCACATCGATGAAGAACGCTGCGAACTGCGATACGTAATGCGAATTGCAGAATTCAGT
>ASV_750
CAAAAAAACTTTTCCATGTGAACTTGTAACGTCGCAGTGTTGTGCTTTTTTCTCTCGAAAAGAGCTGCACGAAGGTCTTTCGATCGTCCTTTTTGGGGGATTGGAGGTCCGATGTTTTCATTTAATCCCTTTTCTTATTATTATTGTTGTGAAAAATCGGAAACTGTAATGGTTTTCATTAATTTTTCAATACAACTTTCAACAGTGGATGTCTAGGCTCGCACATCGATGAAGAACGCTGCGAACTGCGATACGTAATGCGAATTGCAGAATTCAGT
>ASV_751
CAAAAAACTTTCCACGTGAACCGTAATAATTATGTTCTGTGCCTTCTTTCGGGAAGGCTGAACGAAGGTGGATAGTGGCGTATTTAATTATTAATTTAGTTATTTGTGCTGCAGTCTGCCGATGCTTTTTAAACCCATTACTTAATACTGATCTATACTCCGAGAACGAAAGTTTTTGGTTTTAATCCATAACAACTTTCAGCAGTGGATGTCTAGGCTCGCACATCGATGAAGAACGCTGCGAACTGCGATACGTAATGCGAATTGCAGAATTCAGT
>ASV_752
CAATCTCGGGGTCACTCGTGATCCCGTTTCCGTTACGTGGAAACAACATTTCTCTGGGGAGTGTCAAAGCTCGCCCACCTCCGAAGGCGGTCGCAAGATCACCCGAGGAACCATTTTCATCCGCTTGAGCAATCAAGTGTGATACACCAAAACATCATGATCGTGACGATTCATAGGTGCTGTGTCTCACCGACACGAGTGCCGTGCTATGAAACGTAAATAACACTTTCAGCAACGGATGTCTTGGCTCCCACAACGATGAAGAACGCAGCGAAATGCGATACGTCATGCGAATTGCAAAATCCAGT
>ASV_753
CAAAAAACTATCCACGTGAACCGTTAAACAAACAAGTTAGGGCTGGCCAGAGCGATGGGACGTTCGGGGACAGTCTGGAGATATTTTCGGATATTTCTGGGCCTAGTACTGGACATTCTGTCGAGCAGAGTCGGCTAAACGAAGGTCGGGAGTTCGCTTGCGTGGCGATGTGCGATTCTCGCATGTTGCTGTAATGGCTTGAGCAAACGGCTGATCTATCTCTTTCAAACCATACCTCAATTACTGATTATACTGTGGGGTCGAAAGGCCTTGCTTTTACTTACAACAACTTTCAGCAGTGGATGTCTAGGCTCGCACATCGATGAAGAACGCTGCGAACTGCGATACGTAATGCGAATTGCAGAATTCAGT
>ASV_754
CTAAAAAACTTTCCACGTGAACTGTCAAACCTGTTCTGTGCTTGTGCTGGGTCTGCGTTTCCGGACGCGGACAGGGTGGAGGCTGAACGAAGGTTGGTTTTCTTCTTGTGAGAGACCAGCTGATATATTTTTCAAACCCCTTTTTACAAAATGACTGATCAATACTGTGAGAACGAAAGTTCTTGCTTTAAACTAGATAACAACTTTCAGCAGTGGATGTCTAGGCTCGCACATCGATGAAGAACGCTGCGAACTGCGATACGTAATGCGAATTGCAGAATTCAGT
>ASV_755
CAAAACAACAAAACTTTTAGTAGTGGCTTCGGCTGCGACTAATCTCTACCTGTGGAATTTCAAACAACATTGTAACTGATCATTTTATTATGCTCAGTTGCTTTTCTCTCAAAGCCTTCGGGCCTTTGGAGATAATTCCAAAACAAACCTTTTAAAGCCGCTTGGCTTTATTCTTCCAATTCAACCTACAAAACTGATCAAGTTGTTGTTCCTCTCGAGGAGCGGCAAGAGCATGAATAATGCTTATACACTTTCAGCAACGGATGTCTTGGCTCCCACAACGATGAAGAACGCAGCGAAATGCGATACGTAATGCGAATTGCAGAATCCAGT
>ASV_756
CTAAAAAACTTTCCACGTGAACTGTCGTTATTTTTTGTGTGTCTGCGCGTTGCTGGCGTGCGTTTGCTTACGCTTCGGTGTTTGCGAGTGCGTGCTGGCGGTGTGCGGACTGAACGAAGGTCGTGTTGCTGTGTGCCTGCTGCACTGCTGACTTTGCATTGATTTGCATGGTCTTGGCGGAGCGGCGGGTGCTGTGCGTGCGCGGCTGACTTACTTTTTCAAACCCCATACCTAACTTACTGATTATACTGTGAGAACGAAAGTTCTTGCTTTTAACTAGATAACAACTTTCAGCAGTGGATGTCTAGGCTCGCACATCGATGAAGAACGCTGCGAACTGCGATACGTAATGCGAATTGCAGAATTCAGT
>ASV_757
CAAAAATCTATTCACGTGAACTGTACTGTTTTGTTTTGTGCTGCCTTTGTCGTTGTTTGCGATGATGAAGTGTGGCTAAACGAAGGTTGCTTTCGAGTGGCCGATATATTTTTTTAAACCCCTTTTACCTCAATACTGATTATACTGTAAGGACGAAAGTCTTTGCTTTTAACTAGATAACAACTTTCAACAGTGGATGTCTAGGCTCGCACATCGATGAAGAACGCTGCGAACTGCGATACGTAATGCGAATTGCAGAATTCAGT
>ASV_758
CAAAACAAACAAAACTTTTAGTAGTGGCTTCGGCTGCGACTAATCTCTACCTGTGGAATTTCAAACAACATTGTGACTGATCATTCAGTTGCTTTTCTCTCAAAACCTTCGGGCTTTTGGAGATAATTCCAAAACAAACCTTTTAAAGCCGCTTGGCTTTATTCTTCCAATTCAACCTACAAAACTGATCAAGTTGTTGTTCCTCTCGAGGAGCGGCAAGAGCATGAATAATGCTTATACACTTTCAGCAACGGATGTCTTGGCTCCCACAACGATGAAGAACGCAGCGAAATGCGATACGTAATGCGAATTGCAGAATCCAGT
>ASV_759
CTAAAAAAACTTTCCACGTGAACTGTCGTTATTTGTTGTGCGCTCTCTGCGGTGTCGGTGGCGTCTGCTGGCTTTGTTGCTGGCGGGCGCGAGCCGGATGCGGAGGCTGAACGAAGGTCGAGTTGCTTTGCTCTCGGCTGACTTATTTTTCAAACCCAATACCAAACTTACTGATTATACTGTGAGAACGAAAGTTCTTGCTTTGAACTAGATAACAACTTTCAGCAGTGGATGTCTAGGCTCGCACATCGATGAAGAACGCTGCGAACTGCGATACGTAATGCGAATTGCAGAATTCAGT
>ASV_760
CCGGGATCCACGATCTTGCTCCTATGGTTAATTGTTGGGCCCTTTGAGGGTGGGCCTTAGGTGCGCTTAAGGATTTTTTTCCTGTTTCATGTAGCTTTACCTACTTTTTTGCCTGGGTAAATTGGATTATTATTACAACTTTCAGCAATGGATGTCTAGGCTCTCACAACGATGAAGAACGCAGCGAAATGCGATACGTTATGCGAATTGCAATACCTCGT
>ASV_761
CAATCTCGGGGTCATTTCGGTGATCCCGTTTCCGTTACGTGGAGACAACTTCTATTTCTGGGGAGTTTAACCACTCGCCCATCTCCGAAGGCGTGTTTTACACACACCCGAGGAACCATTTTCATCCGCTTGAGCAATCAAGTGTGATACACCAACACATCATGATCGTGACGATTCATAGGTGCTGTGGTCTCAACCACCCAGTGCCGTGCTATGAAACGTAAATAACACTTTCAGCAACGGATGTCTTGGCTCCCACAACGATGAAGAACGCAGCGAAATGCGATACGTCATGCGAATTGCAAAATCCAGT
>ASV_762
CAAAAAACCATCCACGTGAACCGTTCAATAAAAGTTAAGCGCTTCGACGCTTTGTTTTGTATGGCGTAAGATATCTTGAGGTATTTTGCAATGTGCGAAGCGAAGTGGACTTGGCATAACGAAGGTCGTACGTCTCTATTTGGAGGCGAATGGCTGATTTATTCTTTCAAACCCTTTAAACTACTAAACTGATTATACTGTGAGGACGAAAGTCCTTGCTTTTACTAGATAACAACTTTCAGCAGTGGATGTCTAGGCTCGCACATCGATGAAGAACGCTGCGAACTGCGATACGTAATGCGAATTGCAGAATTCAGT
>ASV_763
CTAAAAAACTTTCCACGTGAACCGTCCAAACGTTTGATTCGCTTCCTGTTTTTGCATGTGTCTCTACTGAAATGCATGCGAAGGCGGTCGCTTGAACCGAAGGCTACTTTGCAACTCTTCGGAGGCGCGAGGTAGCTGATTTATTTTAAACCTATTACACAATTACTGATTATACTGTGGGAACGAAAGTTCCTACTTTTACTAGATAACAACTTTCATGCGAATTGCAGAATGCAGT
>ASV_764
CAAAAAACTTTCCACGTGAACCGTTTTGTGCGTTTTGTGCTTTGTGTTTGCTTTTGTTTGTCTCGCTCTTCGGGGTGTGGTGAAGAAGAGGAAGCGCAAGGCTAAACGAAGGCTGCGAGTCTCGTGCTTGCGGCCGATTTATTCTTTCAAACCCATACATTAAACACTGAACTATACTGTGAGGACGAAAGTCCTTGCTTTAAACTAGATAGCAACTTTCAGCAGTGGATGTCTAGGCTCGCACATCGATGAAGAACGCTGCGAACTGCGATACGTAATGCGAATTGCAGGATTCAGT
>ASV_765
CAAAAAACTTTCCACGTGAACCGTTGTAATTTTGTTTTGTGCCTTCTTTCGGGAGGGCTAAACGAAGGTTGTCCGCAAGTGTAGTTAATTCTGTACGCGTGGTCTTCCGATGTCTTTTTAAACCCATTACTTAATACTGATCTATACTCCGAGAACGAAAGTTTTTGGTTTTAATCCATAACAACTTTCAGCAGTGGATGTCTAGGCTCGCACATCGATGAAGAACGCTGCGAACTGCGATACGTTATGCGAATTGCAGAATTCAGT
>ASV_766
CAATCTCGGGCATCCTCACCGGTGCCCGTTTCCGTACCGTGGAACGATTGATTTCCGGGAAGTGCGTGTCTCTCGGGACTGCACGACCCACATTTTCATCCGCTTGAGCAATCAAGTGTGATAACAACCAAACATTTTGATCGTGACGATTCATAAGGCAGCTCTCTCGGGAGTGCGCCGTGACTATGAAACGGAAACAACACTTTCAGCAACGGATGTCTTGGCTCCCACAACGATGAAGAACGCAGCGAAATGCGATACGTCATGCGAATTGCAAGATCCAGT
>ASV_767
CAAAAAACACCCCACGTGAATGTACTCTTTATGAGGCTTGTGCTGCCCTTGTGGCAGCTAGCCGAAGGTTTCGCAAGAAGCCGATGTCAATTTGAATCCTTTTTAAACTACGACTGATCAAAACTGCAGATAGAAATGTCTGCATGCAATTGAAATACAACTTTCAACAGTGGATGTCTCGGCTTGTGAATCGATGAAGAGCGCAGCGAACTGCGATACGTAATGCGAATTGCAGAATTCAGT
>ASV_768
CAAAAAAAACTTTCCACGTGAACCGTTGTAATTTAAGTTCTTGTGCTAACTACCCTTCGGGGTGGATTGCTGAACGAAGGTGAGCTGCTTTATTGTGGCTTGCCGATGTACTTTTCAAACCCATTTTACTAAATACTGAACTATACTCCGAAAACGAAAGTCTTTGGTTTTAATCAATAACAACTTTCAGCAGTGGATGTCTAGGCTCGCACATCGATGAAGAACGCTGCGAACTGCGATACGTAATGCGAATTGCAGAATTCAGT
>ASV_769
ACCCTTTCGAAGAGGGAGGTAGGCAGTTCTATCTGTGTGCCTCTCTTCTTCTGTTCCGTGAACCAAACCTCTTAGGCTGGGATGGCAGTCCATCTCAGTCTTCTTTCATTCCACCTTTGTGTGTGAAGTGAATGGGAACGACTCATAGAGAGTAGGTTTCGGCCTCTCTCACAAGAATAACGTCAAAACACTTTCAGCAATGGATGTCTTGGCTCCCACAACGATGAAGAACGCAGTGAAATGCGATACGTCATGCGAATCGCAGAATCCAGT
>ASV_770
CAAAAAACACCCCACGTGAATGTACTCTTTATGAGGCTTGTGCTGCCCTTGTGGCAGCTAGCCGAAGGTTTCGCAAGAAGCCGATGTCAATTTGAATCCTTTTTAAACTACGACTGATCAAAACTGCAGATAGAAATGTCTGCATGCAATTGAAATACAACTTTCAACAGTGGATGTCTAGGCTCGCACACCGATGAAGAACGCAGCGAAATGCGATACGTCATGCGAATTGCAAAAACCAGT
>ASV_771
CTAAAAAACATTCCACGTGAACCGTCCAAACGTTTGATTCGCTTCCTGTTTTTGCATGTGTCTCTTTACTGAAATGCGTGCGAAGGCGGTTGGCTTGAACCGAAGGCTATTTTGCAACTCTTCGGAGGCGCGAGGTAGCTGATTTATTTTAAACCCATTACACAATTACTGATTATACTGTGGGAACGAAAGTTCCTGCTTTTACTAGATAACAACTTTCAGCAGTGGATGTCTAGGCTCGCACATCGATGAAGAACGCTGCGAACTGCGATACGTAATGCGAATTGCAGAATTCAGT
>ASV_772
CTTAAACACAAGAACTCGAGTCGTGGCAACACGCTCGTCTTCGGTTACGTGGAACACATTTTGGGCGGAGCAATCCGTCTCGCCGAGGGACTCACCTCCCGAGGCCAATTCTCATCCACTTGATCACTCAAGTGCGATTACCCAACACAATCTGATTGTAACTCATCCAAACGGCGCCTCAACAGCACCGACATAAGATGAAACGAAACTAACACTTTCAGCAACGGATGTCTTGGCTCCCACAACGATGAAGAACGCAGCGAAATGCGATACGTCATGCGAATTGCAAAATCCAGT
>ASV_773
GATCCAAAACGCTCACTCAATTTGTTTTATGAAGTTGAGGGTTGGGTTTCTCGGAATCCAGCTCTATCAGTGTCTGTCCGCTTGCGGGAAAGCACTCACCTTTATACAAACCAAACCCATCGGAAACAACACCGTTTCGGCAAGCCATTTGTTTGTATCATTCATTTGATCGAACAAAGTTATATCACAATGCTATACAACTTTTAGCAACGGATATCTTGGCTCTTGCGACGATGAAGAACGCAGCGAAATGCGATACGTAATGCGAATTGCAGAACGC
>ASV_774
CTAAAACTATCCACGTGAATTGTTACAATATGTTTTGTGTCAGACGGAAACGTTTGGCTGAACGAAGGAGGAATCTTTCTGTGCATCAGCACAACTATTTCTCTGATGATTTCCACTCATTTAATCAAAAAGCTTATACTCCAGGACGAAAGTCTTTGGTTTTAACCCAAAACAACTTTCAGCAGTGGATGTCTAGGCTCGCACATCGATGAAGAACGCTGCGAACTGCGATACGTAATGCGAATTGCAGAATTCAGT
>ASV_775
CTAAAAAAACTTTCCACGTGAACTGTCGTTATTTGTTGTGTGTGTGCGTGTTGGTAGCATGCGTGTTTGCTTACGCTTTGGTGTTTGCGAGTGCACGTGCTGTCGGTGCGCAGACTGAACGAAGGTCGTGTGTTGCTGTGTGCCTGCTGCACTGCTGACTTTGCATTGATTTGCATGGTGTTGGCGGAGCGGCGGGTGCTGTTGCGTGCGCGGCTGACCTATTTTTTTCAAACCCCATACCTAAATGACTGATTATACTGTGAGAACGAAAGTTCTTGCTTTTAACTAGATAACAACTTTCAGCAGTGGATGTCTAGGCTCGCACATCGATGAAGAACGCTGCGAACTGCGATACGTAATGCGAATTGCAGAATTCAGT
>ASV_776
CAAAAAACACCCCACGTGAATGTACTCTTTATGAGGCTTGTGCTGCCCTTGTGGCAGCTAGCCGAAGGTTTCGCAAGAAGCCGATGTCAATTTGAATCCTTTTTAAACTACGACTGATCAAAACTGCAGATAGAAATGTCTGCATGCAATTGAAATACAACTTTCAGCGGTGGATGTCTAGGCTCGCACATCGATGAAGAACGCTGCAAACTGCGATACGTAATGCGAATTGCTAAATTCAGT
>ASV_777
CTAAAAAACTATCCACGTGAACCGTTAAGCAAACAAGTTAAGGCAGGCGCGATTGATGGTGCGTCTGGGAAGCGCTTGTCGATATTCGATCGGATCGGATATTGTCGGGCGTCGTCCTGGACACGCTGTCGAGCGGAGTCGGCTAAACGAAGGTCGGGCGTTCGCTATCGGAGCGATGTGCGCGTTGTCGTACGTTGCTGCAATGGCTCGAGCAAGCGGCTGATTTATGTCTTTCAAACCATACGTGACGTACTGATTATACTGTGAGGACGAAAGTCCTTGCTTTTACTAGATAACAACTTTCAGCAGTGGATGTCTAGGCTCGCACATCGATGAAGAACGCTGCGAACTGCGATACGTAATGCGAATTGCAGAATTCAGT
>ASV_778
GATCCAAATATCGTACACTCACTTTACAACCCCACAAACCCCCGGGAGGGCTTGCCCGCGCTTCGGCACGAGCTCGCACTCCCCTCGTACCAAACCTTTTTAACAACTACAAAACCAACGATCGCTCACGCGGTCGGCCAACCGACAAACGCAAGCCTCAATGTAGCCAGCAGTGGACCGCACGCAAGTGCAGCCCGCGGCTGGCTCGAGGTATTCTATCCAAACGTCTCACAACTTTTGGCAACGGATATCTTGGCTCTTGCGACGATGAAGAACGCAGCGAAATGCGATACGTAATGCGAATTGCAGAACGC
>ASV_779
CAAAACAACAAAACTTTTAGTAGTGGCTTCGGCTGCGACTAATCTCTACCTGTGGAATTTCAAACAACATTGTGACTGATCATTTATTTATGATCAGTTGCTTTTCTCTCAAAGCCTTCGGGCTTTTGGAGATAATTCCAAAACAAACCTTTTAAAGCCGCTTGGCTTTATTCTTCCAATTCAACCTACAAAACTGATCAAGTTGTTGTTCCTCTCGAGGAGCGGCAAGAGCATGAATAATGCTTATACACTTTCAGCAACGGATGTCTTGGCTCCCACAACGATGAAGAACGCAGCGAAATGCGATACGTAATGCGAATTGCAGAATCCAGT
>ASV_780
CAAAAAAACTTTCCACGTGAACCGTTGTTGTATGGTTTTGTACCGGCTCGTCTTCGGGCTTGCAGCTGGTTAAACAATGCTTGTGTTGATTGATTTGGCTTCGGTCGAGTCTCCGCAAGTGCCCTTTTTAAACCCCTTTTTACCTAAAAAACTGATTTATACTCCGAGAACGAAAGTTCTTGGTTTTAACTAGATAACAACTTTCAGCAGTGGATGTCTAGGCTCGCACAACGATGAAGAACGCTGCGAACTGCGATACGTAATGCGAATTGCAGGATTCAGT
>ASV_781
CTTTAAAACACGAATTCGGGGCAAGTTTCGGCTTGCTTTCGTCTTCAGTCACGTGAAATGAAATTGTTCGAATCCATTCTTCGGAAGGGATTCTTTCTTCTCAGGGTTTGCTTTCGAGCAGCTCTGGGTCATTTCTAATCCACTTGTCTGACAAGTGTGATGAACCAACAATCTGATTGAAACTCATCAGTGATATTCTTCGGAATGTCCCAATACGATGAAACGAAATTAACACTTTCAGCAACGGATGTCTTGGCTCCCACAACGATGAAGAACGCAGCGAATTGCAAAAACCAGT
>ASV_782
CATCGGGCGTCTCTGACACCCGTGCTCGTCACGAGGAACAGTCTGTTTCGGGGTGCTCGCACCCCCTTTTTCGTCCGCTTGAGCAATCAAGTGTGATTCCGCCAAACATTTGATCGTGACGATTCATAAGGCGCGTCTCCGACCGCCGTGACATGAAACGTAAACAACACTTTCAGCAACGGATGTCTTGGCTCCCACAACGATGAAGAACGCAGCGAACTGCGATACGTCATGCGAATTGCAAGATCCAGT
>ASV_783
CTTAAAACTATCCACGTGAACCGTTTGTACCAAGATTTGCGCTGAGATGTTTGTGCGTATTTGTTGTATCACTGTGTATTCGTACGCGGTGTGTGTCAAATATGTATGTCGCTTGGCTGATCGAAGGTCGTATCGCACTGTATTGTGTGTGTCGGCTGACTTATTTTTCAAACCCATTCTTACATACTGATTATACTGTGAAGACGAAAGTCTTTGCTTTTACTAGATAACAACTTTCAGCAGTGGATGTCTAGGCTCGCACATCGATGAAGAACGCTGCGAACTGCGATACGTAATGCGAATTGCAGAATTCAGT
>ASV_784
CTAAAAAACTTTCCACGTGAACTGTCTGTATCCGTTTTGTGTCTGTGTATTACTGGTGTACATTTGCTTTCATTTAGTTGTTTGCGAGTGTGTATCGGTGATATCTAGACTAAACGAAGGTTGTGTTTGCTGTGTGCTTGCTACACTGCTGACTTTGCATTCATTTGTATTGTCTTGGCGGAGTGACAGGTACTGTGTATACACGGCTGACTTATTTTTCAAACCCCATACTTAAATACTGATTATACTGTAAGAACGAAAGTTCTTGCTTTTACTAGATAACAACTTTCAGCAGTGGATGTCTAGGCTCGCACATCGATGAAGAACGCTGCGAACTGCGATACGTAATGCGAATTGCAGAATTCAGT
>ASV_785
CTAAAAAACTTTCCACGTGAACTGTCGTTATTTGTTGTGTGTCTGCGCGTTGCTGGCGTGCGTTTGCTTACGCTTCGGTGCTTGCGAGTGCGTGCTGGCGGTGCGCGGACTGAACGAAGGTCGTGTTGCTGTGTGCCTGCTGCACTGCTGACTTTGCATTGATTTGCATGGTCTTGGCGGAGCGGCGGGTGCTGTGCGTGCGCGGCTGACTTACTTTTTCAAACCCCATACCTAACTTACTGATTATACTGTGAGAACGAAAGTTCTTGCTTTTAACTAGATAACAACTTTCAGCAGTGGATGTCTAGGCTCGCACATCGATGAAGAACGCTGCGAACTGCGATACGTAATGCGAATTGCAGAATTCAGT
>ASV_786
CAAAAAACACCCCACGTGAATGTACTCTTTATGAGGCTTGTGCTGCCCTTGTGGCAGCTAGCCGAAGGTTTCGCAAGAAGCCGATGTCAATTTGAATCCTTTTTAAACTACGACTGATCAAAACTGCAGATAGAAATGTCTGCATGCAATTGAAATACAACTTTCAACAGTGGATGTCTAGGCTCGCACACCGATGAAGAACGCTGCGAACTGCGATACGTAATGCGAATTGCAAAAACCAGT
>ASV_787
CTAAAAACTTTCCACGTGAACCGTTTAATATTGTTTTGTGCTTTGCGGAAACGTAGAGCTAAACGAAGGTCGAACCGAGTAGTACTTATGTACAAAAGGCTCCCGATGTATTTTTCAAACCCTTTTAATTATACTGAACTATACTCTAGGACGAAAGTCTTGGTTTTAATCCTAAACAACTTTCAGCAGTGGATGTCTAGGCTCGCACATCGATGAAGAACGCTGCGAACTGCGATACGTAATGCGAATTGCAGAATTCAGT
>ASV_788
CAAAAACTATCCACGTGAACCACTTTGTATAGGTTTTTTGTCGCCATATGCAACGCTTCTTCGAGGAGTGTTTGTGTATGTGTGGGCTAACCGAAGGCTTTTGACCGTAAGGTTGGAAGCTGATGTTTTTTCTCACCCTTTACCTCAATATGAATTTCGCAAGAACGAAAGTTTTTGCGTTTACTTCCACAAACTTTCAGCAGTGGATGTCTAGGCTCGCACATCGATGAAGAACGCTGCGAACTGCGATACGTAATGCGAATTGCAGGATTCAGT
>ASV_789
CAAAACTTCTTTGAGTGTTTTGTTTGGGGGTATTTTCGAATTCCCCCCATTCATCTCCCTCTCTCTACCTGCGAAACTGTTTTTGTTTATTCCAGTTCGAGCTTGCTTGCTTGCTCGAGCTACAAAACACTTTCATTTTTGAGGCCGGTTTCTGGCTTTCAAACAACCAAAACAACCAAACAACCGAAAACTGATTCAAACAGTGTTGTTGTCTGTGCATACATTCGCAACCAAACGCAAAATAATGCAACACAAACACTTTCAGCAACGGATGTCTTGGCTCCCACAACGATGAAGAACGCAGCGAAATGCGATACGTAATGCGAATTGCAGAATCCAGT
>ASV_790
CTAAAAAACTTTCCACGTGAACTGTCTGTATTTGTTTTGTGTCTGCGCGTTGCTGGCGTGCGTGTGTTTGCTTGCGCTTCGGTGTTGGCGAGTGCGCGTGCTGGCGGTGCGCGGACTGAACGAAGGTTGTGTTTGCTGTGTGCGTGCTGCACTGCTGACTTTGCATGAATTTGTATCGTCTTGGCGGAGTGGCGCGTGCTGATGCGGCCGGCTGACTTATCTTTTTCAAACCCCATACCTAACTTACTGATTATACTGTGAGAACGAAAGTTCTTGCTTTTACTAGATAGCAACTTTCAGCAGTGGATGTCTAGGCTCGCACATCGATGAAGAACGCTGCGAACTGCGATACGTAATGCGAATTGCAGGATTCAGT
>ASV_791
CTAATAAAACTTCCACGTGAACCCGTTCTATTTTGTTTTGTGCTTCACTAGCTTCGGCTGGTTTGAGGCTGAACGAAGGCTGCAGAAATTGCTTCGGCAATGGAAACAGCTGATGAACTTTTAAACCCATTTAACTAATAACTGATTTATACTGTAAGAACGAAAGTTCTTGCTTTTAACTAGATAACAACTTTCAGCAGTGGATGTCTAGGCTCGCACATCGATGAAGAACGCTGCGAACTGCGATACGTAATGCGAATTGCAGAATTCAGT
>ASV_792
CAATCTCGGGCGTCTCACGACCCCGTCTTCGTCACGTGGAACGAGTCTGTTTTATGGGAAGCCGGCCTATTTTTACTAATGGGCCGTGCGACCCTCCATTTCATCCGCTTGAGCAATCAAGTGTGATCCGCCAAACATTTTGATCGTGACGATTCATAGGCAGTGCTTCGGCACCCGCCGTCCAATGAAACGTAAACAACACTTTCAGCAACGGATGTCTTGGCTCCCACAACGATGAAGAACGCAGCGAACTGCGATACGTCATGCGAATTGCAAGATCCAGT
>ASV_793
CAAAACAACAAAACTTTTAGTAGTGGCTTCGGCTGCGACTAATCTCTACCTGTGGAATTTCAAACAACATTGTGACTGATCATTCAGTTGCTTTTCTCTCAAAGCCTTCGGGCTTTTGGAGATAATTCCAAAAACAACCTTTTAAAGCCGCTTGGCTTTATTCTTCCAATTCAACCTACAAACTGATCAAGTTGTTGTTCCTCTCGAGGAGCGGCAAGAGCATGAATAATGCTTATACACTTTCAGCAACGGATGTCTTGGCTCCCACAACGATGAAGAACGCAGCGAAATGCGATACGTAATGCGAATTGCAGAATCCAGT
>ASV_794
CTTTAATTCACAGAATTCGAGCGGAGGCAACTCCCTCGTCTTCGGTTACGTGGAACACTTATTTCGGCAGAGCTCGTCTCTGTCTCGCCGAGGGAGACTCACCTCTCCCGACGCCTATTCACATCCACTTGTTCACGCAAGTGCGATCACCCAACACAATCTGATTGTAACTCATCCAAAACAGGTGTCTCCGCAAGGAGCAGCTGGTGATAAGATGAAACGAAACTAACACTTTCAGCAACGGATGTCTTGGCTCCCACAACGATGAAGAACGCAGCGAAATGCGATACGTCATGCGAATTGCAATATCCAGT
>ASV_795
CTAAAAAACTTTCCACGTGAACTGTCTGTATTTGTTTTGTGTCTGCGCGTTGCTGGCGTGCGTGTGTTTGCTTGCGCTTCGGCGTTGGCGAGTGCGCGTGCTGGCGGTGCGCGGACTGAACGAAGGTTGTGTTTGCTGTGTGCGTGCTGCACTGCTGACTTTGCATGAATTTGTATCGTCTTGGCGGAGTGGCGCGTGCTGATGCGGCCGGCTGACTTATCTTTTTCAAACCCCATACCTAACTTACTGATTATACTGTGAGAACGAAAGTTCTTGCTTTTACTAGATAACAACTTTCAGCAGTGGATGTCTAGGCTCGCACATCGATGAAGAACGCTGCGAACTGCGATACGTAATGCGAATTGCAGAATTCAGT
>ASV_796
CTAAAAAACTTTCCACGTGAACTGTCGTTATTTGTTGTGTGTCTGCGCGTTGCTGGCGTGCGTTTGCTTACACTTCGGTGTTTGCGAGTGCGTGTTGGCAGTGTGCGGACTGAACGAAGGTTGTGTGTTGTTATGTGCCTGCTGCACTGCTGCCTTTGCATTGATTTGCATGGTGTTGGCGGAGCGGCGGGTGCTGTGCATGCGCAGCTGACTTATTTTTTCAAACCCGATACCTAAATGACTGATTATACTGTGAGAACGAAAGTTCTTGCTTTTAACTAGATAACAACTTTCAGCAGTGGATGTCTAGGCTCGCACATCGATGAAGAACGCTGCGAACTGCGATACGTAATGCGAATTGCAGAATTCAGT
>ASV_797
CAATTCGGGGTCTCACGACCCCGGCAACGTCACGTGGAACGAGTCTGTTTTATGGGAAGCACGGCGCAAGTCGGCGCGACCCACCATTTCATCCGCTTGAGCAATCAAGTGTGATACCGCCAAACATTTTGATCGTGACGATTCATAGGCAGTGCCGTCACACGCACCAGCCGTCCAATGAAACGTAAACAACACTTTCAGCAACGGATGTCTTGGCTCCCACAACGATGAAGAACGCAGCGAAATGCGATACGTCATGCGAATTGCAAGATCCAGT
>ASV_798
CAAAAAAACTTTCCACGTGAACCGTTGTAATTATGTTTTGTGCTTTCCTTCGGGATCGCTAAACGAAGGTCTGGCTGCTTTGCTCTTTGGGTATCGCGGCTGTACCGATGTACTTTTCAAACCCATTTACTTCATACTGAAACTATACTCCGAGAACGAAAGTTTTTGGTTTTAATCCATAACAACTTTCAGCAGTGGATGTCTAGGCTCGCACATCGATGAAGAACGCTGCGAACTGCGATACGTAATGCGAATTGCAGAATTCAGT
>ASV_799
CAAAAAAATATCCACGTGAATGTATTCTTGTATTAGGCTTTGTGCTACCTAGTGTAGCTAGCCGAAGGTTCTTTCGTAAGAGAGAACTGATGTTTAATTGAATCCCTTTTATATTAAATGAACTGACATCAATATTGCAGATAGAAATATTTGCATGTAATTGAAATACAACTTTCAACAGTGGATGTCTAGGCTCGCACATCGATGAAGAACGCTGCGAACTGCGATACGTAATGCGAATTGCAGAATTCAGT
>ASV_800
CTAAAAAACTTTCCACGTGAACTGTCGTTATTTGTTGTGTGTCTGCGCGTTGCTGGCGTGCGTTTGCTTACGCTTCGGTGTTTGCGAGTGCGTGCTGGCGGTGCGCGGACTGAACGAAGGTCGTGTTGCTGTGTGCCTGCTGCACTGCTGACTTTGCATTGATTTGTATGGTCTTGGCGGAGCGGCGGGTGCTGTGCGTGCGCGGCTGACTTACTTTTTCAAACCCCATACCTAACTTACTGATTATACTGTGAGAACGAAAGTTCTTGCTTTTAACTAGATAACAACTTTCAGCAGTGGATGTCTAGGCTCGCACATCGATGAAGAACGCTGCGAACTGCGATACGTAATGCGAATTGCAGAATTCAGT
>ASV_801
CAATAAAAACACCCCACGTGAATCTGTACTGTTTTGTTTTGTGTTTTCTTCGGAGAACTAAACGAAGGTTTCGAAAGAAACTGATGTACCTATTTAAACCCCTTATAAATTATAACTGATTAAATTACTACGCAGAAATGAAAATTTTTGCTCATAATTTAAATACAACTTTCAACAGTGGATGTCTAGGCTCGCACATCGATGAAGAACGCTGCGAACTGCGATACGTAATGCGAATTGCAGAATTCAGT
>ASV_802
CTAAAAACTTTCCACGTGAACTGTCGTTATTTGTTGTGCGCTCTCTGCGGTGTCGGTGGCGTCTGCTGGCTTTTTTGCTGGCGGGTGCGAGCCGGATGCGGAGGCTGAACGAAGGTCGAGTTGCTTTGCTCTCGGCTGACTTATTTTTCAAACCCAATACCAAACTTACTGATTATACTGTGAGAACGAAAGTTCTTGCTTTTAACTAGATAACAACTTTCAGCAGTGGATGTCTAGGCTCGCACATCGATGAAGAACGCTGCGAACTGCGATACGTAATGCGAATTGCAGAATTCAGT
>ASV_803
CAAAAAAACTTTCCACGTGAACCGTTGAAAATGTGTTCTGTGCTCTTCTTCGGAAGGGCTGAACGAAGGATTGTCGCGTAAGTGACTTTCCGATGTACATTTCAAACCCATTACTTAAATACTGAACTATACTCCAAAAACGAAAGTCTTTGGTTTTAATCAATAACAACTTTCAGCAGTGGATGTCTAGGCTCGCACATCGATGAAGAGCGCTGCGAACTGCGATACGTAATGCGAATTGCAGAATTCAGT
>ASV_804
CAAAAAAACTTTCCACGTGAACCGTTGTAACTATGTTCTGTGCTCTCTTCTCGGAGAGAGCTGAACGAAGGTGGGCTGCTTAATTGTAGTCTGCCGATGTACTTTTAAACCCATTAAACTAATACTGAACTATACTCCGAAAACGAAAGTCTTTGGTTTTAATCCATAACAACTTTCAGCAGTGGATGTCTAGGCTCGCACATCGATGAAGAACGCTGCGAACTGCGATACGTAATGCGAATTGCAGAATTCAGT
>ASV_805
CAAAACAACAAAACTTTTAGTAGTGGCTTCGGCTGCGACTAATCTCTACCTGTGGAATTTCAAACAACATTTGTGACTGATCATTCAGTTGCTTTTCTCTCAAAGCCTTCGGGCTTTTGGAGATAATTCCAAAAACAACCTTTTAAAGCCGCTTGGCTTTATTCTTCCAATTCAACCTACAAAACTGATCAAGTTGTTGTTCCTCTCGAGGAGCGGCAAGAGCATGAATAATGCTTATACACTTTCAGCAACGGATGTCTTGGCTCCCACAACGATGAAGAACGCAGCGAAATGCGATACGTAATGCGAATTGCAGAATCCAGT
>ASV_806
CAAAACAACAAAACTTTTAGTAGTGGCTTCGGCTGCGACTAATCTCTACCTGTGGAATTTCAAACAACATTGTGACTGATCATTTATGCTCAGTTGCTCTTCTCTCAAAGCCTTCGGGCTTTTGGAGATAATTCCAAAACAAACCTTTTAAAGCCGCTTGGCTTTATTCTTCCAATTCAACCTACAAAACTGATCAAGTTGTTGTTCCTCTCGAGGAGCGGCAAGAGCATGAATAATGCTTATACACTTTCAGCAACGGATGTCTTGGCTCCCACAACGATGAAGAACGCAGCGAAATGCGATACGTAATGCGAATTGCAGAATCCAGT
>ASV_807
CTAAAAAACTTTCCACGTGAACTGTCATTATTTGTTGTGTGTCTGTGCGTTGTTGGCGTGCATTTGCTTACGCTTTGGTGTTTGTGAGTGCGTGTTGGCAGTGTGCGGACTGAACGAAGGTTGTGTGTTGTTATGTGCCTGCTGCACTGCTGACTTTGCATTCATTTGTATGGTCTTGGCGGAGTGGCGGGTACTGTGCATGCGCAACTGACTTATTTTTTCAAACCCCATACCTAAATGACTGATTATACTGTGAGAACGAAAGTTCTTGCTTTAAACTAGATAACAACTTTCAGCAGTGGATGTCTAGGCTCGCACATCGATGAAGAACGCTGCGAACTGCGATACGTAATGCGAATTGCAGAATTCAGT
>ASV_808
CAAAACACTTTAAACTGAAGTTGATTACAAGCGCTCTTTTGTCGTTTGTTTTCCTTCTCTACCTGTGAAAATGTTTTAAAACATGGCGATTCACCGTTTATGGTGTTGAGCCTGATTTGCTCTCCTCTGCTTCGGCGGGGGCGAGCGAAAACTTTTCCAAACATTTTTGAAGCCGGTTTCTGGCTTTGAACCAACCAACACAACCACAAAAACTGAACTTGAGTGTGCTTCCTCTTCTTTTGAGCAAGCATGTTTTGCAAAATAAAATAATGCATCACAAACACTTTCAGCAACGGATGTCTTGGCTCCCACAACGATGAAGAACGCAGCGAAATGCGATACGTAATGCGAATTGCAGAATCCAGT
>ASV_809
GATCCAAACATCGTACACTCAACACCCCCTCGCCTGGGGCGGCGCGCGGCAACGCGCGGCGCACCGGCGGGGCCACCGTTTCCACTTTTTTACCCATCGTTCAACCAGAGGATAACCCCGTTATACTCGGCAAAGCCATATGGGCGCGCTCGCGCGCCCGTATTCAGACCCAAACGTCTCACAACTTTTGGCAACGGATATCTTGGCTCTTGCGACGATGAAGAACGCAGCGAAATGCGATACGTAATGCGAATTGCAGAACGT
>ASV_810
CTAAAAACTTTCCACGTGAACCGTTTAAATTTGTTTCGTGCCTTGCGGAAACGTAAGGCTGAACGAAGGTCGAGTGTAAAAGCTCTTCCGATGTATTTTTCAAACCCTTTTACTTAATACTGATCTATACTCCGAAGATGAAAGTCTCTGGTTTTAATCATTAACAACTTTCAGCAGTGGATGTCTAGGCTCGCACATCGATGAAGAACGCTGCGAACTGCGATACGTAATGCGAATTGCAGAATTCAGT
>ASV_811
CATAAAACTTTCCACGTGAACCGTTGTAAATATGTTCTGTGCTCTCTTTCGGGAGAGCTGAACGAAGGTGGCCTGCTTAATTGTAGACTGCCGATGTACTTTTAAACCCATTAAACTAATACTGAACTATACTCCGAAAACGAAAGTCTTTGGTTTTAATCAATAACAACTTTCAGCAGTGGATGTCTAGGCTCGCACATCGATGAAGAACGCTGCGAACTGCGATACGTAATGCGAATTGCAGAATTCAGT
>ASV_812
CCGGGATCCACGATCTGCTCCTATGGTTAATTGTTGGGCCCTTTGAGGGTGGGCCTTAGGTGCGCTTAAGGATTTTTTTCCTGTTTCATGTAGCTTTACTTATTTTTTTGCCTGGGTAAATTGGATTATTATAACAACTTTCAGCAATGGATGTCTAGGCTCTCACAACGATGAAGAACGCAGCGAAATGCGATACGTTATGCGAATTGCAATACCTCGT
>ASV_813
CAATCTCGGGCGTCTCACGACCCCGTCTTCGTCACGTGGAACGAGTCTGTTTTATGGGAAGCCAGCCTATTTTCATTAATGGGCTGTGCGACCCTCCATTTCATCCGCTTGAGCAATCAAGTGTGATCCGCCAAACATTTTGATCGTGACGATTCATAGGCAGTGCTTCGGCACCCGCCGTCCAATGAAACGTAAACAACACTTTCAGCAACGGATGTCTTGGCTCCCACAACGATGAAGAACGCAGCGAACTGCGATACGTCATGCGAATTGCAAGATCCAGT
>ASV_814
CTAAAAACTTTCCATGTGAACCGTTGCAATGATGTTTTGTGTCTCTACTTTTTGTGGGGACTGAACGAAGGTGTCCTGAAACGCACCGATGCTCTTTTAAACCATTTCTTAATTACTGATTGATACTCCTAGGACGAAAGTCTTTGGTTTTAATCCTAAATAACTTTCAGCAGTGGATGTCTAGGCTCGCACATCGATGAAGAACGCTGCGAACTGCGATACGTAATGCGAATTGCAGAATTCAGT
>ASV_815
GATCCAAAACGCTCACTCAATACCACAACTTCAACTGTTGCGGGTCCAAACTCGTGTTGGGCTTGCAGCATGTAACTCACCCCCCCTTTTCAAACTCCCATGAGGATACCGAAGCAACTTCGGCAAGACCCTGGGTGTGGTGGAGGGTGGTTGGTGCAAGCGCGTCACAGTGCCTGCGCCAGCCGCTCCCCGCCCCTCAGAACCATATCACAATGCTTTACAACTTTTAGCAACGGATATCTTGGCTCTTGCGACGATGAAGAACGCAGCGAAATGCGATACGTAATGCGAATTGCAGAACGC
>ASV_816
CTAAAAACTTTTCACGTGAACCGTTTAATATTGTTTTGTGCTTTGCGGAAACGTAAAGCTAAACGAAGGTCGAACCGAGTAGTACTTCGGTACAAAAGGATCCCGATGTATTATTCAAACCCTTTTACTTATACTGAACTATACTCTAGGACGAAAGTCTTGGTTTTAATCCACAACAACTTTCAGCAGTGGATGTCTAGGCTCGCACATCGATGAAGAACGCTGCGAACTGCGATACGTAATGCGAATTGCAGAATTCAGT
>ASV_817
CTAAAAACTTTCCACGTGAACTGTCGTTATTTGTTGTGCGCTCTCTGCGGTATCGGTGGCGTCTGCTGGCTTTGTTGCTGGCGGGTGCGAGCCGGATGCGGAGGCTGAACGAAGGTCGAGTTGCTTTGCTCTCGGCTGACTTATTTTTCAAACCCAATACCAAACTTACTGATTATACTGTGAGAACGAAAGTTCTTGCTTTTAACTAGATAACAACTTTCAGCAGTGGATGTCTAGGCTCGCACATCGATGAAGAACGCTGCGAACTGCGATACGTAATGCGAATTGCAGAATTCAGT
>ASV_818
GATCCAAAACGCTCACTCAATTTGTTTTATGAAGTTGAGGGTTGGGTTTCTCGGAATCCAGCTCTATCAGTGTCTGTCCGCTTGCGGGGAGGCACTCACCTTTATACAACCCAAACCCATCGGAAACAACACCGTTTCGGCAAGCCATTTGTTTGCATCATTCATTTGATCGAACAAAAGTTATATCACAATGCTATACAACTTTTAGCAACGGATATCTTGGCTCTTGCGACGATGAAGAACGCAGCGAAATGCGATACGTAATGCGAATTGCAGAACGC
>ASV_819
CAAACAACACAAACTGAAAGTGGGAGAATTCATCATTCTCCTTCTTTTCTACCTGTGGACTCATTTCCAATCTATTACTACTTACTATGTCAGGTCATATTCTTGGCTTGGCAATGTATGTATGTATGTGTTATCAACACAACTGTTTTTCAGCCTGCAACTTTTGTTGGCTAAACAAACAACCAATTTACCCAAAACAACCCAAACTGAAACGAAACAAGTGATGTAATAATGTCTATTATACACTTTCAGCAACGGATGTCTTGGCTCCCACAACGATGAAGAACGCAGCGAAATGCGATACGTAATGCGAATTGCAGAACCCGT
>ASV_820
CAAAACAAACAAACAAAGACATTTATACAGATTCATTTTGTATAATTGTTTTCTACCTGTGGATCAATCATAATTGTTGTTTTCCCTCATCTTCATTCATTGAGTTGGAGTTGGAGTTGGAGTTGAGGAGAAATTGATTGTATTCTTACCTTCTTTTTTGAAGCCATTTAATTGAATTGGCCTTCAATATATAAAATCAAAACTGATCAAGTGTTTGTTCCCTCTTTCTCGTTTTGTAATGAAACGGAAACAGGGTTTAACAACAAAAAGCAAAATATCATAATGCTTTTATACACTTTCAGCAATGGATGTCTTGGCTCCCACAACGATGAAGAACGCAGCGAAATGCGATACGTAATGCGAATTGCAGAATCCAGT
>ASV_821
CTAAAAAACTTTCCACGTGAACTGTCGTTATTTGTTGTGTGTCTGCGCGTTGCTGGCGTGCGTTTGCTTACGCTTCGGTGTTTGCGAGTGCGTGCTGGCGGTGTGCGGACTGAACGAAGGTCGTGTTGCTGTGTGCCTGCTGCACTGCTGACTTTGCATTGATTTGTATGGTCTTGGCGGAGCGGCGGGTGCTGTGCGTGCGCGGCTGACTTACTTTTTCAAACCCCATACCTAACTTACTGATTATACTGTGAGAACGAAAGTTCTTGCTTTTAACTAGATAACAACTTTCAGCAGTGGATGTCTAGGCTCGCACATCGATGAAGAACGCTGCGAACTGCGATACGTAATGCGAATTGCAGAATTCAGT
>ASV_822
CAAAAAAACAAATCCCACGTGAAAATGTAAAGTATTTGTTTTATATCTGGGTGGAACCAGGTATTAAAACGAAGGTGATTAACTTGTAAAAAGTTATGATCCGATCTATAACCTATATTCCAAATTAAAAATGTAAAGCTAATATTTTAAAATTACAATAATGAAAATTATTGTTCTTAATTAAAATACAACTTTCAACAGTGGATGTCTAGGCTCGCACATCGATGAAGAACGCTGCGAACTGCGATACATAATGTGAATTGCAGAATTCAGT
>ASV_823
CAAAAAACTTTCCACGTGAACCGTTGTAAATTAGTTCTGTGCCCCTTCGGGAGGGCTGAACGAAGGTATGGCTGCTTAATTGTTGCTGTACCGATGTACTTTTCAAACCCTTTACTTAATACTGATCTATACTCCGAGAACGAAAGTTTTTGGTTTTAATCCATAACAACTTTCAGCAGTGGATGTCTAGGCTCGCACATCGATGAAGAACGCTGCGAACTGCGATACGTAATGCGAATTGCAGAATTCAGT
>ASV_824
ACGATCCAAGATCGACACTTTTTGTGAACCGTAAATGTGAATGTATTGACACAGCGATACCTTTTTTGAGGTTCGCACCGTGTTGATACCCCCCCCTTTACACACCACATATACCAAAAATGAATTATGCATTGGAACTGAAAATGTTATGGCAAGTTCGTCTTGACATAGCGCTAGATTGAAAATTGTAAACAACTTTTAACAACGGATATCTAGGTTCTTGCAACGATGAAGAACGCAGCGAAATGCGATACGTAATGCGAATTGCAGAATTCCGT
>ASV_825
CAAAAAACACCCCACGTGAATGTACTCTTTATGAGGCTTGTGCTGCCCTTGTGGCAGCTAGCCGAAGGTTTCGCAAGAAGCCGATGTCAATTTGAATCCTTTTTAAACTACGACTGATCAAAACTGCAGATAGAAATGTCTGCATGCAATTGAAATACAACTTTCAACAGTGGATGTCTAGGCTCGCACACCGATGAAGAACGCTGCGAACTGCGATACGTAATGCGAATTGCAAAAGCCAGT
>ASV_826
CAATCTCGGGCGTCTCACGATGCCCGTGTTCGTCACGTGGAACGAGTCTGTTTCTGGGAAGTGCGTGCTCTCGGGCCGCACGACCCTCATTTTCATCCGCTTGAGCAATCGAGTGTGATACCGCCAAACATTTTGATCGTGACGATTCATAAGGCGTGTTTGACACGCCGTTGACTATGAAACGTAAACAACACTTTCAGCAACGGATGTCTTGGCTCCCACAACGATGAAGAACGCAGCGAACTGCGATACGTCATGCGAATTGCAAGATCCAGT
>ASV_827
GATCCAAATATCGTACACTCACTTTACAACCCCACAAACCCCCGGGAGGGCTTGCCCGCGCTTCGGCACGAGCTCGCACTCCCCTCGTACCAAACCTTTTTAACAACTACAAAACCAACGATCGCTCACGCGGTCGGCCAACCGACAAACGCAAGCCTCAATGTAGCCAGCAGCAGACCGCACGCAAGTGCAGCCCGCGCTGGCTCGAGGTATTCTATCCAAACGTCTCACAACTTTTGGCAACGGATATCTTGGCTCTTGCGACGATGAAGAACGCAGCGAAATGCGATACGTAATGCGAATTGCAGAACGC
>ASV_828
CAATCTCGGGGTCATTTCGGTGATCCCGTTTCCGTTACGTGGAAACAACTATTATTTCTGGGGAGTTTAACCACTCGCCCATCTCCGAAGGCGTTTCTTGTTTTGTTGTTTCACGACGACCGAGAAGCACCCGAGGAACCATTTTCATCCGCTTGAGCAATCAAGTGTGATACACCAAAACATCATGATCGTGACGATTCATAGGTGCTGTGGTCTCACCGACCCAGTGCCGTGCTATGAAACGTAAATAACACTTTCAGCAACGGATGTCTTGGCTCCCACAACGATGAAGAACGCAGCGAAATGCGATACGTCATGCGAATTGCAAAATCCAGT
>ASV_829
CAAAACAAACAAAACTTTTAGTAGTGGCTTCGGCTGCGACTAATCTCTACCTGTGGAATTTCAAACAACATTGTGACTGATCATTTTATGATTAGTTGCTTTTCTCTCAAAGCCTTCGGGCTTTGGAGATAATTCCAAAAACAAACCTTTTAAAGCCGCTTGGCTTTATTCTTCCAATTCAACCTACAAACTGATCAAGTTGTTGTTCCTTTCGAGGAGCGGCAAGAGCATGAATAATGCTTATACACTTTCAGCAACGGATGTCTTGGCTCCCACAACGATGAAGAACGCAGCGAAATGCGATACGTAATGCGAATTGCAGAATCCAGT
>ASV_830
CTAAAAACTTTCCACGTGAACCGTATCAACCCAATAATTTGGGGGTTAATTTGGTAATGGCTGCTGGCATCTTTTTGTTGGCTGGCTGTTACTGAGTAAGCCCTATCATGGCGAGAGTCTGGACCTTTGTCTGAACAAGTAGCTACGATTGTAAACCCTTTCTTAATTACTGAATATACTGTGGGGACGAAAGTCTCTGCTTTTAACTAGATAACAACTTTCAGCAGTGGATGTCTAGGCTCGCACATCGATGAAGAACGCTGCGAACTGCGATACGTAATGCGAATTGCAGGATTCAGT
>ASV_831
CTAAAAACTTTCCACGTGAACTGTCGTTATTTGTTGTGCGCTCTCTGCGGTGCCGGTGGCGTCTGCTGGCTTTGTTGCTGGCGGGTGCGAGCCGGATGCGGAGGCTGAACGAAGGTCGAGTTGCTTTGCTCTCGGCTGACTTATTTTTCAAACCCAATACCAAACTTACTGATTATACTGTGAGAACGAAAGTTCTTGCTTTTAACTAGATAACAACTTTCAGCAGTGGATGTCTAGGCTCGCACATCGATGAAGAACGCTGCGAACTGCGATACGTAATGCGAATTGCAGAATTCAGT
>ASV_832
GCTTCAAAGCACCCACTCACACAAACTGGGGCGCGACGCGCGGCTTCGGCTGCGCCCGCGCCCTCGAGGGCGGCGACTCAACCCCGCCGCCCTCCGTTACTCAACCCCTTTTCAAACTCCCATTGAGGACACCGAAGCAACTTCGGCAAGACCCTGGGCGCTGAGCGAGACGGTGCGCAAGCCCGCCTCCCCAGCCCCAGAACCATATCACAATGCTTTACAACTTTTAGCAACGGATATCTTGGCTCTTGCGACGATGAAGAACGCAGCGAAATGCGATACGTAATGCGAATTGCAGAACGC
>ASV_833
CAAAAAAACTCTTCCACGTGAAACTATACTGTGCAGTTTTTTGCCTATTCGCCTGTATGGGCGTCTAAGGGCTGAACGAAGGTCGTCTTAGTACGACCGATGAACTTTTATAAACCCATCATATTGTTGTTACAATTAATATTGCAGCAAACGAAAGTTTCTGCTCTAAATTTGATACAACTTTCAACAGTGGATGTCTAGGCTCGCACATCGATGAAGAACGCTGCGAACTGCGATACGTAATGCGAATTGCAAGATTCAGT
>ASV_834
CAAAAACTATCCACGTGAACCGTTACCGAATCTGTTTTGTGCTTCGCTGAAGCGGCGCTCTGCATTATGTGCTAGGTGCTGCCGAGGCTTGAGGCTGAACGAAGGGGAGCTCAATTTTGTGGCGCGGCTTCGGCTGTGTCGTTGGATAGAGCGAACCGATTTATATTTTAAACCATTTCTTAATACTGATCTATACTCCTAGGACGAAAGTCTTTGGTTTTAATTCCAACAACTTTCAGCAGTGGATGTCTAGGCTCGCACATCGATGAAGAACGCTGCGAACTGCGATACGTAATGCGAATTGCAGAATTCAGT
>ASV_835
CTAAAAAACTTTTCACGTGAACCGTATCAACCCTTTTAGTTGGGGGTCTTGCTTTTTTTGCGAGCCCTATCATGGCGAATGTTTGGACTTCGGTCTGGGCTAGTAGCTTTTTGTTTTAAACCCATTCTACAATACTGATTATACTGCGGGGACGAAAGTCTCTGCTTTTAACTAGATAGCAACTTTCAGCAGTGGATGTCTAGGCTCGCACATCGATGAAGAACGCTGCGAACTGCGATACGTAATGCGAATTGCAGGATTCAGT
>ASV_836
CTCAATAATGCCTCGTTGCATGTCAGTCTTCATTGATTGCGTTGCAATGTAGGTATGACCCGCGAACTTTCTTTATTTTGGCCATTTCGTTTACGCAGACCGCCATTGCTTACGTGATGTGTGGCATGTGTTGAAATGGCTCAATTTATTTATTATCCACTGTTTCAGTGCGATGATTGCTTGATTACGAACTTATTATACTCTGCGCTTCGGCAATGAGTCAATAAAATAACGTATAAACACTTTCAGCAACGGATGTCTTGGCTCCCACAACGATGAAGAACGCAGCGAAATGCGATACGTCATGCGAATTGCAGAACCTAGT
>ASV_837
ACGATCCAAGATCGACACTAAATTGTGAACTGTTTTGTGATTTTACTAGTGGAATTAGAGATGAAAGTCTCTTTGTACATTAGTAACCAAACCTTTTACACCCCTTAACAAAGATCTATACAATGGAAATTTGTTACATAGGACATTACGTTCTATGGTAAAAACTTAAATATCTGAACAACTTTTAACAACGGATATCTAGGTTCTTGCAACGATGAAGAACGCAGCGAAATGCGATACGTAATGCGAATTGCAGAATTCCGT
>ASV_838
CAAAAAACACCCCACGTGAATGTACTCTTTATGAGGCTTGTGCTGCCCTTGTGGCAGCTAGCCGAAGGTTTCGCAAGAAGCCGATGTCAATTTGAATCCTTTTTAAACTACGACTGATCAAAACTGCAGATAGAAATGTCTGCATGCAATTGAAATACAACTTTCAACAGTGGATGTCTCGGCTCGCAAAATCGATGAAGAGCGCAGCGAACTGCGATACGTAATGCGAATTGCAGAACTCAGT
>ASV_839
CTAAAAAACTTTCCACGTGAACTGTCGTTATTTGTTGTGTGTGTGCGCGTTGCTGGCGTGCGTTTGCTTACGCTTCGGTGTTTGCGAGTGCGTGCTGTCGGTGCGCGGACTGAACGAAGGTCGTGTGTTTGCTGTGTGCCTGCTGCACCGCTGACTTTGCATTCATTTGCATGGTCTTGGCGGAGCGGCGGGTGCTGTGCGTGCGCGGCTGACTTACTTTTTCAAACCCCATACCTAACTTACTGATTATACTGTGAGAACGAAAGTTCTTGCTTTTAACTAGATAACAACTTTCAGCAGTGGATGTCTAGGCTCGCACATCGATGAAGAACGCTGCGAACTGCGATACGTAATGCGAATTGCAGAATTCAGT
>ASV_840
CTAAAAATCTTTCCACGTGAACCGTCAAAAAACGTTTTATGCTTCGCTGTTTTTGCGTGCGTTTCTTTATTGAAGTGCGTGCGGGAATGGCTTGAGGCTGAACAGAAGGTTGATTTGCACCTTTTCGAAGGAGCGAGTTAGCTGATTTATTTTTCAAATCCATTACACAATTTACTGATTATACTGTGGGAACGAAAGTTCCTGCTTTTACTAGATAACAACTTTCAGCAGTGGATGTCTAGGCTCGCACATCGATGAAGAACGCTGCGAACTGCGATACGTAATGCGAATTGCAGAATTCAGT
>ASV_841
TTTAAAAAACTGTCCACGTGAACTGTAAGCAAGTCTAGCGATGTGACTGAGCTGGTGTTTTCATTTTTGGACACTGGAACGGGAGTCAGCAGGACGAAGGTTGGTCTGTTGTAATGCAAGTTATGATGGACTAGCTGATGAACTTTTGTTTTTAAACCCTTACCTAAATACTGATTTATACTGTGGGGACGAAAGTCCTTGCTTTTACTAGATAACAACTTTCAGCAGTGGATGTCTAGGCTCGCACATCGATGAAGAACGCTGCGAACTGCGATACGTAATGCGAATTGCAGAATTCAGT
>ASV_842
CTTAACACACAAGAATTCGAGCTGCCTCACGGCGCCCGTCTTCGGTTACGTGGAACTATTGTTTGGGCGGTTGCCTCACAGCAATCCGTCTCGCCGAGGGAGCAATCTCGAGGCCATTCTCATCCACTTGATCACTCAAGTGCGATTACCCAACACAATCTGATTGTAACTCATCCACCCAGTCGGCGCGAGCCGTCTGTATAAGATGAAACGAAACTAACACTTTCAGCAACGGATGTCTTGGCTCCCACAACGATGAAGAACGCAGCGAAATGCGATACGTCATGCGAATTGCAAAATCCAGT
>ASV_843
CTCAATAATGCCTCGTTGTATGTCAGTCTTCATTGATTGCATTGCAATGTAGGTATGACCCGCGAACTTTCTTTATTTTGGCCATTTCGTTTACGCAGACCGCCATTGCTTATGTAATGTGTGGGATGTTGAAATGGCTCAATTTATTTATTATCCACTGTTTCAGTGCGATGATTGCTTGATTACGAACTTATTATACTCTGCGCTTGCAAAAGCAACGGGTCGATAAAATAACGTATAAACACTTTCAGCAACGGATGTCTTGGCTCCCACAACGATGAAGAACGCAGCGAAATGCGATACGTCATGCGAATTGCAGAACCTAGT
>ASV_844
GATCCAAAGCATCGTCCACTCAACACCCCCCGCTGCGGCGGGCAACCGCCGCAGCCTGTACCCATTCCCCCCCTTTACACCCACATCGTTCAACCAGAAGGACACCCGTTGTGTGCGCGCAAGCCCACCCAATCCCGGAATGACCCTCTCTGCGCACGGGCTGGAACGCGCGCGCGTGTGCCTCGGCACGCGCGCCACGCGTCCCCGCCCGGCCAAGAGACTTCTTTACCAAACGCATCACAACTTTTGGCAACGGATATCTTGGCTCTTGCGACGATGAAGAACGCAGCGAAATGCGATACGTAATGCGAATTGCAGAACGC
>ASV_845
CAAAAAAACTTTCCACGTGAACCTGTACCGTATGGCTTTGTGCTGCTTTATCTGGCTTCGGCTGGGCACTGCGGCTAAGCGAAGGTTTTGGGCATTTATGCTCGAAGCTGATGTACATTTCAAACCCCTTTAATTTTAAACTGATCAATACTGTAAGGACGAAAGTCTTTGCTTTAAAACTAGATAACAACTTTCAACAGTGGATGTCTAGGCTCGCACATCGATGAAGAACGCTGCGAACTGCGATACGTAATGCGAATTGCAGAATTCAGT
>ASV_846
GATCCAAAACGCTCACTCAATACCACAACTTCACTGTTGCAGCCACTCGTTGGCCGCAGCACTGTAATTCACCCCCCTTTTCAAACTCCCATGAGGATACCGAAGCAACTTCGGCAAGACCCTGGGTGTGGTGGTGTCAGTGCAGGTGTGCAGTCAGCGGGTTCACCCCCGCCGGCGGTGCCCTTGAGCCAGCTCCATCCCTCAGAACCATATCACAATGCTTTACAACTTTTAGCAACGGATATCTTGGCTCTTGCGACGATGAAGAACGCAGCGAAATGCGATACGTAATGCGAATTGCAGAACGC
>ASV_847
CTTAACACAATTGAATTCGAGCTGGCGCGTCAAACCCGCCGCTCGTCTTCGGTTACGTGGACCCCATTTTGGGTGGAGCTCGTCTCCGCCACGCCGAGGGAGACGCCTCACAGTGCCTCCCGACGCACCATTTCCATCCACTTGTTCACTCAAGTGCGATACCAACACAATCTGATTGAGACTCATCCAAACGGCCGTTCGAAAGAACAGCCGGCATAAGATGAAACGAAACTAACACTTTCAGCAACGGATGTCTTGGCTCCCACAACGATGAAGAACGCAGCGAAATGCGATACGTCATGCGAATTGCAAAATCCAGT
>ASV_848
CAAAAAAACTGTCCACGTGAATGTATTCTTTATGAGGCTTGTGCTCTAACGGGCTAGCCGAAGGTTTCGAAAGGAACCGATGTATTTTTTAATCCCTTTTATACTTAATGACTGATAACACTTAGCGATCAGAAATGATTGCTTGTAATTTCTATACAACTTTCAACAGTGGATGTCTAGGCTCGCACATCGATGAAGACCACAGCGAAATGTGATACGTAATGCGAATTGCAGAATTCAGT
>ASV_849
CAATCTCGGGGTCATTTCGGTGATCCCGTTTCCGTTACGTGGAAACAACTACTATTTCTGGGGAGTCTAACCACTCGCCCATCTCCGAAGGCGTGTCTAACCCACACACCCGAGGAACCATTTTCATCCGCTTGAGCAATCAAGTGTGATACACCAAAACATCATGATCGTGACGATTCATAGGTGCTGTGGTCTCAACCACCCAGTGCCGTGCTATGAAACGTAAATAACACTTTCAGCAACGGATGTCTTGGCTCCCACAACGATGAAGAACGCAGCGAAATGCGATACGTCATGCGAATTGCAAAATCCAGT
>ASV_850
CTAAAAACTTTCCACGTGAACCGTTATAACTATGTTCTGTGCCTCGTCGAAAGATTTGAGGCTGAACGAAGGTGAGTCTGTGTCTTTTTGATGCGGATTTGCTGATGTTATTTTAAACACCTATTACTTTATACTGAACTATACTCCGAATACGAAAGTTTTTGGTTTTAACAATTAACAACTTTCAGCAGTGGATGTCTAGGCTCGCACATCGATGAAGAACGCTGCGAACTGCGATACGTAATGCGAATTGCAGAATTCAGT
>ASV_851
GATCCAAATATCGTACACTCACTTTACAACCCCACAAACCCCCGGGAGAGCTTGCCCGCGCTTCGGCAAGAGCTCGCTCTCCCCCCGTACCAAACCTTTTTTAACAACTACAAAACCAACGATCCGCTCACGCGGTCGGCCAACCGACAAACGCAAGCCTCAATGTAGTCAACCGCTGGACCGCACGCAAGTGCAGCCCCGCGCTGGCTCGAGGTATTCTATCCAAACGTCTCACAACTTTTGGCAACGGATATCTTGGCTCTTGCGACGATGAAGAACGCAGCGAAATGCGATACGTAATGCGAATTGCAGAACGC
>ASV_852
CTCAATAATGCCTCGTTGCATGTCAGTCTTCATTGATTGCGTTGCAATGTAGGTATGACCCGCGAACTTTCTTTATTTTGGCCATTTCGCTTACGCAGACCGCCATTGCTTACGTGATGTGTGGGATGTAGAAATGGCTCAATTTATTTATTATCCACTGTTTCAGTGCGATGATTGCTTGATTACGAACTTATTATACTCTGCGCTTCGGCAACGAGTCAATAAAATAACGTATAAACACTTTCAGCAACGGATGTCTTGGCTCCCACAACGATGAAGAACGCAGCGAAATGCGATACGTCATGCGAATTGCAGAACCTAGT
>ASV_853
CAAAAAAACTTTCCACGTGAACCGTTGTAATTATGTTCTGTGCTTCTCCTTCGGGAGAGGCTGAACGAAGGTAGGTTGCTTTATTGTGGCTTGCCGATGTACTTTCAAACCCATTTACTTAATACTGAACTATACTCCGAAAACGAAAGTCTTTGGTTTTAATCAATAACAACTTTCAGCAGTGGATGTCTAGGCTCGCACATCGATGAAGAACGCTGCGAACTGCGATACGTAATGCGAATTGCAGAATTCAGT
>ASV_854
CATAAAACTTTCCACGTGAACCGTTGTAAATATGTTCTGTGCTCTCTCTCGGGAGAGCTGAACGAAGGTGGCCTGCTTAATTGTAGACTGCCGATGTACTTTTAAACCCATTAAACTAATACTGAACTATACTCCGAAAACGAAAGTCTTTGGTTTTAATCAATAACAACTTTCAGCAGTGGATGTCTAGGCTCGCACATCGATGAAGAACGCTGCGAACTGCGATACGTAATGCGAATTGCAGAATTCAGT
>ASV_855
CAAAAAAACTTTCCACGTGAACCGTTGTAATTATGTTCTTGTGCTTTCCTTCGGGAAGGCTGAACGAAGGTGAGCCGCTTTATTTTTTGTATTGTGGCTTGCCGATGTACTTTTCAAACCCATTTACTTAATACTGAACTATACTCCGAAAACGAAAGTCTTTGGTTTTAATCAATAACAACTTTCAGCAGTGGATGTCTAGGCTAGCACATCGATGAAGAACGCTGCGAACTGCGATACGTAATGCGAATTGCAGAATTCAGT
>ASV_856
CAAAAAAACTCTTCCACGTGAAACTATACTGTGCAGTTTTTTGCCTATTCGCCTGTATGGGCGTCTAAGGGCTGAACGAAGGTCGTCTTGTACGACCGATGAACTTTATAAACCCATCATATTGTTGTTACAATTAATATTGCAGCAAACGAAAGTTTCTGCTCTAAATTTGATACAACTTTCAACAGTGGATGTCTAGGCTCGCACATCGATGAAGAACGCTGCGAACTGCGATACGTAATGCGAATTGCAAGATTCAGT
>ASV_857
CTCAATAATGCCTCGTTGCATGTCAGTCTTCATTGATTGCATTGCAATGTAGGTATGACCCGCGAACTTTCTTTATTTTGGCCATTTCGTTTACGCAGACCGCCATTGCTTACGTGATGTGTGGGATGTAGAAATGGCTCAATTTATTTATTATCCACTGTTTCAGTGCGATGATTGCTTGATTACGAACTTATTATACTCTGCGCTTCGGCAACGAGTCAATAAAATAACGTATAAACACTTTCAGCAACGGATGTCTTGGCTCCCACAACGATGAAGAACGCAGCGAAATGCGATACGTCATGCGAATTGCAGAACCTAGT
>ASV_858
CTAATAAACTTTCCACGTGAACCGTCAACCCATCCAGTTTAGCGTCACTTTGTGTGCGTCTTTTCTCGATTGCCGTTTTTAATAAAATGGCGAGAGAGGGGAAACAAGCGCAATTTAGACAGAACGAAGGTCGAGCTGTTTTTCTATTCGTAGTGAGACGGTTTGGCTGATTTATTCTTTTCAAACCCATTACCTAAATACTGATTATACTGTGAGGACGAAAGTCCTTGCTTTTACTAGATAGCAACTTTCAGCAGTGGATGTCTAGGCTCGCACATCGATGAAGAACGCTGCGAACTGCGATACGTAATGCGAATTGCAGGATTCAGT
>ASV_859
CCTTTCAATTAAAATTGGTACTTCGGTACCAGTTTTATGACCCGCGTACCGCAAACCGGAGTTCTTGATAGCAATATCACCTCCATTTTTACACGCTGCTGGACTTTCGTAAAACAAAGGAAAGCAGGTCAGTGTTTTCTTTAACAGAACCATTTGACTATTCCTTTTGGAATAAACAAACTATTTGATAAAGAACTTATGATAATCTTTATTCGAAAGAATAACGAAAACCAACACTTTCAGCAACGGATGTCTTGGCTCCCACAACGATGAAGAACGCAGCGAAATGCGATACGTCATGCGAATTGCAAAAGCCAGT
>ASV_860
CTAAAAAACTATCCACGTGAACCGTTAAGCAAACAAGTTAAGGCAGGCACGATTGGTGGTGCGTCTGGGAAGCGCTTGTCGATATTCGATCGGATCGGATATTGTCGGGCGTCGTCCTGGACACGCTGTCGATCGGAGTCGGCTAAACGAAGGTCGGGCGTTCGCTATCGGAGCGATGTGCGCGTTGTCGCACGTTGCTGCAATGGCTCGAGCAAGCGGCTGATTTATGTCTTTCAAACCATACTTGACGTACTGATTATACTGTGAGGACGAAAGTCCTTGCTTTTACTAGATAACAACTTTCAGCAGTGGATGTCTAGGCTCGCACATCGATGAAGAACGCTGCGAACTGCGATACGTAATGCGAATTGCAGAATTCAGT
>ASV_861
CTTAACACAATTGAATTCGAGCTGGCGCGTCAAACCCGCCGCTCGTCTTCGGTTACGTGGACCCCATTTTGGGCGGAGCTCGTCTCTGCCACGCCGAGGGAGACGCCTCACAGTGCCTCCCGACGCACCATTTCCATCCACTTGTTCACTCAAGTGCGATACCAACACAATCTGATTGAGACTCATCCAAACGGCCGTTCGAAAGAACAGCCGGCATAAGATGAAACGAAACTAACACTTTCAGCAACGGATGTCTTGGCTCCCACAACGATGAAGAACGCAGCGAAATGCGATACGTCATGCGAATTGCAAAATCCAGT
>ASV_862
CTAAAAACTTTCCACGTGAACCGTTATAATTATGTTCTGTGCTTTGCTGTTGCTAAGCTGTTTCTTTCGGGAGACGGCATGGCGGCGGTGAAGCTGAACGAAGGTTAGCTTAGTACGTCTGCGGCTTCGGCTGTGAGCGGGACGGCTTTCCGATGTTTTTCAAACCCATTTACTAAATACTGATCTATACTCCAAAGACGAAAGTTTTTGGTTTTAATTCATAACAACTTTCAGCAGTGGATGTCTAGGCTCGCACATCGATGAAGAACGCTGCGAACTGCGATACGTAATGCGAATTGCAGAATTCAGT
>ASV_863
CCGGGATCCACGATCTTGCTCCTATGGTTAATTGTTGGGCCCTTTGAGGGTGGGCCTTAGGTGCGCTTAAGGATTTTTTTCCTGAACATGTAGCTTTACTTATTTTTTTGCCTGTGTAAATTGGATTATTATTACAACTTTCAGCAATGGATGTCTAGGCTCTCACAACGATGAAGAACGCAGCGAAATGCGATACGTTATGCGAATTGCAATACCTCGT
>ASV_864
CTAAAAACTTTCCACGTGAACTGTCGTTATTTGTTGTGCGCTCTCTGCGGTGTCGGTGGCGTCTGCTGGCTTTGTTGCTGGCGGATGCGAGCCGGATGCGGAGGCTGAACGAAGGTCGAGTTGCTTTGCTCTCGGCTGACTTATTTTTCAAACCCAATACCAAACTTACTGATTATACTGTGAGAACGAAAGTTCTTGCTTTTAACTAGATAACAACTTTCAGCAGTGGATGTCTAGGCTCGCACATCGATGAAGAACGCTGCGAACTGCGATACGTAATGCGAATTGCAGAATTCAGT
>ASV_865
CAAAAACAACTTTCCACGTGAACTGTCTTACGAGATTCGCGCCGTGACGCGTGTTGGCGCTGTGTGTGTATGTCTGTGTCTTCTTTCGGGGAGATGTGGATTGTGTGCGCATGGTGCTGACCGCGTGGGTCGGCTGATCGAAGGTCGCTTTGTGCTGTATAGTGCGGAGTGGCTGACTTATTCTTTCAAACCCATTACTCAATACTACTGATCCATACTGTGAGGACGAAAGTCTTTGCTTTTACTAGATAACAACTTTCAGCAGTGGATGTCTAGGCTCGCACATCGATGAAGAACGCTGCGAACTGCGATACGTAATGCGAATTGCAGAATTCAGT
>ASV_866
CTAAAAAACTTTCCACGTGAACTGTCAAACCTGTTCTGTGCTTGTGCTGGGTCTGCGTTTTCGGACGCGGACACGGTGGAGGCTGAACGAAGGTTGGTTTTCTTCTTGTGAGAGGCCAGCTGATATATTTTTCAAACCCCTTTTTACAAAATGACTGATGAATACTGTGAGAACGAAAGTTCTTGCTTTAAACTAGATAACAACTTTCAGCAGTGGATGTCTAGGCTCGCACATCGATGAAGAACGCTGCGAACTGCGATACGTAATGCGAATTGCAGAATTCAGT
>ASV_867
CAAAACTTTAAACTGAAGTCGATTACAGGCGTTTGTCGTTTGTTTTCCTTCTCTACCTGTGAAAATGTTTTAAAACATGGCGATTCACCGTATGGTGTTGAGCCTGATTTGCTCTCCTTCTCTGGGCGAGCGAAAACTTTTCCAAACATTTTTTGAAGCCGGTTTCTGGCTTTGAACCAACCAAAACAACCACAAAAACTGAACTTGAGTGTGCTTCCTCTTCTTTGAGCAAGCATGTTTTGCAAAATAAAATAATGCATCACAAACACTTTCAGCAACGGATGTCTTGGCTCCCACAACGATGAAGAACGCAGCGAAATGCGATACGTAATGCGAATTGCAGAATCCAGT
>ASV_868
CACTTCTATTTTCTTCGCAAGAAGAAAAGAAGAGAACAATCAGTGAAGTGTCAAAAGCTGCGCTGATTGTGATCTTTGACCCGCGAACTTATACCTCTTATTTGAGGGAAACTCCAATGCCTCCCTTGTGACGGTATTGTTGTTTTTCCTCATATTTCAATCCACTTAACCGTGTGACAAAAAGATGAATCAAACGAATGTAGACGGAGAGAGACCGCCAAAGTCTCTCGAGGTCAAAATAAAATAACGAAAAACACTTTCAGCAATGGATGTCTTGGTTCCCACAACGATGAAGAACGCAGCGAAATGCGATACGTCATGCGAATCGCAGAATCCAGT
>ASV_869
CAATCTCGGGCGTCTCACGACCCCGTCTTCGTCACGTGGAACGAGTCTGTTTTATGGGAAGCCGGCCTATTGTCATCAATGGGCCGTGCGACCCTCCATTTCATCCGCTTGAGCAATCAAGTGTGATCCGCCAAACATTTTGATCGTGACGATTCATAGGCAGTGCTTACGCACCAGCCGTCCAATGAAACGTAAACAACACTTTCAGCAACGGATGTCTTGGCTCCCACAACGATGAAGAACGCAGCGAACTGCGATACGTCATGCGAATTGCAAGATCCAGT
>ASV_870
CAAAACACTTTAAACTGAAGTTGATTACAGGCGCTTTTTGTCGTCTGTTTTCCTTCTCTACCTGTGAAAATGTTTTAAACAAGGCGATTCACCGTATGGTGTTGAGCCTGATTTGCTCTCCTTCTGGGGCGAGCGAAAACTTTTCCAAACATTTTTTGAAGCCGGTTTCTGGCTTTGAACCAACCAAAACAACCACAAAAACTGAACTTGAGTGTGCTTCCTCTTCTTTGAGCAAGCATGTTTTGCAAAAATAAAATAATGCATCACAAACACTTTCAGCAACGGATGTCTTGGCTCCCACAACGATGAAGAACGCAGCGAAATGCGATACGTAATGCGAATTGCAGAATCCAGT
>ASV_871
CTTAAAACTATCCACGTGAACCGTTTGTACCAAGATTTGCGCCGAGATGTTTGTGCGTATTTGTTGTATCACTGTGTATTCGTACGCGGTGTGTGTCAAATATGTATGTCGCTCGGCTGATCGAAGGTCGTATCGCACTGTATTGTGTGTGTCGGCTGACTTATTTTTCAAACCCATTCTTACATACTGATTATACTGTGAAGACGAAAGTCTTTGCTTTTACTAGATAACAACTTTCAGCAGTGGATGTCTAGGCTCGCACATCGATGAAGAACGCTGCGAACTGCGATACGTAATGCGAATTGCAGAATTCAGT
>ASV_872
CAATCTCGGGCGTCTCACGATGCCCGCGTCAGTCACGTGGAACGAGTCTGTTTCTGGGAAGTGCGTGCTCTCGGGCCGCACGACCCTCATTTTCATCCGCTTGAGCAATCAAGTGTGATACCGCCAAACATTTTGATCGTGACGATTCATAAGGCGTGTCTGACACGCCGTGACTATGAAACGTAAACAACACTTTCAGCAACGGATGTCTTGGCTCCCACAACGATGAAGAACGCAGCGAACTGCGATACGTCATGCGAATTGCAAGATCCAGT
>ASV_873
CTAAAAAACTTTCCACGTGAACTGTCGTTATTTGTTGTGTGTGTGCGCGTTGCTGGCGTGCGTTTGCTTACGCTTCGGTGTTTGCGAGTGCGTGCTGTCGATGCGCGGACTGAACGAAGGTCGTGTGTTTGCTGTGTGCCTGCTGCACCGCTGACTTTGCATTCATTTGCATGGTCTTGGCGGAGCGGCGGGTGCTGTGCGTGCGCGGCTGACTTATCTTTTTCAAACCCCATACCTAAATGACTGATTATACTGTGAGAACGAAAGTTCTTGCTTTAAACTAGATAACAACTTTCAGCAGTGGATGTCTAGGCTCGCACATCGATGAAGAACGCTGCGAACTGCGATACGTAATGCGAATTGCAGAATTCAGT
>ASV_874
GATCCAAAACGCTCACTCAATACCACAACTTCAACTGTTGCGGGTCCAAACTCGTGTTGGGCTTGCAGCATGTAACTCACCCCCCCCTTTTCAAACTCCCATGAGGATACCGAAGCAACTTCGGCAAGACCCTGGGTGTGGTGGAGGGTGGTTGGTGCAAGCGCGTCACAGTGCCTGCGCCAGCCGCTCCCCGCCCCTCAGAACCATATCACAATGCTTTACAACTTTTAGCAACGGATATCTTGGCTCTTGCGACGATGAAGAACGCAGCGAAATGCGATACGTAATGCGAATTGCAGAACGC
>ASV_875
ACGATCCAAGATCGACACTTTTTGTGAACTGTAAACATTTACTGACTAGCTAAGAGAAGGAGGTCAAAGCCCTTCTTTAGTCGGTAACAATTTTAATTAACACCAACCAAAACAAAACACTGAACTATACAATGGAACTTAAATGTTATCAATGAGTTCGTCTCATTATAACGCTAGATTATTAATTGTAAAACAACTTTTAACAATGGATATCTAGGTTCTTGCAACGATGAAGAACGCAGCGAAATGCGATACGTAATGCGAATTGCAGAATTCCGT
>ASV_876
CTTAACACAATTGAATTCGAGCGGCGCGTCAAACCCGTCGCTCGTCTTCGGTTACGTGGACCCCATTTTGGGCGGAGCTCGTCTCTGCCACGCCGAGGGAGACGCCTCACCGTGCCTCCCGACGCACCATTTCCATCCACTTGTTCACTCAAGTGCGATACCAACACAATCTGATTGAGACTCATCCAAACGGCCGTTCGAAAGAACAGCCGGCATAAGATGAAACGAAACTAACACTTTCAGCAACGGATGTCTTGGCTCCCACAACGATGAAGAACGCAGCGAAATGCGATACGTCATGCGAATTGCAAAATCCAGT
>ASV_877
CAATAAAAACACCCCACGTGAATCTGTACTGTTTTGTTTTGTGTTTTCTTCGGAAAACTAAACGAAGGTTTCGAAAGAAACTGATGTACCTATTTAAACCCCTTATAAATTATAACTGATTAAATTACTATGCAGAAATGAAAATTTTTGCTCATAATTTAAATACAACTTTCAACAGTGGATGTCTAGGCTCGCACATCGATGAAGAACGCTGCGAACTGCGATACGTAATGCGAATTGCAGAATTCAGT
>ASV_878
CTAAAACAATTCCACGTGAACCGTTTCTATTTGTTGTGTGTTGCTATTGTCTTTTGGATGATAGTGACTGAACGAAGGTATCTTCGGATACCGATGTTATTTTAAACCCTTTTTTAAATACTGATATCTACTCTATAGACGAAAGTCTGTAGTTTGTAAAGTAATAACAACTTTCAGCAGTGGATGTCTAGGCTCGCACATCGATGAAGAACGCTGCGAACTGCGATACGTAATGCGAATTGCAGAATTCAGT
>ASV_879
CAATCTCGGGGTCATTTCGGTGACTCCGTTTCCGTTACGTGGAAACAACATTTCTTTGGGGAGTGCTCTAATCTAGTCTTGTACTATTCTAGTGTCACTCGCCCATCTCCGAGGGCTAACACCCGAGGAACCATTTTCATCCGCTTGAGCAATCAAGTGTGATACACCAAAACATCATGATCGTGACGATTCATAGGTGCTGAAGTCTCACCGACCTCAGTGCCGTGCTATGAAACGTAAATAACACTTTCAGCAACGGATGTCTTGGCTCCCACAACGATGAAGAACGCAGCGAAATGCGATACGTCATGCGAATTGCAAAATCCAGT
>ASV_880
CTTAATTCACATGAATTCGAAAGTGGCTTCGGCTGCTATCGTCTTCAGTCACGTGGAACTTCAACTTTTTTCCCGATGGTATTTTCTATGCGCAAGTATAGCGAATAGCATTGGACAATATAAAATCCGCTTGTTTACAAGTGTGATCAACCAAACAATCTGATTGAAACTCATCAGGAAGTGCTTCTGCATTTCTCCAATAAGATGAAACGAAATTAACACTTTCAGCAACGGATGTCTTGGCTCCCACAACGATGAAGAACGCAGCGAAATGCGATACGTCATGCGAATTGCAAAAACCAGT
>ASV_881
CTAAAAAACTTTCCACGTGAACTGTCAAACCTGTTCTGTGCTTGTGCTGGGTCTGCGTTTTCGGACGCGGACACGGCGGAGGCTGAACGAAGGCTGGTTTCATTTTGTATGAGATCAGCTGATATATTTTTCAAACCCCTTTTTTACAAAATGACTGATCAATACTGTGAGAACGAAAGTTCTTGCTTTAAACTAGATAACAACTTTCAGCAGTGGATGTCTAGGCTCGCACATCGATGAAGAACGCTGCGAACTGCGATACGTAATGCGAATTGCAGAATTCAGT
>ASV_882
CAAAAAAACTTTCCACGTGAACCGTTATAATTATGTTTTGTGCTTTCCTTCGGGATCGCTAAACGAAGGTCTGGCTGCTTTGCTCTTTGGGTATCGCGGCTGTACCGATGTACTTTTCAAACCCATTTACTTAATACTGAAACTATACTCCGAGAACGAAAGTTTTTGGTTTTAATCCATAACAACTTTCAGCAGTGGATGTCTAGGCTCGCACATCGATGAAGAACGCTGCGAACTGCGATACGTAATGCGAATTGCAGAATTCAGT
>ASV_883
CTAAAAACTTTCCACGTGAACTGTCGTTATTTGTTGTGCGCTCTCTGTGGTGTCGGTGGCGTCTGCTGGCTTTGTTGCTGGCGGGTGCGAGCCGGATGCGGAGGCTGAACGAAGGTCGAGTTGCTTTGCTCTCGGCTGACTTATTTTTCAAACCCAATACCAAACTTACTGATTATACTGTGAGAACGAAAGTTCTTGCTTTTAACTAGATAACAACTTTCAGCAGTGGATGTCTAGGCTCGCACATCGATGAAGAACGCTGCGAACTGCGATACGTAATGCGAATTGCAGAATTCAGT
>ASV_884
CAAAAAATTACCAACGTGAATGTATTCTTTATAAGGTTTGTGCTTTACGCAAGTAAGGCTAACCGAAGGTTTCGAAAGGAACCGATGTATTTTTAATCCCTTTAAAAAATTACTGAAACAAATAGCAGTCAGAAATGATTGCTTTAAATTGAAATACAACTTTCAACAGCGGATGTCTAGGCTCGCACATCGATGAAGAACGCTGCGAACTGCGATACGTAATGCGAATTGCAGAATTCAGT
>ASV_885
CTAAAAACTATCCACGTGAACTGTCATTATAAGATACGGGCCAGTTTTGCAAGTGTTTGTTTTGCTGCGTAAGCGGCGGCAAGCAGTCGCGAAGCTAGGCTAATCCAAAGGTCGCAGTGTATGTTTACGTACCTCGGCTGACTATTCTTTCAAACCCATTACTTTACAACTGATTATACTGTGAGGACGAAAGTCCTTGCTTTGAACTAGATAACAACTTTCAGCAGTGGATGTCTAGGCTCGCACATCGATGAAGAACGCTGCGAACTGCGATACGTAATGCGAATTGCAGAATTCAGT
>ASV_886
GATCCAAATATCGTACACTCACTTTACAACCCCACAAACCCCCGGGAGAGCTTGCCCGCGCTTCGGCACGAGCTCGCTCTCTCCCCGTACCAAACCTTTTTAACAACTACAAAACCAACGATCCGCTCACGCGGTCGGCCAACCGACAAACGCAAGCCTCACTGTAGTCAACCGTTGGACCGCACGCAAGTGCAGCCCCGCGCTGGCTCGAGGTATTCTATCCAAACGTCTCACAACTTTTGGCAACGGATATCTTGGCTCTTGCGACGATGAAGAACGCAGCGAAATGCGATACGTAATGCGAATTGCAGAACGC
>ASV_887
GATCCAAAACGCTCACTCAATACCAAGCTGATACCCGCGGCGCGCGCGGGGGGGGGCAACCCTCCTGCGCCGCCGCGGCTGTAACACACCCCTTTTCCACACCCCAATCGGACACCGAAGCAACTTCGGCAAGACCCTGGGTGTCGTGCAGCTCGGCACGCGAGTGCCGGCCCGCGCCCCAGAACCATATACCAATGCTTACAACTTTTAGCAACGGATATCTTGGCTCTTGCGACGATGAAGAACGCAGCGAAATGCGATACGTAATGCGAATTGCAGAACGC
>ASV_888
CTTATTTATAAGAATTCGATTCGGGTAACACCTTATCGTCTTCGGTTACGTGGAACCACTATCTTATGATAAGCATATTTTCGGATATGTTTATCTCCGCCAGGGATGCGCTCGTCGTGTTCCTGGTCATTTCTATCCACTTGTCAAAGTGTGATATACCAATTCACTCTGATTGTAACTCATCCAAGATATTCTTCGGGATATCATATACGATGAAACGAAATTAACACTTTCAGCAACGGATGTCTTGGCTCCCACAACGATGAAGAACGCAGCGAAATGCGATACGTCATGCGAATTGCAAAATCCAGT
>ASV_889
CAATCTCGGGGTCATTTCGGTGATCCCGTTTCCGTTACGTGGAAACAACTTCTATTTCTGGGGAGTCTAACCGCTCGCCCATCTCCGAAGGCGTGTCTTACCCACACACCCGAGGAACCATTTTCATCCGCTTGAGCAATCAAGTGTGATACACCAACACATCATGATCGTGACGATTCATAGGTGCTGTGGTCTCAACCACCCAGTGCCGTGCTATGAAACGTAAATAACACTTTCAGCAACGGATGTCTTGGCTCCCACAACGATGAAGAACGCAGCGAAATGCGATACGTCATGCGAATTGCAAAATCCAGT
>ASV_890
CAATTCGGGGTCTCACGACCCCGGCAACGTCACGTGGAACGAGTCTGTTTTATGGGAAGCACGGCGCAAGTCGGCGCGACCCACCATTTCATCCGCTTGAGCAATCAAGTGTGATACCGCCAAACATTTTGATCGTGACGATTCATAGGCAGTGCCGTCACACGCACCAGCCGTCCAATGAAACGTAAACAACACTTTCAGCAACGGATGTCTTGGCTCCCACAACGATGAAGAACGCAGCGAAATGCGATACGTCATGCGAATTGCAGAATTCAGT
>ASV_891
CAAAAAACACCCCACGTGAATGTACTCTTTATGAGGCTTGTGCTGCCCTTGTGGCAGCTAGCCGAAGGTTTCGCAAGAAGCCGATGTCAATTTGAATCCTTTTTAAACTACGACTGATCAAAACTGCAGATAGAAATGTCTGCATGCAATTGAAATACAACTTTCAACAGTGGATGTCTAGGCTCGCACACCGATGAAGAACGCTGCGAACTGCGATACGTCATGCGAATTGCAAAACCAGT
>ASV_892
CAAAAAAACTTTCCACGTGAACCGTTGTAATTATGTTTTGTGCTTTCCTTCGGGATCGCTAAACGAAGGTCTGGCTGCTTTGCTCTTTGGGTATCGCGGCTGTACCGATGTACTTTTCAAACCCATTTACTTAATACTGAAACTATACTCCGAGAACGAAAGTTTTTGGTTTTAATCCATAACAACTTTCAGCAGTGGATGTCTAGGCTCGCACATCGATGAAGAACGCTGAGAACTGCGATACGTAATGCGAATTGCAGAATTCAGT
>ASV_893
CTTAATTCACAGAATTCGAGCGGAGGCAACTCCCTCGTCTTCGGTTACGTGGAACACTTATTTCGGCAGAGCTCGTCTCTGTCTCGCCGAGGGAGACTCACCTCTCCCGACGCCTATTCACATCCACTTGTTCACGCAAGTGCGATCACCCAACACAATCTGATTGTAACTCATCCAAAACAGGTGTCTCCGCAAGGAGCAGCTGGTGATAAGATGAAACGAAACTAACACTTTCAGCAACGGATGTCTTGGCTCCCACAACGATGAAGAACGCAGCGAAATGCGATACGTCATGCGAATTGCAATATCCAGT
>ASV_894
CAAAAAACACCCCACGTGAATGTACTCTTTATGAGGCTTGTGCTGCCCTTGTGGCAGCTAGCCGAAGGTTTCGCAAGAAGCCGATGTCAATTTGAATCCTTTTTAAACTACGACTGATCAAAACTGCAGATAGAAATGTCTGCATGCAATTGAAATACAACTTTCAACAGTGGATGTCTAGGCTCGCACACCGATGAAGAACGCTGCGAACTGCGATACGTAATGCGAATTGCAGAAACTTGT
>ASV_895
CATAAAACTTTCCACGTGAACCGTTACAATTATGTTCTGTGCCTTCTCTCGGGAGGGCTGAACGAAGGTAGTGCCGCATGTATGTGCGGTTCTGCCGATGTACTTTTAAACCCATTAAACTAATACTGAACTATACTCCGAGAACGAAAGTTTTTGGTTTTAATCAATAACAACTTTCAGCAGTGGATGTCTAGGCTCGCACATCGATGAAGAACGCTGCGAACTGCGATACGTAATGCGAATTGCAGAATTCAGT
>ASV_896
CAAAACACTTTAAACTGAAGTCGATTACAGGCGCTTTTTGTCGTCTGTTTTCCTTCTCTACCTGTGAAAATGTTTAACAAGGCGGATGCTTTTTTAAAGCTGAAGCCTGATTTGCTCTCCTTCTCTGGGCGAGCGAAAACTTTTCCAAACATTTTTTGAAGCCGGTTTCTGGCTTTGAACCAACCAAAACAACCACAAAAACTGAACTTGAGTGTGCTTCCTCTTCTTTGAGCAAGCATGTTTTGCAAAATAAAATAATGCATCACAAACACTTTCAGCAACGGATGTCTTGGCTCCCACAACGATGAAGAACGCAGCGAAATGCGATACGTAATGCGAATTGCAGAATCCAGT
>ASV_897
CAAAAAATATGTTCACGTGAATAAGAGATGTTGGCTTTGTGTTGCTTTTCGGAGCAGCTAAGCGAAGGTTCTTCGGAACTGATGTTTTTAAACTTTTATATTAAATTATCTGAAATATATCTGTGATCATGAAAATGGTTGCTTTGAATTATATACAACTTTCAACAGTGGATGTCTTGGTTTGCGCATCGATGAAGAGCGCTGCGAACTGCGATACGTAATGCGAATTGCAGAATTCAGT
>ASV_898
GATCCAAAACGCTCACTCAATTTGTTTTATGAAGTTGAGAGTTGGGTTTCTCGGAATCCAGCTCTATCAGTGTTCTGTCCGCTTGCGGGGAGGCACTCACCTTTATACAAACCAAACCCATCGGAAACAACACCGTTTCGGCAAGCCATTTGTTTGCATCATTCATTTGATCGAACAAAGTTATATCACAATGCTATACAACTTTTAGCAACGGATATCTTGGCTCTTGCGACGATGAAGAACGCAGCGAAATGCGATACGTAATGCGAATTGCAGAACGC
>ASV_899
CAAAAAAACTTACCACGTGAATCTGTACTGTTTTGTTTTGTGCTGCGCTTTGTAAAAGAAGCAAGGCTAAACGAAGGCTGCTTTCGGGTAGCTGATGTACCATTTTTAAACCCCTTTAACTAAATACTGATTTATACTGTGAGAATGAAAATTCTTGCTTTTAACTAGATAACAACTTTCAACAGTGGATGTCTAGGCTCGCACATCGATGAAGAACGCTGCGAACTGCGATACGTAATGCGAATTGCAGAATTCAGT
>ASV_900
CTAAAAAACTTTCCACGTGAACTGTCGTTATTTGTTGTGTGTCTGCGCGTTGCTGGCGTGCGTTTGCTTACACTTCGGTGTTTGCGAGTGCGTGTTGGCAGTGTGCGGACTGAACGAAGGTTGTGTGTTGTTATGTGCCTGCTGCACTGCTGCCTTTGCATTGATTTGCATGGTGTTGGCGGAGCGGCGGGTGCTGTGCATGCGCAGCTGACTTATTTTTTCAAACCCCATACCTAAATGACTGATTATACTGTGAGAACGAAAGTTCTTGCTTTTAACTAGATAACAACTTTCAGCAGTGGATGTCTAGGCTCGCACATCGATGAAGAACGCTGCGAACTGCGATACGTAATGCGAATTGCAGAATTCAGT
>ASV_901
CTAAAAAACTTTCCACGTGAACTGTCAAACCTGTTCTGTGCTTGTGCTGGGTCTGCGTTTTCGGACGCGGACACGGTGGAGGCTGAACGAAGGTTGGTTTTCTTCTTGTGAGAGACCAGCTGATATATTTTTCAAACCCCTTTTTACAAAATGACTGATCAATACTGTGAGAACGAAAGTTCTTGCTTTAAACTAGATAACAACTTTCAGCAGTGGATGTCTAGGCTCGCACATCGATGAAGAACGCTGCGAACTGCGATACGTAATGCGAATTGCAGAATTCAGC
>ASV_902
CTAAAAAACTTTCCACGTGAACTGTCAAACCTGTTCTGTGCTTGTGCTGGGTCTGCGTTCTCGGACGCGGACGCGGCGGAGGCTGAACGAAGGTTGGTTTTCTTCTTGTGAGAGACCAGCTGATATATTTTTCAAACCCCTTTTTTACAAAATGACTGATCAATACTGTGAGAACGAAAGTTCTTGCTTTAAACTAGATAACAACTTTCAGCAGTGGATGTCTAGGCTCGCACATCGATGAAGAACGCTGCGAACTGCGATACGTAATGCGAATTGCAGAATTCAGT
>ASV_903
CAATCTCGGGCATCCTCACCGGTGCCCGTTTCCGTACCGTGGAACGATTGATTTCCGGGAAGTGCGTGTCTCTCGGGACTGCACGACCCACATTTTCATCCGCTTGAGCAATCAAGTGTGATAACCACCAAACATTTTGATCGTGACGATTCATAAGGCAGCTCTCTCGGGAGTGCGCCGTGACTATGAAACGTAAACAACACTTTCAGCAACGGATGTCTTGGCTCCCACAACGATGAAGAACGCAGCGAAATGCGATACGTCATGCGAATTGCAAGATCCAGT
>ASV_904
CAAAAAACACCCCACGTGAATGTACTCTTTATGAGGCTTGTGCTGCCCTTGTGGCAGCTAGCCGAAGGTTTCGCAAGAAGCCGATGTCAATTTGAATCCTTTTTAAACTACGACTGATCAAAACTGCAGATAGAAATGTCTGCATGCAATTGAAATACAACTTTCAACAGTGGATGTCTAGGCTCGCACACCGATGAAGAACGCTGCGAACTGCGATACGTAATGCGAATTGCATCTCTTAGT
>ASV_905
CTAAAAACTTTCCACGTGAACCGTTATAACTATGTTCTGTGCTTCGTCGCAAGACTTGAGGCTGAACGAAGGTGAGTCTGCGTCTATTTTGGATGCGGATTTGCTGATGTTATTTTAAACACCTATTACTTAATACTTAACTATACTCCGAATACGAAAGTTTTTGGTTTTAACAATTAACAACTTTCAGCAGTGGATGTCTAGGCTCGCACATCGATGAAGAACGCTGCGAACTGCGATACGTAATGCGAATTGCAGAATTCAGT
>ASV_906
CAATCTCGGGGTCATTTCGGTGATCCCGTTTCCGTTACGTGGAAACAACTTCTATTTCTGGGGAGTTTAACCACTCGCCCATCTCCGAAGGCGTGTCTTACCCACATACCCGAGGAACCATTTTCATCCGCTTGAGCAATCAAGTGTGATACACCAAAACATCATGATCGTGACGATTCATAGGTGCTGTGGTCTCAACCACCCAGTGCCGTGCTATGAAACGTAAATAACACTTTCAGCAACGGATGTCTTGGCTCCCACAACGATGAAGAACGCAGCGAAATGCGATACGTCATGCGAATTGCAAAATCCAGT
>ASV_907
CAAAACAAACAAAACTTTTAGTAGTGGCTTCGGCTGCGACTAATCTCTACCTGTGGAATTTCAAACAACATTGTGACTGATCATTTTATTATGATCAGTTGCTTTTCTCTCAAAGCCTTCGGGCTTTTGGAGATAATTCCAAAAACAACCTTTTAAAGCCGCTTGGCTTTATTCTTCCAATTCAACCTACAAAACTGATCAAGTTGTTGTTCCTCTCGAGGAGCGGCAAGAGCATGAATAATGCTTATACACTTTCAGCAACGGATGTCTTGGCTCCCACAACGATGAAGAACGCAGCGAAATGCGATACGTAATGCGAATTGCAGAATCCAGT
>ASV_908
CTAAAAAACTGTCCACGTGAACCGTTGTAACCATGTTTTGTGCTTCGCTGATTTTGAATGGTCTATCCTTTTTGGAGGGACTAAACGGAAGAGGCTTGAGGCTAAACGAAGGTTGACTTGTACTTCTTCGGAGGCGCTCGTTAGCTGATTTATTTTTTTCAAACCCTTAAACAATTACTGATATACTGTGAGAACGAAAGTTCTTGCTTTTAACTAGATAACAACTTTCAGCAGTGGATGTCTAGGCTCGCACATCGATGAAGAACGCTGCGAACTGCGATACGTAATGCGAATTGCAGAATTCAGT
>ASV_909
CAATAATCCAAAAACCATGTGAACTGTATTGTATTGCGTAGTTGATTAGACTTTCCTTTGGATTGACTGATCGGTTACGCGTTTCTATTCAACTAACTATTTAAATCTGAAAGTAATTAATAAAAATATTAATACAACTTTCAGCAGTGGATGTCTTGGCTCACACATCGATGAAGAACGCTGCGAACTGCGATACTTAATGTGAATTGCAAGGTTAGT
>ASV_910
CAATCTCGGGGTCATTTCGGTGATCCCGTTTCCGTTACGTGGAAACAACTATATTTCTGGGGAGCTTAACCACTCGCCCATCTCCGAAGGCGTGTTTTACACACCCGAGGAACCATTTTCATCCGCTTGAGCAATCAAGTGTGATACACCAACACATCATGATCGTGACGATTCATAGGTGCTGTGGTCTCAACAACCCAGCGCCGTGCTATGAAACGTAAATAACACTTTCAGCAACGGATGTCTTGGCTCCCACAACGATGAAGAACGCAGCGAAATGCGATACGTCATGCGAATTGCAAAATCCAGT
>ASV_911
CTTAACAAATTGAATTCGAGCGGGGCGTCAAACCCTCCGCTCGTCTTCGGTTACGTGGACCCCATTTTGGGCGGAGCTCGTCTCTGCCACGCCGACGGAGCTAGATTTATTTCTATCTCCCGACGCACCATTTCCATCCACTTGTTCACGCAAGTGCGATACCAACACAATCTGATTGAAACTCATCCAAACGGCCGTTCGCAAGAACCGCCTGACAAAGATGAAACGAAACTAACACTTTCAGCAACGGATGTCTTGGCTCCCACAACGATGAAGAACGCAGCGAAATGCGATACGTCATGCGAATTGCAAAATCCAGT
>ASV_912
CTCAAACTAAAGCTTGGCAATCGGCTTCACGGCTGGTTGCCTCGTGAGACCCGCGGAATTTATTCCACACTTTTTGATCTCGTCGGCCTTTCATTAGGCCGGTAGGTCCAATCAAACTTTATTTTCTTCCACTTTCTCGAAAGTGCGATTAAAATCCAAACATCTTGTTTACGAACTCATTCTAAAGTCAACGAGAGGCAACTCTCTGCGGCGAAAATGAAGTAACGTTTAACACTTTCAGCAACGGATGTCTTGGCTCCCACAACGATGAAGAACGCAGCGAAATGCGATACGTCATGCGAATTGCAGAAACTTGT
>ASV_913
GATCCATAAACGCACACTCACTTGATAAAAACTATATGTTCACTCACTTTGGTTGGTGAAGCGGCATGTGAACTTGTTTTCACTTGTCGCTCCCCGCCCGAGTGTTTGAGCCTTACATTTCTTTATCAAACCCTTTAGCATAACAATCAGCAATGATTGCGGCAAGCGATTGAATGGAGCTCTTTGTAAAGCCTTTCGGGGCGTTGCAAACTATCCTTTCAACAAGATACACAATGCTTTACAACTTTTAGCAACGGATATCTTGGCTCTTGCGACGATGAAGAACGCAGCGAAATGCGATACGTAATGCGAATTGCAGAACGC
>ASV_914
CTTAATTCACAGAATTCGAGCGGAGGCAACTCCCTCGTCTTCGGTTACGTGGAACTACACTTTCGGCAGAGCTCGTCTCTGTCTCGCCGAGGGAGACGTCAAACCTCTCCCGACGCCTATTCACATCCACTTGTTCACACAAGTGCGATCACCCAACACAATCTGATTGTAACTCATCCAAAACAGGTGTCTCCGCAAGGAGCAGCTGGTGATAAGATGAAACGAAACTAACACTTTCAGCAACGGATGTCTTGGCTCCCACAACGATGAAGAACGCAGCGAAATGCGATACGTCATGCGAATTGCAATATCCAGT
>ASV_915
CTTTAAAACTTTTCACGTGAACCTGTTCTACATGTTTTGTGTTACACCTAGTACCGTCCTATTGCCTTATGGTGAGAAAGAAGTGGGGAAAGTGCGACTAAACGAAGGCTTTGAGTGCTGTTGACCTTTATTGGATGACGGTGCTTGGCTGATATATTTTTCAAACCCATTAAACTATTTACTGATTATACTCTGAGAACGAAAGTTCTTGGTTTTACTAGATAACAACTTTCAGCAGTGGATGTCTAGGCTCGCACATCGATGAAGAGCGCTGCGAACTGCGATACGTAATGCGAATTGCAGAATTCAGT
>ASV_916
CTAAAAACTATTCACGTGAACTGTTGTAACAATGTTCTTGTGCTTGGCGTTTGGTGTGCTGTTCGGGTTTCCTGAACGGTGCGTCAAAGTGCTTTGAGCTGAACGAAGGTCGAGTGTTGGTTGTTGGCAGAGTGTTTCTCTGCTGGTGAGCTGTCTCGACTGATGTTTTACTTTTAAACCATTTCGTACATACTGAATTATACTCCGAGGACGAAAGTCTCTTGGTTTTAACTAGATAACAACTTTCAGCAGTGGATGTCTAGGCTCGCACATCGATGAAGAACGCTGCGAACTGCGATACGTAATGCGAATTGCAGGATTCAGT
>ASV_917
CTCAATAATGCCTCGTTGCATGTCAGTCTTCATTGATTGCATTGCAATGTAGGTATGACCCGCGAACTTTCTTTATTTTGGCCATTTCGTTTACGCAGACCACCATTGCTTATGTGATGTGTGGGATGTTGAAATGGCTCAATTTATTTATTATCCACTGTTTCAGTGCGATGATTGCTTGATTACGAACTTATTATACTCCGCGCTTGCAAAAGCAACGGGTCGATAAAATAACGTATAAACACTTTCAGCAACGGATGTCTTGGCTCCCACAACGATGAAGAACGCAGCGAAATGCGATACGTCATGCGAATTGCAGAACCTAGT
>ASV_918
CAAAAATAAAATTTCCACGTGAAACTTGATGTTTTAGTTCTTGTGTCTTCCTTCTTTTGACTTGTCAAAGTTGTTGAGGACTGAACGAAGGTTTTGTGTTTAAAGTACTTGTTATTTGAATACATTACCGATGTAAACTTTTAAACCCTTTTATTTTGTACTGATTATATTGCAGGAATGAAAGTTCTTGTTCTTAATTAAATACAACTTTCAACAGTGGATGTCTAGGCTCGCACATCGATGAAGAACGCTGCGAACTGCGATACGTAATGCGAATTGCAGAATTCAGT
>ASV_919
ACATTCATTAGTTCCTCTAGGGTGATTCCAGAGGTTCTAACACTAGCGAAGCTGTAAAATTAACACTTAAAACTTGATTAAACAAAATAAGCTTGTCTTATTTAAAAAAACAAAAACCAATTGGTACATCTTTTAACAATGGATACCTTGGTTCTCCAAACGATGAAAAACGCAGCTAAATGCGATAAGTCATGTGAATTGTAGGTTCCCGC
>ASV_920
CAATCTCGGGCGTCTCACGACCCCGTCTTCGTCACGTGGAACGAGTCTGTTTTATGGGAAGCCGGCCCATTTTCATTAATGGGCTGTGCGACCCTCCATTTCATCCGCTTGAGCAATCAAGTGTGATCCGCCAAACATTTTGATCGTGACGATTCATAGGCAGTGCTTCGGCACCAGCCGTCCAATGAAACGTAAACAACACTTTCAGCAACGGATGTCTTGGCTCCCACAACGATGAAGAACGCAGCGAACTGCGATACGTCATGCGAATTGCAAGATCCAGT
>ASV_921
CAAAAAACACCCCACGTGAATGTACTCTTTATGAGGCTTGTGCTGCCCTTGTGGCAGCTAGCCGAAGGTTTCGCAAGAAGCCGATGTCAATTTGAATCCTTTTTAAACTACGACTGATCAAAACTGCAGATAGAAATGTCTGCATGCAATTGAAATACAACTTTCAACAGTGGATGTCTAGGCTCGTGCATCGATGAAGAACGCTGCGAACTGCGATACGTAATGCGAATTGCAGAATTCAGT
>ASV_922
CAAAAAACACCCCACGTGAATGTACTCTTTATGAGGCTTGTGCTGCCCTTGTGGCAGCTAGCCGAAGGTTTCGCAAGAAGCCGATGTCAATTTGAATCCTTTTTAAACTACGACTGATCAAAACTGCAGACAGAAATGTGTGCATTCAATTGAAATACAACTTTCAACAGTGGATGTCTAGGCTCGCACATCGATGAAGAACGCTGCGAACTGCGATACGTAATGCGAATTGCAGAATTCAGT
>ASV_923
CAAAACACTTTAAACTGAAGTTGATTACAAGCGCTTTTTGTCGTCTGTTTTCCTTCTCTACCTGTGAAAATGTTTTAAAACATGGCGATTCACCGTATGGTGTTGAGCCTGATTTGCTCTCCTTCTGGGGCGAGCGAAAACTTTTCCAAACATTTTTTGAAGCCGGTTTCTGGCTTTGAACCAACCAAAACAACCACAAAAACTGAACTTGAGTGTGCTTCCTCTTCTTTGAGCAAGCATGTTTTGCAAAATAAAATAATGCATCACAAACACTTTCAGCAACGGATGTCTTGGCTCCCACAACGATGAAGAACGCAGCGAAATGCGATACGTAATGCGAATTGCAGAATCCAGT
>ASV_924
CAAAAATCCTTTCCACGTGAACTGTCTTACGAGATTCGCGCCGTGACGCGTGTTGGCGCTGTGTGTGTATGTCTGTGTCTTCTTTCGGGGAGATGTGGATTGTGTGCGCATGGTGCTGACCGCGTGGGTCGGCTGATCGAAGGTCGCTTTGTGCTGTATAGTGCAGAGTGGCTGACTTATTCTTTCAAACCCATTACTCAATACTACTGATTCATACTGTGAGGACGAAAGTCTTTGCTTTTACTAGATAACAACTTTCAGCAGTGGATGTCTAGGCTCGCACATCGATGAAGAACGCTGCGAACTGCGATACGTAATGCGAATTGCAGAATTCAGT
>ASV_925
CTAAAAAACAACACCCCACGCGAACCCGCACATGTGATTGAGCGAGCGGTTGTTTGACCGCTCGCTCGAAGGCAGTCGCCGTTCCTTCTCTCTCTCGGGAAGGAGCAGCGATGGCCGATGCGCTTTTTTCAACCCACTTGATTTTATTTTTTGAAACGTAAAACGCGCTTGTCCTTTTGGACCGAGTGCGATTAACAAATCATTCACAACTTTCAGCAGTGGATGTCTAGGCTCGTACTTCGATGAAAAACGCTGCGAACTGCGATACGTAATGCGAATTGCACGATTCAGT
>ASV_926
CAAAAAAATATCCACGTGAATGTATTCTTTATAAGGCTTGTGCTAGGTTTTAATCGACCCGGCTAGCCGAAGGTTTCGCAAGGAACCGATGTACTTTTTAATCCCTTCTTAATTAAAATACTGATACCTTAGCCATCAGAAATGATAGCTTGTAATTAAATACAACTTTCAACAGTGGATGTCTAGGCTCGCACATCGATGAAGAACGCTGCGAACTGCGATACGTAATGCGAATTGCAGAATTCAGT
>ASV_927
CAAAAAAATTATCCACGTGAATGTATTCTTTATAAGGCTTGTGCTGTGTTTGATGTAATGTCAAATCATGGCTAGCAGAAGGTTTCATTTGAGACCGATGTATTTTTTAAATCCTTTTATTTTAAACTACTGATTCATACTAGCGATCAGAAATGATAGCTTTTAATTCTATACAACTTTCAACAGTGGATGTCTCGGTTTGTGAATCGATGAAGAGCGCAGCGAACTGCGATACGTAATGCGAATTGCAGAATTCAGT
>ASV_928
CAAAAAAACTTTCCACGTGAACCGTTGTAACTATGTTCTGTGCTCTCTTCTCGGAGAGAGCTGAACGAAGGTGGGCTGCTTAATTGTAGTCTGCCGATGTACTTTTAAACCCATTAAACTAATACTGAACTATACTCCGAAAACGAAAGTCTTTGGTTTTAATCAATAACAACTTTCAGCAGTGGATGTCTAGGCTCGCACATAGATGAAGAACGCTGCGAACTGCGATACGTAATGCGAATTGCAGAATTCAGT
>ASV_929
CAAAAAACCATCCACGTGAATGTATTCTTTATGAGGCTTGTGCTCTTTTTAGGGCTAGCCGAAGGTTTCGCAAGGAACCGATGTAAAATTTAATCCCTTATACTAAATGACTGATTTAAACTAGCTTCAGAAATGAAGCTTGTCAATTCTATACAACTTTCAACAGTGGATGTCTAGGCTCGCACATCGATTAAGACCACAGCGAACTGTGATACGTAATGCGAATTGCAGAATTCAGT
>ASV_930
CTTCAAAAACACGAATTCGGAGCTTGCTTCTGCGAGTTCCGTCTTCAGTCACGTGAAATGAAATTGTTTGGGAAGTGTCTTCGGATGCTTCTCACCTCCCAGAGTGTGCGCGAGCATGTCTCAGGGTCATTTTAAAATCCACTTGTCTGACAAGTGTGATGAACCAACAATCTGATTGAAACTCATCAGTGATATTCTTCGGAATGTCCCAATACGATGAAACGAAATTAACACTTTCAGCAACGGATGTCTTGGCTCCCACAACGATGAAGAACGCAGCGAAATGCGATACGTCATGCGAATTGCAAAAACCAGT
>ASV_931
CAATCTCGGGGTCATTTCGATGATCCCGTTTCCGTTACGTGGAAACAACTACTATTTCTGGGGAGCTTAACCACTCGCCCATCTCCGAAGGCGTGTTTTATACACACACCCGAGGAACCATTTTCATCCGCTTGAGCAATCAAGTGTGATACACCAAAACATCATGATCGTGACGATTCATAGGTGCTGTGATCTCAACCACCCAGTGCCGTGCTATGAAACGTAAATAACACTTTCAGCAACGGATGTCTTGGCTCCCACAACGATGAAGAACGCAGCGAAATGCGATACGTCATGCGAATTGCAAAATCCAGT
>ASV_932
CAAAAAACTTTCCACGTGAACCGTTGTAATTTTGTTTTGTGCCTTCTTTCGGGAGGGCTAAACGAAGGTTGTCAGCAAGTGTAGTTAATTCTGTACGCGTGGTCTTCCGATGTCTTTTTAAACCCATTATTTAATACTGATCTATACTCCGAGAACGAAAGTTTTTGGTTTTAATCCATAACAACTTTCAGCAGTGGATGTCTAGGCTCGCACATCGATGAAGAACGCTGCGAACTGCGATACGTAATGCGAATTGCAGAATTCAGT
>ASV_933
CAAAAAAACAACCCCACGTGAACTAATAAGTATTAGATTTTGTGCTATTGATGGGTCACACCATCTCTAAGGCTAATCGAAGGTTTCGTCAGAAACTGATGTATTTTTTAAATCCTTTCTTACCTAATTTGAACAATAAAATTGCGAACAGAAATGTTTGCTCTTAATGTCTATACAACTTTCAGCAGTGGATGTCTAGGCTCGCACATCGATGAAGAACGCTGCGAACTGCGATACGTAATGCGAATTGCAGAATTCAGT
>ASV_934
CTAAAAAACTTTCCACGTGAACTGTCGTTATTTGTTGTGTGTCTGCGCGTTGCTGGCGTGCGTTTGCTTACGCTTCGGTGTTTGCGAGTGCGTGCTGGCGGTGCGCGGACTGAACGAAGGTCGTGTTGCTGTGTGTCTGCTGCACTGCTGACTTTGCATTGATTTGCATGGTCTTGGCGGAGCGGCGGGTGCTGTGCGTGCGCGGCTGACTTACTTTTTCAAACCCCATACCTAACGTACTGATTATACTGTGAGAACGAAAGTTCTTGCTTTTAACTAGATAACAACTTTCAGCAGTGGATGTCTAGGCTCGCACATCGATGAAGAACGCTGCGAACTGCGATACGTAATGCGAATTGCAGAATTCAGT
>ASV_935
CAATCTCGGGGTCATTTCGGTGATCCCGTTTCCGTTACGTGGAAACAACTACTATTTCTGGGGAGTCTAACCGCTCGCCCATCTCCGAAGGCGTGTTTTACACACACCCGAGGAACCATTTTCATCCGCTTGAGCAATCAAGTGTGATACACCAAAACATCATGATCGTGACGATTCATAGGTGCTGTGGTCTCAACCACCCAGTGCCGTGCTATGAAACGTAAATAACACTTTCAGCAACGGATGTCTTGGCTCCCACAACGATGAAGAACGCAGCGAAATGCGATACGTCATGCGAATTGCAAAATCCAGT
>ASV_936
CTAAAAAACACAACACCCCACGCGAACCCGCACATGTGATTGAGCGAGCGGTTGTTTGACCGCTCGCTCGAAGGCAGTCGCCGTTCCTTCTCTCTCTCGGGAAGGAGCAGCGATGGCCGATGCGCTTTTTTCAACCCACTTGATTTTATTTTTTGAAACGTAAAAACGCGCTTGTCCTTTTGGACCGAGTGCGATTAACAAATCATTCACAACTTTCAGCAGTGGATGTCTAGGCTCGTACTTCGATGAAAAACGCTGCGAACTGCGATACGTAATGCGAATTGCACGATTCAGT
>ASV_937
CAAAAAACTTTCCACGTGAACCGTTGTAAATTAGTTCTGTGCCCCTTCGGGAGGGCTGAACGAAGGTATGGCTGCTTAATTGTGGCTGTACCGATGTACTTTTCAAACCCTTTACTTAATACTGATCTATACTCCGATAACGAAAGTTTTTGGTTTTAATCCATAACAACTTTCAGCAGTGGATGTCTAGGCTCGCACATCGATGAAGAACGCTGCGAACTGCGATACGTAATGCGAATTGCAGAATTCAGT
>ASV_938
CTAAAAACAATCCACGTGAATGTACTCTTTATGAGGCTTGTGCTGCCCTTGTGGCAGCTAGCCGAAGGTTTCGCAAGAAGCCGATGTCAATTTGAATCCTTTTTAAACTACGACTGATCAAAACTGCAGATAGAAATGTCTGCATGCAATTGAAATACAACTTTCAACAGTGGATGTCTAGGCTCGCACACCGATGAAGAACGCTGCGAACTGCGATACGTAATGCGAATTGCAGAATTCAGT
>ASV_939
CTAAAAAACTTTTCACGTGAACCGTTATAACTATGTTATGTGCTTCGCTGATTTTGTACGACCTTTCTTCGGAAGGGACGAATAAAGGACGCTTGAGGCTAAACGAAGGTTGGCTGGTACTTCTTCGGAGGCGCTAGTTAGCTGATTTATTTTTCAAACCCTTACATAATTACTGATTATACTGTGAGAACGAAAGTTCTTGCTTTTAACTAGATAACAACTTTCAGCAGTGGATGTCTAGGCTCGCACATCGATGAAGAACGCTGCGAACTGCGATACGTAATGCGAATTGCAGAATTCAGT
>ASV_940
CTTAAACACAAGAACTCGAGTCGTGGCAACACGCTCGTCTTCGGTTACGTGGAACACATTTTGGGCGGAGCAATCCGTCTCGCCGAGGGACTCACCTCCCGAGGCCAATTCTCATCCACTTGATCACTCAAGTGCGGTTACCCAACACAATCTGATTGTAACTCATCCAAACGGCGCCTCAACAGCACCGACATAAGATGAAACGAAACTAACACTTTCAGCAACGGATGTCTTGGCTCCCACAACGATGAAGAACGCAGCGAAATGCGATACGTCATGCGAATTGCAAAATCCAGT
>ASV_941
GCTTCAAAGCACCCACTCACACAAACTGGGGCGCGGCGTGCGGCTTCGGCTGCGCCCGCGCCCTCGAGGGCGGCGACTCAACCCCGCCGCCCTCCGTTACTCAACCCCTTTTCAAACTCCCATTGAGGACACCGAAGCAACTTCGGCAAGACCCTGGGCGCTGAGCGAGACGGGCGCGCAAGCCCCGCCTCCCCAGCCCCAGAACCATATCACAATGCTTTACAACTTTTAGCAACGGATATCTTGGCTCTTGCGACGATGAAGAACGCAGCGAAATGCGATACGTAATGCGAATTGCAGAACGC
>ASV_942
CAAAACAACAAAAACTTTTAGTAGTGGCTTCGGCTGCGACTAATCTCTACCTGTGGAATTTCAAACAACATTGTGACTGATCATTTTATGATTAGTTGCTTTTCTCTCAAAGCCTTCGGGCTTTGGAGATAATTCCAAAAACAAACCTTTTAAAGCCGCTTGGCTTTATTCTTCCAATTCAACCTACAAACTGATCAAGTTGTTGTTCCTTTCGAGGAGCGGCAAGAGCATGAATAATGCTTATACACTTTCAGCAACGGATGTCTTGGCTCCCACAACGATGAAGAACGCAGCGAAATGCGATACGTAATGCGAATTGCAGAATCCAGT
>ASV_943
CAAAACAACAAAACTTTTAGTAGTGGCTTCGGCTGCGACTAATCTCTACCTGTGGAATTTCAAACAACATTGTGACTGATCATTCAGTTGCTTTTCTCTCAAAGCCTTCGGGCTTTTGGAGATAATTCCAAAACAAACCTTTTAAAGCCGCTTGGCTTTATTCTTCCAATTCAACCTACAAAACTGATCAAGTTGTTGTTCCTTTCGAGGAGCGGCAAGAGCATGAATAATGCTTATACACTTTCAGCAACGGATGTCTTGGCTCCCACAACGATGAAGAACGCAGCGAAATGCGATACGTAATGCGAATTGCAGAATCCAGT
>ASV_944
TTTAAAAAACTGTCCACGTGAACTGTAAGCAAGTCTAGCGCTGTGACTGAGCTGGTGTTTTCATTTTTGGACACTGGAACGGGAGTCAGCAGGACGAAGGTTGGTCTGTTGTAATGCAAGTTATGATGGACTAGCTGATGAACTTTTGTTTTTAAACCCTTACCTAAATACTGAATATACTGTGGGGACGAAAGTCTCTGCTTTTAACTAGATAGCAACTTTCAGCAGTGGATGTCTAGGCTCGCACATCGATGAAGAACGCTGCGAACTGCGATACGTAATGCGAATTGCAGGATTCAGT
>ASV_945
CAATCTCGGGGAGTCGTTTGTATGGCCTAGCCCAGCATTCGACAAACCGTTTCCGTTACGTGGAACTATTTGTTTTTGGGGAGTGTTTTGTTTTGTTTTGTTTCATTACATTACATTACACCACCCATCTCCAACGGCCTTGTTTCCTAGTGAACAAGACCCGAGGAAACATTTTCATCCGCTTGAGTCATATCAAGTGTGATACACCAAAACATCATGATCGTGACGATTCATAGGTGGTGTATTCTTAACCGAGTATACTGCCGTGCTATGAAACGTAAACAACACTTTCAGCAACGGATGTCTTGGCTCCCACAACGATGAAGAACGCAGCGAAATGCGATACGTCATGCGAATTGCAAAATCCAGT
>ASV_946
GATCCATAAACGCACACTCACTTGATAAAAACTATATGTTCATTCACTTTGGTTTGTGAAGCGGCATGCGAACTTGTTTCACTTGTCACTCCTCGCCCGAGTGTTTGAGCCTTACATTTCTTTATCAAACCCTTTAGCATAACAATCAGCAATGATTGCGGCAAGCGATTGAATGGAGCTCTTTGTAAAGCCTTTCGGGGCGTTGCAAACTATCCTTTCGACAAGATACACAATGCTTTATAACTTTTAGCAACGGATATCTTGGCTCTTGCGACGATGAAGAACGCAGCGAAATGCGATACGTAATGCGAATTGCAGAACGC
>ASV_947
CAAAAACAAACCCACGTGAACTGTTAACAAATGTTCTGTGTGATGAGAGCATAAAGCATGACCGAAAGGTGATGTGGCGAGCACTCATTGCTGAACGAAGGGCAGAATGCTACCAATTGCACTTCGGTGTGAGAGGTTGCTTTTGCCTGATGTTTTCAAACCCATTTTTAAATAATACTGATATATACTCCGAGAATGAAAGTTCTTGGTTTAAATAGACAAACAACTTTCAGCAGTGGATGTCTAGGCTCGCACATCGATGAAGAACGCTGCGAACTGCGATACGTAATGCGAATTGCAGGATTCAGT
>ASV_948
CTAAAAAAACTTTCCACGTGAACTGTCGTTATTTGTTGTGTGTGTGCGTGTTGGTAGCATGCGTGTTTGCTTACGCTTTGGTGTTTGCGAGTGTGTGTGTTGTCGGTGCGCAGACTGAACGAAGGTCGTGTGTTGCTGTGTGCCTGCTGCACTGCTGCCTTTGCATTGATTTGCATGGTGTTGGCGGAGCGGCGGGTGCTGTTGCGTGCGCGGCTGACCTATTTTTTTCAAACCCCATACCTAAATGACTGATTATACTGTGAGAACGAAAGTTCTTGCTTTGAACTAGATAACAACTTTCAGCAGTGGATGTCTAGGCTCGCACATCGATGAAGAACGCTGCGAACTGCGATACGTAATGCGAATTGCAGAATTCAGT
>ASV_949
CAAAAAAACTTTCCACGTGAACCGTTGTAATTATGTTTTGTGCTTTCCCTCGGGATCGCTAAACGAAGGTCTGGCTGCTTTGCTCTTTGGGTATCGCGGCTGTACCGATGTACTTTTCAAACCCATTTACTTAATACTGAAACTATACTCCGAGAACGAAAGTTTTTGGTTTTAATCCATAACAACTTTCAGCAGTGGATGTCTAGGCTCGCACATCGATGAAGAACGCTGAGAACTGCGATACGTAATGCGAATTGCAGAATTCAGT
>ASV_950
CTCAATAATGCCTCGTTGCATGTCAGTCTTCATTGATTGCGTTGCAATGTAGGTATGACCCGCGAACTTTCTTTATTTTGGCCATTTCGTTTACGCAGACCGCCATTGCTTACGTGATGTGTGGGATGTTGAAATGGCTCAATTTATTTATTATCCACTGTTTCAGTGCGATGATTGCTTGATTACGAACTTATTATACTCTGCGCTTCGGCAACGAGTCAATAAAATAACGTATAAACACTTTCAGCAACGGATGTCTTGGCTCCCACAACGATGAAGAACGCAGCGAAATGCGATACGTCATGCGAATTGCAGAACCTAGT
>ASV_951
GTAATACCTATTACTCCAATCCTAATGAGAATGACGTCTGTGAAAGGACGTGGGAGCATGTAGCAATATTTGCTCCTGACTCTATGAACATTTGTTTTTTTTTCAACCCCATTCTAATCAAGTGTGAGTGTAAGCCCCTAAGAAAGGCTTAAGCTGACGCCGAACGAAAATCGAAACATAGCCACATTGGGAAGTCAAATTCCTGATGAGGAGATATTCAATCATAAACAGTTTAACAACTTTTAGCAATGGATATCTCGGCTCTTGCGACGATGAAGAACGCAGCGAAATGCGATACGTAATGCGATCTGCAGAACGT
>ASV_952
CTCAAGTCTACCGGCTTCGGCTAGTAGCAATAACAAAAGGAGAGACTGGGTAACCGGTCTCGAATTTTGCGACCCGCGGACCTATATTAATTAATGGCGTCTTTCGAGATGCCCAAAGCTGACACCCCGTCTTTGCTAGGCGCTGCATGGCCTCTAGCGAGATACTGAACCATGAGTAATCATAACTCGGAGCGTCGGGCACTTCGGTGCAAGGACTTCGATTTACGAACAATGTCAAAACACTTTCAGCAATGGATGTCTTGGCTCCCACACCGATGAAGAACGCAGTGAAATGCGATACGTCATGCGAATTGCAAAATCAGC
>ASV_953
CAATCTCGGGGTCATTTCGGTGATCCCGTTTCCGTTACGTGGAAACAACTATATTTCTGGGGAGTCTAACCACTCGCCCATCTCCGAAGGCGTGTCTAACCCACACACCCGAGGAACCATTTTCATCCGCTTGAGCAATCAAGTGTGATACACCAACACATCATGATCGTGACGATTCATAGGTGCTGTGGTCTCAACCACCCAGTGCCGTGCTATGAAACGTAAATAACACTTTCAGCAACGGATGTCTTGGCTCCCACAACGATGAAGAACGCAGCGAAATGCGATACGTCATGCGAATTGCAAAATCCAGT
>ASV_954
CAATCTCGGGGTCATTTCGGTGATCCCGTTTCCGTTACGTGGAAACAACTACTATTTCTGGGGAGTCTAATCACTCGCCCATCTCCGAAGGCGTGTTTTACACACACACCCGAGGAACCATTTTCATCCGCTTGAGCAATCAAGTGTGATACACCAAAACATCATGATCGTGACGATTCATAGGTGCTGTGGTCTCAACAACCCAGTGCCGTGCTATGAAACGTAAATAACACTTTCAGCAACGGATGTCTTGGCTCCCACAACGATGAAGAACGCAGCGAAATGCGATACGTCATGCGAATTGCAAAATCCAGT
>ASV_955
CAATCTCGGGCGTCTCACGATGCCCGTGTTCGTCACGTGGAACGAGTCTGTTTCTGGGAAGTGCGTGCTCTCGGGCCGCGCGACCCTCATTTTCATCCGCTTGAGCAATCAAGTGTGATACCGCCAAACATTTTGATCGTGACGATTCATAAGGCGCTGCCAACCGCACGCCGTGACTATGAAACGTAAACAACACTTTCAGCAACGGATGTCTTGGCTCCCACAACGATGAAGAACGCAGCGAACTGCGATACGTCATGCGAATTGCAAGATCCAGT
>ASV_956
TCTCTAAAAACAAAAAGGGGCGTAGGGTTCCGGCCTGAAACCCCTCTTTGTTTTCCGCGTACCATCTGCCTGGAAATCTGGGGTAACTCAGGTCTCCAGGTGGTCAACTTTCCGGTGCTGCTCGACAGCGCCCATTCTTTTATTTTTTCTCCATTTCGCAAGAAGTGTTGAAACAAATGATATTGATGTCATAACTGATCGTTAGGTTATTTCTCACGAAATGGCCCCAACATCTAAACGACAAAACACTTTCAGCAACGGATGTCTTGGCTCCCACAACGATGAAGAACGCAGCGAAATGCGATACGTCATGCGAATTGCGAAATCCAGT
>ASV_957
CTAAAAACTTTCCACGTGAACTGTCGTTATTTGTTGTGCGCTCTCTGCGGTGTCGGTGGCGTCTGCTGGCTTTGTTGCTAGCGGGTGCGAGCCGGATGTGGAGGCTGAACGAAGGTCGAGTTGCTTTGCTCTCGGCTGACTTATTTTTCAAACCCAATACCAAACTTACTGATTATACTGTGAGAACGAAAGTTCTTGCTTTTAACTAGATAACAACTTTCAGCAGTGGATGTCTAGGCTCGCACATCGATGAAGAACGCTGCGAACTGCGATACGTAATGCGAATTGCAGAATTCAGT
>ASV_958
CAAAAAAACTCTTCCACGTGAAACTATACTGTGCAGTTTTTTGCCTATTCGCCTGTATGGGCGTCTAAGGGCTGAACGAAGGTCGTCTTAGTACGACCGATGAACTTTTATAAACCCATCATATTGTTGTTACAATTAATATTGCAGCAAACGAAAGTTTCTGCTCTAAATTTGATACAACTTTCAACAGTGGATGTCTAGGCTCGCACATCGATGAAGAACGCTGCGAACTGCGATACGTAATGCGAATTGCAGAATTCAGT
>ASV_959
CTTAACACACAAGAATTCGAGTTGCCTCACGGCGCTCGTCTTCGGTTACGTGGAACTATCTATTTGACGGAGCAATCCGTCTCGCCGAGGGAGCAATCTCGAGGCCATTCTCATCCACTTGATCACTCAAGTGCGATTACCCAACACAATCTGATTGTAACTCATCCACCCAGTCGGCGCGAGCCTTCTGTATAAGATGAAACGAAACTAACACTTTCAGCAACGGATGTCTTGGCTCCCACAACGATGAAGAACGCAGCGAAATGCGATACGTCATGCGAATTGCAAAATCCAGT
>ASV_960
CTAAAAAACTTTCCACGTGAACTGTCAAACCTGTTCTGTGCTTGTGCTGGGTCTGCGTTTTCGGACGCGGACACGGCAGAGGCTGAACGAAGGCTGGTTTCATTTTGTATGAGATCAGCTGATATATTTTTTCAAACCCCTTTTTACAAAATGACTGATCAATACTGTGAGAACGAAAGTTCTTGCTTTAAACTAGATAACAACTTTCAGCAGTGGATGTCTAGGCTCGCACATCGATGAAGAACGCTGCGAACTGCGATACGTAATGCGAATTGCAGAATTCAGT
>ASV_961
CAAAAACTATCCACGTGAACCGTTAAACAAACAGAAAGGGTTGTCTTATTTGATGCGACGTTTGGGAGATACTTGGTATTTTCTAGGCATTTCATTGAGTAGGACGACTGTCGAAGGTCGGGAGTTCGCCTATTGCGTAGCTTTTGTTGCGCTGTAAGCTTGAGCAAACGGCTGATTTATTCTTTTAAACCATAACTCAACCTACTGATTATACTGTGAGGACGAAAGTCTTTGCTTTTACTAGATAACAACTTTCAGCAGTGGATGTCTAGGCTCGCACATCGATGAAGAACGCTGCGAACTGCGATACGTAATGCGAATTGCAGAATTCAGT
>ASV_962
CAAAAAAAATATCCACGTGAATGTATTCTTTATGAGGTTTGTGTCTGGTTGTTCTTCGGAATGGCCGGGCTAACCGAAGGTTTCGCAAGAAACCGATGTAACTTTAATTCCTTTACTTAATTTACTGATAAATAACAGCAGTCAGAAATGATTGCTTTAAATTTAAATACAACTTTCAACAGCGGATGTCTAGGCTCGCACATCGATGAAGAACGCTGCGAACTGCGATACGTAATGCGAATTGCAGAATTCAGT
>ASV_963
CTTAACACACAAGAATTCGAGCCGCCTCACGGCGCTCGTCTTCGGTTACGTGGAACTATTGTTTGGGCGGTTGCCTCACAGCAATCGTCTCGCCGAGGGAGCAATCTCGAGGCCATTCTCATCCACTTGATCACTCAAGTGCGATTACCCAACACAATCTGATTGTAACTCATCCACCCAGTCGGCGCGAGCCGTCTGTATAAGATGAAACGAAACTAACACTTTCAGCAACGGATGTCTTGGCTCCCACAACGATGAAGAACGCAGCGAAATGCGATACGTCATGCGAATTGCAAAATCCAGT
>ASV_964
GATCCAAAACGCTCACTCAATTTGTTTTATGAAGTTGAGGGTTGGGTTTCTCGGAATCCAGCTCTATCAGTGTCTATCCGCTTGCGGGGAGGCACTCACCTTTATACAAACCAAACCCATCGGAAACAACACCGTTTCGGCAAGCCATTTGTTTGTGTCATTCATTTGATCGAACAAAGTTATATCACAATGCTATACAACTTTTAGCAACGGATATCTTGGCTCTTGCGACGATGAAGAACGCAGCGAAATGCGATACGTAATGCGAATTGCAGAACGC
>ASV_965
GATCCAAAACGCTCACTCAATTTGTTTTATGAAGTTGAGGGTTGGGTTTCTCGGAATCCAGTTCTATCAGTGTCTATCCGCTTGCGGGGAGGCACTCACCTTTATACAAACCAAACCCATCGGAAACAACACCGTTTCGGCAAGCCATTTGTTTGTGTCATTCATTTGATCGAACAAAAGTTATATCACAATGCTATACAACTTTTAGCAACGGATATCTTGGCTCTTGCGACGATGAAGAACGCAGCGAAATGCGATACGTAATGCGAATTGCAGAACGC
>ASV_966
CAATTTCGGGGTCATTTCGGTGATCCCGTTCCGTTACGTGGAAACAACTACTATTTCTGGGGAGTCTAACCACTCGCCCATCTCCGAAGGCGTGTCTAACCCACACACCCGAGGAACCATTTTCATCCGCTTGAGCAATCAAGTGTGATACACCAACACATCATGATCGTGACGATTCATAGGTGCTGTGGTCTCAACCACCCAGTGCCGTGCTATGAAACGTAAATAACACTTTCAGCAACGGATGTCTTGGCTCCCACAACGATGAAGAACGCAGCGAAATGCGATACGTCATGCGAATTGCAAAATCCAGT
>ASV_967
GATCCAAAACGCTCACTCAATTTGTATTATGAAGTTGAGAGTTGGGGCAACCCGACTCTACCAGTGCTCTGCTTCACCGCAAAGCACTCACCTTTATACAAACCAAACCCATCGGAAACAACACCGTTTCGGCAAGCCATTTGTTTGTGTCATTCATTTGATCGAACAAAGTTATATTACAATGCTATACAACTTTTAGCAACGGATATCTTGGCTCTTGCGACGATGAAGAACGCAGCGAAATGCGATACGTAATGCGAATTGCAGAACGC
>ASV_968
TCTCTAAAAACAAAAAGGGGCGTAGGGTTTCGGCCTGAAACCCCTCTTTGTGTTCCGCGTACCATCTGCCTGGAAATCTGGGGAAACTCAGGTCTTCAGGTGGTCAACTTTCCGGTGCTGCTTGACAGCGCCCATTCTTTTATTTTTTCTCCATTTCGCAAGAAGTGTTGAAACAAATGATATTGATGTCATAACTGATCGTTAGGTTTTTTCTCGCGAAAAGACCCCAACATCTAAACGACAAAACACTTTCAGCAACGGATGTCTTGGCTCCCACAACGATGAAGAACGCAGCGAAATGCGATACGTCATGCGAATTGCGAAATCCAGT
>ASV_969
CAATCTCGGGGAGTCGTTTGTATGGCCTAGCCCAGCATTCGACAAACCGTTTCCGTTACGTGGAACTATTTGTTTTTGGGGAGTGTTTTGTTTTGTTTTGTTTCATTACATTACATTACACCACCCATCTCCAACGGCCTTGTTTCCTAGTGAACAAGACCCGAGGAAACATTTTCATCCGCTTGAGTCATATCAAGTGTGATACACCAAAACATCATGATCGTGACGATTCATAGGTGGTGTCTTCTTAACCGAGTATACTGCCGTGCTATGAAACGTAAACAACACTTTCAGCAACGGATGTCTTGGCTCCCACAACGATGAAGAACGCAGCGAAATGCGATACGTCATGCGAATTGCAAAATCCAGT
>ASV_970
CTAAAAAACAACACCCCACGCGAACCCGCACATGTGATTGAGCGAGCAGTTGTTTGACCGCTCGCTCGAAGGCAGTCGCCGTTCCTTCTCTCTCTCGGGAAGGAGCAGCGATGGCCGATGCGCTTTTTTCAACCCACTTGATTTTATTTTTTGAAACGTAAAACGCGCTTGTCCTTTTGGACCGAGTGCGATTAACAAATCATTCACAACTTTCAGCAGTGGATGTCTAGGCTCGTACTTCGATGAAAAACGCTGCGAACTGCGATACGTAATGCGAATTGCAGAATTCAGT
>ASV_971
CTAAAAACTTTCCACGTGAACTGTCGTTATTTGTTGTGCGCTCTCTGCGGTGTCGGTGGCGTCTGCTGGCTTTGTTGCTGGCGGGTGCGAGCCGGATGCGGAGGCTGAACGAAGGCCGAGTTGCTTTGCTCTCGGCTGACTTATTTTTCAAACCCAATACCAAACTTACTGATTATACTGTGAGAACGAAAGTTCTTGCTTTTAACTAGATAACAACTTTCAGCAGTGGATGTCTAGGCTCGCACATCGATGAAGAACGCTGCGAACTGCGATACGCAATGCGAATTGCAGAATTCAGT
>ASV_972
CTTAACAAATTGAATGCGAGCGGGGCCTCAAACCCTCCGCTCGTCTTCGGTTACGTGGACCCCCTTTTGGGCGGAGCTCGTCTCTGCCACGCCGACGGAGCTAGATTTATTTCTATCTCCCGACGCACCATTTCCATCCACTTGTTCACGCAAGTGCGATACCAACACAATCTGATTGAAACTCATCCAAACGGCCGTTCGCAAGAACCGCCTGACTAAGATGAAACGAAACTAACACTTTCAGCAACGGATGTCTTGGCTCCCACAACGATGAAGAACGCAGCGAAATGCGATACGTCATGCGAATTGCAAAATCCAGT
>ASV_973
CAAAACTCGGGAGTTTTCACGAACTCCCGTTTGCGTACCGTGGAACGTTTCTGTTTTCTGGGAAGTGAAGTCCTCCGGGGCCTCACGGCCCACATTTTGCATCCGCTTGAGCAATCAAGTGTGATAACCGCCAAACATTTTGATCGTGACGATTCATAAGGCCGTGTGACTAACCCTCACCTGCCGTGACTATGAAACGTAAACAACACTTTCAGCAACGGATGTCTTGGCTCCCACAACGATGAAGAACGCAGCGAAATGCGATACGTCATGCGAATTGCAAGATCCAGT
>ASV_974
CAATCTCGGGGTCATTTCGGTGATCCCGTTTCCGTTACGTGGAAACAACTACTATTTCTGGGGAGTCTAACCACTCGCCCATCTCCGAAGGCGTGTCTTACCCACACACCCGAGGAACCATTTTCATCCGCTTGAGCAATCAAGTGTGATACACCAAAACATCATGATCGTGACGATTCATAGGTGCTGTGGTCTCAACCACCCAGTGCCGTGCTATGAAACGTAAATAACACTTTCAGCAACGGATGTCTTGGCTCCCACAACGATGAAGAACGCAGCGAAATGCGATACGTCATGCGAATTGCAAAATCCAGT
>ASV_975
CTAAAAACTTTCCACGTGAACCGTCAAAACATTTGATTCGCTTTCTGTCTTTGTGTGTGTTTCTTTATTGAGATGTATGCGAGGGCGGTTGGCTTGAACTGAAGGCTAATTGCAACTCTTCGGAGTGGTGAGGACGCTGATCTATTTTTTAAACCCATTACTTAATTTCTGATTATACTGTGGGAACGAAAGTTCCTGCTTTTACTAGATAACAACTTTCAGCAGTGGATGTCTAGGCTCGCACATCGATGAAGAACGCTGCGAACTGCGATACGTAATGCGAATTGCAGAATTCAGT
>ASV_976
CAAAAAACACCCCACGTGAATGTACTCTTTATGAGGCTTGTGCTGCCCTTGTGGCAGCTAGCCGAAGGTTTCGCAAGAAGCCGATGTCAATTTGAATCCTTTTTAAACTACGACTGATCAAAACTGCAGATAGAAATGTCTGCATGCAATTGAAATACAACTTTCAACAGTGGATGTCTAGGCTCGCACACCGATGAAGAACGCTGCGAACTGCGATACGTCATGCGAATTGCAGAACCTAGT
>ASV_977
CAAAAAACTACCAACGTGAATGTATTCTTTATAAGGTTTGTGCTTTACGCAAGTAAGGCTAACCGAAGGTTTCGAAAGGAACCGATGTATTTTTAATCCCTTTTAAAAAATTACTGAAACAAATAGCAGTCAGAAATGATTGCTTCAAATTGAAATACAACTTTCAACAGCGGATGTCTAGGCTCGCACATCGATGAAGAACGCTGCGAACTGCGATACGTAATGCGAATTGCAGAATTCAGT
>ASV_978
GATCCAAAACGCTCACTCACATAAATTCTGTGCCTGCTTGGGGCGACCCAGGCAGCACTGTATCACACCCCCTCCTTTCAAACTCCCAATGCGGACACCGAAGCAACTTCGGCAACAGCCCTGGGTGTGGCCGGCGCGCAGCTTCACTGCAACGCACCGCCACCTCAGTACCATATCACAATGCTTACAACTTTTAGCAACGGATATCTTGGCTCTTGCGACGATGAAGAACGCAGCGAAATGCGATACGTAATGCGAATTGCAGAACGC
>ASV_979
CAAAAAAATACCCCACGTGAATGTATTCTGTATAAGGTTTTGTGTTGAGTTGTCTCTAGTAGACAGCACGACTAGCCGAAGGTTTCGAAAGGAACCGATGTTATTTTTAATCCCCTATAAAAAATATTACTGATGTATAATAGCAATCAGAAATGATAGCTTAAAATTTAAATACAACTTTCAACAGCGGATGTCTAGGCTCGTACATCGATGAAGAACGCTGCGAACTGCGATACGTAATGCGAATTGCAGAATTCAGT
>ASV_980
CAAAAAACTTTCCACGTGAACCGTTGTAACTATGTTCTGTGCTCTCTCTCGGGAGGGCTGAACGAAGGTGGGCTGCTTTATTGTAGTCTGCCGATGTACTTTTAAACCCATTAAACTAATACTGAACTATACTCCGAAAACGAAAGTCTTTGGTTTTAATCAATAACAACTTTCAGCAGTGGATGTCTAGGCTCGCACATCGATGAAGAACGCTGCGAACTGCGATACGTAATGCGAATTGCAGAATTCAGT
>ASV_981
CTAAAAACTTTCCACGTGAACCGTTATAACTATGTTCTGTGCCTCATCTCGTCGAAAGACTTGAGGCTGAACGAAGGTGAGTCTGTGTCTTTTTGATGCGGATTTGCTGATGTTATTTTAAACACCTATTACTTTATACTGAACTATACTCCGAATACGAAAGTTTTTGGTTTTAACAATTAACAACTTTCAGCAGTGGATGTCTAGGCTCGCACATCGATGAAGAACGCTGCGAACTGCGATACGTAATGCGAATTGCAGAATTCAGT
>ASV_982
CTAAAAACTATCCACGTGAACTGTCATTATAAGATACGGGCCAGTTTTGCAAGTGTTTGTTTTGCTGCGTAAGCGGCGGCAAGCAGTCGCGAAGCTAGGCTAATCCAAAGGTCGCAGTGTATGTTTACGTACCTCGGCTGACTATTCTTTCAAACCCATTACTTTACAACTGATTATACTGTGAGGACGAAAGTCCTTGCTTTGAACTAGATAACAACTTTCAGCAGTGGATGTCTAGGCTCGCACATCGATGAAGAACGCTGCGAACTGCGATACGTAATGCGAATTGCAGGATTCAGT
>ASV_983
CCTTTCAATTAAAATTGGTACTTCGGTACCAGTTTTATGACCCGCGTACCGCAAACCGGAGTTCTTGATAGCAATATCACCTCCATTTTTACACGCTGCTGGACTTTCGTAAAAACAAAGGAAAGCAGGTCAGTGTTTTCTTTAACAGAACCATTTGACTATTCCTTTTGGAATAAACAAACTATTTGATAAAGAACTTATGATAATCTTTATTCGAAAGAATAACGAAAACCAACACTTTCAGCAACGGATGTCTTGGCTCCCACAACGATGAAGAACGCAGCGAAATGCGATACGTCATGCGAATTGCAAAAGCCAGT
>ASV_984
CCTTTCAATTAAAACTGTTTCGTTTTTCCTGGAAGCTTCACGGTTTTCTGGGGGAACTTGACAGTTTTATGACCCGCGTACCGCATTCTGTTGGAGGAAGAGTTTTTAACCCCTCCTCCAACATATTTTACACGCTGCTTTGGAATTGTTTTTCATTAAACAAGGAAACAAGCAGGTCAGTGTTTCTTATTCAGACCATTTGACTATTCCTTTTGGAATAACCAACTATTTGATAAAGAACTTATGATAATCTTTATTCGAAAGAATAACGAAAACCAACACTTTCAGCAACGGATGTCTTGGCTCCCACAACGATGAAGAACGCAGCGAAATGCGATACGTCATGCGAATTGCAAAAGCCAGT
>ASV_985
CCAAAAACAAAACAGAAGGCTCTGTTTGACTTCGGTCTACAGGCCTGATGTTGACCCGCGGAACTTTCTGGTAGACCTGGCTTACTTCAGTCTTTGCTTGCATCGCTGTCGTGTAGTCAACTACCCACCCTTCTTTTTATACCGCTGTCACAGGCGTATAAAAATTTTAAACAAACTGAACTAAAGCCGCGATTAAGCTTCTATGGCGAAAGTCTAGAAGTCGCAAACTAATAAAAACACTTTCAGCAACGGATCTCTTGGCTCCTATAACGATGAAGAACGCAGCGAAATGCGATACGTCATGCGAATTGCATAGCCAGC
>ASV_986
CTAAACTTTTCCACGTGAACCGTTACCGAATCTGTTTTGTGCTTCGCGGACGCGGTGCTAGGCGCGATGGTATTTTTGTATCGTTGTGCTGGGTGCTGTGGAAGCTTGAGGCTGAACGAAGGGGAACTCGGCTGTGACCTGCCTTTTTGGTGGGATGCTGGCCTTGAGTGAACCGATGTTATTTTTAAACCATTTTCCTAATACTGATTAATACTCCGAGGACGAAAGTCTTTGGTTTTAATTCCAACAACTTTCAGCAGTGGATGTCTAGGCTCGCACATCGATGAAGAACGCTGCGAACTGCGATACGTAATGCGAATTGCAGAATTCAGT
>ASV_987
CAAATCGGGGTCTCACGACCCCGGCAACGTCACGTGGAACGAGTCTGTTTTATGGGGAGCACGGCGCAAGTCGGCGCGACCCACCATTTCATCCGCTTGAGCAATCAAGTGTGATACCGCCAAACATTTTGATCGTGACGATTCATAGGCCAGTGCCGTCACACGCACCAGCCGTCCAATGAAACGTAAACAACACTTTCAGCAACGGATGTCTTGGCTCCCACAACGATGAAGAACGCAGCGAAATGCGATACGTCATGCGAATTGCAAGATCCAGT
>ASV_988
CAAAAAACTTTCCACGTGAACCGTTACAATTATGTTCTGTGCTCTCTTTCGGGAGGGCTGAACGAAGGTCGAGCTGCATGTATGTGCGGCTTTGCCGATGTACTTTCAAACCCATTAAACTAATACTGAACTATACTCCGAGAACGAAAGTTTTTGGTTTTAATCAATAACAACTTTCAGCAGTGGATGTCTAGGCTCGCACATCGATGAAGAACGCTGCGAACTGCGATACGTAATGCGAATTGCAGAATTCAGT
>ASV_989
CAATCTCGGGCGTCTCACGACCCCGTCTTCGTCACGTGGAACGAGTCTGTTTTATGGGAAGCCGGTCGATTTTCATTAATGGGCTGTGCGACCCTCCATTTCATCCGCTTGAGCAATCAAGTGTGATCCGCCAAACATTTTGATCGTGACGATTCATAGGCAGTGCTTCGGCACCCGCCGTCCAATGAAACGTAAACAACACTTTCAGCAACGGATGTCTTGGCTCCCACAACGATGAAGAACGCAGCGAACTGCGATACGTCATGCGAATTGCAAGATCCAGT
>ASV_990
CAAAAACAACTTTCCACGTGAACTGTCTTACGAGATTCGCGCCGTGACGCGTGTCGACGCTGTGTGTGTTTGTGTCTTCTTTCGAGAGGATATTGTGATGCAAACAGTGTTGACCGTGTGGGTCGGCTGATCGAAGGTCGCTTTGTGCATTATTGTATGGAGCGGCTGACTTATTCTTTCAAACCCATTACACAATACTACTGATTCATACTGTGAGGACGAAAGTCTTTGCTTTTACTAGATAACAACTTTCAGCAGTGGATGTCTAGGCTCGCACATCGATGAAGAACGCTGCGAACTGCGATACGTAATGCGAATTGCAGAATTCAGT
>ASV_991
CTCCAAAAACATAACAAGAAGACTTCGGTCTTTTTGCGTAACGCGGATTTACATCTTTTGCAAGTATATGTATACATCTTCCGATGTATATATCTACTCGTATCTCGATTATAACATTTGTTACCTATTCTATTTATTTAGAATGGATAATATCACAGTGGATTTATAACTACATCTATATAAGTGTGAATTTTTTTCTCCTTATCTTCGATAATGAAATGAAAAACACTTTCAGCAACGGATGTCTTGGTTCCCACAACGATGAAGAACGCAGCGAAATGCGATACGTCTTGCGAATTGCATGCTTCCGT
>ASV_992
CTAAAAACTTTCCACGTGAACCGTTATAACTATGCTCTGTGCTTCGTCGCAAGACTTGAGGCTGAACGAAGGTGAGTCTGCGTCTATTTTGGATGCGGATTTGCTGATGTTATTTTAAACACCTATTACTTAATACTGAACTATACTCCGAATACGAAAGTTTTTGGTTTTAACAATTAACAACTTTCAGCAGTGGATGTCTAGGCTCGCACATCGATGAAGAACGCTGCGAACTGCGATACGTAATGCGAATTGCAGAATTCAGT
>ASV_993
CAATCTCGGGGTCATTTCGGTGACTCCGTTTCCGTTACGTGGAAACAACATTTCTTTGGGGAGTGCTCTAGTCTAGTCTTGTACTATTCTAGTTTCACTCGCCCATCTCCGAGGGCTAACACCCGAGGAACCATTTTCATCCGCTTGAGCAATCAAGTGTGATACACCAAAACATCATGATCGTGACGATTCATAGGTGCTGAAGTCTCACCGACCTCAGTGCCGTGCTATGAAACGTAAATAACACTTTCAGCAACGGATGTCTTGGCTCCCACAACGATGAAGAACGCAGCGAAATGCGATACGTCATGCGAATTGCAAAATCCAGT
>ASV_994
CAAAACACTTTAAACTGAAGTTGATTACAAGCGCTTTGTCGTTTGTTTTCCTTCTCTACCTGTGAAAATGTTTTAAAACATGGCGATTCACCGTATGGTGTTGAGCCTGATTTGCTCTCCTTCTGGGGCGAGCGAAAACTTTTCCAAACATTTTTTGAAGCCGGTTTCTGGCTTTGAACCAACCAAAACAACCACAAAAACTGAACTTGAGTGTGCTTTCTCTTCTTTTGAGCAAGCATGTTTTGCAAAATAAATAATGCATCACAAACACTTTCAGCAACGGATGTCTTGGCTCCCACAACGATGAAGAACGCAGCGAAATGCGATACGTAATGCGAATTGCAGAATCCAGT
>ASV_995
GATCCAAAACGCTCACTCAATTTGTTTTATGAAGTTGAGAGTCGGGGCAACCTGGCTCTATCAGTGCTTTGCTTCACGGCAAGGCACTCACCTTTATACAAACCAAACCCATCGGAAACAACACCGTTTCGGCAAGCCATTTGTTTGTGTCATTTATTTGATCGAGCAAAGTTATATCACAATGCTATACAACTTTTAGCAACGGATATCTTGGCTCTTGCGACGATGAAGAACGCAGCGAAATGCGATACGTAATGCGAATTGCAGAACGC
>ASV_996
CAATCTCGGGGTCATTTCGGTGATCCCGTTTCCGTTACGTGGAAACAACTACTATTTCTGGGGAGTCTAACCACTCGCCCATCTCCGAAGGCGTGTCTTACCCACACACCCGAGGAACCATTTTCATCCGCTTGAGCAATCAAGTGTGATACACCAACACATCATGATCGTGACGATTCATAGGTGCTGTGGTCTCAACCACCCAGTGCCGTGCTATGAAACGTAAATAACACTTTCAGCAACGGATGTCTTGGCTCCCACAACGATGAAGAACGCAGCGAAATGCGATACGTCATGCGAATTGCAAAATCCAGT
>ASV_997
CAAAAAAACTTTCCACGTGAACCGTTGTAATTATGTTCTTGTGCTTTCCTTCGGGAAGGCTGAACGAAGGTGAGCCGCTTTATTTTTTTGTATTGTGGCTTGCCGATGTACTTTTCAAACCCATTTACTTAATACTGAACTATACTCCGAAAACGAAAGTCTTTGGTTTTAATCAATAACAACTTTCAGCAGTGGATGTCTAGGCTCGCACATCGATGAAGAACGCTGCGAACTGCGATACGTAATGCGAATTGCAGAATTCAGT
>ASV_998
CAATCTCGGGCGTCTCACGACCCCGTCTTCGTCACGTGGAACGAGTCTGTTTTATGGGAAGCCGGCCTATTGTCATCAATGGGCTGTGCGACCCTCCATTTCATCCGCTTGAGCAATCAAGTGTGATCCGCCAAACATTTTGATCGTGACGATTCATAGGCAGTGCTTCGGCACCCGCCGTCCAATGAAACGTAAACAACACTTTCAGCAACGGATGTCTTGGCTCCCACAACGATGAAGAACGCAGCGAACTGCGATACGTCATGCGAATTGCAAGATCCAGT
>ASV_999
GATCCAAAACGCTCACTCAATACCACAACTTCCACTGTTGCGGGTCCAAACTCGTGTTGGGCTTGCAGCATGTAACTCACCCCCCCCTTTTCAAACTCCCATGAGGATACCGAAGCAACTTCGGCAAGACCCTGGGTGTGGTGGAGGGTGGTTGGTGCAAGCGCGTCACAGCGCCTGCGCCAGCCGCTCCCCGCCCCTCAGAACCATATCACAATGCTTTACAACTTTTAGCAACGGATATCTTGGCTCTTGCGACGATGAAGAACGCAGCGAAATGCGATACGTAATGCGAATTGCAGAACGC
>ASV_1000
CCGGGATCCACGATCTTGCTCCTATGGTTAATTGTTGGGCCCTTTGAGGGTGGGCCTTAGGTGCGCTTAAGGATTTTTTTCCTGTTTCATGTAGCTTTACTTATTTTTTTGCCTGGGTAAATTGGATTATTCTTACAACTTTCAGCAATGGATGTCTAGGCTCTCACAACGATGAAGAACGCAGCGAAATGCGATACGTTATGCGAATTGCAATACCTCGT
>ASV_1001
CTTAAACACAAGAATTCGAGTCGTGGAAACACACTCGTCTTCGGTTACGTGGAACACAATTGTTTGGGCGGAGCAATCCGTCTCGCCGAGGGACTCAACCTCCCGAAGCCAATTCTCATCCACTTGATCACTCAAGTGCGATTACCCAACACAATCTGATTGTAACTCATCCAAACGGCGGTATGCACATACCACCGACATAAGATGAAACGAAACTAACACTTTCAGCAACGGATGTCTTGGCTCCCACAACGATGAAGAACGCAGCGAAATGCGATACGTCATGCGAATTGCAAAATCCAGT
>ASV_1002
CTAAAAATCTTTCCACGTGAACCGTAAAAAAACGTTTTATGCTTCGCTGTTTTTGCGTGCGTTTCTTTATTGAAGTGCGTGCGGGAATGGCTTGAGGCTGAACAGAAGGTTGATTCGCACCTTTTCGAAGGAGCGAGTTAGCTGATTTATTTTTCAAACCCATTACACAATTTACTGATTATACTGTGGGAACGAAAGTTCCTGCTTTTACTAGATAACAACTTTCAGCAGTGGATGTCTAGGCTCGCACATCGATGAAGAACGCTGCGAACTGCGATACGTAATGCGAATTGCAGAATTCAGT
>ASV_1003
CAAAAAACTTTCCACTTGAACCGTTGTAATTTTGTTTTGTGCCTTCTTTCGGGAGGGCTAAACGAAGGTTGTCCGCAAGTGTAGTTAATTCTGTACGCGTGGTCTTCCGATGTCTTTTTAAACCCATTACTTAATACTGATCTATACTCCGAGAACGAAAGTTTTTGGTTTTAATCCATAACAACTTTCAGCAGTGGATGTCTAGGCTCGCACATCGATGAAGAACGCTGCGAACTGCGATACGTAATGCGAATTGCAGAATTCAGT
>ASV_1004
CTAAAAAACTTTCCACGTGAATCTGTTCTATACGTTTTGTGCGTTTTCAAGTCTAATGTTTTGCCTTCGGGTGAGATATGGAATTGTTAATGCTGAACGAAGGTTGATGTTGCTGTTATGGTAGCATTGACTGATGTATTTTTAAACCCCTTTACTTAATTACTGATATATACTCTGAGAACGAAAGTTCTTAGTTTTAACTAGATAACAACTTTCAGCAGTGGATGTCTAGGCTCGCACATCGATGAAGAACGCTGCGAACTGCGATACGTAATGCGAATTGCAGAATTCAGT
>ASV_1005
CAATCTCGGGGTCATTTCGGTGACTCCGTTTCCGTTACGTGGAAACAACATTTCTTTGGGGAGCGCTCTAGTCTAGTCTTGTACTATTCTAGTATCACTCGCCCATCTCCGAGGGCTAACACCCGAGGAACCATTTTCATCCGCTTGAGCAATCAAGTGTGATACACCAAAACATCATGATCGTGACGATTCATAGGTGCTGAAGTCTCACCGACATCAGTGCCGTGCTATGAAACGTAAATAACACTTTCAGCAACGGATGTCTTGGCTCCCACAACGATGAAGAACGCAGCGAAATGCGATACGTCATGCGAATTGCAAAATCCAGT
>ASV_1006
CAATCTCGGGGTCATTTCGGTGATCCCGTTTCCGTTACGTGGAAACAACTACTATTTCTGGGGAGCTTAACCGCTCGCCCATCTCCGAAGGCGTGTTTTACACACACACCCGAGGAACCATTTTCATCCGCTTGAGCAATCAAGTGTGATACACCAAAACATCATGATCGTGACGATTCATAGGTGCTGTGGTCTCAACCACCCAGTGCCGTGCTATGAAACGTAAATAACACTTTCAGCAACGGATGTCTTGGCTCCCACAACGATGAAGAACGCAGCGAAATGCGATACGTCATGCGAATTGCAAAATCCAGT
>ASV_1007
AGGTCTTTGACCTTTCACCCCTTGTGCACTGTATAACTGTCTTGCGAGATGTTGGCAACTTCAAACCTTGCCATGTCTCGCGTTCATTATCAACAACTTGTGAATGTTTCGGTGTATTTCAAAAAACAAAAAGACAACTTTTAACGGTGGATCTCTTGGCTCGTGCATCGATGAAGAACGCAGCAAACTGCGATACGTAGTGTAAATTGCAGATTTACGT
>ASV_1008
CAAAAAACACCCCACGTGAATGTACTCTTTATGAGGCTTGTGCTGCCCTTGTGGCAGCTAGCCGAAGGTTTCGCAAGAAGCCGATGTCAATTTGAATCCTTTTTAAACTACGACTGATCAAAACTGCAGATAGAAATGTCTGCATGCAATTGAAATACAACTTTCAACAGTGGATGTCTAGGCTCGCACACCGATGAAGAACGCTGCGAACTGCGATACGTAGTGCGAAACGCATAAGTAGT
>ASV_1009
CAAAAAACACCCCACGTGAATGTACTCTTTATGAGGCTTGTGCTGCCCTTGTGGCAGCTAGCCGAAGGTTTCGCAAGAAGCCGATGTCAATTTGAATCCTTTTTAAACTACGACTGATCAAAACTGCAGATAGAAATGTCTGCATGCAATTGAAATACAACTTTCAACAGTGGATGTCTAGGCTCGCACACCGATGAAGAACGCTGCGAACTGCGATACGTAATGCGAATTGCAGAATTCAGTGAGTCATCAAAATTTTGAACGCATATTGCACTTCCGGGTTAGTCCTGGGAGTATGTTTGTATCAGTGTCCGTGTCAGT
>ASV_1010
CTTAATTCACATGAATTCGAGAGCAGTTTACTGCAATCGTCTTCAGTCACGTGGAACTTCAACTTTTCGGTCTTTTTGAATGAAGCAAGCAGGCAAGCAAGCAAGTTATTGTTTGTTTGTCTGTCTGTCTAGTCTCAAATCGACCACAATAAAATCCGCTTGTTTACAAGTGTGATCAACCAAACAATCTGATTGAAACTCATCATGATATTGTCTTCGGATACTATCAATATACGATGAAACGAAATTAACACTTTCAGCAACGGATGTCTTGGCTCCCACAACGATGAAGAACGCAGCGAAATGCGATACGTCATGCGAATTGCAATATCCAGT
>ASV_1011
ACGATCCAAGATCGACACTTTTTGTGAACTGTAAACTTTTTATTGGTATTTGGAGAAGTGGTTACCTCACTGGTAAACATGTTATCCGGTATCGATGAAACTTTTAAACACCAAAAAAACTAAACAAAAATGATTTATACATTGGAACTTAAATGTTATACCAAGTTCGTCTTGATATAACGCTAGATTATAATTGTAAAACAACTTTTAACAATGGATATCTAGGTTCTTGCAACGATGAAGAACGCAGCGAAATGCGATACGTAATGCGAATTGCAGAATTCCGT
>ASV_1012
TGAGTACGGCCGTGAGTGGCACGGCGCGACAGCGCCGGGTACGAACGTTCGCACACACCTCTGTTCCGTGTGCGTTGCTCTCTCGAGCACGCGCCACCCCCCGCTTCGCTGACACTTCGTGTCCGCCTGCAACATTGAACTCCACCCTCCATCAACCCGCCCCTCGGCGTATAACACGCTGCCTTCAACCGCAGCAAACCATAACGCACACACAACTTTTGGCAACGGATATCTAGGCTCATGCATCGATGAAGAACGCAGCGAAATGCGATACGTAATGCGAATTGCCGAACGC
>ASV_1013
CAAATCCATCCACAACCTCGTGAACTGTTTTCTTGATGTTTGACATCAAAAACTTGTATTGTTTTTCGTCTATGTATTTTCCAATATGTAAACGATAACAACACATATCATAAAACCTTTATTTATAATATATCTGAAACTAAAGTAATAAAAAACTTATTACAACTTTCAGCAGTGGATGTCTTGGCTCACACATCGATGAAGAACGCTGCGAACTGCGATACTTAATGCGAATTGCAGGATTCAGT
>ASV_1014
CAAAACACTTTAAACTGAAGTTGATTACAAGCGCTCTTTTGCCGTTTGTTTTCCTTCTCTACCTGTGAAAATGTTTTAAAACATGGCGATTCACCGTTTACGGTGTTGAGCCTGATTTGCTCTCCTCTGCTTCGGCGGGGGCGAGCGAAAACTTTTCCAAACATTTTTGAAGCCGGTTTCTGGCTTTGAACCAACCAACACAACCACAAAAACTGAACTTGAGTGTGCTTTCTCTTCTTTTGAGCAAGCATGTTTTGCAAAATAAAATAATGCATCACAAACACTTTCAGCAACGGATGTCTTGGCTCCCACAACGATGAAGAACGCAGCGAAATGCGATACGTAATGCGAATTGCAGAATCCAGT
>ASV_1015
TGAGTACGAACGTGAGTGACCGGCGCGACAGCGCCGGGTACGAACGTTCGCACACACCTCTGTTCCGTGTGCGTTGCTCTCGAGCACGCGCCACCCCCGCTCCGCTGACACTTCGTGTCCGCCTGCAACATTGAACTCCACCCTCCATCAACCCGCCCCTCGGCGTATAACACGCTGCCTTCAACCGCAGCAAACCATAACGCACACACAACTTTTGGCAACGGATATCTAGGCTCATGCATCGATGAAGAACGCAGCGAAATGCGATACGTAATGCGAATTGCCGAACGC
>ASV_1016
CTAAAAAACTTTCCACGTGAACCGTATCAACAATTATAATTGGGGGTGATCTTAATGGAGGCTACTAGTCATTTTGGCTGGAGGCTACTATAGAGTGAACCTTATCATGGCGAAAAACTAGACTTTTGTTTGGTGAAGTAGTGAAAATTTTAAACCTTACTTAAATACTGATTATACTGTGGGGACGAAAGTCTCTACTTTTATTCTAGATAACAACTTTCAGCAGTGGATGTCTAGGCTCGCACATCGATGAAGAACGCTGCGAATTGCGATACGTAATGCGAATTGCTAAATTCAGT
>ASV_1017
CTAAAAAACTTTCCACGTGAACTGTCAAACCTGTTCTGTGCTTGTGCTGGGTCTGCGTTTTCGGACGCGGACGCGGCGGAGGCTGAACGAAGGCTGGTTTCATTTTGTATGAGATCAGCTGATATATTTTTTCAAACCCCTTTTTACAAAATGACTGATCAATACTGTGAGAACGAAAGTTCTTGCTTTAAACTAGATAACAACTTTCAGCAGTGGATGTCTAGGCTCGCACACCGATGAAGAACGCTGCGAACTGCGATACGTAATGCGAATTGCAGAATTCAGT
>ASV_1018
CAAAACAAAACTTTTAGTAGTGGCTTCGGCTGCGACTAATCTCTACCTGTGGAATTTCAAACAACATTGTGACGGATCACCGTTGCTCTTCTCTCGAAGCCTTCGGGCTTTTGGAGATAATTCCAACCTTTTAAAGCCGCTTGGCTTTATTCTTCCAATTCAACCTACAAACTGATCAAGTTGTTGTTCCTCTCGAGGAGCGGCAAGAGCATGAATAATGCTTATACACTTTCAGCAACGGATGTCTTGGCTCCCACAACGATGAAGAACGCAGCGAAATGCGATACGTAATGCGAATTGCAGAATCCAGT
>ASV_1019
GATCCAAAACGCTCACTCAATTTGTTTCATGAAGTTGAAGAGTTGGGGCAACCCGACTCTATCAGTGCTTTGCTTCACGGCAAGCACTCACCTTTATACAAACCAAACCCATCGGAAACAACACCGTTTCGGCAAGCCATTTGTTTGTGTCATTTATTTGATCGAACAAAGTTATATCACAATGCTATACAACTTTTAGCAACGGATATCTTGGCTCTTGCGACGATGAAGAACGCAGCGAAATGCGATACGTAATGCGAATTGCAGCACGC
>ASV_1020
CAAAAAACACCCCACGTGAATGTACTCTTTATGAGGCTTGTGCTGCCCTTGTGGCAGCTAGCCGAAGGTTTCGCAAGAAGCCGATGTCAATTTGAATCCTTTTTAAACTACGACTGATCAAAACTGCAGATAGAAATGTCTGCATGCAATTGAAATACAACTTTCAACAGTGGATGTCTAGGCTCGCACACCGATGAAGAACGCAGCGAAATGCGATACGCAATGCGAAATGCATCAGTAGC
>ASV_1021
CAAAAACAAATTATCCCACGTGAATCAAAATGTTAGTTCTGGTCGTCAAGTTGTTTTCAAAACACTTGGCTTGATCGAGCGAAGGTTTAGGATTCGCACGAGTCTTGCTTGAGGTCCTTTTTTTTTCAAAGAAAGGAATTCGCTTGATGAATGCTTGAGGCCTTTACCGATGTAAACTTTTAAACCCCTTTTTTTTAAAAACTGATTTTATATTGTAAGGACGAAAGTCTTTACTCTTAACGACATACAACTTTCAACAGTGGATGTCTAGGCTCGCACATCGATGAAGAACGCTGCGAACTGCGATACGTAATGCGAATTGCAGAATTCAGT
>ASV_1022
CAAAAAACACCCCACGTGAATGTACTCTTTATGAGGCTTGTGCTGCCCTTGTGGCAGCTAGCCGAAGGTTTCGCAAGAAGCCGATGTCAATTTGAATCCTTTTTAAACTACGACTGATCAAAACTGCAGATAGAAATGTCTGCATGCAATTGAAATACAACTTTCAACAGTGGATGTCTAGGCTCGCACACCGATGAAGAACGCTGCGAACTGCGATACGTAATGCGAAATGCATAAGTAGT
>ASV_1023
CAAAAAAAATTTCCACGTGAATGTATTCTTTATGAGGTTTGTGTCTGGTTGTTCTTCGGAATGGCCGGGCTAACCGAAGGTTTCGCAAGAAACCGATGTAACTTTAATTCCTTTACTTAATTTACTGATAAATAACAGCAGTCAGAAATGATTGCTTTAAATTTAAATACAACTTTCAACAGCGGATGTCTAGGCTCGCACATCGATGAAGAACGCTGCGAACTGCGATACGTAATGCGAATTGCAGAATTCAGT
>ASV_1024
CAAAAAACACCCCACGTGAATGTACTCTTTATGAGGCTTGTGCTGCCCTTGTGGCAGCTAGCCGAAGGTTTCGCAAGAAGCCGATGTCAATTTGAATCCTTTTTAAACTACGACTGATCAAAACTGCAGATAGAAATGTCTGCATGCAATTGAAATACAACTTTCAACAGTGGATGTCTAGGCTCGCACACCGATGAAGAACGCAGCGAAATGCGATACGTAGTGCGAAACGCATAAGTAGT
>ASV_1025
CCTTTCAATTAAAATTGGTACTTCGGTACCAGTTTTATGACCCGCGTACCGCAACTTGGGAAACTTCATTGTTTCCCGCTTTTTACACGCTGCCCTTGGAATTTGCAATTTTTTTTGCAAAGGAAACGGGGCAGGTCAGTGTTTTCTTTAACAGAACCATTTGACTATTCCTTTTGGAATAAACAAACTATTTGATAAAGAACTTATGATAATCTTTATTCGAAAAGAATAACGAAAACCAACACTTTCAGCAACGGATGTCTTGGCTCCCACAACGATGAAGAACGCAGCGAAATGCGATACGTCATGCGAATTGCAAAAGCCAGT
>ASV_1026
CAAAAAAATTTCCACGTGAATGTACTCTGTATGAGGTTTTGTGTTGCTCCATTTATGGAGTGACTAGCCGAAGGTTTCGTATGAAACCGATGTATCTTTTAATCCCTTTTTAATTTAATTACTGAACATAATTGCAGACAGAAATGTGTGCATACAATTGAAATACAACTTTCAACAGTGGATGTCTAGGCTCGCACATCGATGAAGAACGCTGCGAACTGCGATACGTAATGCGAATTGCAGAATTCAGT
>ASV_1027
CTAAATAAAATCCACGTGACTTGTGATTGATTTGTTTGAGTTGATTCTAACGTTTTTTTGGAGTTGATTCTAAAGTTTTTTTGGAGTTGATTCCAAATTTTTGGAATTGATTTGAACCAAAAGTCTTTTTTTGTTTCCATTTGTTTGTTTGGATGGATGGAAAGAAAAGGAGATTATATTTGAAATTCCTTTGAACGAAGAACTGATTTGAAATTTGTATGTGCAAAAATGAAAGTTTTTGTTTTGAATTTCCATACAACTTTCAGCAGTGGATGTCTAGGCTCGCACATCGATGAAGAACGCTGCGAACTGCGATACTTAATGCGAATTGCAGAACTCAGT
>ASV_1028
CTAAAAAACTATCCACGTGAACCGTTAAGCAAACAAGTTAAGGCAGGCGCGATTGGTGGTGCGTCTGGGAAGCGCTTGTCGATATTCGATCGGATCGGATATTGTCGGGCGTCGTCCTGGGCACGCTGTCGATCGGAGTCGGCTAAACGAAGGTCGGGCGTTCGCTATCGGAGCGATGTGCGCGTTGTCGCACGTTGCTGCAATGGCTCGAGCAAGCGGCTGATTTATGTCTTTCAAACCATACGTGACGTACTGATTATACTGTGAGGACGAAAGTCCTTGCTTTTACTAGATAACAACTTTCAGCAGTGGATGTCTAGGCTCGCACATCGATGAAGAACGCTGCGAACTGCGATACGTAATGCGAATTGCAGAATTCAGT
>ASV_1029
CTAAAAACTTTCCACGTGAACCGTTGCAATGTTGTTTTGTGTTGCCGTGTATTTTGTATGCGGTGGCTGAACGAAGGTGCCGTGAAACGCACCGATGCTCTTTTAAACCATTTCTAAATTACTGATTGATACTCCTAGGACGAAAGTCTTTGGTTTTAATCCTAAACAACTTTCAGCAGTGGATGTCTAGGCTCGCACATCGATGAAGAACGCTGCGAACTGCGATACGTAATGCGAATTGCAGAATTCAGT
>ASV_1030
CAATTCGGGGTCTCACGACCCCGGCAACGTCACGTGGAACGAGTCTGTTTTATGGGAAGCACGGCGCAAGTCGGCGCGACCCACCATTTCGTCCGCTTGAGCAATCAAGTGTGATACCGCCAAACATTTTGATCGTGACGATTCATAGGCCAGTGCCGTCACACGCACCAGCCGTCCAATGAAACGTAAACAACACTTTCAGCAACGGATGTCTTGGCTCCCACAACGATGAAGAACGCAGCGAAATGCGATACGTCATGCGAATTGCAAGATCCAGT
>ASV_1031
ACGATCCAAGATCGACACTTTTTGTGAACCGTAAATGTGAATGTATTGACACAGCGATACCTTTTTTGAGGTTCGCACCGTGTTGATACCCCCCCTTTACACACCACATATACCAAAAATGAATTATGCATTGGAACTGAAAATGTTATGGCAAGTTCGTCTTGACATAGCGCTAGATTGAAAATTGTAAACAACTTTTAACAACGGATATCTAGGTTCTTGCAACGATGAAGAACGCAGCGAAATGCGATACGTAATGCGAATTGCAGAATTCCGT
>ASV_1032
CTCTTCCGGCGTGCGTGCCTCAGTGTGCCTCGGCATGCTGGCGCCGCCGCCAGAAAACAATAGAAGGTGAAGCGTCACTGCGGATCCAACTATTGCGTCCCACGTAACCAAACTTAAATTTGTGGTGTTCCTCGGAATGCCCATCTTTATTAATAACATTTCAAATGTTGACCTGATCTTAATTTTCAATAATTGGCGAGTGTGTTTACTCACGCAACCCATCAAAATTAATGAAAAAACACTTTCAGCAACGGATGTCTTGGCTCCCATGTCGATGAAGAACGCAGCGAAATGCGATACGTCATGCGAATTGCAAAACCAGT
>ASV_1033
CTTAAACAATTGAATTCGAGCAGCGCGTCAAACCCGCCGCTCGTCTTCGGTTACGTGGACCCCATTTTGGGCGGAGCTCGTCTCTGCCACGCCGAGGGAGACGCCTCACAGTGCCTCTCGACGCACCATTTCCATCCACTTGTTCACTCAAGTGCGATACCAACACAATCTGATTGAGACTCATCCAAACGGCCGTTCGAAAGAACAGCCGGCATAAGATGAAACGAAACTAACACTTTCAGCAACGGATGTCTTGGCTCCCACAACGATGAAGAACGCAGCGAAATGCGATACGTCATGCGAATTGCAAAATCCAGT
>ASV_1034
CTAAAAAATTTCCACGTGAACTGTTTCAACCAAAAAAATTTGGGGGTCTTGTTTGGCGGCGGCTGCTGGCTTTATTGCTGGCGGCTGCTGCTGGACGAGCCCTAACGCGAAAGTTTAGACTTCGGTCTGGGCTAGTAGCTTTATTTTAAACCCATTCCTTAATACTGAATATACTGTGGGGACGAAAGTCTCTGCTTTTAACTAGATAGCAACTTTCAGCAGTGGATGTCTAGGCTCGCACATCGATGAAGAACGCTGCGAACTGCGATACGTAATGCGAATTGCAGGATTCAGT
>ASV_1035
CTAAAAAACTTTCCACGTGAACTGTCTGTATTTGTTTTGTGTCTGCGCGTTGCTGGCGTGCGTTTGCTTGTGCTTCGGCGTTTGCGAGTGCGTGTTGGTGGTGCGCGGACTGAACGAAGGTTGTGTTGCTGTGTGCCTGCTGCACTGCTGACTTTGCATTAAGTTGTATCGTCTTGGCGGAGCAGCGGGTGCTGATGCGACCGGCTGACTTATTTTTTCAAACCCCATACCTAAATTACTGATTATACTGTGAGAACGAAAGTTCTTGCTTTTACTAGATAACAACTTTCAGCAGTGGATGTCTAGGCTCGCACATCGATGAAGAACGCTGCGAACTGCGATACGTAATGCGAATTGCAGAATTCAGT
>ASV_1036
CAAAAAAACTTTTCCATGTGAACTTGTAACGTCGCAGTGTTGTGCTTTTTTCTCTCGAAAAGAGCTGCACGAAGGTCTTTCGATCCTCCTTTTTGGGGGGGATTGGAGGTCCGATGTTTTCATTTAATCCCTTTTCTTATTATTATTGTTGTGAAAAATCGGAAACTGTAATGGTTTTCATTAATTTTTTCAATACAACTTTCAACAGTGGATGTCTAGGCTCGCACATCGATGAAGAACGCTGCGAACTGCGATACGTAATGCGAATTGCAGAATTCAGT
>ASV_1037
CTCAATAATGCCTCGTTACATGTCAGTCTTCATTGATTGCGTTGCAATGTAGGTATGACCCGCGAACTTTCTTTATTTTGGCCATTTCGTTTACGCAGACCGCCATTGCTTATGTGATGTGTGGGATGTAGAAATGGCTCAATTTATTTATTATCCACTGTTTCAGTGCGATGATTGCTTGATTACGAACTTATTATACTCTGCGCTTCGGCAACGAGTCAATAAAATAACGTATAAACACTTTCAGCAACGGATGTCTTGGCTCCCACAACGATGAAGAACGCAGCGAAATGCGATACGTCATGCGAATTGCAGAACCTAGT
>ASV_1038
CTTAACAAATTGAATTCGAGCGGGGCGTCAAACCCTCCGCTCGTCTTCGGTTACGTGGACCCCCTTTTGGGCGGAGCTCGTCTCTGCCACGCCGACGGAGCTAGATTTCTATCTCCCGACGCACCATTTCCATCCACTTGTTCACGCAAGTGCGATACCAACACAATCTGATTGAAACTCATCCAAACGGCCGTTCGCAAGAACCGCCTGTCTAAGATGAAACGAAACTAACACTTTCAGCAACGGATGTCTTGGCTCCCACAACGATGAAGAACGCAGCGAAATGCGATACGTCATGCGAATTGCAAAATCCAGT
>ASV_1039
CTTAATTCACATGAATTCGAAAGTGGCTTCGGCTACTATCGTCTTCAGTCACGTGGAACTTCAACTTTTTTCCCGATGTTATTTGTTATTTCCTTTATTGGATGTAACAAATACATTGGAACAATTTAAAATCCGCTTGTTTATCAAGTGTGATACACCAAACAATCTGATTGAAACTCATCAGGAATTGCTTCGGCATTTCTCTATACGATGAAACGAAATTAACACTTTCAGCAACGGATGTCTTGGCTCCCACAACGATGAAGAACGCAGCGAAATGCGATACGTCATGCGAATTGCAAAAACCAGT
>ASV_1040
CAAAAAACTTTCCACGTGAACCGTTAAAATTATGTTCTGTGCCTTCTCTCGGGAGGGCTGAACGAAGGTGGACTGCGATGCAATTTCGGTTGTGTTGCGGACTGCCGATGTATTTTTCAAACCCATTAAATAATACTGATCTATACTCCTAAAACGAAAGTTTTTGGTTTTAATCCATAACAACTTTCAGCAGTGGATGTCTAGGCTCGCACATCGATGAAGAACGCTGCGAACTGCGATACGTAATGCGAATTGCAGAATTCAGT
>ASV_1041
CAATCTCGGGCATCCTCACCGCTGCCCGTTTCCGTACCGTGGAACGATTGATTTCCGGGAAGTGCGTGTCTCTCGGGACTGCACGACCCACATTTTCGTCCGCTTGAGCAATCAAGTGTGATAACAACCAAACATTTTGATCGTGACGATTCATAAGGCAGCTCTCTCGGGAGTGCGCCGTGACTATGAAACGTAAACAACACTTTCAGCAACGGATGTCTTGGCTCCCACAACGATGAAGAACGCAGCGAAATGCGATACGTCATGCGAATTGCAAGATCCAGT
>ASV_1042
GATCCAAAACGCTCACTCAATTTGTTTTATGAAGTTGAGAGTTGGGGCAACCTGACTCTACCAGTGCTTTGCTTCACGGCAAAGCACTCACCTTTATACAAACCAAACCCATCGGAAACAACACAGTTTCGGCAAGCCATTTGTTTGTGTCATTTATTTGATCGAACAAAGATTATATCACAATGCTATACAACTTTTAGCAACGGATATCTTGGCTCTTGCGACGATGAAGAACGCAGCGAAATGCGATACGTAATGCGAATTGCAGAACGC
>ASV_1043
CTAAAACAATTCCACGTGAACCGTTTGTATTTGTTGTGTGTTGTCATCGCTAATTTTATATTGGTGTTGATGACTGAACGAAGGTATTATCCTTTGGATGATACTGATGTTATTTTAAACCATTTTCTAAATACTGATATCTACTCTATAGACGAAAGTCTGTAGTTTGTAAAGTAATAACAACTTTCAGCAGTGGATGTCTAGGCTCGCACATCGATGAAGAACGCTGCGAACTGCGATACGTAATGCGAATTGCAGAATTCAGT
>ASV_1044
CAAAAAACACCCCACGTGAATGTACTCTTTATGAGGCTTGTGTCTGGTTGTTTTTCGAAATGACCAGGCTAGCCGAAGGTTTCGTAAGAAACCGATGTAACTTTTAATCCCTTTAAACAATTTACTGATCATAACTTAGCCATCAGAAATGATAGCTTGTAATTCAAATACAACTTTCAACAGTGGATGTCTAGGCTCGCACATCGATGAAGAACGCTGCGAACTGCGATACGTAATGCGAATTGCAGAATTCAGT
>ASV_1045
CTAAAAACTTTCCACGTGAACCGTATCAACCAACTAATTGGGGGTTTATTTGGTGGCGGCTGCTGGCATCTTTTTGCTGTCTGCTGCTACTGAGTGAACCCTATCATGGCGAGTGTTCGGACCTCGGTCTGAATTAGTAGCTCTCATTGTAAACCCATTCTTAATTACTGAATATACTGTGGGGACGAAAGTCTCTGCTTTTAACTAGATAGCAACTTTCAGCAGTGGATGTCTAGGCTCGCACATCGATGAAGAACGCTGCGAACTGCGATACGTAATGCGAATTGCAGGATTCAGT
>ASV_1046
CAAAAAACTTTCCACGTGAACCGTTGCAACTATGTTCTGTGCTCTCTCTCGGGAGAGCTGAACGAAGGTGGGCTGCTTAATTGTAGTCTGCCGATGTACTTTTAAACCCATTAAACTAATACTGAACTATACTCCGAAAACGAAAGTCTTTGGTTTTAATCAATAACAACTTTCAGCAGTGGATGTCTAGGCTCGCACATCGATGAAGAACGCTGCGAACTGCGATACGTAATGCGAATTGCAGAATTCAGT
>ASV_1047
CAAAACAACAAAACGTTTAGTAGCGGCTTCGGCTGCGACTAATCTCTACCTGTGGAATTTCAAACAACATTGTGACTGATCATTCAGTTGCTTTTCTCTCAAAGCCTTCGGGCTTTTGGAGATAATTCCAAAACAAACCTTTTAAAGCCGCTTGGCTTTATTCTTCCAATTCAACCTACAAAACTGATCAAGTTGTTGTTCCTCTCGAGGAGCGGCAAGAGCATGAATAATGCTTATACACTTTCAGCAACGGATGTCTTGGCTCCCACAACGATGAAGAACGCAGCGAAATGCGATACGTAATGCGAATTGCAGAATCCAGT
>ASV_1048
CGTCATAACAAAAAAATCTCCTGCTCGGTATCGAGTAAGGAGGCAAGGGTTTCCGCTTCTTTCCATCTTCTGGATGGGAGGGAGGTGGAGTACTTTTGTGTTCCGTGAACCGATAACATTAAGACTTATCCCTTTTGAATAGGTGCTGTCAGCAGTTCCGCCCCCTTTTTCTTTTCGACCCTTTCATCGTATTCTCCAAATACGATTGAATTGTTGTCACCAATAACTTTTTTACCATGTAACGATTCGTTTACCTGCTGGATCGCAAGTGAAGGCAAAAACTAACAAAATAACCACTTTCAGCAATGGATGTCTAGGCTCTCTTAACGATGAAGAACGCAGCGAAATGCGATAAGTAATGCGAAATACATATCTCGC
>ASV_1049
CAAATAAAAACACCCCACGTGAATCTGTACTGTTTTGTTTTGTGTTCTCCTCGGAGAACTAAACGAAGGTTTTGAAAGAAACCGATGTACCTATTTAAACCCCTTATAAATTAAAAACTGATTAAATTAATTGCAGAAATGAAAATTTTTGCTCATAATTTAAATACAACTTTCAACAGTGGATGTCTAGGCTCGCACATCGATGAAGAACGCTGCGAACTGCGATACGTAATGCGAATTGCAGAATTCAGT
>ASV_1050
GATCCAAAACACGCTCACTCAAACAAAATTCACGCCAGGCGGAGGGCGCGCGCGCACGGTGTGTGTGTCAGGGGGACAACCCTGCCGCCGCACGCCGCACGCCGCCCGCTGCCGCCGCGTTGTATTACACCCCCCCTTTTCCACACCTCCATAAAAGGACACCGAAGCAACTTCGGCAAAGCCCTGGGGTGGCTCACGCCCCCCCAGTACCATATCACAATGCTTAAAACTTTTAGCAACGGATATCTTGGCTCTTGCGACGATGAAGAACGCAGCGAAATGCGATACGTAATGCGAATTGCAGAACGC
>ASV_1051
GATCCAAAACGCTCACTCAAATCAAACTTACGTGCGTCCAGGCGACCGCTCACGCGCGCCCTGGGCCCACTGTATCACACCCCCTCCTTTCTCACTCCCAATGCGGACACCGAAGCAACTTCGGCAACAGCCCTGGTGGCGTGTGAGCGCCGGCGCGTCCGCGTGCCGGTGACCGCACCCCCAGAACCATATCACAATGCTTACAACTTTTAGCAACGGATATCTTGGCTCTTGCGACGATGAAGAACGCAGCGAAATGCGATACGTAATGCGAATTGCAGAACGC
>ASV_1052
CTAAAAAACTTTCCACGTGAACCGTATCAACCTTTTTAATTTGGGGGCTTCCGTCTGGCCGGCCGGTTTTCGGCTGGCTGGGTGGCGGCTCTATCATGGCGACCGCTTGGGCCTCGGCCTGGGCTAGTAGCGTATTTTTAAACCCATTCCTAATTACTGAATATACTGTGGGGACGAAAGTCTCTGCTTTTAACTAGATAGCAACTTTCAGCAGTGGATGTCTAGGCTCGCACATCGATGAAGAACGCTGCGAACTGCGATACGTAATGCGAATTGCAGGATTCAGT
>ASV_1053
CATCGGGCGTCTCTGACACCCGTGTTCGTCACGAGGAACAGTCTGTTTCGGGGTGCTCGCACCCCCGTTTTCGTCCGCTTGAGCAATCAAGTGTGATTCCGCCAAACATTTTGATCGTGACGATTCATAAGGCGCGTCTCGGACCGCCGTGACATGAAACGTAAACAAAACACTTTCAGCAACGGATGTCTTGGCTCCCACAACGATGAAGAACGCAGCGAACTGCGATACGTCATGCGAATTGCAAGATCCAGT
>ASV_1054
GATCCAAAACGCTCACTCAATACCACAACTTCACTGTTGCAGTCACTTGTGGCCGCAGCACTGTAATTCACCCCCCTTTTCAAACTCCCATGAGGATACCGAAGCAACTTCGGCAAGACCCTGGGTGTGGTGGTGTCGGTGCAAGTGTGCAGTCAGCGGGTTCACCCCCGCCGGCGGTGCCCTTGAGCCAGCTCCATCCCTCAGAACCATATCACAATGCTTTACAACTTTTAGCAACGGATATCTTGGCTCTTGCGACGATGAAGAACGCAGCGAAATGCGATACGTAATGCGAATTGCAGAACGC
>ASV_1055
CTAAAAAACTTTCCACGTGAACTGTCGTTATTTGTTGTGTGTGTGCGCGTTGCTGGCGGGTGCGAGCCGGATGCGGAGGCTGAACGAAGGTCGAGTTGCTTTGCTCTCGGCTGACTTATTTTTCAAACCCAATACCAAACTTACTGATTATACTGTGAGAACGAAAGTTCTTGCTTTTAACTAGATAACAACTTTCAGCAGTGGATGTCTAGGCTCGCACATCGATGAAGAACGCTGCGAACTGCGATACGTAATGCGAATTGCAGAATTCAGT
>ASV_1056
CAAAAAACTTTCCACGTGAACCGTTGTAATTTTGTTTTGTGCCTTCTTTCGGGAGGGCTAAACGAAGGTTGTCCGCAAGTGTAGTTAATTCTGTACGCGTGGTCTTCCGATGTCTTTTTAAACCCATTCCTTAATACTGATCTATACTCCGAGAACGAAAGTTTTTGGTTTTAATCCATAACAACTTTCAGCAGTGGATGTCTAGGCTCGCACATCGATGAAGAACGCTGCGAACTGCGATACGTAATGCGAATTGCAGAATTCAGT
>ASV_1057
CGATCCAAGATCGACACAATATGTGAACTGTCGAACCGTATCGATTCCAGAGCTCTTTCGGGAGCTTAGGAGTTGGTATCTGGTTCACCCTTAACACTTATCAACATGAATTTCCACTGGAACTAAATGTTATGCCGAGTTTGTCTTGACATAGCGACTAGATTATAAATTGTAAACAACTTTTAACAATGGATATCTAGGTTCTTGCATCGATGAAGAACGCAGCGAAATGCGATACGTAATGCGAATTGCAGAATTCCGT
>ASV_1058
CAATCTCGGGGTCATTTCGGTGATCCCGTTTCCGTTACGTGGAAACAACTTCTATTTCTGGGGAGTCTAACCACTCGCCCATCTCCGAAGGCGTGTCTAACCCACACACCCGAGGAACCATTTTCATCCGCTTGAGCAATCAAGTGTGATACACCAACACATCATGATCGTGACGATTCATAGGCGCTGTGGTCTCAACCACCCAGTGCCGTGCTATGAAACGTAAATAACACTTTCAGCAACGGATGTCTTGGCTCCCACAACGATGAAGAACGCAGCGAAATGCGATACGTCATGCGAATTGCAAAATCCAGT
>ASV_1059
CAAAAAAACTCTTCCACGTGAAACTATACTGTGCAGTTTTTTGCCTATTCGCGCCCTGTAAAAGGGGCGCGTCTAAGGGCTGAACGAAGGTCGTCCTATAGGACGACCGATGAACTTTATAAACCCATTCTATTATTGTTACAATTTGTATTGCAGCAAACGAAAGTTTCTGCTCTAAATTTTGATACAACTTTCAACAGTGGATGTCTAGGCTCGCACATCGATGAAGAACGCTGCGAACTGCGATACGTAATGCGAATTGCAAGATTCAGT
>ASV_1060
TTTAAAAAACTGTCCACGTGAACTGTAAGCAAGTCTAGCGCTGTGACTGAGCTGGTGTTTTCATTTTTGGACACTGGAACGGGAGTCAGCAGGACGAAGGTTGGTCTGTTGTAATGCAAGTTATGATGGACTAGCTGATGAACTTTTGTTTTTAAACCCTTTACTAAATACTGAATATACTGTGGGGACGAAAGTCTCTGCTTTTAACTAGATAGCAACTTTCAGCAGTGGATGTCTAGGCTCGCACATCGATGAAGAACGCTGCGAACTGCGATACGTAATGCGAATTGCAGGATTCAGT
>ASV_1061
CTTAACACACAAGAATTCGAGCTGCCTCACGGCGCTCGTCTTCGGTTACGTGGAACTAGTATTTGGGCGGTTGCCTCACAGCAATCGTCTCGCCGAGGGAGCAATCTCGAGGCCATTCTCATCCACTTGATCACTCAAGTGCGATTACCCAACACAATCTGATTGTAACTCATCCACCCAGTCGGCGCGAGCCGTCTGTATAAGATGAAACGAAACTAACACTTTCAGCAACGGATGTCTTGGCTCCCACAACGATGAAGAACGCAGCGAAATGCGATACGTCATGCGAATTGCAAAATCCAGT
>ASV_1062
GATGTTTTTTTAAAACAAAACAACATTACACTCCAAACAAGTGAGAAAGTGGTTGTACATGGCTATGTTGATAGCTGTGTGCAGCTGCGATTTTAACAGGCGGGGCGCTTGCGCCCTTGTCTGTCACTTTTCAAACCCAGTTTAAACAAGTCAATTTCACATGAAATGAAACCAAACACGCGTATGTCCAATGATATACCGAGTTACAAAACCACAAAACGTTTTATAACTTTTAGCAACGGATATCTTGGCTCTTGCGACGATGAAGAACGCAGCGAAATGCGATACGTAATGCGAATTGCAGAACGC
>ASV_1063
CAAAACAAACAAACAAAGACATTTATACAGATTCATTTTGTATAATTGTTTTCTACCTGTGGATCAATCATAATTGTTGTTTTCCTCATCTTCATTGAGTTGGAGTTGAGGAGAAATTGATTGTATTCTTACCTTCTTTTTTTGAAGCCATTTAATTGAATTGGCCTTCAATATTTAAAATCAAAACTGATCAAGTGTTTGTTGCCTCTTTCTCGTTTTGTAATGAAGCAGAAAACAGGTTTAACAACAAAAAGCAAAATATCATAATGCTTTTATACACTTTCAGCAATGGATGTCTTGGCTCCCACAACGATGAAGAACGCAGCGAAATGCGATACGTAATGCGAATTGCAGAATCCAGT
>ASV_1064
CAAAAACTTTTCACGTGAACCGTTATAATTATGTTCTGTGCTTTCTTTCGGGGAAGCTGAACGAAGGTCGACCGCATGTGCTTTTGTATGTGTAGTCTTCCGATGTATTTTTAAACCCATTACTTAATACTGATCTATACTCCGAGAACGAAAGTTTTTGGTTTTAATCAATAACAACTTTCAGCAGTGGATGTCTAGGCTCGCACATCGATGAAGAACGCTGCGAACTGCGATACGTAATGCGAATTGCAGAATTCAGT
>ASV_1065
CAAAACACTTTAAACTGAAGTCGATTACAGGCGCTTTTTGTCGTTTGTTTTCCTTCTCTACCTGTGAAAATGTTTAACAAGGCGGATGCTTTTTTAAAGCCGAAGCCTGATTTGCTCTCCTTCTGGGGCGAGCGAAAACTTTTCCAAACATTTTTGAAGCCGGTTTCTGGCTTTGAACCAACCAAAACAACCACAAAAACTGAACTTGAGTGTGCTTCCTCTTCTTTGAGCAAGCATGTTTTGCAAAATAAAATAATGCATCACAAACACTTTCAGCAACGGATGTCTTGGCTCCCACAACGATGAAGAACGCAGCGAAATGCGATACGTAATGCGAATTGCAGAATCCAGT
>ASV_1066
CTCAATAATGCCTCGTTGCATGTCAGTCTTCATTGATTGCGTTGCAATGTAGGTATGACCCGCGAACTTTCTTTATTTTGGCCATTTCGTTTACGCAGACCGCCATTGCTTATGTGACGTGTGGGATGTTGAAATGGCTCAATTTATTTATTATCCACTGTTTCAGTGCGATGATTGCTTGATTACGAACTTATTATACTCTGCGCTTCGGCAACGAGTCAATAAAATAACGTATAAACACTTTCAGCAACGGATGTCTTGGCTCCCACAACGATGAAGAACGCAGCGAAATGCGATACGTCATGCGAATTGCAGAACCTAGT
>ASV_1067
CCCCCCACACCCCACGTGAATGTACTCTTTATGAGGCTTGTGCTGCCCTTGTGGCAGCTAGCCGAAGGTTTCGCAAGAAGCCGATGTCAATTTGAATCCTTTTTAAACTACGACTGATCAAAACTGCAGATAGAAATGTCTGCATGCAATTGAAATACAACTTTCAACAGTGGATGTCTAGGCTCGCACACCGATGAAGAACGCTGCGAACTGCGATACGTAATGCGAATTGCAGAATTCAGT
>ASV_1068
CTAAAAACTTTCCACGTGAACCGTTATAACTATGTTCTGTGCTTCGTCGCAAGACTTGAGGCTGAACGAAGGTGAGTCTGCGTCTATTTTGGATGCGGATTTGCTGATGTTATTTTAAACACCTATTACTTAATACTGAACTATACTCCGAATACGAAAGTTTTTGGTTTTAACAATTAACAACTTTCAGCAGTGGATGTCTAGGCTCGCACATCGATGAAGAACGCTGCGAATTGCGATACGTAATGCGAATTGCTAAATTCAGT
>ASV_1069
CCGGGATCCACGATCTTGCTCCTATGGTTAATTGTTGGGCCCTTTGAGGGTGGGCCTTAGGTGCGCTTAAGGATTTTTTTCCTGTTTCATGTAGCTTTACTTATTATTTTGCCTGGGTAAATTGGATTATTATTACAACTTTCAGCAATGGATGTCTAGGCTCTCACAACGATGAAGAACGCAGCGAAATGCGATACGTTATGCGAATTGCAATACCTCGT
>ASV_1070
CAAAAAAAATTTCCACGTGAATGTATTCTTTATGAGGCTTGTGTCTGGTTGTTTTTCGAAATGATCAGGCTAGCCGAAGGTTTCGTAAGAAACCGATGTAACTTTTAATCCCTTTAAACAATTTACTGATAATAACTTAGCCATCAGAAATGATAGCTTGTAATTCAAATACAACTTTCAACAGTGGATGTCTAGGCTCGCACATCGATGAAGAACGCTGCGAACTGCGATACGTAATGCGAATTGCAGAATTCAGT
>ASV_1071
GATCCAAAAACGCTCACTCAAACAAACTTACAGTCAGGTAGGGGGTGGCGGCTTTCAAGCTGCCCTTCCGTCCTGCTGTTGTATTACACCCTTTATTTCCACACTCCTAATTTGAGGACACCGAAATAAACTCGGCAAAGCCCTGGGCGTCCGTGCCGCTTCACCGCGCACAAACCCCAGTACCATATCTCAACTGCTTAAAACTTTTAGCAACGGATATCTTGGCTCTTGCGACGATGAAGAACGCAGCGAAATGCGATACGTAATGCGAATTGCAGAACGC
>ASV_1072
CAAAAAACCATCCACGTGAATGTATTCTTTATGAGGCTTGTGCTGCCCTTGTGGCAGCTAGCCGAAGGTTTCGCAAGAAGCCGATGTCAATTTGAATCCTTTTTAAACTACGACTGATCAAAACTGCAGATAGAAATGTCTGCATGCAATTGAAATACAACTTTCAACAGTGGATGTCTAGGCTCGCACACCGATGAAGAACGCTGCGAACTGCGATACGTAATGCGAATTGCAGAATTCAGT
>ASV_1073
CTAAAAAATCCACGTGAACTGTTTTCGAATCTGTTTTGTCCCTCGTTGATATGGCGTTAGGTGCTTTTGTGCCGGATGCTGTGGATACTTGAGGGTGAACGAAGGGAGAACTTGAGACTGCTGATTTATTGGCGGTTTCGTTTTTCTGATTTATTTCTTTTAAACCATTTTCTTAATACTGATTTATACTCCGAGGACGAAAGTCTTTGGTTTTAATTCCAACAACTTTCAGCAGTGGATGTCTAGGCTCGCACATCGATGAAGAACGCTGCGAACTGCGATACGTAATGCGAATTGCAGAATTCAGT
>ASV_1074
CAAAACACAAACAAACTTAGTAGTGGCTTCGGCTGCGACTATCTACCTGTGGATTTTCAAACCAAACTGTGTTGCACGCAAGTGTGCCACAGCTTTTTCCGAGTTCCTTCTTTTACGAGAGAGAGAGCTCTTCGGGAGAAATTCCAACAACCTTTTTAAAGCCGCTTGGCTTTATTCTTCCAATTCAACCTATGAAACTGATCAAGTTGTTGTTCCTCGTGAATGACAAGAGCATGAATAATGCTTATACACTTTCAGCAACGGATGTCTTGGCTCCCACAACGATGAAGAACGCAGCGAAATGCGATACGTAATGCGAATTGCAGAATCCAGT
>ASV_1075
CTAAAAAAACAACACCCCACGCGAACCCGCACATGTGATTGAGCGAGCGGTTGTTTGACCGCTCGCTCGAAGGCAGTCGCCGCTCTTTCTCTCGGGAAGGAGCAGCGATGGCCGATGCGCTTTTTTCAACCCACTTGATTTTATTTTTTGAAACGTAAAACGCGCTTGTCCTTTTGGACCGAGTGCGATTAACAAATCATTCACAACTTTCAGCAGTGGATGTCTAGGCTCGTACTTCGATGAAAAACGCTGCGAACTGCGATACGTAATGCGAATTGCACGATTCAGT
>ASV_1076
AGTAACGGCCGTGAGTGGCACGGCGCGACAGCGCCGGGTACGAACGTTCGCACACACCCTCTGTTCCGTGGCACGTTGCTATGCCAACGTGCCACCCCCCGCTCCGCTGACACTTCGTGTCCGCCTGCAACATTGAACTCCACCCTCCATCAACCCGCCCCTCGGCGTATAACACACGCTGCCTTCAACCGCAGCCAACCATAACGCACACACAACTTTTGGCAACGGATATCTAGGCTCATGCATCGATGAAGAACGCAGCGAAATGCGATACGTAATGCGAATTGCCGAACGC
>ASV_1077
CAAAAAACACCCCACGTGAATGTATTCTGTATGAGGCTTTGTGCTGCTCTTCGGAGCGGCTAGCCGAAGGTTTCGCAAGAGACCGATGTAACTTTAATTCCTTTTATAAAACGACTGATCAAAACTGCAGACAGAAATGTGTGCATTCAATTGAAATACAACTTTCAACAGTGGATGTCTAGGCTCGCACATCGATGAAGAACGCTGCGAACTGCGATACGTAATGCGAATTGCAGAATTCAGT
>ASV_1078
ACTTTTCGAAGAGGGAGGTAACGCTCTCTTCTTCTGTTCCGTGAACAACCTCACAGGCTGAGGTGAAGTACATCTTCATCTCTGTCTTTATTCTTCCACCTCTGGTGTGAACTTGAATGGGAACGATGCATAGAGCGGTGTCTTCGGACCTTCTCACAACATAACGTCAAAACACTTTCAGCAATGGATGTCTTGGCTCCCACAACGATGAAGAACGCAGTGAAATGCGATACGTCATGCGAATCGCAGAATCCAGT
>ASV_1079
GATCCAAATATCGTACACTCACTTTACAACCCCACAAACCCCCCGGGAGAGCTTGCCCGCGCTTCGGCACGAGCTCGCTCTCCCCTCGTACCAAACCCTTTTTAACAACTACAAAACGAACGATCCGCTCACGCGGTCGGCCAACCGACAAACGCAAGCCTCAATGTAGCCAACCGTTGGACCGCACGCAAGTGCAGCCCCGCGCTGGCTCGAGGTATTCTATCCAAACGTCTCACAACTTTTGGCAACGGATATCTTGGCTCTTGCGACGATGAAGAACGCAGCGAAATGCGATACGTAATGCGAATTGCAGAACGC
>ASV_1080
GATCCAAAACGTTCACTCAACAAACTTACGTCCGTCTCTGCGGCCTGGCGCGCTCTGCGCGCACGGCAGCGGGGGCGGCTGTATTACACCCCTTTTCCACACTCCCCTTAATTGAGGACACCGAAGCAACTTCGGCAAAGCCCTGGGTGCCGGCGCGTGTCAGCTGTTTTTTGCAGCTGGCGCGCACCGCCCCAGTACCATATCACAATGCTTAAAACTTTTAGCAACGGATATCTTGGCTCTTGCGACGATGAAGAACGCAGCGAAATGCGATACGTAATGCGAATTGCAGAACGC
>ASV_1081
GATCCAAAACGCTCACTCAATTTGTTTTATGAAGTTGAGAGCCGGGGCAACCCGACTCTATCAGTGCTTTGCTTCACCGCAAAACACTCACCTTTATACAAACCAAACCCATCGGAAACAACACCGTTTCGGCAAGCCATTTGTTTGTGTCATTTATTTGATCGAACAAAGTTATATCATAATGCTATACAACTTTTAGCAACGGATATCTTGGCTCTTGCGACGATGAAGAACGCAGCGAAATGCGATACGTAATGCGAATTGCAGAACGC
>ASV_1082
CTTAATTCACATGAATTCGACGGTAGCTTCGGCTACTATCGTTTTCAGTCACGTGGAACTTCAACTTTTCGGTCTTTTTGAAGCGAGCAATCAAATCAAATCGACCACAATAAAATCCGCTTGTTTACAAGTGTGATCAACCAAACAATCTGATTGAAACTCATCATGATACAGTCTTCGGGCTTATCAATATACGATGAAACGAAATTAACACTTTCAGCAACGGATGTCTTGGCTCCCACAACGATGAAGAACGCAGCGAAATGCGATACGTCATGCGAATTGCAAAATCCAGT
>ASV_1083
ACCGATCCAAGATCGACACTTTATTGTGAACTGTAAACTTTTTTTTCGTTGTGGGACTTTTCTCTGAGAGTGAAGGTGGACTTTATGTTTACTGGATCAATCGGGAGAAGGACTCGATGGAAAAACTTTTTAAACACCAACAACCTAAACAAAAATGATTTATACATTGGAACTTAAATGTTATATACAAGTTCGTCTTGTTATAACGCTAGATTATTAATTGTAAAACAACTTTTAACAATGGATATCTAGGTTCTTGCAACGATGAAGAACGCAGCGAAATGCGATACGTAATGCGAATTGCAGAATTCCGT
>ASV_1084
CAAAAAACACCCCACGTGAATGTACTCTTTATGAGGCTTGTGCTGCCCTTGTGGCAGCTAGCCGAAGGTTTCGCAAGAAGCCGATGTCAATTTGAATCCTTTTTAAACTACGACTGATCAAAACTGCAGATAGAAATGTCTGCATGCAATTGAAATACAACTTTCAACAGTGGATGTCTTGGCTCCCACAACGATGAAGAACGCAGCGAAATGCGATACGTAATGCGAATTGCAGAATTCAGT
>ASV_1085
CTAAAAAACTTTCCACGTGAACCGTATCAACCCTTGATTATTGGGGGCTGCTGACTGGACTGGCTTCGGCTAGACTGGGCGGCGGCTCTAGCGCGACCGTTCTGGGCTTCGGCTTGGGGCTAGTAGCTTATTTTAAACCCATTCTTAAATTACTGAAATACTGTGGGGACGAAAGTCTCTGCTTTTAACTAGATAGCAACTTTCAGCAGTGGATGTCTAGGCTCGCACATCGATGAAGAACGCTGCGAACTGCGATACGTAATGCGAATTGCAGAATTCAGT
>ASV_1086
CTAAAACACAACTTTCCACGTGAACCGTATCAACCCCATATCTTGGGGGTTTGTTCATGACGGCTGCTGGCATGTATTTGCTGGATGGCTATTATGAAGCAAACCCTATCGTGAGCGTTTCGACCTTGGTCTGAACTAGTAGCATTAACATTATAAACCTTTTCTTAACTACTGAATATACTGTGGGGACGAAAGTCTCTGCTTTTAACTAGATAACAACTTTCAGCAGTGGATGTCTAGGCTCGCACATCGATGAAGAACGCTGCGAACTGCGATACGTAATGCGAATTGCAGAATTCAGT
>ASV_1087
CTAAAAAACTTTCCACGTGAACCGTATCAACCCCTTAAATTTGGGGGCTTGCTCGGCGGCGTGCGTGCTGGCCTGTAATGGGTCGGCGTGCTGCTGCTGGGCGGGCTCTATCATGGGCGAGCGTTTGGGCTTCGGCTCGAGCTAGTAGCTATCACTTTTAAACCATTCTTAAATACTGAATATACTGTGGGGACGAAAGTCTCTGCTTTTAACTAGATAGCAACTTTCAGCAGTGGATGTCTAGGCTCGCACATCGATGAAGAACGCTGCGAACTGCGATACGTAATGCGAATTGCAGGATTCAGT
>ASV_1088
CTCTTTTTGCTAGTGTTATTGTTAGATAAGTCTTCGGGCTGTCTTTCAATACATTAGTAAGAAAACAAGAGAAGGATTGCGGGACATAAAACACCCCAATATCTGACTTTTGCGTCCCACGGACTTATTATCTTTTTAATACTAGAGTGTCTTCGGATACAATAGTATTAAAAAAACAACCATTACATAACATTTCAAATGTTACCTGATTATGATTTCACTAAATCAAAGTTACTGTGTTTATTCACTATAACCGAGATAAAAAATTAATGAAAAAACACTTTCAGCAACGGATGTCTTGGCTCCCATGTCGATGAAGAACGCAGCGAAATGCGATACGTCATGCGAATTGCAAAACCAGT
>ASV_1089
CTAAAAACTATCCACGTGAACTGTCTGATCCGATTCGCGCCGTGACGCGTGCTGCGGGTTTGTAAAAGAATCTGCGGCGTGCGGGCTCGGCTGATCGAAGGTTTCATTGCTGCGAGCGTGTGCTTTTCGGAGCGCGCGTTTAGCGGCGGTGGGGCTGACTTACTCTTTCAAACCCCTTTACCGAATGACTGATGTATACTGTGAGGACGAAAGTCTTTGCTTTGAACTAGATAACAACTTTCAGCAGTGGATGTCTAGGCTCGCACATCGATGAAGAACGCTGCGAACTGCGATACGTAATGCGAATTGCAGAATTCAGT
>ASV_1090
CTAAAAACTATTCACGTGAACCGTCAATTAAACCAGTTTTGCGTCGCGTTGTGTGCGTGTTTTCCATTTCAATTGCTTTTTTTAAACGAATCGCGAGCGAGGAGGAGAAGACAATCGCAATGTCGACTGAACGAAGGTCGAGTTTGTTTTCTATTCGTAGAGAACGAGTTTGGCTGATTTATTCTTTTTCAAACCCTAAATCCTAAATACTGATTATACTGTGAGGACGAAAGTCCTTGCTTTTAACTAGATAGCAACTTTCAGCAGTGGATGTCTAGGCTCGCACATCGATGAAGAACGCTGCGAACTGCGATACGTAATGCGAATTGCAGAATTCAGT
>ASV_1091
CTTAAACAATTGAATTCGAGCAGCGCGTCAAACCGCCGCTCGTCTTCGGTTACGTGGACCCCATTTTGGGCAGAGCTCGTCTCTGCCACGCCGAGGGAGACGCCTCACCGTGCCTCCCGACGCACCATTTCCATCCACTTGTTCACTCAAGTGCGATACCAACACAATCTGATTGAGACTCATCCAAACGGCCGTTCGAAAGAACAGCCGGCATAAGATGAAACGAAACTAACACTTTCAGCAACGGATGTCTTGGCTCCCACAACGATGAAGAACGCAGCGAAATGCGATACGTCATGCGAATTGCAAAATCCAGT
>ASV_1092
CTAAAAACTATCCACGTGAACCGTTGCAATACTGTTTTGGGCTGCCGTGTGCTTTGTGCGCGGTGGCTGAACGAAGGTGCCGTTAAACGCACCGATGCTTTTTTAAACCATTTCTAAATTACTGATTCATACTCCGAGGACGAAAGTCTTTGGTTTTAATCCTAAACAACTTTCAGCAGTGGATGTCTAGGCTCGCACATCGATGAAGAACGCTGCGAACTGCGATACGTAATGCGAATTGCAGAATTCAGT
>ASV_1093
CTTAAAACTATCCACGTGAACCGTTTGTACCAAGATTTGCGCCGAGATGTTTGTGTGTATTTGTTGTATCACTGTGTATTCGTACGCGGTGTGTGTCAAATATGTATGTCGCTTGGCTGATCGAAGGTCGTATCGCACTGTATTGTGTGTGTCGGCTGACTTATTTTTCAAACCCATTCTTACATACTGATTATACTGTGAAGACGAAAGTCTTTGCTTTTACTAGATAACAACTTTCAGCAGTGGATGTCTAGGCTCGCACATCGATGAAGAACGCTGCGAACTGCGATACGTAATGCGAATTGCAGGATTCAGT
>ASV_1094
CAAAAAAACTATTCACGTGAACTTGTACTGTTTAGTCTTGTCCTCCATTTTTTTGGAGGTAGACGAAGGTATGTTGAACACTTTCGGGTGTTTAATATACTGATGTAACTTAACCCCTTTTAATAAATAAAATCGAATATATTGTATAAACGAAAGTTTTTACATTAAACTAGATACAACTTTCAACAGTGGATGTCTAGGCTCGCACATCGATGAAGAACGCTGCGAACTGCGATACGTAATGCGAATTGCAGAATTCAGT
>ASV_1095
ACGATCCAAGATCGACACTTTTTTGTGAACTGTAAACTTTTTTGTTGATGAATGAGGGGTAGATTCACATCTGCTTCTTTGAAGTCAATGAAAACTTTTAAACACCTTTTAAAAACAAAAATGATTTATACATTGGAACTTAAATGTTATAACAAGTTCGTCTTGATATAACGCTAGATTATTAATTGTAAAACAACTTTTAACAATGGATATCTAGGTTCTTGCAACGATGAAGAACGCAGCGAAATGCGATACGTAATGCGAATTGCAGAATTCCGT
>ASV_1096
ACGATCCAAGATCGACACTAACTTTGTGAACCGTTCGTTTATCCTCAACTGCTTTTTTAAGATAAACTCCTTTTTAGGTGTGTTTGCAATCTTCATGGTTGTGAATTGACTCATTAAGGGGTGGTTCTTTTTAGGGCGGGAGAGGAACATTTTAAACACAAACAAACATCTATGAACAATGCATTGGAACTTAAATGTTACTTCAAGTTTGTCTTGAATGTAACGACTGGATAGTAAATTGTAAAACAACTTTTAACAATGGATATCTAGGTTCTTGCAACGATGAAGAACGCAGCGAAATGCGATACGTAATGCGAATTGCAGAATCCCGT
>ASV_1097
CTCAATAATGCCTCGTTGCATGTCAGTCTTCATTGATTGCGTTGCAATGTAGGTATGACCCGCGAACTTTCTTTATTTTGGCCATTTCGTTTACGCAGACCGCCATTGCTTATGTGATGTGTGGGATGTTGAAATGGCTCAATTTATTTATTATCCACTGTTTCAGTGCGATGATTGCTTGATTACGAACTTATTATACTCTGCGCTTCGGCAATGAGTCAATAAAATAACGTATAAACACTTTCAGCAACGGATGTCTTGGCTCCCACAACGATGAAGAACGCAGCGAAATGCGATACGTCATGCGAATTGCAGAACCTAGT
>ASV_1098
CAATCTCGGGGAGCAATCTCCGATTCCGTTACGTGGAACGAACTATTTCTGGGCGAGTGGCCTTCGTGTCACCAACCCTACTTTCTATCCGCTTGAGCAATCAAGTTGATACACCAACACATTCTGATAGTGACGATTCATAAGGCCGGTGCACTATTACTAGTACAACAGCCCTACCCATGAAACGTAAACAACACTTTCAGCAACGGATGTCTTGGCTCCCACAACGATGAAGAACGCAGCGAAATGCGATACGTCATGCGAATTGCAAAATCCAGT
>ASV_1099
TCTCTAAAAACAAAAAGGGGCGTAGGGTTCCGGCCTGAAACCCCTCTTTGTGTTCCGCGTACCATCTGCCTGGAAATCTGGGGTAACTCAGGTCTCCAGGTGGTCAACTTTCCGGTGCTGCTCGACAGCGCCCATTCTTTTATTTTTTCTCCATTTCGCAAGAAGTGTTGAAACAAATGATATTGATGTCATAACTGATCGTTAGGTTATTTCTCACGAAATGGCCCCAACATCTAAACGACAAAACACTTTCAGCAACGGATGTCTTGGCTCCCACAACGATGAAGAACGCAGCGAAATGCGATACGTCATGCGAATTGCGAAATCCAGT
>ASV_1100
GATCCAAAACGCTCACTCAATTTGTTTTATGAAGTTGAGAGCCGGGGCAACCCGACTCTACCAGTGCTTTGCTTCACGGCAAGCACTCATCTTTATACAAACCAAACCCATCGGAAACAACACCGTTTCGGCAAGCCATTTGTTTGTGTCATTTATTTGATCGAACAAAGTTATATCACAATGCTATACAACTTTTAGCAACGGATATCTTGGCTCTTGCGACGATGAAGAACGCAGCGAAATGCGATACGTAATGCGAATTGCAGAACGC
>ASV_1101
CTAAAAAACTTTTCACGTGAACCGTTCTATTAGTTTTGTGCTTCTGCTGTTACTGCTAATCTGCCTTTGGTGGAATAGTAGAGACAGCGGAGGCTGAACGAAGGTTGATTTTTGCGTAAGCTAGAGTCAGCTGATGAACTTTTAAACCCTTACCTAATTACTGATATATACTCTAGGAACGAAAGTTCTTAGTTTTAAAGACAACAACTTTCAGCAGTGGATGTCTAGGCTCGCACATCGATGAAGAACGCTGCGAACTGCGATACGTAATGCGAATTGCAGAATTCAGT
>ASV_1102
CAATCTCGGGGTCATTTCGGTGATCCCGTTTCCGTTACGTGGAAACAACTATATTTCTGGGGAGCTTAACCACTCGCCCATCTCCGAAGGCGTGTTTACACACCAGAGGAACCATTTTCATCCGCTTGAGCAATCAAGTGTGATACACCAACACATCATGATCGTGACGATTCATAGGTGCTGTGGTCTCAACCGCCCAGTGCCGTGCTATGAAACGTAAATAACACTTTCAGCAACGGATGTCTTGGCTCCCACAACGATGAAGAACGCAGCGAAATGCGATACGTCATGCGAATTGCAAAATCCAGT
>ASV_1103
CTAAAAAACTTTCCACGTGAACTGTCTTACTTAGTTTTGCGCTTCTGCGGGAGGTGTTCTGCGCACATGTGCGTGGGGCGTCTTTTGCGGCGGCTAAACGAAGGTTGGTTGAGTGTTGTTGTGCGTGCTTTATTGCGCGCCATCGTACGCTTGCCGGCTGACTTATTTTTTCAACCCCTTTTACTTAACAACTGAATTATACTGTGAGAACGAAAGTTCTCGCTTTTAACTAGATAACAACTTTCAGCAGTGGATGTCTAGGCTCGCACATCGATGAAGAACGCTGCGAACTGCGATACGTAATGCGAATTGCAGAATTCAGT
>ASV_1104
CTCAATAATGCCTCGTTGCATGTTAGTCTTCATTGATTGCGTTGCAATGTAGGTATGACCCGCGAACTTTCTTTATTTTGGCCATTTCGTTTACGCAGACCGCCATTGCTTACGTGATGTGTGGGATGTTGAAATGGCTCAATTTATTTATTATCCACTGTTTCAGTGCGATGATTGCTTGATTACGAACTTATTATACTCTGCGCTTCGGCAACGAGTCAATAAAATAACGTATAAACACTTTCAGCAACGGATGTCTTGGCTCCCACAACGATGAAGAACGCAGCGAAATGCGATACGTCATGCGAATTGCAGAACCTAGT
>ASV_1105
CTAAAACTTTCCACGTGAACCGTTTCAACCCTTTAATTGGGAGCTTGCTGGCGGGTGCGAGCCGGATGCGGAGGCTGAACGAAGGTCGAGTTGCTTTGCTCTCGGCTGACTTATTTTTCAAACCCAATACCAAACTTACTGATTATACTGTGAGAACGAAAGTTCTTGCTTTTAACTAGATAACAACTTTCAGCAGTGGATGTCTAGGCTCGCACATCGATGAAGAACGCTGCGAACTGCGATACGTAATGCGAATTGCAGAATTCAGT
>ASV_1106
CTAAAAAATTCCACGTGAACCGTTTTCGAATGTGTTTTGTCTCTCGGTTGTTGTGGCGTTAGGCACTTTGTGCTGGATGCTGCTGATGCTGGGGGTAAACGAAGGGAATCGTTGACTGCCGTTTGGTTGGTTTTTACTGCCGTGAGGTGGTTTCTGCTGCCGTTTGGTGGTTTTCAGTTTCCGATGTTTTCTTTTAAACCATTTTCTTAATACTGATCTATACTCCGAGGATGAAAATCTTTGGTTTTAATTCCAACAACTTTCAGCAGTGGATGTCTAGGCTCGCACATCGATGAAGAACGCTGCGAACTGCGATACGTAATGCGAATTGCAGAATTCAGT
>ASV_1107
CATATCAAATTTTCCACGTGAACATTAATAGATTAGTTCTTGTGCCTGCTCAACTTTTCAACAGAAAAGTTTTGCTAGCTGAACGAAGGTCATTGTAGTCCAAGTTATGTTTTAACTTGTTGATGGCTTTGACTGATGTAAACCTTTTTAAACCCTTTTATTATTTTTAAAAAAACTGATGTAAATTACATTGCGAGAATGAAAGTTCTAGCTCTTAATTTATATACAACTTTCAACAGTGGATGTCTAGGCTCGCACATCGATGAAGAACGCTGCGAACTGCGATACGTAATGCGAATTGCAGAATTCAGT
>ASV_1108
GATCCATAAACGCACACTCACATGATAAACTATGTTTCTTCACGCCCAGCAATGGGTGTGGAGTCTTACATTTCCCTTATCAAACCCTTCAGCATATCAATCATATTGATTGCGGCAAGCGATTGAGAGGAGTTTGGCAGTCGTGTCACAGCGCCGCCTTTCCTTTCGACAAGATACACAATGCTTTACAACTTTTAGCAACGGATATCTTGGCTCTTGCGACGATGAAGAACGCAGCGAAATGCGATACGTAATGCGAATTGCAGAACGC
>ASV_1109
CTTAACAAATTGAATGCGAGCGGGGCGTCAAACCCTCCGCTCGTCTTCGGTTACGTGGACCCCCTTTTGGGCGGAGCTCGTCTCTGCCACGCCGACGGAGCTAGATTTCTATCTCCCGACGCACCATTTCCATCCACTTGTTCACGCAAGTGCGATACCAACACAATCTGATTGAAACTCATCCAAACGGCCGTTCGCAAGAACCGCCTGACAAAGATGAAACGAAACTAACACTTTCAGCAACGGATGTCTTGGCTCCCACAACGATGAAGAACGCAGCGAAATGCGATACGTCATGCGAATTGCAAAATCCAGT
>ASV_1110
CAAAAAAACTATCCACGTGAATGTATTCTTTATAAGGCTTGTGCTGTGTTGATTTATTTCTTCACGGCTAGCAGAAGGTTTCATTATGAGACCGATGTATTTTTAATCCCTTTTAAATAATAAAATTACTGATAAACAACTAGCATCAGAAATGATAGCTTGTAATAAAATACAACTTTCAACAGTGGATGTCTAGGCTCGCACATCGATGAAGAGCGCAGCGAACTGCGATACGTAATGCGAATTGCAGAACTCAGT
>ASV_1111
CTAAATAAACCCACGTGAACCGTAATCGAGCGTTTTGGTGGAGTGAGTTTGGCAACAAGCTTGCTTTACCTGAACTTGGCTAATAAGTCTTGGACTTGTTTGTGAAGGCTGCTAGGCTTTGGCTAGGCGACAACTACTGAAAGAGGATTCTCTTCGGATTGAAACCTTGCTTGGTAGTAGTAGTAGACAAGACTAGGAATTATTGGCTCTATGTAAACCCCTTAAACTAATTATCTGAATGAAACTGTATGGCAGGAATGAAAGTTCTTGCTTTAATTCCATACAACTTTCAGCAGTGGATGTCTAGGCTCGCACATCGATGAAGAACGCTGCGAACTGCGATACTTAATGCGAATTGCAGAGCTCAGT
>ASV_1112
CTAAAAACTTTCCACGTGAACCGTTATAACTATGTTCTGTGTCTCGTCTTGTCAAAAGATTTGAGGCTGAACGAAGGTGAGTCTGTGTCGATTTTTTTGATGCGGATTTGCTGATGTTCTTTTAAACACCTATTACTTTATACTGAACTATACTCCGAATACGAAAGTTTTTGGTTTTAACAATTAACAACTTTCAGCAGTGGATGTCTAGGCTCGCACATCGATGAAGAACGCTGCGAACTGCGATACGTAATGCGAATTGCAGAATTCAGT
>ASV_1113
CTAAAAACTTTCCACGTGAACCGTTATAACTATGTTCTGTGCTTCGTCGCAAGACTTGAGGCTGAACGAAGGTGAGTCTGCGTCTATTTTGGATGCGGATTTGCTGATGTTATTTTAAACACCTATTACTTAATACTGAACTATACTCCGAATACGAAAGTTTTTGGTTTTAACAATTAACAACTTTCAGCAGTGGATGTCTAGGCTCACACATCGATGAAGAACGCTGCGAACTGCGATACTTAATGCGAATTGCAGGATTCAGT
>ASV_1114
CAAAAAACACCCCACGTGAATGTACTCTTTATGAGGCTTGTGCTGCCCTTGTGGCAGCTAGCCGAAGGTTTCGCAAGAAGCCGATGTCAATTTGAATCCTTTTTAAACTACGACTGATCAAAACTGCAGATAGAAATGTCTGCATGCAATTTAAATACAACTTTCAACAGCGGATGTCTAGGCTCGCACATCGATGAAGAACGCTGCGAACTGCGATACGTAATGCGAATTGCAGAATTCAGT
>ASV_1115
CAAAAAAAATTTCCACGTGAATGTATTCTTTATGAGGCTTGTGTCTGGTTGTTTTTCGAAATGACCAGGCTAGCCGAAGGTTTCGTAAGAAACCGATGTAACTTTTAATCCCTTTAAACAATTTACTGATCATAACTTAGCCATCAGAAATGATAGCTTGTAATTCAAATACAACTTTCAACAGTGGATGTCTAGGCTCGCACATCGATGAAGAACGCTGCGAACTGCGATACGTAATGCGAATTGCAGAATTCAGT
>ASV_1116
CTAAAAAACTTTCCACGTGAACTGTCTGTATTTGTTTTGTGTCTGCGCGTTGCTGGCGTGCGTTTGCTTGTGCTTCGGCGTTTGCGAGTGCGTGTTGGTGGTGCGCGGACTGAACGAAGGTTGTGTTGCTGTGTGCCTGCTGCACTGCTGACTTTGCATTAAGTTGTATCGTCTTGGCGGAGCAGCGGGTGCTGATGCGACCGGCTGACTTATTTTTTCAAACCCCATACCTAACTTACTGATTATACTGTGAGAACGAAAGTTCTTGCTTTTACTAGATAACAACTTTCAGCAGTGGATGTCTAGGCTCGCACATCGATGAAGAACGCTGCGAACTGCGATACGTAATGCGAATTGCAGAATTCAGT
>ASV_1117
CAAAAAACACCCCACGTGAATGTACTCTTTATGAGGCTTGTGCTGCCCTTGTGGCAGCTAGCCGAAGGTTTCGCAAGAAGCCGATGTCAATTTGAATCCTTTTTAAACTACGACTGATCAAAACTGCAGATAGAAATGTCTGCATGCAATTGAAATACAACTTTCAACAGTGGATGTCTAGGCTCGCACACCGATGAAGAACGCAGCGAAATGCGATAAGTAACGCGATATACATACCAAGC
>ASV_1118
CAATCTCGGGGTCATTTCGGTGATCCCGTTTCCGTTACGTGGAAACAACTTCTATTTCTGGGGAGTCTAACCGCTCGCCCATCTCCGAAGGCGTGTCTTATACACACACCCGAGGAACCATTTTCATCCGCTTGAGCAATCAAGTGTGATACACCAACACATCATGATCGTGACGATTCATAGGTGCTGTGGTCTCAACCACCCAGTGCCGTGCTATGAAACGTAAATAACACTTTCAGCAACGGATGTCTTGGCTCCCACAACGATGAAGAACGCAGCGAAATGCGATACGTCATGCGAATTGCAAAATCCAGT
>ASV_1119
CAAAACACTTTAAACTGAAGTTGATTACAGGCGCTTTTTGTCGTCTGTTTTCCTTCTCTACCTGTGAAAATGTTTAACAAGGCGGATGCTTTTTTAAAGCTGAAGCCTGATTTGCTCTCCTTCTGGGGCGAGCAAAAACTTTTCCAAACATTTTTTGAAGCCGGTTTCTGGCTTTGAACCAACCAAAACAACCACAAAAACTGAACTTGAGTGTGCTTCCTCTTCTTTGAGCAAGCATGTTTTGCAAAATAAAATAATGCATCACAAACACTTTCAGCAACGGATGTCTTGGCTCCCACAACGATGAAGAACGCAGCGAAATGCGATACGTAATGCGAATTGCAGAATCCAGT
>ASV_1120
GATCCAAAACGCTCACTCAATTTGTTTTATGAAGTTGAGAGTTGGGGCAACCCACTCTATCAGTGCCTCGCTTCACGGCGAGCACTCACCTTTATACAACCCAAACCCATCGGAAACAACACCGTTTCGGCAAGCCATTTGTTTGTGTCATTTATTTGATCGAACAAAGTTATATCATAATGCTATACAACTTTTAGCAACGGATATCTTGGCTCTTGCGACGATGAAGAACGCAGCGAAATGCGATACGTAATGCGAATTGCAGAACGC
>ASV_1121
CAATCTCGGGGTCATTTCGGTGATCCCGTTTCCGTTACGTGGAAACAACTACTATTTCTGGGGAGTCTAACCGCTCGCCCATCTCTGAAGGCGTGTCTTATACACACACCCGAGGAACCATTTTCATCCGCTTGAGCAATCAAGTGTGATACACCAAAACATCATGATCGTGACGATTCATAGGTGCTGTGGTCTCAACCACCCAGTGCCGTGCTATGAAACGTAAATACCACTTTCAGCAACGGATGTCTTGGCTCCCACAACGATGAAGAACGCAGCGAAATGCGATACGTCATGCGAATTGCAAAATCCAGT
>ASV_1122
CTAAAAAACTTTCCACGTGAACTGTCGTTATTTGTTGTGTGTCTGCGCGTTGCTGGCGTGCGTTTGCTTACGCTTCGGTGTTTGCGAGTGCGTGCTGGCGGTGCGCGGACTGAACGAAGGTCGTGTTGCTGTGTGTCTGCTGCACTGCTGACTTTGCATTGATTTGCATGGTCTTGGCGGAGCGGCGGGTGCTGTGCGTGCGCGGCTGACTTACTTTTTCAAACCCCATACCTAACTTACTGATTATACTGTGAGAACGAAAGTTCTTGCTTTTACTAGATAACAACTTTCAGCAGTGGATGTCTAGGCTCGCACATCGATGAAGAACGCTGCGAACTGCGATACGTAATGCGAATTGCAGAATTCAGT
>ASV_1123
CAAACTTTCCACGTGAACTGTCTTACGAGATTCGCGCCGTGACGCGTGTTGACGCTGTGTGTGTCTGTGTCTTCTTTCGAGAGGATATTGTGATGCAAACAGTGTTGACCGTGTGGGTCGGCTGATCGAAGGTCGCTTTGTGCATTATTGTATGGAGCGGCTGACTTATTCTTTCAAACCCATTACACAATACTACTGATTCATACTGTGAGGACGAAAGTCTTTGCTTTTACTAGATAACAACTTTCAGCAGTGGATGTCTAGGCTCGCACATCGATGAAGAACGCTGCGAACTGCGATACGTAATGCGAATTGCAGAATTCAGT
>ASV_1124
CTTAAAACTATCCACGTGAACCGTTTGTACCAAGATTTGCGTCGAGATGTTTGTGCATATTTGTTGTATCACTGTGTATTCGTACGCGGTGTGTGGCAAGTATGTATGACGCTTGGCTGATCGAAGGTCGTGTCGCACTTGATTGTGTGTATCGGCTGACTTATTTTTCAAACCCATTCTATAATACTGATTATACTGTAAAGACGAAAGTCTTTGCTTTTACTAGATAACAACTTTCAGCAGTGGATGTCTAGGCTCGCACATCGATGAAGAACGCTGCGAACTGCGATACGTAATGCGAATTGCAGAATTCAGT
>ASV_1125
CAAAAAACAACTTTCCACGAGAACACGTACTTGACTTTAGAAGTTTGGCTCCCGTAACACGGAGCTAAACGATGTGTATACCCCCTTTTATTTAATTTACTGATGAAATAACCCGGTAGAGTGAAAACTTTGCTGTATAATTTCTATACAACTTTCAACAGTGGATGTCTAGGCTCGCACATCGATGAAGAACGCTGCGAACTGCGATACGTAATGCGAATTGCAGAATTCAGT
>ASV_1126
CAAATCGGGGTCTCACGACCCCGGCAACGTCACGTGGAACGAGTCTGTTTTATGGGAAGCACGGCGCAAGTCGGCGCGACCCACCATTTCATCCGCTTGAGCAATCAAGTGTGATACCGCCAAGCATTTTGATCGTGACGATTCATAGGCCAGTGCCGTCACACGCACCAGCCGTCCAATGAAACGTAAACAACACTTTCAGCAACGGATGTCTTGGCTCCCACAACGATGAAGAACGCAGCGAAATGCGATACGTCATGCGAATTGCAAGATCCAGT
>ASV_1127
CAATCTCGGGGGTCTCACGACACCCGTCAACGTCACGTGGAACGAGTCTGTTTTATGGGAAGCGGCTTCGCTGCGACCCACCATTTCATCCGCTTGAGCAATCAAGTGTGATACCGCCAAACATTTTGATCGTGACGATTCATAGGCCAGTGTGTTAACCCGCACCAGCCGTCCAATGAAACGTAAACAACACTTTCAGCAACGGATGTCTTGGCTCCCACAACGATGAAGAACGCAGCGAAATGCGATACGTCATGCGAATTGCAAGATCCAGT
>ASV_1128
CAAATAAAACAACCCCACGTGAATGTATTCTGTATGAGCTTTGTGTGATGTGTCTTCGGACATGTTGCTAAGCGAAGGTTCTCCGTCAAAACGAGAACCGATTTACTTTTAAACACCCTTATTTTAAATTGTACGGATTATATTGCAAGCGTGAAAACGAATGCTCTTAATTAAATACAACTTTCAACAGTGGATGTCTAGGCTCGCACATCGATGAAGAACGCTGCGAACTGCGATACGTAATGCGAATTGCAGAATTCAGT
>ASV_1129
CAAAAAAAATTTCCACGTGAATGTATTCTTTATGAGGCTTGTGCTGCCCTTGTGGCAGCTAGCCGAAGGTTTCGCAAGAAGCCGATGTCAATTTGAATCCTTTTTAAACTACGACTGATCAAAACTGCAGATAGAAATGTCTGCATGCAATTGAAATACAACTTTCAACAGTGGATGTCTAGGCTCGCACACCGATGAAGAACGCTGCGAACTGCGATACGTAATGCGAATTGCAGAATTCAGT
>ASV_1130
CAAAAAACTTTCCACGTGAACCGTAATAATTATGTTCTGTGCCTTCTTTCGGGAGGGCTGAACGAAGGTGGATAGTGGCGTATTTAATTATTAATTTAGTTATTTGTGCTACAGTCTGCCGATGCTTTTTAAACCCATTACTTAATACTGAACTATACTCCGAGAACGAAAGTTTTTGGTTTTAATCCATAACAACTTTCAGCAGTGGATGTCTAGGCTCGCACATCGATGAAGAACGCTGCGAACTGCGATACGTAATGCGAATTGCAGAATTCAGT
>ASV_1131
CAAAAAACACCCCACGTGAATGTACTCTTTATGAGGCTTGTGCTGCCCTTGTGGCAGCTAGCCGAAGGTTTCGCAAGAAGCCGATGTCAATTTGAATCCTTTTTAAACTACGACTGATCAAAACTGCAGATAGAAATGTCTGCATGCAATTGAAATACAACTTTCAACAGTGGATGTCTAGGCTCGCACACCGATGAAGAACGCAGCGAAATGCGATAAGTAACGCGATATACATAACAAGC
>ASV_1132
CAAAAAAAACACCCCACGTGAATGTATTCTGTATAAGGTTTGTGCTGTGTTGGCTACTTGTAGACAATACGGCTAGCCGAAGGTTTCGTAAGGAACCGATGTTATTTTTAATCCCCTATAAAAATTTATTACTGATATTTAACAGCAATCAGAAATGATAGCTTAAAATTTAAATACAACTTTCAACAGCGGATGTCTAGGCTCGTACATCGATGAAGAACGCTGCGAACTGCGATACGTAATGCGAATTGCAGAATTCAGT
>ASV_1133
CAAAAAACACCCCACGTGAATGTACTCTTTATGAGGCTTGTGCTGCCCTTGTGGCAGCTAGCCGAAGGTTTCGCAAGAAGCCGATGTCAATTTGAATCCTTTTTAAACTACGACTGATCAAAACTGCAGATAGAAATGTCTGCATGCAATTGAAATACAACTTTCAACAGTGGATGTCTAGGCTCGCACACCGATGAAGAACGCAGCGAAATGCGATACGTAATGCGAATTGCAGAATTCCGT
>ASV_1134
CTAAAAAACATTCCACGTGAACCGTCCAAACGTTTGATTCGCTTCCTGTTTTTGCATGTGTCTCTTTACTGAATGCGTGCGAAGGCGGTTGGCTTGAACCGAAGGCTATTTTGCAACTCTTCGGAGGCGCGAGGTAGCTGATTTATTTTAAACCCATTACACAATTACTGATTATACTGTGGGAACGAAAGTTCCTGCTTTTACTAGATAACAACTTTCAGCAGTGGATGTCTAGGCTCGCACATCGATGAAGAACGCTGCGAACTGCGATACGTAATGCGAATTGCAGAATTCAGT
>ASV_1135
CAAAAAACACCCCACGTGAATGTACTCTTTATGAGGCTTGTGCTGCCCTTGTGGCAGCTAGCCGAAGGTTTCGCAAGAAGCCGATGTCAATTTGAATCCTTTTTAAACTACGACTGATCAAAACTGCAGATAGAAATGTCTGCATGCAATTGAAATACAACTTTCAACAGTGGATGTCTAGGCTCGCACACCGATGAAGAACGCTGCGAACTGCGATACGTAATGCGAAACGCATCAGTAGT
>ASV_1136
CTTAATTCACATGAATTCGAAAGTGGCTTCGGCTACTATCGTCTTCAGTCACGTGGAACTTCAACTTTTTTCCCGATGTTATTTGTTATTTCCTTTATTGGATTAACAAATACATTGGAACAATTTAAAATCCGCTTGTTTATCAAGTGTGATACACCAAACAATCTGATTGAAACTCATCAGGAATTGCTTCGGCATTTCTCTATACGATGAAACGAAATTAACACTTTCAGCAACGGATGTCTTGGCTCCCACAACGATGAAGAACGCAGCGAAATGCGATACGTCATGCGAATTGCAAAAACCAGT
>ASV_1137
CTAAAACTATCCACGTGAACCGTTAACCAAACAAGTTAAGGCAGGCGCGATTGATGGGGAGTTTGGGAAACGCTTGGAGATCTTTTCGGATCTTTTCGGGCCTAGTACTGGACACTCTGTCGACCGGAGTCGGCTAAACGAAGGTCGGGAGTTCGCTTGCGGAGCGACGTACGTTTGTCGTATGTGGCTGCAATGGCTCGAGCAACCGGCTGATTTATTTCTTTTACACCATACCTTATTTACTGATTATACTGTGAGGACGAAAGTCCTTGCTTTTACTAGATAACAACTTTCAGCAGTGGATGTCTAGGCTCGCACATCGATGAAGAACGCTGCGAACTGCGATACGTAATGCGAATTGCAGAATTCAGT
>ASV_1138
GATCCAAAACGCTCACTCAATTTGTACTATGAAGTTGAGAGTTGGGGCAACCCGACTCTACCAGCGCTTTGCTTCACCGCAAAGCACTCACCTTTATACAAACCAAACCCATCGGAAACAACACCGTTTCGGCAAGCCATTTGTTTGTGTCATTTATTTGATCGAACAAAGTCATATCATAATGCTATACAACTTTTAGCAACGGATATCTTGGCTCTTGCGACGATGAAGAACGCAGCGAAATGCGATACGTAATGCGAATTGCAGAACGC
>ASV_1139
CAATCTCGGGGAGTCGTTTGTATGGCCTAGCCCAGCATTCGACAAACCGTTTCCGTTACGTGGAACTATTTGTTTTTGGGGAGTGTTTTGTTTTGTCTTGTTTCATTACATTACATTACACCACCCATCTCCAACGGCCTTGTTTCCTAGTGAACAAGACCCGAGGAAACATTCTCATCCGCTTGAGCCATATCAAGTGTGATACACCAAAACATCATGATCGTGACGATTCATAGGTGGTGTATTCTTAACCGAGTATACTGCCGTGCTATGAAACGTAAACAACACTTTCAGCAACGGATGTCTTGGCTCCCACAACGATGAAGAACGCAGCGAAATGCGATACGTCATGCGAATTGCAAAATCCAGT
>ASV_1140
CTTCAAAAACACGAATTCGGAGCTTGCTTCGGCGAGTTCCGTCTTCAGTCACGTGAAATGAAATTGTTTGGGGAATATTTTCGGATATTTCTCACATCCCAGAGTGTGCGCAAGCATGTTTCTGGGTCATTTTAAAATCCACTTGTCTGACAAGTGTGATGAACCAACAATCTGATTGAAACTCATCAGTGATATTCTTCGGAATATCCCAATACGATGAAACGAAATTAACACTTTCAGCAACGGATGTCTTGGCTCCCACAACGATGAAGAACGCAGCGAAATGCGATACGTCATGCGAATTGCAAAAACCAGT
>ASV_1141
CTAAAACACTAATAAAAAGATCGAGGTGGCTGGGTCTATACTACCCTAAAGCCTTGTCTTTTTGTTCCGTGAATCTTCAATAAAAAAAATCCTTGGAACTTCTTTAGTGAAGTTCTGAGGTGCCTTTTTTGATCCAGCCTACTGTTCTGTAAAAAGATGGTGGTGCGGTTCGAAAGAAACTGACTCTTGATAAGTGAAACCTGCTTCATATATATTATTGACCCCTAAGACGGGTTGATAAAATACTAGAATGCTTAAACACTTTCAGCAATGGATGTCTTGGCTCCCACAACGATGAAGAACGCAGCGAAATGCGATACGTAATGCGAATTGCATCTCTTAGT
>ASV_1142
GATCCAAAACGCTCACTCAATTTGTATTATGAAGTTGAGAGTTGGGGCAACCCGACTCTACCAGTGTTTTGCTTCACTGCAAAGCACTCACCTTTATACAAACCAAATCCATCGGAAACAACACCGTTTCGGCAAGCCATTTGTTTGTGTCATTTATTTGATCGAACAAAGTTATATCATAATGCTATACAACTTTTAGCAACGGATATCTTGGCTCTTGCGACGATGAAGAACGCAGCGAAATGCGATACGTAATGCGAATTGCAGAACGC
>ASV_1143
CAAAACAACAAAACGTTTAGTAGTGGCTTCGGCTGCGACTAATCTCTACCTGTGGAATTTCAAACAACATTGTGACTGATCATTTTATTGATCAGTTGCTTTTCTCTCAAAGCCTTCGGGCTTTTGGAGATAATTCCAAAACAAACCTTTTAAAGCCGCTTGGCTTTATTCTTCCAATTCAACCTACAAAACTGATCAAGTTGTTGTTCCTCTCGAGGAGCGGCAAGAGCATGAATAATGCTTATACACTTTCAGCAACGGATGTCTTGGCTCCCACAACGATGAAGAACGCAGCGAAATGCGATACGTAATGCGAATTGCAGAATCCAGT
>ASV_1144
CTCAATAATGCCTCGTTGCATGTCAGTCTTCATTGATTGCGTTGCAATGTAGGTATGACCCGCGAACTTTCTTTATTTTGGCCATTTCGTTTACGCAGACCGCCATTGCTTACGTGATGTGTGGGATGTTGAAATGGCTCAATTTATTTATTATCCACTGTTTCAGTGCGATGATTGCTTGATTACGAACTTATTATACTCTGCGCTTCGGCAATGAGTCAATAAAATAACGTATAAACACTTTCAGCAACGGATGTCTTGGCTCCCACAACGATGAAGAACGCAGCGAAATGCGATACGTCATGCGAATTGCAGAACCTAGT
>ASV_1145
CTAAAAAATCCACGTGAACTGTTTTCGAATCTGTTTTGTCCCTCGTTGATATGGCGTTAGGTGCTTTTGTGCTGGATGCTGTTGATACTTGAGGGTGAACGAAGGGAGAACTTGAGACTGCTGATTTATTGGCGGTTTCGTTTTTCTGATTTATTTCTTTTAAACCATTTTCTTAATACTGATTTATACTCCGAGGACGAAAGTCTTTGGTTTTAATTCCAACAACTTTCAGCAGTGGATGTCTAGGCTCGCACATCGATGAAGAACGCTGCGAACTGCGATACGTAATGCGAATTGCAGAATTCAGT
>ASV_1146
CTTAATTCACATGAATTCGAAAGTAGTTTCGGCTACTATCGTCTTCAGTCACGTGGAACTTCAACTTTTTACCGATGTTATTTGTTATTTTCTTCCGAGAAGATAAGAAATACATTGGAACAATTTAAAATCCGCTTGTTTATCAAGTGTGATATACCAAACAATCTGATTGAAACTCATCAAGAATTGCTTCGGCATTTCTCTATACGATGAAACGAAATTAACACTTTCAGCAACGGATGTCTTGGCTCCCACAACGATGAAGAACGCAGCGAAATGCGATACGTCATGCGAATTGCAAAAACCAGT
>ASV_1147
CTAATAAAACTTTCCACGTGAACCTGTTCTACTAGTTTTGTGCTTCGCCAATGTTGTTGTTTTATCTTCGATGAGACAAGGATAGCGGCTTGAAGCTGAACGAAGGTTGATTTTGCTGTCATGGCGAAATTGACTGATGTACTTTTCAAACCCCTTTAACTAATTACTGATAAATACTCTGAGAACGAAAGTTCTTAGTTTTAACTAGATAACAACTTTCAGCAGTGGATGTCTAGGCTCGCACATCGATGAAGAACGCTGCGAACTGCGATACGTAATGCGAATTGCAGAATTCAGT
>ASV_1148
ACGATCCAAGATCGACACTTTTTGTGAACCGTAAATGTGAATGTATTGACACAGCGATACCTTTTTTGAGGTTCGCACCGTGTTGATACCCCCCCTTTACACACCACATATACCAAAAATGAATTATGCATTGGAACTGAAAATGTTATGGCAAGTTCGTCTTGACATAGCGCTAGATTGAAAATTGTAAACAACTTTTAACAACGGATATCTAGGTTCTTGCAACGATGAAGAACGCAGCGAAATGCGATACGTAATGCGAATTGCAGAATTCAGT
>ASV_1149
CAAAAACAATTCCACGTGAACGTATTCTGTATGAGGCTTGTGTCCTATAGAAATGTAGGACTAGCTGAAGGTTTCTTTTGAAACTGATGTATCTTTAATCCCTTTATAAACCAATGACTGAAACACAAATGCTCATAGAAATGTGAGTATGTAATTGAAATACAACTTTCAACAGTGGATGTCTAGGTTCACGCATCGATGAAGAACGCTGCGAACTGCGATACTTAATGCGAATTGCAGGATTCAGT
>ASV_1150
CTAAACTTTTCCACGTGAACCGTTGTAATTATGTTCTTGTGCTTTCCTTCGGGAAGGCTGAACGAAGGTGAGCTGCTTTATTTTTGTATTGTGGCTTGCCGATGTACTTTTCAAACCCATTTACTTAATACTGAACTATACTCCGAAAACGAAAGTCTTTGGTTTTAATCAATAACAACTTTCAGCAGTGGATGTCTAGGCTCGCACATCGATGAAGAACGCTGCGAACTGCGATACGTAATGCGAATTGCAGAATTCAGT
>ASV_1151
CAAAAAACACCCCACGTGAATGTATTCTGTATGAGGCTTGTGCTGCTTACCAGCGGCTAGCCGAAGGTTTCGCAAGAAGCCGATGTCTATTTGAATCCTTTTAACATACTACTGATCAAAACTGCAGACAGAAATGCCTGCATTAAATTGAAATACAACTTTCAACAGTGGATGTCTAGGCTCGCACACCGATGAAGAACGCTGCGAACTGCGATACGTAATGCGAATTGCAGAATTCAGT
>ASV_1152
CAATTCTATTTTCTTCGCAAGAAGAAAAGAAGAGAACGATCAGTGAAGTGTCAAAAGCTCCGCTAATTGTGATCTTTGACCCGCGAACTTATACCTCTTATTTGAGGAAAACTCCAATGCCTCCCTTGTGGAGGTGTTGTTGTTTTTCCTCTTATTTCAATCCACTTAACCGTGTGACAAAAAGATGAATCAAACGAATGTAGACGGAGAGAGACCGCCAAAGTCTCTCGAGGTCAAAATAAAATAACGAAAAACACTTTCAGCAATGGATGTCTTGGTTCCCACAACGATGAAGAACGCAGCGAAATGCGATACGTCATGCGAATCGCAGAATCCAGT
>ASV_1153
CAAAACACTTTAAACTGAAGTTGATTACAAGCGCTCTTTTGTCGTTTGTTTTCCTTCTCTACCTGTGAAAATGTTTTAAAACATGGCGATTCACCGTTTATGGTGTTGAGCCTGATTTGCTCTCCTCTGCTTCGGCGGGGGCGAGCGAAAACTTTTCCAAACATTTTTGAAGCCGGTTTCTGGCTTTGAACCAACCAAAACAACCACAAAAACTGAACTTGAGTGTGCTTCCTCTTCTTTTGAGCAAGCATGTTTTGCAAAATAAATAATGCATCACAAACACTTTCAGCAACGGATGTCTTGGCTCCCACAACGATGAAGAACGCAGCGAAATGCGATACGTAATGCGAATTGCAGAATCCAGT
>ASV_1154
CAAAACACAAAACCCTGAAAAAGGAGAAATCCTTTTTTACCTACCTGCGAAATTGTTTTAGTTCAAGGTGGCAGTACTTGTACTGCTTGCTTTGCTTGCCCCAAGTGTAAAAAGCTTTGGGCGAACTTTTTCCAAATTCATTTTTGAAGCCGGTTTCTGGCTTTGAAACACAAACCCAACACAACCCAAACTGAACTTGAGTGTGCACTTGGAACCCCCAAGAGCATGTTTTGCAAATCAATAATGCATCACAAACACTTTCAGCAACGGATGTCTTGGCTCCCACAACGATGAAGAACGCAGCGAAATGCGATACGTAATGCGAATTGCAGAATCCAGT
>ASV_1155
TCTCTAAAAACAAAAAGGGGCGTAGGGTTTCGGCCTGAAACTCCTCTTTGTGTTCCGCGTACCATCTGCCTGGAAACCAGGGGAAACTCAGGTCTTCAGGTGGTCAACTTTCCGGTGCTGCTTGACAGCGCCCATTCTTTTATTTTTTCTCCATTTCGCAAGAAGTGTTGAAACAAATGATATTGATGTCATAACTGATCGTTAGGTTTTTTCTCACGAAAAGACCCCAACATCTAAACGACAAAACACTTTCAGCAACGGATGTCTTGGCTCCCACAACGATGAAGAACGCAGCGAAATGCGATACGTCATGCGAATTGCGAAATCCAGT
>ASV_1156
CAATCTCGGGGAAACCCGATTCCGTTACGTGGAACGAATTATTTCTGGGCGAGTGGCCTTCGTGTCACCAACCCTACTTTCTATCCTCTTGAGCAATCAAGTCGATACACCAACACATTCTGATAGTGACGATTCATAAGGCAAGTGGCTATTATAACCATTCGCCGTAACTATGAAACGTATACAACACTTTCAGCAACGGATGTCTTGGCTCCCACAACGATGAAGAACGCAGCGAAATGCGATACGTCATGCGAATTGCAAAATCCAGT
>ASV_1157
GATCCAAATATCGTACACTCACTTTACAACCCCACAAACCCCCCGGGAGAGCTTGCCCGCGCTTCGGCACGAGCTCGCACTCCCCTCGTACCAAACCCTTTTTAACAACTACAAAACCAACGATCCGCTCACGCGGTCGGCCAACCGACAAACGCAAGCCTCAATGTAGTCAACCGTTGGACCGCACGCAAGTGCAGCCCCGCGCTGGCTCGAGGTATTCTATCCAAACGTCTCACAACTTTTGGCAACGGATATCTTGGCTCTTGCGACGATGAAGAACGCAGCGAAATGCGATACGTAATGCGAATTGCAGAACGC
>ASV_1158
ACGATCCAAGATCGACACAATATGTGAACTGTCGAATTGTACTGATTCTGAGCCTTCGGGTTTGGAGTCGGTATGGTTCAAACCTAACACCTTTAAACAAACATGAATAGCACTGGAACTAAATGTTATGCCGAGTTTGTCTTGACATAGCGACTAGAAATTAATTGTAAAACAACTTTTAACAATGGATATCTAGGTTCTTGCAACGATGAAGAACGCAGCGAAATGCGATACGTAATGCGAATTGCAGATCTCCGT
>ASV_1159
CGATCCAAGATCGACCACAATATGTGAACTGTCGAACCGTATCGATTCCGGAAGCATCCGCGAGGGTGTGAAAGGAGTTGGTATTTGGTTCACCCCAAACTAAATATGTTAAAATTGGAACTATAAGTTTTGTCGAGTTCGTCTTGACTTAACGACTAGATTAAATTGTAAACAACTTTTAACAATGGATATCTAGGCTCTTGCATCGATGAAGAACGCAGCGAAATGCGATACGTAATGCGAATTGCAGAATTCCGT
>ASV_1160
CAAAACAACTAACATTTATACAGATTCAAATTTATTGATTTTGTATAATTGTTTTCTACCTGTGGATCAATCATAATTGTTGTTTTTCCAATTATTGGAGAAATTGATTGTATTCTTACCTTCTTTTTTGAAGCCATTTAATTGAATTGGCCTTCAATATTTCAAATCAAAACTGATCGAGTGTTTGTTGCCTCTTTCTCGTTTTGTAATGAAACAGAAAACAGGGTTTAACAACAAAAAGCAAAATATCATAATGCTTTTATACACTTTCAGCAATGGATGTCTTGGCTCCCACAACGATGAAGAACGCAGCGAAATGCGATACGTAATGCGAATTGCAGAATCCAGT
>ASV_1161
CTCAATAATGCCTCGTTGCATGTCAGTCTTCATTGATTGCGTTGCAATGTAGGTATGACCCGCGAACTTTCTTTATTTTGGCTATTTCGTTTACGCAGACCGCCATTGCTTACGTGATGTGTGGGATGTTGAAATGGCTCAATTTATTTATTATCCACTGTTTCAGTGCGATGATTGCTTGATTACGAACTTATTATACTCTGCGCTTCGGCAACGAGTCAATAAAATAACGTATAAACACTTTCAGCAACGGATGTCTTGGCTCCCACAACGATGAAGAACGCAGCGAAATGCGATACGTCATGCGAATTGCAGAACCTAGT
>ASV_1162
CTAAAAAACTTTCCACGTGAACTGTCGTTATTTGTTGTGTGTCTGCGCGTTGTTGGCGTGCGTTTGCTTACACTTCGGTGTTTGCGAGTGCGTGTTGGCAGTGTGCGGACTGAACGAAGGTTGTGTGTTGTTATGTGCCTGCTGCCCTGCTGACTTTGCATTGATTTGCATGGTGTTGGCGGAGCGGCGGGTGCTGTGCATGCGCAGCTGACTTATTTTTTCAAACCCGATACCTAAATGACTGATTATACTGTGAGAACGAAAGTTCTTGCTTTTAACTAGATAACAACTTTCAGCAGTGGATGTCTAGGCTCGCACATCGATGAAGAACGCTGCGAACTGCGATACGTAATGCGAATTGCAGAATTCAGT
>ASV_1163
CTAAAAAACTTTCCACGTGAACTGTCGTTATTTGTTGTGTGTCTGCGCGTTGTTGGCGTGCGTTTGCTTCCACTTCGGTGTTTGCGAGTGCGTGTTGGCAGTGTGCGGACTGAACGAAGGTTGTGTGTTGTTATGTGCCTGCTGCCCTGCTGACTTTGCATTGATTTGCATGGTGTTGGCGGAGCGGCGGGTGCTGTGCATGCGCAGCTGACTTATTTTTTCAAACCCGATACCTAAATGACTGATTATACTGTGAGAACGAAAGTTCTTGCTTTTAACTAGATAACAACTTTCAGCAGTGGATGTCTAGGCTCGCACATCGATGAAGAACGCTGCGAACTGCGATACGTAATGCGAATTGCAGAATTCAGT
>ASV_1164
CTAAAACTATCCACGTGAACCGTTAAACAAACAAGTTAAGGCAGGCGCGGTTGATGGGGAGTTTGGGAAACGCTTGGCGATATTTTCGGATATTCTCGGGCCTAGTACTGAACATTCTGTCGACCGGAGTCGGCTAAACGAAGGTCGGGAGTTCGCTTGCGGAGCGATGTACGCTTGTCGTATGTTGCTTTCATGGCTCGAGCAAACGGCTGATTTATTTCTTTCAAACCATACCTACTTTACTGATTATACTGTGAGGACGAAAGTCCTTGCTTTTACTAGATAACAACTTTCAGCAGTGGATGTCTAGGCTCGCACATCGATGAAGAACGCTGCGAACTGCGATACGTAATGCGAATTGCAGAATTCAGT
>ASV_1165
CTAAAAACTTTCCACGTGAACCGTATCAACCCAATAATTTGGGGGTTAATTTGGTAATGGCTGCTGGCATCTTTTTGTTGGCTGGCTGTTACTGAGTAAGCCCTATCATGGCGAGAGTTTGGACCTTTGTCTGAACAAGTAGCTACGATTGTAAACCCTTTCTTAATTACTGAATATACTGTGGGGACGAAAGTCTCTGCTTTTAACTAGATAACAACTTTCAGCAGTGGATGTCTAGGCTCGCACATCGATGAAGAACGCTGCGAACTGCGATACGTAATGCGAATTGCAGGATTCAGT
>ASV_1166
CTAATAAAACTTTCCACGTGAACCTGTTCTACTAGTTTTGTGCTTCGCCAATGTTGTTGTTTTATCTTCGATGAGACAAGGATAGCGGCTTGAGGCTGAACGAAGGTTGATTTTGCTATCATGGCGAAGTTGGCTGATGTACTTTTCAAACCCCTTTAACTAATTACTGATAAATACTCTGAGAACGAAAGTTCTTAGTTTTAACTAGATAACAACTTTCAGCAGTGGATGTCTAGGCTCGCACATCGATGAAGAACGCTGCGAACTGCGATACGTAATGCGAATTGCAGAATTCAGT
>ASV_1167
CTTAACAAATTGAATTCGAGCGGGGCGTCAAACCCTCCGCTCGTCTTCGGTTACGTGGACCCCCTTTTGGGCGGAGCTCGTCTCTGCCACGCCGACGGAGCTAGAATTCTATCTCCCGACGCACCATTTCCATCCACTTGTTCACGCAAGTGCGATACCAACACAATCTGATTGAAACTCATCCAAACGGCCGTTCGCAAGAACCGCCTGTCTAAGATGAAACGAAACTAACACTTTCAGCAACGGATGTCTTGGCTCCCACAACGATGAAGAACGCAGCGAAATGCGATACGTCATGCGAATTGCAAAATCCAGT
>ASV_1168
CAAAAAACTTTCCACGTGAACCGTTGTAATTTTGTTTTGTGCCTTCTTTCGGGAGGGCTAAACGAAGGTTGTCCGCAAGTGTAGTTAATTCTGTACGCGTGGTCTTCTGATGTCTTTTTAAACCCATTACTTAATACTGATCTATACTCCGAGAACGAAAGTTTTTGGTTTTAATCCATAACAACTTTCAGCAGTGGATGTCTAGGCTCGCACATCGATGAAGAACGCTGCGAACTGCGATACGTAATGCGAATTGCAGAATTCAGT
>ASV_1169
CAAAAAACTTACCACGTGAAATTGTTCTGTGCTGTTTTTGCTGAAGATTGCTGCAAGGCGATTGGATGCGAATTCGAAGGCTGTTGACATCTTTGTCACAGCTGATGTAACCTTTTAAACCCATACTTCATAACTGAAATTTACTGTAAGAGCAAAAACTCTTACTTTTAACTAGGTAGCAACTTTCAGCAGTGGATGTCTAGGCTCGCACATCGATGAAGAACGCTGCGAACTGCGATACGTAATGCGAATTGCAGAATTCAGT
>ASV_1170
ACGATCCAAGATCGACACTTTTTGTGAACTGTAAACCTTTACTGACTAGCTTGAAAAGGAGGAGGTCAAAGCCCTTCTTTTCTAGTCGGTAACAATTTAAACACCAACCAAAACAAAACACTGAACTATACAATGGAACTTAAATGTTATCAATGAGTTCGTCTCATTATAACGCTAGATTATTAATTGTAAAACAACTTTTAACAATGGATATCTAGGTTCTTGCAACGATGAAGAACGCAGCGAAATGCGATACGTAATGCGAATTGCAGAATTCCGT
>ASV_1171
CAAAACAAACAAACTTTTAGTAGCGGCTTCGGCTGCGACTAATCTCTACCTGTGGAATTTCAAACAACATTGTGACTGATCATTCAGTTGCTTTTCTCTCAAAGCCTTCGGGCTTTTGGAGATAATTCCAAAACAAACCTTTTAAAGCCGCTTGGCTTTATTCTTCCAATTCAACCTACAAAACTGATCAAGTTGTTGTTCCTTTCGAGGAGCGGCAAGAGCATGAATAATGCTTATACACTTTCAGCAACGGATGTCTTGGCTCCCACAACGATGAAGAACGCAGCGAAATGCGATACGTAATGCGAATTGCAGAATCCAGT
>ASV_1172
CAATCTCGGGGTCATTTCGGTGATCCCGTTTCCGTTACGTGGAAACAACTTCTATTTCTGGGGAGTCTAACCACTCGCCCATCTCCGAAGGCGTGTCTTATACACACACCCGAGGAACCATTTTCATCCGCTTGAGCAATCAAGTGTGATACACCAAAACATCATGATCGTGACGATTCATAGGTGCTGTGGTCTCAACCACCCAGTGCCGTGCTATGAAACGTAAATAACACTTTCAGCAACGGATGTCTTGGCTCCCACAACGATGAAGAACGCAGCGAAATGCGATACGTCATGCGAATTGCAAAATCCAGT
>ASV_1173
ACGATCCAAGATCGACACTTTTTGTGAACCGTAAATGTGAATGTATTGACACAGCGATACCTTTTTTGAGGTTCGCACCGTGTTGATACCCCCCCCCTTTACACACCACATATACCAAAAATGAATTATGCATTGGAACTGAAAATGTTATGGCAAGTTCGTCTTGACATAGCGCTAGATTGAAAATTGTAAACAACTTTTAACAACGGATATCTAGGTTCTTGCAACGATGAAGAACGCAGCGAAATGCGATACGTAATGCGAATTGCAGAATTCCGT
>ASV_1174
CTTAAATCGAATTCGGGATTTGGTTTCGGCCATTTCCCGTCTTCAGTCACGTGAAAATGAAACTTTGGGGTATTTTCTTCGGAGAATATTCCACTCCCAGGACTGCTTCGCATTTCTGGGTCATTTTAAATCCGCTTGATTTCAAGTGTGAGAAACAATCGAATGATGGAAACTCATCAGTGATATTCCTCGGAATGTCCGTATACGATGAAACGAGTCAAACACTTTCAGCAACGGATGTCTTGGCTCCCACAACGATGAAGAACGCAGCGAAATGCGATACGTCATGCGAATTGCAAAAACCAGT
>ASV_1175
CTAAAAAATTTCCACGTGAACCTGTTCTAACTAGTTTTTTTGCGTGCTGCGACTGTTGACTGTCTTCGGACGGACGACGGATGCGGTTATTGCTAAACGTAAGGTTGAATCCGGCGACCCTTTTAGGGATGCTAGAATCTTCCGATATCTTTTTAAACCCCTTTACCTAAATACTGATTATACTCCGAGAACGAAAGTTCTTGGTTTTATTAGACAACAACTTTCAGCAGTGGATGTCTAGGCTCGCACATCGATGAAGAACGCTGCGAACTGCGATACGTAATGCGAATTGCAGAATTCAGT
>ASV_1176
CAAAAAACACCCCACGTGAATGTACTCTTTATGAGGCTTGTGCTGCCCTTGTGGCAGCTAGCCGAAGGTTTCGCAAGAAGCCGATGTCAATTTGAATCCTTTTTAAACTACGACTGATCAAAACTGCAGATAGAAATGTCTGCATGCAATTGAAATACAACTTTCAGCAGTGGATGTCTAGGCTCGCACATCGATGAAGAACGCTGCGAATTGCGATACGTAATGCGAATTGCTAAATTCAGT
>ASV_1177
GATCCAAAACGCTCACTCAATTTGTTTTATGAAGTTGAAGAGTTGGGGCAACCCGACTCTATCAGTGCTTTGCTTCACCGCAAGGCACTCACCTTTATACAAACCAAACCCATCGGAAACAACACCGTTTCGGCAAGCCATTTGTTTGTGTCATTTATTTGATCGAACAAAGTTATATCACAATGCTATACAACTTTTAGCAACGGATATCTTGGCTCTTGCGACGATGAAGAACGCAGCGAAATGCGATACGTAATGCGAATTGCAGAACGC
>ASV_1178
CTAAAAAACTTTCCACGTGAACTGTCTGTATCCGTTTTGTGTCTGTATATTACTGATGTACATTTGCTTTCATTTAGTTGTTTGCGAGTGTGTATCGGTGATATCTAGACTAAACGAAGGTTGTGTTTGCTGTGTGCTTGCTACACTGCTGACTTTGCATTCATTTGTATTGTCTTGGCGGAGTGACAGGTACTGTGTATACACGGCTGACTTATTTTTCAAACCCCATACTTAAATACTGATTATACTGTAAGAACGAAAGTTCTTGCTTTTACTAGATAACAACTTTCAGCAGTGGATGTCTAGGCTCGCACATCGATGAAGAACGCTGCGAACTGCGATACGTAATGCGAATTGCAGAATTCAGT
>ASV_1179
CAAAAAAAATTTCCACGTGAATGTATTCTTTATTAGGTTTGTGTTTAGCTGTCTTTCGGGATGGTTAGACTAACCGAAGGTTTCGCAAGAAACCGATGTCAATTTGAATCCTTTTTAAACTACGACTGATCAAAACTGCAGATAGAAATGTCTGCATGCAATTGAAATACAACTTTCAACAGTGGATGTCTAGGCTCGCACACCGATGAAGAACGCTGCGAACTGCGATACGTAATGCGAATTGCAGAATTCAGT
>ASV_1180
CTAAAAACTTTTCACGTGAACCGTTTAATATTGTTTTGTGCTTTGCGGAAACGTAAAGCTGAACGAAGGTCGAACCGAGTAGTACTTAGGTACAAAAGGATCCCGATGTATTTCAAACCCTTTTAATTATACTGAACTATACTCTAGGACGAAAGTCTTGGTTTTAATCCTAAACAACTTTCAGCAGTGGATGTCTAGGCTCGCACATCGATGAAGAACGCTGCGAACTGCGATACGTAATGCGAATTGCAGAATTCAGT
>ASV_1181
CGATCCAAGATCGACACAATATGTGAACTGTCGAACCGTATCGATTCCAGAGTTCTTTCGGGAGCTTAGGAGTTGGTATCTGGTTCACCCTTAACACTTATCAACATGAATTTCCACTGGAACTAAATGTTATGCCGAGTTTGTCTTGACATAGCGACTAGATTATAAATTGTAAACAACTTTTAACAATGGATATCTAGGTTCTTGCATCGATGAAGAACGCAGCGAAATGCGATACGTAATGCGAATTGCAGAATTCAGT
>ASV_1182
ACGATCCAAGATCGACACTTTTTGTGAACCGTACATGTGAATGTATTGACACAGCGATACCTTTTTTGAGGTTCGCACCGTGTTGATACCCCCCCTTTACACACCACATATACCAAAAATGAATTATGCATTGGAACTGAAAATGTTATGGCAAGTTCGTCTTGACATAGCGCTAGATTGAAAATTGTAAACAACTTTTAACAACGGATATCTAGGTTCTTGCAACGATGAAGAACGCAGCGAAATGCGATACGTAATGCGAATTGCAGAATTCCGT
>ASV_1183
CAAAAATAAAATTTCCACGTGAAACTTGATGTTTTAGTTCTTGTGTCTTCCTTCCTTGAGTAATCATGGTTGTTGAGGACTGAACGAAGGTTTTGTGTTTAAATAACTTGTTATTTGAATACATTGCCGATGTAAACTTTTAAACCCTTTTATTTTTGTACTGATTATATTGCAGGAATGAAAGTTCTTGCTCTTAATTAAATACAACTTTCAACAGTGGATGTCTAGGCTCGCACATCGATGAAGAACGCTGCGAACTGCGATACGTAATGCGAATTGCAGAATTCAGT
>ASV_1184
GATCCATAAACGCACACTCACTTGATAAAATCGAATTGTTCTTTCACTTGGTCACCCAAGTGTTTAGAGCCTTACATTTCTTTATCAAACCCTTCAGCATAACAATCAGCAATGATTGCGGCAAGCGATTGGAAGGAACGAGGTGAAGCTTCGGCTTTACTAACCACCTTTCAACAAGATACTCAATGCTTTACAACTTTTAGCAACGGATATCTTGGCTCTTGCGACGATGAAGAACGCAGCGAAATGCGATACGTAATGCGAATTGCAGAACGC
>ASV_1185
CTCAATAATGCCTCGTTGCATGTCAGTCTTCATTGATTGCGTTGCAATGTAGGTATGACCCGCGAACTTTCTTTATTTTGGCCATTTCGTTTACGCAGACCGCCATTGCTTACGTGATGTGTGGCATGTTGAAATGGCTCAATTTATTTATTATCCACTGTTTCAGTGCGATGATTGCTTGATTACGAACTTATTATACTCTGCGCTTCGGCAATGAGTCAATAAAATAACGTATAAACACTTTCAGCAACGGATGTCTTGGCTCCCACAACGATGAAGAACGCAGCGAAATGCGATACGTCATGCGAATTGCAGAACCTAGT
>ASV_1186
CTAAAAACTTTCCACGTGAACCGTTGCAATGCTGTTTTGTGCCGCCGTGTGCTCTGTGCGCGGTGGCTGAACGAAGGTGCCGTGAAACGCACCGATGCTCTTTTAAACCATTTCTAAATTACTGATTGATACTCCTAGGACGAAAGTCTTTGGTTTTAATCCTAAACAACTTTCAGCAGTGGATGTCTAGGCTCGCACATCGATGAAGAACGCTGCAAACTGCGATACGTAATGCGAATTGCTAAATTCAGT
>ASV_1187
GATCCATAAACGCACACTCACTTGATAAAAACTATATGTTCATTCACTTTGGTTGGTGAAGCGGCATGTGAACTTGTTTCACTTGTCACTCCCCGCCCGAGTGTTTGAGCCTTACATTTCTTTATCAAACCCTTTAGCATAACAATCAGCAATGATTGCGGCAAGCGATTGAATGGAGCTCTTTGTAAAGCCTTTCGGGGCGTTGCAAACTATCCTTTCAACAAGATACACAATGCTTTACAACTTTTAGCAACGGATATCTTGGCTCTTGCGACGATGAAGAACGCAGCGAAATGCGATACGTAATGCGAATTGCAGAACGC
>ASV_1188
GATCCAAAACGCTCACTCAATTTGTATTATGAAGTTGAGAGTTGGGGCAACCCGACTCTACCAGTGCTTTGCTTCACCGCGAAGCACTCACCTTTATACAAACCAAACCCATCGGAAACAACACCGTTTCGGCAAGCCATTTGTTTGTGTCATTTATTTGATCGAACAAAGTTATATCATAATGCTATACAACTTTTAGCAACGGATATCTTGGCTCTTGCGACGATGAAGAACGCAGCGAAATGCGATACGTAATGCGAATTGCAGAACGC
>ASV_1189
CTCCAACCATCTCCGAGCGAGCTTGTAAAAGCGAGCGAGGAGTGGTTATCGAGTGATCTTTCGAGTTACAAGCTCGTTTGATCATTTGAGTCCCGCGATAATTAAATTTTGGCATTTTGCCTATTTTAAAACAAATCTCTCTTTCACAAGAGAAGCTTGAATCATAATCAACAACAATTCACCGAAAAAGTGAACTTATTCGAAAGAATGAACAAACACTTTCAGCAACGGATGTCTTGGCTCCCATGTCGATGAAGAACGCAGCGAAATGCGATACGTCATGCGAATTGCACTACCAGC
>ASV_1190
GCTTCAAAGCACCCACTCACACAAACTGGGGCGCGACGCGCGGCTTCGGCTGCGCCCGCGCCCTCGAGGGCGGCGACTCAACACCGCCGCCCTCCGTTACTCAACCCCTTTTCAAACTCCCATTGAGGACACCGAAGCAACTTCGGCAAGACCCTGGGCGCTGAGCGAGACGGTGCGCAAGCCCGCCTCCCCAACCCCAGAACCATATCACAATGCTTTACAACTTTTAGCAACGGATATCTTGGCTCTTGCGACGATGAAGAACGCAGCGAAATGCGATACGTAATGCGAATTGCAGAACGC
>ASV_1191
GATCCAAAACGCTCACTCAATACACAAGTTGATACCCGCGCCGGGGCTAGTCTCCAGCGCGGCTGTAACACACCCCTTTTCCACACCCCAATCGGACACCGAAGCAACTTCGGCAAGACCCTGGTGTTGTGCGAACGCTGGTTGCTTAACCGCAGCCTTTGCCGCGCCCCAGAACCATATACCAATGCTTACAACTTTTAGCAACGGATATCTTGGCTCTTGCGACGATGAAGAACGCAGCGAAATGCGATACGTAATGCGAATTGCAGAACGC
>ASV_1192
GATCCAAAACGCTCACTCAATACAAATTTCCATGGCGGCAGCCCGCTGGGTCTCCCCGGCAGCCGCCGCCATTGTATCACATCCCCCTCTTTCAAACTCCCAATGCGGACACCGAAGCAACTTCGGCAACAGCCCTGGTGTCGCCGACGCACGCAGTCAAATGCGCGCTCAGCGCCCAGAACCATATCACAATGCTTACAACTTTTAGCAACGGATATCTTGGCTCTTGCGACGATGAAGAACGCAGCGAAATGCGATACGTAATGCGAATTGCAGAACGC
>ASV_1193
CTAAAAAACTTTCCACGTGAACTGTCGTTATTTGTTGTGTGTCTGCGCGTTGCTGGCGTGCGTTTGCTTACGCTTCGGTGTTTGCGAGTGTGTGCTGGCGGTGTGCGGACTGAACGAAGGTCGTGTTGCTGTGTGCCTGCTGCACTGCTGACTTTGCATTGATTTGCATGGTCTTGGCGGAGCGGCGGGTGCTGTGCGTGCGCGGCTGACTTACTTTTTCAAACCCCATACCTAACTTACTGATTATACTGTGAGAACGAAAGTTCTTGCTTTTAACTAGATAACAACTTTCAGCAGTGGATGTCTAGGCTCGCACATCGATGAAGAACGCTGCGAACTGCGATACGTAATGCGAATTGCAGAATTCAGT
>ASV_1194
CATAAAAACTTTCCACGTGAACCGTTACAATTATGTTCTGTGCTCTCTCTCGGGAGGGCTGAACGAAGGTAGTGCCGCATGTATGTGCGGCGTCTGCCGATGTACTTTTAAACCCATTACACTAATACTGAACTATACTCCGAGAACGAAAGTTTTTGGTTTTAATCAATAACAACTTTCAGCAGTGGATGTCTAGGCTCGCACATCGATGAAGAACGCTGCGAACTGCGATACGTAATGCGAATTGCAGAATTCAGT
>ASV_1195
GTGGGTAGGTGGGTGTTGTTGTTTCGGCAACGCACATCACCTCCCTTATATGTTCGGGGCAGCAATGCTTCGTGACATTTACGCTTGTATGTTTGACAGAGTTAGATGTGACTTAATAAAGACAACTTTTAACAATGGATCTCTTGGCTCTTGCAACGATGAAGAACGCAGTAAAGTGCGAAATGTAATGCGATTTGCATGAATCTGT
>ASV_1196
GCTTCAAAGCACCCACTCACACAAACTGGGGCGCGACGCGCGGCTTCGGCTGCGCCCGCGCCCTCGAGGGCGGCGGCTCAACCCCGCCGCCCTCCGTTACTCAACCCCTTTTCAAACTCCCATTGAGGACACCGAAGCAACTTCGGCAAGACCCTGGGCGCTGAGCGAGACGGTGCGCAAGCCCTGCCTCCCCAGCCCCAGAACCATATCACAATGCTTTACAACTTTTAGCAACGGATATCTTGGCTCTTGCGACGATGAAGAACGCAGCGAAATGCGATACGTAATGCGAATTGCAGAACGC
>ASV_1197
GATCCAAAACGCTCACTCAATTTGTTTTATGAAGTTGAGAGTTGGGGCAACCCACTCTACCAGTGCTCGCTTCACGGCGAGCACTCACCTTTATACAAACCAAACCCATCGGAAACAACACCGTTTCGGCAAGCCATTTGTTTGCGTCATTTATTTGATCGAACAAAATTATATCACAATGCTATACAACTTTTAGCAACGGATATCTTGGCTCTTGCGACGATGAAGAACGCAGCGAAATGCGATACGTAATGCGAATTGCAGAACGC
>ASV_1198
ACGATCCAAGATCGACACTTTTTGTGAACCGTAAATGTGAATGTATTGACACAGCGATACCTTTTTTGCTAAAAAAGGTTCGCACCGTGTTGATACCCCCCCCTTTACACACCACATATACCAAAAATGAATTATGCATTGGAACTGAAAATGTTATGGCAAGTTCGTCTTGACATAGCGCTAGATTGAAAATTGTAAACAACTTTTAACAACGGATATCTAGGTTCTTGCAACGATGAAGAACGCAGCGAAATGCGATACGTAATGCGAATTGCAGAATTCCGT
>ASV_1199
ACGATCCAAGATCGACACTTTTTGTGAACTGTAAACCTTTACTGACTAGCTAAGAGAAGGAGGTCAAAGCCCTTCTTTAGTCGGTAACAATTTTAACACCAACCAAAACAAAACACTGAACTATACAATGGAACTTAAATGTTATCAATGAGTTCGTCTCATTATAACGCTAGATTATTAATTGTAAAACAACTTTTAACAATGGATATCTAGGTTCTTGCAACGATGAAGAACGCAGCGAAATGCGATACGTAATGCGAATTGCAGAATTCCGT
>ASV_1200
CAATTCGGGGTCTCACGACCCCGGCAACGTCACGTGGAACGAGTCTGTTTTATGGGGAGCACGGCGCAAGTCGGCGCGACCCACCATTTCATCCGCTTGAGCAATCAAGTGTGATACCGCCAAACATTTTGATCGTGACGATTCATAGGCAGTGCCGTCACACGCACCAGCCGTCCAATGAAACGTAAACAACACTTTCAGCAACGGATGTCTTGGCTCCCACAACGATGAAGAACGCTGCGAACTGCGATACGTAATGCGAATTGCAGAATTCAGT
>ASV_1201
CAAAAAAACTTTCCACGTGAACCGTTGTTGTATGGTTTTGTGCCGGCTCGTCTTCGGACTTGCAGCTGGCTAAACAAAGCTTGTGTTGATTGATTTGGCTTCGGTCGAGTCTCCGCGAGCGACCTTTTTAAACCCCTTTATACCTAAATACTGATTTATACTCCGAGAACGAAAGTTCTTGGTTTTAACTAGATAACAACTTTCAGCAGTGGATGTCTAGGCTCGCACAACGATGAAGAACGCTGCGAACTGCGATACGTAATGCGAATTGCAGGATTCAGT
>ASV_1202
GATCCAAAACGCTCACTCAATACAAATTTCCATGGCGGCGGCAGCTGGGTCTCCCCAGCAGCAGGCCGCCATTGTATCACACCCCCCTCTTTCAAACTCCCAATGCGGACACCGAAGCAACTTCGGCAACAGCCCTGGTGTCGCCGACGCACGCAGTCAAATGCGCGCTCAGCACCCAGAACCATATCACAATGCTTACAACTTTTAGCAACGGATATCTTGGCTCTTGCGACGATGAAGAACGCAGCGAAATGCGATACGTAATGCGAATTGCAGAACGC
>ASV_1203
CCAAAACAAAACAAAGATGTCGGCTTCGGCTGCATCGATGTTGACCCGCGGAACTACCAACTGTGGTGGATGCCTGGCAACAGTCCGTCGGACTCACTGCGTTGCAGTGCTTGGTTGTCCAGTGCATACATCCTGTTGCTTTCGTTTAATTTAACCCGCTGGAGTACCTCTGAGGAATACCTCATGTACGAAGGCACCCTGAAATAAAGCCGCCATATAACTTCCCTAGGGATACACCTCGTGTGTGTTTCTATCGAAGGGCAAAACCAATACCAACACTTTCAGCAACGGATCTCTTGGCTCCTATAACGATGAAGAACGCAGCGAAATGCGATACGTCTTGCGAATTGCATTACCAGC
>ASV_1204
CAAAACAAAACACACTGAGTGTTTGAATGGGTCTCCCCATTCATTCCTCTCTCTACCTGCGAAACTGTTTTTCGTTGTTCATTCAACAACAACACGCGATGCTATTCGTAACATCGTGTGCACAAAACACTTTCATTTTTTGAGGCCGGTTTCTGGCTTTCAAACAAAACCCAACCAATACAACCCAAAACTGAATCAAACAGTGTTGTGTGGTTTGAAACACAACCAAACGCAAAAAATAATGCAAACACAAACACTTTCAGCAACGGATGTCTTGGCTCCCACAACGATGAAGAACGCAGCGAAATGCGATACGTAATGCGAATTGCAGAATCCAGT
>ASV_1205
CAAACTTTACACACTGAGTGTTTGAATGGGTCTACCCATTCATTCCTCTCTCTACCTGCGAAACTGTTTTTTGTTGTTCATTCAACAACACGATGTTATTCGTAACCTCGTGTGCACAAAACACTTTCATTTTTTGAGGCCGATTTCTGGCTTTCAATTAACCAATACAACCCAAAACTGAATCAAACAGTGTTGTGTGGTTTGAAACACAACCAAACGCAAACAATAATGCAAACACAAACACTTTCAGCAACGGATGTCTTGGCTCCCACAACGATGAAGAACGCAGCGAAATGCGATACGTAATGCGAATTGCAGAATCCAGT
>ASV_1206
GATCCAAATATCGTACACTCACTTTACAACCCCACAAACCCCCGGGAGCTGCTTGCCCGCGCTTCGGCACGAGCTCGCGCTCCCCTCGTACCAAACCTTTTTAACAACTACAAAACCAACGATCCGCTCACGCGGTCGGCCAACCGACAAACGCAAGCCTCAATGTAGCCAACCGTTGGACCGCACGCAAGTGCAGCCCCGCGCTGGCTCGAGGTATTCTATCCAAACGTCTCACAACTTTTGGCAACGGATATCTTGGCTCTTGCGACGATGAAGAACGCAGCGAAATGCGATACGTAATGCGAATTGCAGAACGC
>ASV_1207
GATCCAAAACGCTCACTCAAAACAACTTATCAGCTGAGTGCGGCCGTGCGTCGGCAACTTGTGTGCCGGCGCGCGCGTCGCGCTCCGCTTGTATTACACCTTTATTTCCACACTCCTAATCTGAGGACACCGAAATAAACTCGGCAAAGCCCTGAGCTGGCTTGTGTGTGCGTGTGCGCTGCGCTCGTCGCGGCCGCCGCCCGCCCAACCCACTCAGTACCATATCTCAATGCTTAAAACTTTTAGCAACGGATATCTTGGCTCTTGCGACGATGAAGAACGCAGCGAAATGCGATACGTAATGCGAATTGCAGAACGC
>ASV_1208
CAAAAAATCTTCCATGTGAACTGTTTTTGTTTTGTTTTGTGGCAGTTATATATAATATGTTCTAATGTGTATTTTGTACATAATGGAATATATAATATTGAGTCTATCATTTTTGAATTTATTAAATTTGTGTGATTCCTGCCTAAACGAAGGTCGAGTCCTAAGTGTATTGATATTATGTCGATATATTTGGTTGATTTGGCTGATTCTTTTTTAAATCCTTACCTATTTTACTGTATATTGTAAAATCGAAAGATTTTACTTGAATAGACAACAACTTTCAGCGGTGGATGTCTAGGCTCGCACATCGATGAAGAACGCTGCAAACTGCGATACGTAATGCGAATTGCTAAATTCAGT
>ASV_1209
ACGATCCAAGATCGACACTTTTTGTGAACTGTAAACTTTTTATTGATATTTGGAGAAGTGCAACCTCACGGTAGCATGTATCCGGTATCGATGAAACTTTTAAACACCAAAAAACTAAACAAAAATGATTTATACATTGGAACTTAAATGTTATAGCAAGTTCGTCTTGATATAACGCTAGATTATAATTGTAAAACAACTTTTAACAATGGATATCTAGGTTCTTGCAACGATGAAGAACGCAGCGAAATGCGATACGTAATGCGAATTGCAGAATTCCGT
>ASV_1210
CAAAACAACTAAACAAAGACATTTATACAGATTCATTTTGTATAATTGTTTTCTACCTGTGGATCAATCATAATTGTTGTTTTTCCTCATCTTTCATTGAGTTGGAGTTGAGGAGAAATTGATTGTATTCTTACCTTTTTTTTGAAGCCATTTAATTGAATTGGCCTTCAATATATAAAAATCAAAACTGATCAAGTGTTTGTTGCCTCTTTCTCTCGTTTTGTAATGAAACAGAAAAAAAGGTTTAACAACAAAAAGCAAAATATCATAATGCTTTTATACACTTTCAGCAATGGATGTCTTGGCTCCCACAACGATGAAGAACGCAGCGAAATGCGATACGTAATGCGAATTGCAGAATCCAGT
>ASV_1211
CTAAACTTTTCCACGTGAACCGTTACCGAATCTGTTTTGTGCTTCGCGGACGCGGCGCTAGGCGCGATGGTATTTTTGTACATTTGTATTTTTGTACTTTTGTACTTTTGTATCGTTGTGCTAGGTGCTGTGGAAGCTTGAGGCTGAACGAAGGGGAACTCGGCTGCGACCTGCCTTTTTGGTGGGATGCTGGCCTTGAGTGAACCGATGTTATTTTTTAAACCATTTTCCTAATACTGATTTATACTCCGAGGACGAAAGTCTTTGGTTTTAATTCCAACAACTTTCAGCAGTGGATGTCTAGGCTCGCACATCGATGAAGAACGCTGCGAACTGCGATACGTAATGCGAATTGCAGAATTCAGT
>ASV_1212
CAAAAAATATGTTCACGTGAATAAGAGATGTTGGCTTTGTGTTGCTTTTCGGAGCAGCTAAGCGAAGGTTCTTCGGAACTGATGTTTTTAAACTTTTATATTAAATTGTCTGAAATTTATCTGTGATCATGAAAATGATTGCTTTGAATTATATACAACTTTCAACAGTGGATGTCTTGGTTTGCGCATCGATGAAGAGCGCTGCGAACTGCGATACGTAATGCGAATTGCAGAATTCAGT
>ASV_1213
CAAAACACTTTAAACTGAAGTTGATTACAGGCGCTTTGTCGTTTGTTTTCCTTCTCTACCTGTGAAAATGTTTTAAACAAGGCGATTCACCGTATGGTGTTGAGCCTGATTTGCTCTCCTTCTGGGGCGAGCGAAAACTTTTCCAAACATTTTTGAAGCCGGTTTCTGGCTTTGAACCAACCAAAACAACCACAAAAACTGAACTTGAGTGTGCTTCCTCTTCTTTGAGCAAGCATGTTTTGCAAAATAAAATAATGCATCACAAACACTTTCAGCAACGGATGTCTTGGCTCCCACAACGATGAAGAACGCAGCGAAATGCGATACGTAATGCGAATTGCAGAATCCAGT
>ASV_1214
CTTAACAAATTGAATGCGAGCGGGGCCTCAAACCCTCCGGTCGTCTTCGGTTACGTGGACCCCTTTTTGGGCGGAGCTCGTCTCTGCCACGCCGACGGAGCTAGATTACATTCTATCTCCCGACGCACCATTTCCATCCACTTGTTCACGCAAGTGTGATACCAACACAATCTGATTGAAACTCATCCAAACGGCCGTTCGCAAGAACCGCCTGTCTAAGATGAAACGAAACTAACACTTTCAGCAACGGATGTCTTGGCTCCCACAACGATGAAGAACGCAGCGAAATGCGATACGTCATGCGAATTGCAAAATCCAGT
>ASV_1215
CAAAAAAATATCCACGTGAATGTATTCTTTATAAGGCTTGTGCTGGGTTTCGACCTGGCTAGCCGAAGGTTTCGCAAGGAACCGATGTACTTTCAATCCCTTTAAATAAAATACTGATAACTTAGCCATCAGAAATGATAGCTTGTAATTAAATACAACTTTCAACAGTGGATGTCTAGGCTCGCACATCGATGAAGAACGCTGCGAACTGCGATACGTAATGCGAATTGCAGAATTCAGT
>ASV_1216
GATCCAAAACGCTCACTCAATTTGTTTTATGAAGTTGAGGGTTGGGTTTCTCGGAATCCAGCTCTATCAGTGTCTGTCCGCTTGCGGGGAGGCACTCACCTTTATACAAACCAAACCCATCGGAAACAACACCGTTTCGGCAAGCCATTTGTTTGTGTCATTCATTTGATCGAACAAAGTTATATCACAATGCTATACAACTTTTAGCAACGGATATCTTGGCTCTTGCGACGATGAAGAACGCAGCGAAATGCGATACGTAATGCGAATTGCAGAACGC
>ASV_1217
CAAAACAACAAAACTTTTAGTAGCGGCTTCGGCTGCGACTAATCTCTACCTGTGGAATTTCAAACAACATTGTGACTGATCATTTTATGATCTGTTGCTTTTCTCTCAAAGCCTTCGGGCTTTTGGAGATAATTCCAAAACAAACCTTTTAAAGCCGCTTGGCTTTATTCTTCCAATTCAACCTACAAAACTGATCAAGTTGTTGTTCCTCTCGAGGAGCGGCAAGAGCATGAATAATGCTTATACACTTTCAGCAACGGATGTCTTGGCTCCCACAACGATGAAGAACGCAGCGAAATGCGATACGTAATGCGAATTGCAGAATCCAGT
>ASV_1218
CAATCTCGGGGTCATTTCGGTGACTCCGTTTCCGTTACGTGGAAACAACATTTCTTCGGGGAGTGCTCTAGTCTAGTCTTGTACTATTCTAGTAGCACTCGCCCATCTCCGAGGGCTAACACCCGAGGAACCATTTTCATCCGCTTGAGCAATCAAGTGTGATACACCAAAACATCATGATCGTGACGATTCATAGGTGCTGAAGTCTCACCGACATCAGTGCCGTGCTATGAAACGTAAATAACACTTTCAGCAACGGATGTCTTGGCTCCCACAACGATGAAGAACGCAGCGAAATGCGATACGTCATGCGAATTGCAAAATCCAGT
>ASV_1219
CTAAAAACTTTCCACGTGAACTGTATCAACCCAATAAATTGGGGGTTTAATTGGCGGTGGCTGCTGGCATCTTTTTGTTGGCGGCTGTTGCTGAGCAAGCCCTATCATGGCGAACGTTTGGACCTCGGTCTGAACTAGTAGCTTTTATTTTAAACCCTTTCTTAATTACTGAATATACTGTGGGGACGAAAGTCTCTGCTTTTAACTAGATAACAACTTTCAGCAGTGGATGTCTAGGCTCGCACATCGATGAAGAACGCTGCGAACTGCGATACGTAATGCGAATTGCAGGATTCAGT
>ASV_1220
CTAAAAAACTTTCCACGTGAACTGTCTGTATTTGTTTTGTGTCTGCGCGTTGCTGGCGTGCGTGTGTTTGCTTGCGCTTCGGTGTTGGCGAGTGCGCGTGCTGGCGGTGCGCGGACTGAACGAAGGTCGTGTGTTGCTGTGTGTGCCTGCTGCACCGCTGACTTTGCATTGATTTGCATGGTGTTGGCGGAGCGGCGGGTGTGCTATGCGTGCGCGCGGCTGACTTATTTTTTCAAACCCGATACCTAAATGACTGATTATACTGTGAGAACGAAAGTTCTTGCTTTAAACTAGATAACAACTTTCAGCAGTGGATGTCTAGGCTCGCACATCGATGAAGAACGCTGCGAACTGCGATACGTAATGCGAATTGCAGAATTCAGT
>ASV_1221
CTAAAATCTTTCCACGTGAACTGTATCAAAACATTTAATTGGGGTATGTTCAGCGGCGGTCCTAGCATGTATTTGCTGGTTGATTGTAGCGGAACGATTGTTTAGTGGCGGCCCTAGCAATTTATTGCTGGTTGACTGTAACTCGACTTGCCCTATCGTGAGCGCTTGGACCTTGTCGGTCGAAGCTAGTAACCCTTTTTATACTCATTCTTAATTACTGAATATACTGTGGGGACGAAAGTCTTTGCTTTTAACTAGATAACAACTTTCAGCAGTGGATGTCTAGGCTCGCACATCGATGAAGAACGCTGCGAACTGCGATACGTAATGCGAATTGCAGGATTCAGT
>ASV_1222
CTTCAAAAACACGAATTCGGAGCAAGCTTCGGCGAGTTCCGTCTTCAGTCACGTGAAATGAAATTGTTTGGGTCAAATTCTTCGGAGTTCGGCTCACATCCCAGAGTTAATTCTCTGGGTCATTTTAAAATCCACTTGTCTGACAAGTGTGATGAACCAACAATCTGATTGAAACTCATCAGTGATATTCTTCGGAATATCCCAATACGATGAAACGAAATTAACACTTTCAGCAACGGATGTCTTGGCTCCCACAACGATGAAGAACGCAGCGAAATGCGATACGTCATGCGAATTGCAAAAACCAGT
>ASV_1223
ACCCTTTAGAAGAGGGAGGTAGGCAGTTTCTGTGTGCCTCTCTTCTTCTGTTCCGTGAACCAAACCTCTTAGGCTGGGATGGCAGTCCATCTCAGTCTTCTTTCATTCCACCTTTGTGTGTGAAGTGAATGGGAACGAGTCATAGAGAGTAGGTTTCGGCCTCTCTCACAAGAATAACGTCAAAACACTTTCAGCAATGGATGTCTTGGCTCCCACAACGATGAAGAACGCAGTGAAATGCGATACGTCATGCGAATCGCAGAATCCAGT
>ASV_1224
CAAATACATCCAACCTCGTGAACTGTTCTAAAACCGTATTGTTATTCGTTGTATATTTTGTTAAGAAGTATTTGACGGGTAGCGAGACATAATATAAAACTTTTATTTAAATATTATCTGAAATTAAAGTAATAAACTAATTACAACTTTCAGCAGTGGATGTCTTGGCTCACACATCGATGAAGAACGCTGCGAACTGCGATACTTAATGCGAATTGCAGGATTCAGT
>ASV_1225
CTAAAAAACTTTCCACGTGAACTGTCGTTATTTGTTGTGTGTGTGCGCGTTGCTGGCGTGCGTGCGTGCGTTTGCTTACGCTTCGGTGTTTGCGAGTGCGCGCGTGCTGGCGGTGCGCAGACTGAACGAAGGTCGTGTGTTTGCTGTGTGTGCCTGCTGCACCGCTGACTTTGCATGAATTTGTATCGTCTTGGCGGAGTGGCGCGTGCTGATGCGGCCGGCTGACTTATCTTTTTCAAACCCCATACCTAACTTACTGATTATACTGTGAGAACGAAAGTTCTTGCTTTTACTAGATAACAACTTTCAGCAGTGGATGTCTAGGCTCGCACATCGATGAAGAACGCTGCGAACTGCGATACGTAATGCGAATTGCAGAATTCAGT
>ASV_1226
CGAAAGGTCTCTCACGTGAACCTGTTCTATCTGTTTTGTGTTCGCTGCGTACTGTCGTACACGATGGTATGCGGTTTGAGCTAAACGAAGGTTGATGACAGCTGTTTCTGAATCGAGATGGTAGTTATTGGCTGATTTATTTTTTTTCAAACCCCTTACCCGAATGACTGATTATACTCCGAGAACGAAAGTTCGAGGTTTGAAGTAGATACCAACTTTAAGCAGTGGATGTCTAGGCTCGCACATCGATGAAGAACGCTGCGAACTGCGATACGTAATGCGAATTGCAGAATTCAGT
>ASV_1227
CTAAAAAACTATCCACGTGAACCGTTAAGCAAACAAGTTAAGGCAGGCGCGATTGGTGGTGCGTCTGGGAAGCGCTTGTCGATATTCGATCGGATCGGATATTGTCGGGCGTCGTCCTGGACACGCTGTCGATCGGAGTCGGCTAAACGAAGGTCGGGCGTTCGCTATCGGAGCGATGTGCGCGTTGTCGCACGTTGCTGCAATGGCTCGAGCAAGCGGCTGATTTATGTCTTTCAAACCATACGTGACGTACTGATTATACTGTGAGGACGAAAGTCCTTGCTTTTACTAGATAACAACTTTCAGCAGTGGATGTCTAGGCTAGCACATCGATGAAGAACGCTGCGAACTGCGATACGTAATGCGAATTGCAGAATTCAGT
>ASV_1228
CAAAAAACACCCCACGTGAATGTACTCTTTATGAGGCTTGTGCTGCCCTTGTGGCAGCTAGCCGAAGGTTTCGCAAGAAGCCGATGTCAATTTGAATCCTTTTTAAACTACGACTGATCAAAACTGCAGATAGAAATGTCTGCATGCAATTGAAATACAACTTTCAACAGTGGATGTCTAGGCTCGCACACCGATGAAGAACGCAGCGAAATGCGATACGTAATGCGAAATGCATAAGTAGT
>ASV_1229
ACGATCCAAGATCGACACATCTCTGTGAACTGTTAAACGTGATTGTACTGACCTTCAACTCCACCGCAAGGTGGGCTCAAGTTGAGGTTGGTGCCCCTTTTAAACCAAACCAAACAAAGGCTTATGCATTGGAACTTAAATGTTAGGGACAAGTTCGTCTTGACCTTAACGCTAGATTGATAATTGTAAAACAACTTTTAACAACGGATATCTAGGTTCTTGCAACGATGAAGAACGCAGCGAAATGCGATACGTAATGCGAATTGCAGAATTCCGT
>ASV_1230
CTTCAAAAACACGAATTCGGAGCTTGCTTCGGCGAGTTCCGTCTTCAGTCACGTGAAATGAAATTGTTTGGGAATATTTTCGGATATTTCTCACATCCCAGAGTGTGCGCAAGCATGTCTCTGGGTCATTTTAAAATCCACTTGTCTGACAAGTGTGATGAACCAACAATCTGATTGAAACTCATCAGTGATATTCTTCGGAATATCCCAATACGATGAAACGAAATTAACACTTTCAGCAACGGATGTCTTGGCTCCCACAACGATGAAGAACGCAGCGAAATGCGATACGTCATGCGAATTGCAAAAACCAGT
>ASV_1231
CAAAAAACACCCCACGTGAATGTACTCTTTATGAGGCTTGTGCTGCCCTTGTGGCAGCTAGCCGAAGGTTTCGCAAGAAGCCGATGTCAATTTGAATCCTTTTTAAACTACGACTGATCAAAACTGCAGATAGAAATGTCTGCATGCAATTGAAATACAACTTTCAACAGTGGATGTCTTGGCTCCCACAACGATGAAGAACGCAGCGAAATGCGATACGTAATGCGAATTGCAAAATCCAGT
>ASV_1232
CAAATTAAAAAACACCCCACGTGAATTTGTACTGTATTTGTTTTGTGTCCTCTTTTGGACTAAACGAAGGTTTCGAAAGAAACTGATGTACCTATTTAAACCCTTTTAAAATTAATTACTGATAAATTACATTGCAGAAATGAAAATTTTTGCTCATAATTTAAATACAACTTTCAACAGTGGATGTCTAGGCTCGCACATCGATGAAGAACGCTGCGAACTGCGATACGTAATGCGAATTGCAGAATTCAGT
>ASV_1233
ACGATCCAAGATCGACACTTTAATGTGAACTGTTAACGTTTCTTGACGCTATGCTATTTTGTTTAGAGAGGGTGTAGAATGTGAGATGGTGAATACTTCGGTGCTTGCCTTTCCTTCTGCTAATTCTCGAAGCATGTAGTGAAGTGTTCAAAATTTAACACCTTCTTACAATGAACAACCAATGGAACTAAAGTTACCTCAAGCTCGTCTTGTGGATAACGACTAGATATAATTGTAAAACAACTTTTAACAACGGATATCTAGGTTCTTGCAACGATGAAGAACGCAGCGAAATGCGATACGTAATGCGAATTGCAGAATTCCGT
>ASV_1234
CTCAATAATGCCTCGTTGCATGTCAGTCTTCATTGATTGCGTTGCAATGTAGGTATGACCCGCGAACTTTCTTCATTTTGGCCATTTCGTTTACGCAGACCGCCATTGCTTACGTGATGTGTGGGATGTAGAAATGGCTCAATTTATTTATTATCCACTGTTTCAGTGCGATGATTGCTTGATTACGAACTTATTATACTCTGCGCTTCGGCAACGAGTCAATAAAATAACGTATAAACACTTTCAGCAACGGATGTCTTGGCTCCCACAACGATGAAGAACGCAGCGAAATGCGATACGTCATGCGAATTGCAGAACCTAGT
>ASV_1235
CTAAAAAACTTCCACGTGAACTGTATTAAAAATTAGTTGGGGATTTATTAGGCGGAGACTGCAGACTTTATTGTTAGCGGTTGCTGCTAGATGAGTCCTATCATGATGGCGAGCGTAACGACCTTGGTCGGAGCTAGTAGCTATTTTTATAAACCTTTAATTATTACTGATTATACTGTGGGGACGAAAGTCTCTGCTTTTAACTAGATAACAACTTTCAGCAGTGGATGTCTAGGCTCGCACATCGATGAAGAACGCTGCGAACTGCGATACGTAATGCGAATTGCAGGATTCAGT
>ASV_1236
TTTCACCCAACCTTGGGGGAAGAGGGTTTCTAAAGGCTCTCTTTCTCCATTTAATTTCGACCCTGTTTTTGGGTGTGAATCGTTTTTTCTTTCATGTCTGTGACAGAGAGCAGCGGGATCCCCTCTCATGAGGAATCCGGCTCGCTCGCCATCATTGTTACACAAAACCCCGAACTATTCTGCCTTACACAACAACAAACAAGAAATCGCGTACAACTCTCAAGCAACGGATATCTTGGTTCTCGCAACGATGAAAAACGCAGCGAAATGCGATACTGTACGCAATGCGAATTGCAGAATTCCGT
>ASV_1237
CAAAACACTTTAAACTGAAGTTGATTACAAGCGCTCTTTTGCCGTTTGTTTTCCTTCTCTACCTGTGAAAATGTTTTAAAACATGGCGATTCACCGTTTATGGTGTTGAGCCTGATTTGCTCTCCTCTGCTTCGGCGGGGGCGAGCGAAAACTTTTCCAAACATTTTTGAAGCCGGTTTCTGGCTTTGAACCAACCAACACAACCACAAAAACTGAACTTGAGTGTGCTTTCTCTTCTTTTGAGCAAGCATGTTTTGCAAAATAAAATAATGCATCACAAACACTTTCAGCAACGGATGTCTTGGCTCCCACAACGATGAAGAACGCAGCGAAATGCGATACGTAATGCGAATTGCAGAATCCAGT
>ASV_1238
CAAAACCATCCACGTGAACCGTTTAAACATGTTTTGTGCGTCGCTAACGCTTGATGCTGGGCTTTGTGCTAGCCGTCGCTGATGCTTGATACTGGGCCTTGTGCTCGGTGTCGCTGACGCTTGATAGCGGGCCTTGTGCTTGATGTCGCTGTGCTGATGCTAAACGAAGGGGCGTTCGGCGACTGCGGCTTCGGCTGCGTGTTGCCTTGAGCAAACCGATTTATTTTTCAAACCATTTCTTAATACTGATCTATACTCCTAAGACGAAAGTCTCTGGTTTTAATTCCAACAACTTTCAGCAGTGGATGTCTAGGCTCGCACATCGATGAAGAACGCTGCGAACTGCGATACGTAATGCGAATTGCAGAATTCAGT
>ASV_1239
GATCCAAAACGCTCACTCAATTTGTTTTATGAAGTTGAGAGTTGGGTTTCTCGGAATCCAGCTCTATCAGTGTCTGTCCGCTTGCGGGGAGGCACTCACCTTTATACAAACCAAACCCATCGGAAACAACACCGTTTCGGCAAGCCATTTGTTTGTGTCATTCATTTGATCGAACAAAGTTATATCACAATGCTATACAACTTTTAGCAACGGATATCTTGGCTCTTGCGACGATGAAGAACGCAGCGAAATGCGATACGTAATGCGAATTGCAGAACGC
>ASV_1240
CTAAATAAAATCCACGTGACATGTGATTGATTTGTTTGAGTTGATTCTAGAGTTTTTTTGGGGTTGACTCTAAAGTTTTGGAGTTGATTTCAAGAGTTTTTTTGGGGTTGACTCTAAAGTTTTGGAGTTGATTCCAAATTTTTGGAATTGATTTGAACCAAAAGTCTTTTTTTGTTTCCATTTGTTTGTTTGGATGGAGGAAACAAAAAGAGATTATATTTGAAATTCCTTTGAACGAAGAACTGATTTGAAATTTGTATGTGCAAAAATGAAAGTTTTTGTTTTGAATTTCCATACAACTTTCAGCAGTGGATGTCTAGGCTCGCACATCGATGAAGAACGCTGCGAACTGCGATACTTAATGCGAATTGCAGAACTCAGT
>ASV_1241
GATCCAAATATCGTACACTCACTTTACAACCCCACAAACCCCCGGGAGAGCTTGCCCGCGCTTCGGCACGAGCGCGCTCTCCCCCCGTACCAAACCTTTTTAACAACTACAAAACCAACGATCCGCTCACGCGGTCGGCCAACCGACAAACGCAAGCCTCAATGTAGTCAACCGTTGGACGGCACGCAAGTGCAGTCCCGCGCTGGCTCGAGGTATTCTATCCAAACGTCTCACAACTTTTGGCAACGGATATCTTGGCTCTTGCGACGATGAAGAACGCAGCGAAATGCGATACGTAATGCGAATTGCAGAACGC
>ASV_1242
CTCAATCTTAATGCCATTGTGTAATTGTTTTGTAATTATTACAATTATACTTGGTATGACCCGTGAACCTATTAAATTTTTTTTGTAATCTTGTTTTTGGAATTGAATTTCGGTTCAATAACATAACAACTTACATATATTTAAACTTTGATCCACTTTGTAACAAAAGTGTGATTCAAAATCATTGACATAAATGATTCGTATTTAATTGTGATCTAATACATCAGAATTAAAACAAAACCAATAACATCTAAACACTTTCAGCAACGGATGTCTTGGCTCCCACAACGATGAAGAACGCAGCGAAATGCGATACGTAATGCGAATTGCAAATCTTAGT
>ASV_1243
GATCCAAAAACGCTCACTCAAATTGTTTTATGAAGTTGAGGGTTGGGTTTCTCGGAATCCAGCTCTATCAGTGTCTTCCTGCTTGCAGGGAGGCACTCACCTTTATACAAACCAAACCCATCGGAAACAACACCGTTTCGGCAAGCCATTTGTTTGCATCATTCATTTGATCGAACAATAGTTATATCACAATGCTATACAACTTTTAGCAACGGATATCTTGGCTCTTGCGACGATGAAGAACGCAGCGAAATGCGATACGTAATGCGAATTGCAGAACGC
>ASV_1244
CTCAATAATGCCTCGTTGTATGTCAGTCTTCATTGATTACATTGCAATGTAGGTATGACCCGCGAACTTTCTTTATTTTGGCCATTTCGTTTACGCAGACCGCCATTGCTTATGTGATGTGTGGGATGTTGAAATGGCTCAATTTATTTTATTATCCACTGTTTCAGTGCGATGATTGCTTGATTACGAACTTATTATACTCTGCGCTTGCAAAAGCAACGGGTCGATAAAATAACGTATAAACACTTTCAGCAACGGATGTCTTGGCTCCCACAACGATGAAGAACGCAGCGAAATGCGATACGTCATGCGAATTGCAGAACCTAGT
>ASV_1245
CTAATAAAACTTTCCACGTGAACCCGTTCGAATAAGTTCTTGGGCTTCGCCAATGTTAATGTTTTGTTCTTGGATAGAGCATTAATGGAGGCTTGAAGCTGAACGAAGGCTATTGTGGTCATCATGACTATTTTAGCTGATGTATTTTTTAAACCCTTTTTAATTTACTGATTATACTCTAAGGACGAAAGTTCTTAGTTTTAATAGACAACAACTTTCAGCGGTGGATGTCTAGGCTCGCACATCGATGAAGAACGCTGCGAACTGCGATACGTAATGCGAATTGCAGAATTCAGT
>ASV_1246
CAAAAATCCTTTCCACGTGAACTGTCTTACGAGATTCGCGCCGTGACGCGTGTTAGCGCTGTGTGTATATGTCTGTGTCTTCTTTCGGGGAGATGTGGATTGTGTGCACATGGTGCTGACTGCGTGGGTCGGCTGATCGAAGGTCGCTTTGTGCTGTATGTATAGTGCAAAGTGGCTGACTTATTCTTTCAAACCCATTACTCAATACTACTGATTAATACTGTGAGGACGAAAGTCTTTGCTTTTACTAGATAACAACTTTCAGCAGTGGATGTCTAGGCTCGCACATCGATGAAGAACGCTGCGAACTGCGATACGTAATGCGAATTGCAGAATTCAGT
>ASV_1247
CAATCTCGGGGTCATTTCGGTGACTCCGTTTCCGTTACGTGGAAACAACATTTCTTTGGGGAGTGCTCTAGTCTAGTCTTGTACTATTTTAGTTTCACTCGCCCATCTCCGAGGGCTAACACCCGAGGAACCATTTTCATCCGCTTGAGCAATCAAGTGTGATACACCAAAACATCATGATCGTGACGATTCATAGGTGCTGAAGTCTCACCGACATCAGTGCCGTGCTATGAAACGTAAATAACACTTTCAGCAACGGATGTCTTGGCTCCCACAACGATGAAGAACGCAGCGAAATGCGATACGTCATGCGAATTGCAAAATCCAGT
>ASV_1248
CAAAAAACTTACCACGTGAATCTGTACTGTTTGTTTTGTGCTGCTTTTGACTTTGTGTTCTCGGATACGGAGGAGCAACTGTGGCTAAACGAAGGCTGTCTATTTATTTAGATAGCTGATGTACTTTTTTAAACCCCTTTCATAACTCAATACTGATTTATACTGTGAGAATGAAAATTCTTGCTTTTAACTAGATAACAACTTTCAACAGTGGATGTCTAGGCTCGCACATCGATGAAGAACGCTGCGAACTGCGATACGTAATGCGAATTGCAGAATTCAGT
>ASV_1249
GATCCAAAACGCTCACTCACATAAATTCTGTGCCTGCTTGGGGCGACTCAGGCAGCACTGTATCACACCCCCTCATTTCAAACTCCCAATGCGGACACCGAAGCAACTTCGGCAACAGCCCTGGGTGTGGGCCGGCGCGCAGCTTCACTGCCACGCACCGCCACCTCAGTACCATATCACAATGCTTACAACTTTTAGCAACGGATATCTTGGCTCTTGCGACGATGAAGAACGCAGCGAAATGCGATACGTAATGCGAATTGCAGAACGC
>ASV_1250
CTCTTTTTGCTATTGCTATTGTTCGATAAGCTTTCGGGCTGTCTTTCAATACATTAGTAAGAAAACAAGAGAAGGATTGCGGGACATAAAACACCCCAATATCTGACTTTTGCGTCCCACGGACTTATTATCTTTTTAATACTAGAGTGTCTTCGGATACAATAGTATTAAAAAAACAACCATTACATAACATTTCAAATGTTACCTGATTATGATTTCACTAAATCAAAGTTACTGTGTTTATTCACTATAACCGAGATAAAAAATTAATGAAAAAACACTTTCAGCAACGGATGTCTTGGCTCCCATGTCGATGAAGAACGCAGCGAAATGCGATACGTCATGCGAATTGCAAAACCAGT
>ASV_1251
GATCCAAAACGCTCACTCAATCACAAATAACCCCCGCGTCCCCGCGCACACGCCGCCGCCGCAAGGTGAAACGCGTGTTGTGGGGGCGCCTGTAACTCACCCCCTTTTCAAACTTCCCATTGAGGATACCGAAGCAACTTCGGCAAGACCCTGGGTGCGGTGTGTGTGTGGTGTCTGTCAGCTGCTCACGCGGCTGGCGGGCGCCGCCCCCATCCCCTGGAACCATATCACAATGCTTTACAACTTTTAGCAACGGATATCTTGGCTCTTGCGACGATGAAGAACGCAGCGAAATGCGATACGTAATGCGAATTGCAGAATTCAGT
>ASV_1252
CTAAAAAACTTTCCACGTGAACTGTCTGTATTTGTTTTGTGTCTGCGCGTTGCTGGCGTGCGTTTGCTTGCACTTCGGTGTTGGCGAGTGCGTGCTGGCGGTGCGCGGACTGAACGAAGGTTGTGTTGCTGTGTGCGTGCTGCACTGCTGACTTTGCATGAAATTGTATCGTCTTGGCGGAGCGGCGCGTGCTGATGCGGCCGGCTGACTTATTTTTTCAAACCCGATACCTAAATGACTGATTATACTGTGAGAACGAAAGTTCTTGCTTTAAACTAGATAACAACTTTCAGCAGTGGATGTCTAGGCTCGCACATCGATGAAGAACGCTGCGAACTGCGATACGTAATGCGAATTGCAGAATTCAGT
>ASV_1253
CAAAAAAACTTTCCACGTGAACTTATTCTTTATGAGGTTTGTGCTTGTCGGTCTTCGGACTGGCGAGCTAGCCGAAGGTCTTGCAAGAGACCGATGTATCTTTAATCCCTTTAAATAAAATACTGAAAAACTAGACAGTTAGAAATAACTGCTTGAAATTTAAATACAACTTTCAACAGCGGATGTCTAGGCTCGCACATCGATGAAGAACGCTGCGAACTGCGATACGTAATGCGAATTGCAGAATTCAGA
>ASV_1254
CAATCTCGGGGTCATTTCGCTGATCCCGTTTCCGTTACGTGGAAACAACTTCTATTTCTGGGGAGTTTAACCACTCGCCCATCTCCGAAGGCGTGTCTAACCCACACACCCGAGGAACCATTTTCATCCGCTTGAGCAATCAAGTGTGATACACCAAAACATCATGATCGTGACGATTCATAGGTGCTGTGGTCTCAACGACCCAGTGCCGTGCTATGAAACGTAAATAACACTTTCAGCAACGGATGTCTTGGCTCCCACAACGATGAAGAACGCAGCGAAATGCGATACGTCATGCGAATTGCAAAATCCAGT
>ASV_1255
CAAAAAAACTTTCCACGTGAACCGTTGTAATTATGTTTTGTGCTTTCCTTCGGGATCGCTAAACGAAGGTCTGGCTGCTTTGCTCTTTGGGTATCGCGGCTGTACCGATGTACTTTTCAAACCCATTTACTTAATACTGAAACTATACTCCGAGAACGAAAGTTTTTGGTTTTAATCCATAACAACTTTCAGCAGTGGATGTCTAGGCTCGCACATCGATGAAGAACGCTGCAAACTGCGATACGTAATGCGAATTGCTAAATTCAGT
>ASV_1256
CAAAAAAACTTTCCACGTGAACCGTTGTAATTATGTTTTGTGCTTTCCCTCGGGATCGCTAAACGAAGGTCTGGCTGCTTTGCTCTTTGGGTATCGCGGCTGTACCGATGTACTTTTCAAACCCATTTACTTAATACTGAAACTATACTCCGAGAACGAAAGTTTTTGGTTTTAATCCATAACAACTTTCAGCAGTGGATGTCTAGGCTCGCACATCGATGAAGAACGCTGCAAACTGCGATACGTAATGCGAATTGCTAAATTCAGT
>ASV_1257
GATCCAAAACGCTCACTCACATAAATTCTGTGCCTGCTTGGGGCGACCCAGGCAGCACTGTATCACACCCCCTCCTTTCAAACTCCCAATGCGGACACCGAAGCAACTTCGGCAACAGCCCTGGGTGTGCGCGGCGCGCGGCTTCACTGCCACGCACTAGCACCTCAGTACCATATCACAATGCTTACAACTTTTAGCAACGGATATCTTGGCTCTTGCGACGATGAAGAACGCAGCGAAATGCGATACGTAATGCGAATTGCAGAACGC
>ASV_1258
CAAAAAAACTCTTCCACGTGAAACTATACTGTGCAGTTTTTTGCCTATTCGCGCCCTGTAAAAGGGGCGCGTCTAAGGGCTGAACGAAGGTCGTCCTATAGGACGACCGATGAACTTTATAAACCCATTCTATTATTGTTACAATTTGTATTGCAGCAAACGAAAGTTTCTGCTCTAAATTTTGATACAACTTTCAACAGTGGATGTCTAGGCTCGCACATCGATGAAGAACGCTGCGAACTGCGATACGTAATGCGAATTGCAGAATTCAGT
>ASV_1259
CTTAACACAAGAATTCGAGCTGCCTCACGGCACTCGTCTTCGGTTACGTGGAACTATTGTTTGGGCGGTTGCCTCACAGCAATCGTCTCGCCGAGGGAGCAATCTCGAGGCCATTCTCATCCACTTGATCACTCAAGTGCGATTACCCAACACAATCTGATTGTAACTCATCCACCCAGTCGGCGCGAGCCGTCTGTATAAGATGAAACGAAACTAACACTTTCAGCAACGGATGTCTTGGCTCCCACAACGATGAAGAACGCAGCGAAATGCGATACGTCATGCGAATTGCAAAATCCAGT
>ASV_1260
CAAATCGGGGTCTCACGACCCCGGCAACGTCACGTGGAACGAGTCTGTTTTATGGGAAGCACGGCGCAAGTCGGCGCGACCCACCATTTCATCCGCTTGAGCAATCAAGTGTGATACCGCCAAACATTTTGATCGTGACGATTCATAGGCAGTGCCGTCACACGCACCAGCCGTCCAATGAAACGTAAACAACACTTTCAGCAACGGATGTCTTGGCTCCCACAACGATGAAGAACGCTGCGAACTGCGATACGTAATGCGAATTGCAGAATTCAGT
>ASV_1261
CTAAAAACTTTCCACGTGAACCGTTATAACTATGTTCTGTGCCTCGTCGAAAGGCTTGAGGCTGAACGAAGGTGAGTCTGTGTCTTTTTGATGCGGATTTGCTGATGTTATTTTAAACACCTATTACTTAATACTGAACTATACTCCGAATACGAAAGTTTTTGGTTTTAACAATTAACAACTTTCAGCAGTGGATGTCTAGGCTCGCACATCGATGAAGAACGCTGCGAACTGCGATACGTAATGCGAATTGCAGAATTCAGT
>ASV_1262
CAATCTCGGGGAAACCCGATTCCGTTACGTGGAACGAATTATTTCTGGGCGAGTGGCCTTCGTGTCACCAACCCTACTTTCTATCCTCTTGAGCAATCAAGTCGATACACCAACACATTCTGATAGTGACGATTCATAAGGCAAGTGGTTATTATAACCATTCGCCGTAACTATGAAACGTATACAACACTTTCAGCAACGGATGTCTTGGCTCCCACAACGATGAAGAACGCAGCGAAATGCGATACGTCATGCGAATTGCAGAATTCAGT
>ASV_1263
ACGATCCAAGATCGACACTTTTTGTGAACTGTAAACTTTTTTGTTGATGAATGAAAGTGGGTTTTATATCCGCTTTTTGATATCAATGAAAACTTTTAAACACCTTTCAAAACAAAAATGATTTATACATTGGAACTTAAATGTTATAACAAGTTCGTCTTGATATAACGCTAGATTATTAATTGTAAAACAACTTTTAACAATGGATATCTAGGTTCTTGCAACGATGAAGAACGCAGCGAAATGCGATACGTAATGCGAATTGCAGAATTCCGT
>ASV_1264
CTCAATAATGCCTCGTTGCATGTCAGTCTTCATTGATTGCGTTGCAATGTAGGTATGACCCGCGAACTTTCTTTATTTTGGCCATTTCGTTTACGCAGACCGCCATTGCTTACGTGATGTGTGGGATGTAGAAATGGCTCAAATTATTTATTATCCACTGTTTCAGTGCGATGATTGCTTGATTACGAACTTATTATACTCTGCGCTTCGGCAACGAGTCAATAAAATAACGTATAAACACTTTCAGCAACGGATGTCTTGGCTCCCACAACGATGAAGAACGCAGCGAAATGCGATACGTCATGCGAATTGCAGAACCTAGT
>ASV_1265
CTAAAAAACTTTCCACGTGAACTGTCTGTATTTGTTTTGTGTCTGCGCGTTGCTGGCGTGCGTGTGTTTGCTTGCGCTTCGGTGTTGGCGAGTGCGCGTGCTGGCGGTGCGCGGACTGAACGAAGGTCGTGTGTTGCTGTGTGTGCCTGCTGCACCGCTGACTTTGCATTGATTTGCATGGTGTTGGCGGAGCGGCGGGTGTGCTATGCGTGCGCGCGGCTGACTTATTTTTTCAAACCCGATACCTAAATGACTGATTATACTGTGAGAACGAAAGTTCTTGCTTTAAACTAGATAACAACTTTCAGCAGTGGATGTCTAGGCTCGCACATCGATGAAGAACGCTGCGAACTGCGATACGTAATGCGAATTGCAGGATTCAGT
>ASV_1266
CAATCTCGGGGTCATTTCGGTGATCCCGTTTCCGTTACGTGGAAACAACTACTATTTCTGGGGAGTCTAACCACTCGCCCACCTCCGAAGGCGTGTCTAACCCACATACCCGAGGAACCATTTTCATCCGCTTGAGCAATCAAGTGTGATACACCAAAACATCATGATCGTGACGATTCATAGGTGCTGTGGTCTCAACCACCCAGTGCCGTGCTATGAAACGTAAATAACACTTTCAGCAACGGATGTCTTGGCTCCCACAACGATGAAGAACGCAGCGAAATGCGATACGTCATGCGAATTGCAAAATCCAGT
>ASV_1267
CAAAAAAACTATCCACGTGAATGTATTCTTTATAAGGCTTGTGCTGTGTTGATTAATTTCTTCACGGCTAGCAGAAGGTTTCATTCGAGACCGATGTATTTTTAATCCCTTTTATTTGAAACTACTGATAAACAACTAGCATCAGAAATGATAGCTTGTAATAAAATACAACTTTCAACAGTGGATGTCTAGGCTCGCACATCGATGAAGAGCGCAGCGAACTGCGATACGTAATGCGAATTGCAGAACTCAGT
>ASV_1268
CTCATAATGCCTTAACTGGTTGTGGCAACACACCAGTCTGGGTATGACCCGCGAACTTTACTTTTTTGGCCACTTTCGTTATGCATTCTACCATTGCTTATGTGATGTGTGGGATGTGAAAGCGGCTCAACTTTTTATTATCCACTTTTCACAAAGTGCGATGATTGCTTGATTACGAACTTATTAACTCGATCCACATTCGTGTGGCCAGAGTGCGATAAATAACGTATAAACACTTTCAGCAACGGATGTCTTGGCTCCCACAACGATGAAGAACGCAGCGAAATGCGATACGTCATGCGAATTGCAGAACCTAGT
>ASV_1269
CTAAAAAACTTTCCACGTGAACTGTCAAACCTGTTCTGTGCTTGTGCTGGGTCTGCGTTCTCGGACGCGGACGCGGCGGAGGCTGAACGAAGGTTGGTTTTCTTCTTGTGAGAGACCAGCTGATATATTTTTCAAACCCAATACCAAACTTACTGATTATACTGTGAGAACGAAAGTTCTTGCTTTTAACTAGATAACAACTTTCAGCAGTGGATGTCTAGGCTCGCACATCGATGAAGAACGCTGCGAACTGCGATACGTAATGCGAATTGCAGAATTCAGT
>ASV_1270
CTTAACACACAAGAATTCGAGCTGCCTCACGGCGCTCGTCTTCGGTTACGTGGAACTATTGTTTGGGCGGTTGCCTCACGGCAATCCGTCTCGCCGAGGGAGCAATCTCGAGGCCATTCTCATCCACTTGATCACTCAGGTGCGATTACCCAACACAATCTGATTGTAACTCATCCACCCAGTCGGCGCGAGCCGTCTGTATAAGATGAAACGAAACTAACACTTTCAGCAACGGATGTCTTGGCTCCCACAACGATGAAGAACGCAGCGAAATGCGATACGTCATGCGAATTGCAAAATCCAGT
>ASV_1271
CAATCTCGGGCGTCTCACGACCCCGTCTTCGTCACGTGGAACGAGTCTGTTTTATGGGAAGCCGGCCTATTTTTACTAATGGGCTGCGCGACCCTCCATTTCATCCGCTTGAGCAATCAAGTGTGATCCGCCAAACATTTTGATCGTGACGATTCATAGGCAGTGCTTCGGCACCCGCCGTCCAATGAAACGTAAACAACACTTTCAGCAACGGATGTCTTGGCTCCCACAACGATGAAGAACGCAGCGAACTGCGATACGTCATGCGAATTGCAAGATCCAGT
>ASV_1272
CAATCTCGGGGTCATTTCGGTGACTCCGTTTCCGTTACGTGGAAACAACATTTCTTTGGGGAGTGCTCTGGTCTAGTCTTGTACTATTCTAGTCTCACTCGCCCATCTCCGAGGGCTAACACCCGAGGAACCATTTTCATCCGCTTGAGCAATCAAGTGTGATACACCAAAACATCATGATCGTGACGATTCATAGGTGCTGAAGTCTCACCGACCTCAGTGCCGTGCTATGAAACGTAAATAACACTTTCAGCAACGGATGTCTTGGCTCCCACAACGATGAAGAACGCAGCGAAATGCGATACGTCATGCGAATTGCAAAATCCAGT
>ASV_1273
CTAAAAAACTTTCCACGTGAACTGTCGTTATTTGTTGTGTGTCTGCGCGTTGCTGGCGTGCGTTTGCTTACACTTCGGTGTTTGCGAGTGCGTGTTGGCAGTGTGCGGACTGAACGAAGGTTGTGTGTTGTTATGTGCCTGCTGCACTGCTGACTTTGCATTGATTTGCATGGTGTTGGTGGAGCGGCGGGTGCTGTGCATGCGCAGCTGACTTATTTTTTCAAACCCCATACCTAAATGACTGATTATACTGTGAGAACGAAAGTTCTTGCTTTTAACTAGATAACAACTTTCAGCAGTGGATGTCTAGGCTCGCACATCGATGAAGAACGCTGCGAACTGCGATACGTAATGCGAATTGCAGAATTCAGT
>ASV_1274
CTAAAAAACTTTCCACGTGAACTGTCAAACCTGTTCTGTGCTTGTGCTGGGTCTGCGTTTTCGGACGCGGACACGGCAGAGGCTGAACGAAGGCTGGTTTCATTTTGTATGAGATCAGCTGATATATTTTTTCAAACCCCTTTTTACAAAATGACTGATCAATACTGTGAGAACGAAAGTTCTTGCTTTAAACTAGATAACAACTTTCAACAGTGGATGTCTAGGCTCGCACACCGATGAAGAACGCTGCGAACTGCGATACGTAATGCGAATTGCAGAATTCAGT
>ASV_1275
CAAAAAACTATCCACGTGAACCGTTAAGCAAAACTATAGTTGGCTTGTTTGTTGGGGAGTTTGGGAAAAGCTTGGAGATGTTTTCGGATATTTCTACGTCTAGTACTGGACATTCTAACAAACAAATCAACTAGCAACGAAGGTCGGGAGTTCGCTTGCGGACTGATGTGCGATTCGTCGCATGTCGGGCCAAAGGCTTGAGCAAACGGCTGATCTATTACTTTTAAACCATACTCGAATTACTGATTATACTGTGGGGACGAAAGTCCTTGCTTTTATTTACAACAACTTTCAGCAGTGGATGTCTAGGCTCGCACATCGATGAAGAACGCTGCGAACTGCGATACGTAATGCGAATTGCAGAATTCAGT
>ASV_1276
ACGATCCAAGATCGACACTTTTTGTGAACTGTAAACTTTTTTGTTGTATTTTTGAGGTGTGTGTATGGTTTGCTTTATTGCAGATTTATATATATATCTCAGAGACTCAATGAAAACTTTTTAAACACCAAAACTAAAACAAAATGATTTATACATTGGAACTTAAATGTTATAACAAGTTCGTCTTGATATAACGCTAGATTATTAATTGTAAAACAACTTTTAACAATGGATATCTAGGTTCTTGCAACGATGAAGAACGCAGCGAAATGCGATACGTAATGCGAATTGCAGAATTCCGT
>ASV_1277
CAAATTAAAAAAACCACGTGAACTTTTACTGTTTTGTTTTGTGCCACTTTCATCTGAAGGCTAGGCTAAACGACATGGGTTTTAGGATTCAAACCCTTTAACCTTACGTCAGAAATTTTTTAAGACCTTTTTACTATATTTCAATAATATAAAACTGATGTTTTTATTTTTTTAAACTGCAATGAACAAACATTTATTGCTTTTAATTTAAATACAACTTTCAACAGTGGATGTCTAGGCTCGCACATCGATGAAGAGCGCTGCGAACTGCGATACGTAATGCGAATTGCAGAATTCAGT
>ASV_1278
CAATCTCGGGCGTCTCACGACCCCGTCTTCGTCACGTGGAACGAGTCTGTTTTATGGGAAGCCGGCCGATTGTCATTAATGGGCTGTGCGACCCTCCATTTCATCCGCTTGAGCAATCAAGTGTGATCCGCCAAACATTTTGATCGTGACGATTCATAGGCAGTGCTTCGGCACCAGCCGTCCAATGAAACGTAAACAACACTTTCAGCAACGGATGTCTTGGCTCCCACAACGATGAAGAACGCAGCGAACTGCGATACGTCATGCGAATTGCAAGATCCAGT
>ASV_1279
CAAAAAACTTTCCACGTGAACCGTAATAATTATGTTCTGTGCCTTCTTTCGGGAAGGCTGAACGAAGGTGGATAGTGGCGTATTTAATTATTAATTTAGTTATTTGTGCTACAGTCTGCCGATGCTTTTTAAACCCATTACTTAATACTGATCTATACTCCGAGAACGAAAGTTTTTGGTTTTAATCCATAACAACTTTCAGCAGTGGATGTCTAGGCTCGCACATCGATGAAGAACGCTGCGAACTGCGATACGTAATGCGAATTGCAGAATTCAGT
>ASV_1280
CTGTAAACACAATTTCACGTGAACCCCTTATTGACCCCCTTTTTGTTGCTTGTACGGATGTTTTTCTATGGGAAACCATGAGAAACGGAAGAAGAGATAACAAAAAACACAGTATAAAACTTTTTATTAATTCTGAAATTATAGTAATAATAACCTATTACAACTTTCAGCAGTGGATGTCTAGGCTCACACATCGATGAAGAACGCTGCGAACTGCGATACTTAATGCGAATTGCAGGATTCAGT
>ASV_1281
CAAAAAAAAACCCCACGTGAATGTATACTGTATGAGCTTTGTGTGATGTGTCTTCGGACATGTTGCTAAGCGAAGGTTTTCCGTGAAACGAAAACCGATTTACTTTTAAACACCCTTCTTATAAATTGTACGGATTATATTGCAATCATGAAAATGAATGCTCTTAATTAAATACAACTTTCAACAGTGGATGTCTAGGCTCGCACATCGATGAAGAACGCTGCGAACTGCGATACGTAATGCGAATTGCAGAATTCAGT
>ASV_1282
CAATCTCGGGGTCATTTCGGTGACTCCGTTTCCGTTACGTGGAAACAGCATTTCTTTGGGGAGTGCTCTAGCCTAGTCTTGTACTATTCTAGTATCACTCGCCCATCTCCGAGGGCTAACACCCGAGGAACCATTTTCATCCGCTTGAGCAATCAAGTGTGATACACCAAAACATCATGATCGTGACGATTCATAGGTGCTGAAGTCTCACCGACATCAGTGCCGTGCTATGAAACGTAAATAACACTTTCAGCAACGGATGTCTTGGCTCCCACAACGATGAAGAACGCAGCGAAATGCGATACGTCATGCGAATTGCAAAATCCAGT
>ASV_1283
CAATTCGGGGTCTCACGACCCCGGCAACGTCACGTGGAACGAGTCTGTTTTATGGGGAGCACGGCGCAAGTCGGCGCGACCCACCATTTCATCCGCTTGAGCAATCAAGTGTGATACCGCCAAACATTTTGATCGTGACGATTCATAGGCAGTGCCGTCACACGCACCAGCCGTCCAATGAAACGTAAACAACACTTTCAGCAACGGATGTCTTGGCTCCCACAACGATGAAGAACGCAGCGAAATGCGATACGTCATGCGAATTGCAAGATCCAGT
>ASV_1284
GATCCAAAACGCTCACTCAATACCACAACTTCACTGTTGCAGCCACTCGTTGGCCGCAGCACTGTAATTCACCCCCCCTTTTCAAACTCCCATGAGGATACCGAAGCAACTTCGGCAAGACCCTGGGTGTGGTGGTGTCGGTGCAAGTGTGCAGTCAGCGGGTTCACCCCCGCCGGCGGTGCCCTTGAGCCAGCTCCATCCCTCAGAACCATATCACAATGCTTTACAACTTTTAGCAACGGATATCTTGGCTCTTGCGACGATGAAGAACGCAGCGAAATGCGATACGTAATGCGAATTGCAGAACGC
>ASV_1285
GATCCAAAACGCTCACTCAATACCACAACTTCAACTGTTGCGGGTCCAACCTAGCGTTGGGCTTGCAGCATGTAACTCACCCCCCCTTTTCAAACTCCCATGAGGATACCGAAGCAACTTCGGCAAGACCCTGGGTGTGGTGGAGGGTGGTTGGTGCAAGCGCGTCACAGTGCCTGCGCCAGCCGCTCCCCGCCCCTCAGAACCATATCACAATGCTTTACAACTTTTAGCAACGGATATCTTGGCTCTTGCGACGATGAAGAACGCAGCGAAATGCGATACGTAATGCGAATTGCAGAACGC
>ASV_1286
CTAAAAAACTTTCCACGTGAACCGTTAAAAATATGTTCTGTGCTTTCTTTCGGGAGGGCTGAACGAAGGCGGGCTGCTTTATTGTGGCTTGCCGATGTATTTTTCAAACCCCATACCTAAATGACTGATTATACTGTGAGAACGAAAGTTCTTGCTTTTAACTAGATAACAACTTTCAGCAGTGGATGTCTAGGCTCGCACATCGATGAAGAACGCTGCGAACTGCGATACGTAATGCGAATTGCAGAATTCAGT
>ASV_1287
CAAAAAAAATTTCCACGTGAATGTATTCTTTATTAGGTTTGTGTTTAGCTGTCTTTCGGGATGGTTAGACTAACCGAAGGTTTCGCAAGAAACCGATGTAACTTTAATTCCTTTTACTTAATTTACTGATAAAAAACAGCAACCAGAAATGATTGCTTTAAATTTAAATACAACTTTCAACAGTGGATGTCTAGGCTCGCACATCGATGAAGAACGCTGCGAACTGCGATACGTAATGCGAATTGCAGAATTCAGT
>ASV_1288
CAAAAAAAATTCCACGTGAACGTACTCTGTATTAGGCCCAGTAGTGTCGAAAGGCGTCTGCTAGGCTCGAAGGCATCAATTCTGAAGCCGATGTACTTTTAATCCCTTTTTACTTAATTACTGAAATAAAATTGCAGGCAGAAATGCGTGCATTGAATTGAAATACAACTTTCAACAGTGGATGTCTAGGCTCGCACATCGATGAAGAACGCTGCGAACTGCGATACTTAATGCGAATTGCAGGATTCAGT
>ASV_1289
CATCGGGCGTCTCTGACACCCGTGTTCGTCACGAGGAACAGTCTGTTTCGGGGTGCTCGCACCCCCTTTTTCGTCCACTTGAGCAATCAAGTGTGATTCCGCCAAACATTTGATCGTGACGATTCATAAGGCGCGTCTCCGACCGCCGTGACATGAAACGTAAACAACACTTTCAGCAACGGATGTCTTGGCTCCCACAACGATGAAGAACGCAGCGAACTGCGATACGTCATGCGAATTGCAAGATCCAGT
>ASV_1290
CAAAACAACAAAACTTTTAGTAGTGGCTTCGGCTGCGACTAATCTCTACCTGTGGAATTTCAAACAACATTGTGACTGATCATTCAGTTGCTTTTCTCTCAAAGCCTTCGGGCTTTTGGAGATAATTCCAAAACAAACCTTTTAAAGCCGCTTGGCTTTATTCTTCCAATTCAACCTACAAAACTGATCAAGTTGTTGTTCCTCTCGAGGAGCGGCAAGAGCATGAATAATGCTTATACACTTTCAGCAACGGATGTCTTGGCTCCCACAACGATGAAGAACGCTGCGAACTGCGATACGTAATGCGAATTGCAGAATTCAGT
>ASV_1291
CTAAAACAGTCAACGTGAACCGTCTAAATATGTTTTGTGCGCCGCGGACGCTTGATGCTGGGTTTCGGCCTGGCGTCGCGAAAGCTTGACGCTGAACGAAGGGGAGTTCGACGATGTGTGATTTCTTTTTGAGATTATTTTCCGTCTTGAACGAACCGATTTATTTTTTAAACCATTTCCTAATACTGATCTATACTCCTAGGACGAAAGTCTTTGGTTTTAATTCCAACAACTTTCAGCAGTGGATGTCTAGGCTCGCACATCGATGAAGAACGCTGCGAACTGCGATACGTAATGCGAATTGCAGAATTCAGT
>ASV_1292
CAAATAAATATCCACGTGAACGTATTCTGTATGAGGTTTGTGTTGCTCTTCGGAGCGACTAACCGAAGGTTTCGAAAGAAACTGATGTACTTTTTAATCCCTTTTAATCAATAACTGAAATGAAACTGCAGACAGAAATGTGTGCATTAAATCATATACAACTTTCAACAGTGGATGTCTTGGTTTTCACATCGATGAAGAACGCTGCGAACTGCGATACGTAATGCGAATTGCAGAATTCAGT
>ASV_1293
CTAAACTTTTCCACGTGAACCGTTACCGAATCTGTTTTGTGCTTCGCGGACGCGGCGCTAGGCGTGATGGTATTTTTGTACTTTTGTATTTTTGTATCGTTGTGCTAGGTGCTGTGGAAGCTTGAGGCTGAACGAAGGGGAACTCGGCTGTGACCTGCCTTTTTGGTGGGATGCTGGCCTTGAGTGAACCGATGTTTTTTTAAACCATTTTCCTAATACTGATTAATACTCCGAGGACGAAAGTCTTTGGTTTTAATTCCAACAACTTTCAGCAGTGGATGTCTAGGCTCGCACATCGATGAAGAACGCTGCGAACTGCGATACGTAATGCGAATTGCAGAATTCAGT
>ASV_1294
TGAGTACGGCCGTGAGTGGCACGGCGCGACAGCGCCGGGTACGAACGTTCGCACACACCTCTGTTCCGTGTGCGTTGCTATGCAACGTGCCACCCCCCGCTTCGCTGACACTTCGTGTCCGCCTGCAACATTGAACTCCACCCTCCATCAACCCGCCCCTCGGCGTATAACACGCTGCCTTCAACCGCAGCAAACCATAACGCACACACAACTTTTGGCAACGGATATCTAGGCTCATGCATCGATGAAGAACGCAGCGAAATGCGATACGTAATGCGAATTGCCGAACGC
>ASV_1295
CTAAAAACTTTCCACGTGAACCGTTATAACTATGTTCTGTGCTTCGTCGCAAGACTTGAGGCTGAACGAAGGTGAGTCTGCGTCTATTTTGGATGCGGATTTGCTGATGTTATTTTAAACACCTATTACTTAATACTGAACTATACTCCGAATACGAAAGTTTTTGGTTTTAACAATTAACAACTTTCAGCAGTGGATGTCTAGGCTCGCACATCGATGAAGAACGCTGCAAACTGCGATACGTAATGCGAATTGCTAAATTCAGT
>ASV_1296
ATCATTACCAATTTTAGCGAACCTGATCTTTTTTGATCATGGTCTCGCGAAAATCGTATTTAAAACCCCCACTCTTGTAAGAATCATTTTTTTTTGTGTATAAAAATAAAAAAGATCACTTTCAACAACGGATCTCTTGGCTCTCGCATCGATGAAGAACGTAGCGAAGTGCGATAAGTAATGTGAATTGCAGATTCCGTGAATCATCGAAA
>ASV_1297
ACGATCCAAGATCGACACTTTTTGTGAACTGTTAAAAAAACATTGTTGATGCCTAATAGGTAATTGGAGACTTCGGTCGAAAAGAACTTGTTAAGTATTAATAATATTATTAAACACCAAAACTAAACAAACATGATTTATACATTGGAACTGAAAATGTTATAGCAAGTTCGTCTTACTATAACGCTAGATTATTAATTGTAAAACAACTTTTAACAATGGATATCTAGGTTCTTGCAACGATGAAGAACGCAGCGAAATGCGATACGTAATGCGAATTGCAGAATTCCGT
>ASV_1298
CAAAAAAATATCCCACGTGAACACGTAATGTATTGTTTTGTGTCTGGAAACAGACTAAACGAAGGCTAGCGGATTTTAAATTCGCGGGCTGATATATTATTAAACACCTTTAAACAAACACTAATATTTTAATATTGTAATAATGAAAATTGTTACTCTTAATTAAAATACAACTTTCAACAGTGGATGTCTAGGCTCGCACATCGATGAAGAACGCTGCGAACTGCGATACGTAATGCGAATTGCAGAATTCAGT
>ASV_1299
CTAAAAAACTTTCCACGTGAACCGTTTAAATTTGTTTCGTGCCTTGCGGAAACGTGAGACTGAACGAAGGTCGAGTGTAAAAGCTCTTCCGATGTATTTTTCAAACCCTTTTACTTAATACTGATCTATACTCCGAAGATGAAAGTCTCTGGTTTTAATCATTAACAACTTTCAGCAGTGGATGTCTAGGCTCGCACATCGATGAAGAACGCTGCGAACTGCGATACGTAATGCGAATTGCAGAATTCAGT
>ASV_1300
CTAAAAACTTTCCACGTGAACCGTATCAACATTTATAATTGGGGGCGATCTTGGCGGCGGCTACTAGTCTATGACTGGCGGCGGCTACTGGGTGAGCCTCATCATGACGAATCGTTGGGCTTTTGTCTAATGTAGTAGTAAAATTTTAAACCCTTACCTAATTACTGATTATACTGTGGGGACGAAAGTCTCTACTTTTATTCTAGATAACAACTTTCAGCAGTGGATGTCTAGGCTCGCACATCGATGAAGAACGCTGCGAATTGCGATACGTAATGCGAATTGCTAAATTCAGT
>ASV_1301
CAAAACAAAACTTTTAGTAGTGGCTTCGGCTGCGACTAATCTCTACCTGTGGAATTTCAAACAACATTGTGACTGATCATTCAGTTGCTTTTCTCTCAAAGCCTTCGGGCTTTTGGAGATAATTCCAAAAACAACCTTTTAAAGCCGCTTGGCTTTATTCTTCCAATTCAACCTACAAACTGATCAAGTTGTTGTTCCTCTCGAGGAGCGGCAAGAGCATGAATAATGCTTATACACTTTCAGCAACGGATGTCTTGGCTCCCACAACGATGAAGAACGCAGCGAAATGCGATACGTAATGCGAATTGCAGAATCCAGT
>ASV_1302
CAAAAAAAACTTTCCACGTGAACCGTTGTAATTATGTTCTTGTGCTTTCCTTCGGGAAGGCTGAACGAAGGTGAGCCGCTTTATTTTTGTATCGTGGCTTGCCGATGTACTTTTCAAACCCATTTACTTAATACTGAACTATACTCCGAATACGAAAGTTTTTGGTTTTAACAATTAACAACTTTCAGCAGTGGATGTCTAGGCTCGCACATCGATGAAGAACGCTGCGAACTGCGATACGTAATGCGAATTGCAGAATTCAGT
>ASV_1303
GATCCAAAACGCTCACTCAATACCACAACTTCAACTGTTGCGGGTCCAACCTAGCGTTGGGCTTGCAGCATGTAACTCACCCCCCCTTTTCAAACTCCCATGAGGATACCGAAGCAACTTCGGCAAGACCCTGGGTGTGGTGGTGTCGGTGCAGGTGTGCAGTCAGCGGGTTCACCCCCGCCGGCGGCGCCCTTGAGCCAGCTCCATCCCTCAGAACCATATCACAATGCTTTACAACTTTTAGCAACGGATATCTTGGCTCTTGCGACGATGAAGAACGCAGCGAAATGCGATACGTAATGCGAATTGCAGAACGC
>ASV_1304
CTAAAAAACTTTCCACGTGAACCGTATCAACCCAATAATTTGGGGGTTTAATTGGCGGCTGCTGCTGGTATCTTTTTACTGGCTGGCGGCTGCTGAGCGAACCCTATCGTGAGCGTTCTGACCTTGGTTGGAGCTAGTAACTTAAATTTTAAACCCATTCTTAAATACTGAATATACTGTAGGGACGAAAGTCTCTGCTTTTAACTAGATAGCAACTTTCAGCAGTGGATGTCTAGGCTCGCACATCGATGAAGAACGCTGCGAACTGCGATACGTAATGCGAATTGCAGGATTCAGT
>ASV_1305
CTAAAAAACATTCCACGTGAACCGTCCAAACGTTTGATTCGCTTCCTGTTTTTGCATGTGTCTCTTTACTGAAATGCGTGCGAAGGCGGTTGGCTTGAACCGAAGGCTATTTTACAACTCTTCGGAGGCGCGAGGTAGCTGATTTATTTTAAACCCATTACACAATTACTGATTATACTGTGGGAACGAAAGTTCCTGCTTTTACTAGATAACAACTTTCAGCAGTGGATGTCTAGGCTCGCACATCGATGAAGAACGCTGCGAACTGCGATACGTAATGCGAATTGCAGAATTCAGT
>ASV_1306
CTAAAAAAACAAACTTTCCACGTGAACCGTTTTTCCATACTTGTTGTGTGCCTCTCTTGCAGTGTCGTTTTTTCGATGCTGTTTTTGTAGGCTGAACGAAGGTTGGTGCTTTCTCGTCAAAAAAGAGAGAACCAACTGATCTATCTTTTTCAAACCCCTTGTATCTACCAAACAATACTGACTTATGATACTGTAAAGACGAAAGTCTTTGCTTTAAACTAGATAACAACTTTCAGCAGTGGATGTCTAGGCTCGCACATCGATGAAGAACGCTGCGAACTGCGATACGTAATGCGAATTGCAGAATTCAGT
>ASV_1307
CAAAAAACACCCCACGTGAATGTACTCTTTATGAGGCTTGTGCTGCCCTTGTGGCAGCTAGCCGAAGGTTTCGCAAGAAGCCGATGTCAATTTGAATCCTTTTTAAACTACGACTGATCAAAACTGCAGATAGAAATGTCTGCATGCAATTGAAATACAACTTTCAACAGTGGATGTCTAGGCTCGCACACCGATGAAGAACGCTGCGAACTGCGATACGTAATGCGAATTGCAGACAACCGT
>ASV_1308
CAAAAACAAATTATCCCACGTGAATCAAAATGTTAGTTCTGGTCGTCAAGTTGTTTTCAAAACACTTGGCTTGATCGAGCGAAGGTTTAGGATTCGCACGAGTCTTGCTTGAGGTCCTTTTTTTTCAAAAAAAGGAATTCGCTTGATGAATGCTTGAGGCCTTTACCGATGTAAACTTTTAAACCCCTTTTTTTTAAAAACTGATTTTATATTGTAAGGACGAAAGTCTTTACTCTTAACGACATACAACTTTCAACAGTGGATGTCTAGGCTCGCACATCGATGAAGAACGCTGCGAACTGCGATACGTAATGCGAATTGCAGAATTCAGT
>ASV_1309
CAAATCCATCCACAACCTCGTGAACTGTTTATCTTGATGTTTACATCAAAACCGTATTGTTTATCGTGTATGTATTTCATACACGATAACAACACAATCATAAAACCTTTATTTATAATATATCTGAAATTAAAGTAATAAAACTTATTACAACTTTCAGCAGTGGATGTCTTGGCTCACACATCGATGAAGAACGCTGCGAACTGCGATACGTAATGCGAATTGCAGAATTCAGT
>ASV_1310
CTCATTAATGCCTTTTACAATATTGATATGCAAGTATTAATTGCGTAAAATGGTATGTCCCGTGAACTTTATTTATTATAGTCATTTCATTGATGCATTTGTTTTCAATCACTTATGGGATTGTTAATAATGCGAAATGACTCAAAACCATTTTTTTATCCACACTTTGGTGTGGTTAAAATTTGTTTGATTATGAAAATTTATTAGCATAATTTCGATTATGCAACAAATAAATAATGTCAAAACACTTTCAGCAATGGATGTCTTGGCTCCCACAACGATGAAGAACGCAGCGAAATGCGATACGTCATGCGAATTGCAGAACCTAGT
>ASV_1311
ACGATCCAAGATCGACACTTTATGTGAAACGTAACCGTTATTGAGGATACTTTTTTGAAAGAAATTTCAAAAAAGCCCTCACTTTTATCCACTGTTAATAACATAACTATGGACAATGCATTGGAACATAAAATGTTATGCCTCAAGTTCGTCTTGACATAACGCTAGATTGAAATATAAAAGAACAACTTTTAACAATGGATATCTAGGTTCTTGCAACGATGAAGAACGCAGCGAAATGCGATACGTAATGCGAATTGCAGTAACCCGT
>ASV_1312
CTAAAAACTTTCCACGTGAACCGTATCAACCCAATAATTTGGGGGTTAATTTGGTAATGGCTGCTGGCATCTTTTTGTTGGCTGGCTGTTACTGAGTAAGCCCTATCATGGTGAGAGTTTGGACCTTTGTCTGAACAAGTAGCTACGATTGTAAACCCTTTCTTAATTACTGAATATACTGTGGGGACGAAAGTCTCTGCTTTTAACTAGATAACAACTTTCAGCAGTGGATGTCTAGGCTCGCACATCGATGAAGAACGCTGCGAACTGCGATACGTAATGCGAATTGCAGGATTCAGT
>ASV_1313
CAAAAAAATATCCACGTGAATGTATTCTTGTATTAGGCTTGGTGCTACCTAGTGTAGCTAGCCGAAGGTTCTTTCGTAAGAGAGAACTGATGTTTAATTGAATCCCTTTTATATTAAATGAACTGACATCAATATTGCAGATAGAAATATATGCATGTAATTGAAATACAACTTTCAACAGTGGATGTCTAGGCTCGCACATCGATGAAGAACGCTGCGAACTGCGATACGTAATGCGAATTGCAGAATTCAGT
>ASV_1314
CTCAAAATTAATGCCATTATATAATTTGTGTAATGCAAATTATACTTGGTATGACCCGTGAACTTTTTAAACTTTTTTTTGTATTATTGAATGTAATTTTGAATCTCACGATTCAATCTATCAAACAATTTACAATATATTAAACCTTTGATCCACTTTCTAAACCAAAGTGTGATTCAAAATCATTGACATAAATGAATCGTATTTAAGCATCCTAACCGATACTTAAAACAAAACCAATAACATCTAAACACTTTCAGCAACGGATGTCTTGGCTCCCACAACGATGAAGAACGCAGCGAAATGCGATACGTAATGCGAATTGCAAATCTTAGT
>ASV_1315
[truncated: 45,599 more chars]
