# Supplementary material for: An assessment of the species diversity and disease potential of Pythium communities in Europe
Source: Nat Commun. 2024 Sep 27;15:8369. doi: 10.1038/s41467-024-52761-0 (PMC11437173; doi:10.1038/s41467-024-52761-0)
Supplement: Supplementary file 5 — Supplementary Data 2 [file 41467_2024_52761_MOESM5_ESM.zip › Scripts_and_data_Pythium_survey_europe/Data/ASVs_Pythium.nwk]

(ASV_371:0.00269,((ASV_934:0.00265,(ASV_141:0.00055,ASV_1122:0.00055)0.859:0.00055)0.831:0.00265,(ASV_4:0.00055,(ASV_186:0.00265,((ASV_79:0.00492,(((ASV_1225:0.02326,(ASV_1442:0.00736,(ASV_1437:0.01488,((ASV_711:0.00490,(ASV_556:0.00055,(ASV_702:0.00248,(ASV_291:0.00248,ASV_39:0.00055)0.000:0.00055)0.922:0.00497)0.869:0.00055)0.966:0.00054,((ASV_1220:0.00055,ASV_1265:0.00248)0.999:0.01770,(ASV_468:0.00055,(ASV_272:0.00246,(ASV_232:0.00245,ASV_84:0.00055)0.324:0.00055)0.846:0.00246)0.916:0.00054)0.930:0.00451)0.819:0.00742)0.946:0.00055)0.891:0.01118)0.977:0.02349,(ASV_839:0.00055,(ASV_873:0.00260,(ASV_67:0.00055,ASV_392:0.00260)0.814:0.00055)0.954:0.00784)0.863:0.00518)0.754:0.00334,((((ASV_197:0.00055,ASV_948:0.00255)0.814:0.00257,((ASV_214:0.00055,((ASV_273:0.00054,ASV_471:0.00252)0.256:0.00256,ASV_209:0.00768)0.883:0.00055)0.906:0.00055,(ASV_110:0.00055,ASV_561:0.00255)0.842:0.00256)0.772:0.00256)0.904:0.00748,((ASV_440:0.00055,(ASV_167:0.00055,ASV_635:0.00256)0.912:0.00246)0.398:0.00256,ASV_775:0.00054)0.767:0.00277)0.994:0.02679,(((((ASV_121:0.00053,(ASV_154:0.00055,(ASV_707:0.00054,(ASV_1162:0.00251,ASV_1163:0.00054)0.105:0.00262)0.915:0.00251)0.830:0.00262)0.922:0.00251,(ASV_796:0.00251,ASV_900:0.00054)0.140:0.00262)1.000:0.00054,ASV_1273:0.00262)0.803:0.00055,(ASV_92:0.00055,(ASV_532:0.00264,(ASV_807:0.00527,(ASV_292:0.00795,ASV_558:0.00263)0.742:0.00263)0.793:0.00262)0.999:0.02706)0.787:0.00260)0.997:0.02658,ASV_225:0.03422)0.433:0.00054)0.960:0.01144)0.908:0.00179)0.924:0.00175,ASV_150:0.00533)0.282:0.00055)0.462:0.00055)0.000:0.00055)0.465:0.00055,(((ASV_785:0.00265,(ASV_584:0.00055,((ASV_511:0.00265,(((ASV_143:0.00265,(ASV_120:0.00265,(ASV_654:0.00532,(ASV_402:0.00265,(((((((((ASV_1421:0.00801,((ASV_1269:0.00053,((((((ASV_47:0.00055,ASV_666:0.00366)0.948:0.00055,(ASV_191:0.00054,ASV_637:0.00368)0.749:0.00367)0.880:0.00752,(ASV_101:0.00055,((ASV_108:0.00055,((ASV_314:0.00055,((ASV_51:0.00370,(ASV_257:0.00368,ASV_423:0.00055)0.841:0.00369)0.902:0.00055,ASV_168:0.00055)0.000:0.00055)0.000:0.00055,((((ASV_1017:0.00370,ASV_45:0.00055)0.000:0.00055,ASV_302:0.00055)0.762:0.00055,(ASV_6:0.00055,ASV_408:0.00370)0.759:0.00055)0.000:0.00055,((ASV_64:0.00055,ASV_881:0.00055)0.904:0.00362,((ASV_102:0.00055,(ASV_77:0.00055,ASV_693:0.00055)0.846:0.00055)1.000:0.00054,(((ASV_66:0.00055,(ASV_58:0.00055,(ASV_118:0.00055,ASV_128:0.00055)0.000:0.00055)0.777:0.00055)0.729:0.00055,((ASV_134:0.00055,(ASV_467:0.00373,ASV_206:0.00372)0.184:0.00055)0.871:0.00055,ASV_960:0.00055)0.749:0.00055)0.381:0.00055,ASV_1274:0.00742)0.850:0.00361)0.153:0.00369)1.000:0.00051)0.000:0.00055)0.644:0.00055)0.836:0.00055,(ASV_475:0.00370,(ASV_158:0.00055,ASV_533:0.00055)0.427:0.00055)0.973:0.01117)0.826:0.00367)0.764:0.00356)0.985:0.02316,ASV_261:0.00744)0.772:0.00368,ASV_215:0.00054)0.987:0.00179,(((ASV_502:0.00053,((ASV_29:0.00055,ASV_754:0.00370)0.862:0.00362,(ASV_434:0.00362,ASV_406:0.00054)0.131:0.00370)1.000:0.00054)0.867:0.00370,((((ASV_212:0.00055,ASV_866:0.00369)0.831:0.00370,ASV_208:0.00054)0.850:0.00370,ASV_44:0.00055)0.765:0.00054,((ASV_177:0.00362,((((((ASV_201:0.00369,(ASV_901:0.00369,(ASV_1329:0.00369,(ASV_113:0.00369,(ASV_95:0.00055,ASV_10:0.00055)0.406:0.00055)0.000:0.00055)0.000:0.00055)0.000:0.00055)0.000:0.00055,ASV_480:0.00369)0.999:0.00055,(ASV_112:0.00055,ASV_403:0.00055)0.903:0.00367)0.749:0.00055,ASV_19:0.00055)0.898:0.00055,ASV_747:0.00367)1.000:0.00054,(ASV_71:0.00055,ASV_294:0.00055)0.867:0.00360)0.095:0.00368)1.000:0.00052,ASV_48:0.00055)0.944:0.00054)0.361:0.00055)0.940:0.00738,ASV_902:0.00054)0.989:0.00198)0.998:0.03023)0.994:0.04783,(ASV_1327:0.00388,ASV_1452:0.00394)0.896:0.01775)0.826:0.01247)0.958:0.04140,((ASV_812:0.00054,((ASV_599:0.00055,ASV_863:0.00608)0.950:0.01226,(((ASV_1069:0.00603,ASV_1000:0.00603)0.858:0.00055,ASV_340:0.00055)0.960:0.00055,((ASV_216:0.00055,ASV_464:0.00598)0.184:0.00603,((ASV_741:0.00602,(ASV_671:0.01209,ASV_568:0.01207)0.846:0.00055)0.000:0.00055,(ASV_76:0.00055,(ASV_760:0.00603,ASV_653:0.00605)0.897:0.00055)0.000:0.00055)1.000:0.00054)0.855:0.00598)0.844:0.00053)0.849:0.01822)1.000:0.85633,(ASV_1286:0.09573,(((ASV_472:0.27654,((((ASV_623:0.00379,(ASV_457:0.00055,ASV_647:0.00055)0.650:0.00054)0.763:0.00368,(ASV_390:0.01456,((ASV_30:0.00055,ASV_61:0.00369)0.800:0.00452,(ASV_132:0.00324,(ASV_130:0.00055,ASV_248:0.00369)0.796:0.00418)0.608:0.00748)0.768:0.00536)0.776:0.00660)0.980:0.07277,(ASV_155:0.04996,(ASV_124:0.00625,(ASV_226:0.00055,ASV_764:0.00326)0.922:0.00054)0.995:0.06559)0.934:0.05196)0.995:0.10833,((((ASV_9:0.07960,(ASV_46:0.01519,ASV_100:0.00054)0.964:0.10636)1.000:0.18166,(ASV_207:0.11563,(((ASV_170:0.00053,(ASV_1389:0.00629,ASV_395:0.00629)0.763:0.00314)0.980:0.01581,ASV_138:0.00054)0.836:0.00559,ASV_129:0.00055)0.993:0.18001)0.728:0.06088)0.654:0.05146,((ASV_1300:0.03393,(ASV_714:0.00054,(ASV_372:0.00055,ASV_1016:0.00710)0.972:0.02513)0.996:0.09195)0.999:0.13747,((ASV_835:0.01604,(ASV_1343:0.06082,(ASV_256:0.01972,(ASV_18:0.00054,ASV_535:0.00478)0.124:0.00055)0.747:0.00438)0.948:0.02939)0.956:0.04443,((ASV_1085:0.10063,((ASV_1052:0.00054,(ASV_91:0.00367,ASV_135:0.00054)0.906:0.00735)1.000:0.08208,(ASV_57:0.03934,(ASV_608:0.01351,ASV_1087:0.00054)0.699:0.00959)0.992:0.05015)0.045:0.00485)0.937:0.02927,((ASV_1221:0.13573,(((((ASV_1086:0.11901,(ASV_1312:0.00338,(ASV_830:0.00348,ASV_1165:0.00055)1.000:0.00054)0.965:0.04099)0.848:0.02031,ASV_1219:0.00776)0.973:0.03023,(ASV_364:0.02756,ASV_1045:0.04314)0.881:0.01427)0.732:0.00337,(((ASV_463:0.00352,ASV_1304:0.00055)0.991:0.03931,(ASV_678:0.02785,(ASV_85:0.02556,(ASV_1352:0.02834,(ASV_1333:0.01278,ASV_1355:0.03471)0.043:0.00454)0.967:0.03103)0.854:0.00970)0.186:0.00711)0.983:0.03077,ASV_527:0.06701)0.745:0.00167)0.730:0.00870,ASV_305:0.01138)0.339:0.01279)0.906:0.02372,((ASV_605:0.02220,(ASV_1235:0.02307,(ASV_420:0.00055,ASV_607:0.00363)0.999:0.07950)1.000:0.11617)0.261:0.02284,(ASV_405:0.00360,(ASV_332:0.00055,ASV_1034:0.00363)1.000:0.00054)0.931:0.02289)0.951:0.03214)0.899:0.02451)0.821:0.01277)0.795:0.02259)0.999:0.15721)0.870:0.04263,ASV_1388:0.10060)0.877:0.03931)0.557:0.02303)0.876:0.04591,((((ASV_791:0.13246,(ASV_1169:0.24572,((ASV_726:0.22102,(ASV_376:0.03552,ASV_1245:0.03799)0.978:0.10215)0.223:0.05310,ASV_1208:0.28790)0.659:0.03972)0.189:0.02188)0.826:0.04132,(((ASV_343:0.00639,((ASV_137:0.00055,(ASV_125:0.00319,(ASV_1002:0.00319,(ASV_223:0.00055,ASV_721:0.00322)0.000:0.00055)0.848:0.00321)0.424:0.00055)0.543:0.00055,ASV_840:0.00318)0.868:0.00054)0.825:0.01938,(ASV_975:0.07705,((ASV_515:0.00055,(ASV_643:0.00055,ASV_763:0.00696)0.919:0.00687)0.881:0.00908,(ASV_1305:0.00332,(ASV_771:0.00055,ASV_1134:0.00055)0.948:0.00055)0.782:0.00476)0.851:0.01454)0.996:0.06618)0.987:0.06948,((ASV_908:0.00053,ASV_1383:0.02266)0.990:0.05506,((ASV_41:0.00055,ASV_60:0.00320)0.802:0.00719,(ASV_939:0.01917,((ASV_419:0.00055,(ASV_604:0.00321,ASV_661:0.00321)0.787:0.00321)1.000:0.00054,ASV_379:0.00303)1.000:0.15266)0.563:0.00524)0.951:0.03710)0.966:0.05551)0.964:0.05949)0.797:0.01951,((((ASV_1358:0.00608,(ASV_331:0.00325,ASV_370:0.00320)0.978:0.03473)0.993:0.08720,((ASV_1409:0.09409,(ASV_289:0.00228,ASV_428:0.00203)0.968:0.06163)0.900:0.06099,((ASV_634:0.00561,ASV_1101:0.02627)0.948:0.04396,ASV_1454:0.10550)0.795:0.02334)0.953:0.05909)0.646:0.03359,((((ASV_493:0.00055,(ASV_559:0.00390,(ASV_127:0.00055,(ASV_549:0.00390,ASV_407:0.00390)0.708:0.00055)0.724:0.00055)0.845:0.00389)0.992:0.02516,(ASV_551:0.00682,ASV_780:0.00894)0.057:0.00383)0.917:0.01217,(((ASV_391:0.00053,ASV_418:0.01575)0.815:0.00390,ASV_1201:0.00392)0.783:0.00389,ASV_290:0.00394)0.675:0.00262)0.989:0.11780,(ASV_133:0.06400,ASV_1175:0.04470)0.998:0.14099)0.635:0.08283)0.546:0.01200,((ASV_915:0.15283,ASV_1226:0.22440)0.944:0.08925,((ASV_539:0.00662,(ASV_473:0.00055,ASV_1004:0.00343)0.646:0.00055)0.998:0.10512,(ASV_196:0.03084,(ASV_1147:0.00695,ASV_1166:0.00650)0.921:0.02725)0.986:0.06793)0.763:0.01576)0.828:0.01691)0.919:0.02746)0.873:0.02754,(((ASV_858:0.07588,ASV_1090:0.05333)0.965:0.11073,((ASV_1306:0.00664,(ASV_1381:5.99134,ASV_1382:3.40058)0.866:1.69093)0.000:0.00633,ASV_1350:0.00054)1.000:0.18118)0.981:0.12493,((((((((ASV_508:0.05127,ASV_774:0.06610)1.000:0.23997,((ASV_461:0.00469,ASV_814:0.02578)0.885:0.03052,(((((ASV_25:0.00445,(ASV_23:0.00055,(ASV_644:0.00473,ASV_1186:0.01424)0.489:0.00055)1.000:0.00054)0.887:0.00985,(ASV_185:0.00055,(ASV_1092:0.00952,ASV_573:0.04595)0.932:0.01941)0.748:0.00443)0.877:0.01382,(ASV_37:0.00472,(ASV_175:0.00472,ASV_218:0.00055)0.194:0.00054)0.948:0.02006)0.467:0.00928,(ASV_200:0.00055,ASV_1029:0.00473)0.754:0.00358)0.732:0.00208,ASV_319:0.05054)0.889:0.02960)0.917:0.09368)0.796:0.03814,(ASV_157:0.12579,(ASV_878:0.00785,((ASV_1321:0.00054,(ASV_281:0.00054,(ASV_538:0.00416,(ASV_525:0.00055,ASV_1043:0.00055)0.980:0.00055)0.995:0.02129)0.593:0.00413)1.000:0.08645,ASV_233:0.03445)0.574:0.00855)0.954:0.08815)0.985:0.13498)0.642:0.02136,((((((ASV_227:0.01085,ASV_1236:0.88161)0.229:0.00079,((((ASV_476:0.00476,(((ASV_243:0.00055,ASV_205:0.00426)0.898:0.00055,ASV_581:0.00055)0.270:0.00055,ASV_351:0.00055)0.919:0.01311)0.276:0.00642,(ASV_597:0.00053,(ASV_768:0.00418,(ASV_349:0.00055,ASV_274:0.00417)0.037:0.00054)0.801:0.00417)0.997:0.05585)0.760:0.00745,((ASV_1150:0.01735,(((((ASV_87:0.00055,(((ASV_495:0.00423,(ASV_178:0.00055,(((ASV_262:0.00055,ASV_536:0.00055)0.915:0.00420,(ASV_855:0.00418,ASV_997:0.00055)0.000:0.00055)0.000:0.00055,ASV_97:0.00055)0.451:0.00055)0.480:0.00055)0.211:0.00054,(ASV_117:0.00055,ASV_414:0.00422)0.847:0.00423)0.836:0.00426,ASV_277:0.00273)1.000:0.00149)0.250:0.00055,ASV_192:0.00055)0.402:0.00054,((ASV_149:0.00055,ASV_213:0.00055)0.933:0.00055,ASV_1302:0.02130)0.840:0.00417)0.793:0.00423,ASV_183:0.00421)1.000:0.00310,ASV_477:0.00458)0.000:0.00051)1.000:0.00061,ASV_32:0.00054)1.000:0.00053)0.965:0.00153,((((ASV_55:0.04668,((((ASV_184:0.00054,((ASV_270:0.00055,ASV_1046:0.00460)0.000:0.00055,(ASV_811:0.00460,ASV_854:0.00055)0.990:0.01873)0.836:0.00459)0.850:0.00053,(((ASV_804:0.00054,ASV_505:0.01351)0.831:0.00447,(ASV_17:0.00055,(ASV_569:0.00446,ASV_928:0.00446)0.916:0.00055)0.971:0.00055)0.589:0.00054,ASV_38:0.00444)0.975:0.01829)0.840:0.00448,ASV_81:0.00054)0.663:0.00281,ASV_980:0.00635)0.764:0.01890)0.365:0.01191,(((ASV_153:0.01989,((ASV_88:0.00055,ASV_676:0.00055)0.896:0.00826,((ASV_798:0.00053,(ASV_487:0.00408,ASV_633:0.00051)0.854:0.00408)0.852:0.00408,((((ASV_892:0.00055,ASV_949:0.00410)0.767:0.00410,((ASV_1255:0.00055,ASV_1256:0.00402)0.921:0.01235,ASV_62:0.00402)0.890:0.00055)0.839:0.00055,(((ASV_882:0.00410,ASV_691:0.00410)0.705:0.00055,(ASV_596:0.00410,ASV_190:0.00410)0.891:0.00055)0.918:0.00055,ASV_21:0.00055)0.384:0.00055)0.000:0.00055,(ASV_245:0.00409,ASV_439:0.00409)0.874:0.00055)0.802:0.00053)0.799:0.00409)0.726:0.00352)0.952:0.04038,(ASV_497:0.00460,(ASV_937:0.00462,(ASV_374:0.00461,ASV_823:0.00055)0.857:0.00463)0.897:0.00054)0.981:0.04474)0.820:0.02884,(((ASV_543:0.00055,((ASV_1279:0.00054,(ASV_496:0.00055,ASV_1130:0.00381)0.886:0.00373)0.114:0.00382,ASV_751:0.00054)0.800:0.00370)0.994:0.06424,((ASV_322:0.00800,ASV_1040:0.00437)0.891:0.01579,(ASV_297:0.00885,(ASV_318:0.00055,ASV_389:0.00055)0.927:0.01693)0.852:0.01100)0.931:0.03270)0.957:0.04445,(((((ASV_386:0.00454,(ASV_144:0.00055,ASV_552:0.00454)0.941:0.00055)0.906:0.01936,(ASV_478:0.03492,(((ASV_203:0.00055,(((((ASV_336:0.00404,ASV_421:0.00404)0.611:0.00055,ASV_765:0.00403)0.855:0.00055,((ASV_1168:0.00403,ASV_1003:0.00402)0.883:0.00055,((ASV_26:0.00055,(ASV_932:0.00403,ASV_436:0.00403)0.000:0.00055)0.864:0.00403,(ASV_1056:0.00227,ASV_173:0.00757)0.886:0.00229)0.888:0.00055)0.000:0.00055)0.776:0.00055,ASV_12:0.00055)0.769:0.00054,ASV_670:0.00407)0.803:0.00403)0.995:0.03423,(ASV_279:0.00055,((ASV_50:0.00055,(ASV_59:0.00055,ASV_180:0.00407)0.851:0.00403)1.000:0.00054,(ASV_253:0.00055,(ASV_98:0.00055,ASV_310:0.00404)0.852:0.00403)0.820:0.00402)0.417:0.00403)0.913:0.01670)0.945:0.02200,(ASV_1064:0.04016,(ASV_483:0.00424,(ASV_54:0.00055,(((ASV_412:0.00055,ASV_565:0.00423)0.841:0.00423,ASV_447:0.00424)0.888:0.00055,ASV_513:0.00055)0.000:0.00055)0.793:0.00053)0.037:0.00054)0.903:0.00855)0.897:0.00054)0.976:0.03768)0.866:0.02350,((ASV_111:0.00464,(ASV_31:0.00055,ASV_182:0.00464)0.516:0.00054)0.793:0.00839,((ASV_895:0.00947,(ASV_988:0.03154,((ASV_224:0.00055,(ASV_13:0.00055,(ASV_742:0.00433,ASV_1449:0.00433)0.896:0.00055)0.755:0.00055)0.904:0.01884,(ASV_258:0.00055,(ASV_413:0.00441,ASV_1194:0.00055)0.923:0.00423)0.748:0.00482)0.053:0.01454)0.749:0.00550)0.965:0.03135,(ASV_356:0.00473,ASV_378:0.00055)0.975:0.03904)0.831:0.01549)0.699:0.02079)0.882:0.02305,ASV_740:0.01492)0.849:0.01453,ASV_354:0.02838)0.805:0.01658)0.482:0.02023)0.574:0.01865)0.909:0.02230,(((ASV_171:0.00054,(ASV_481:0.00055,ASV_853:0.00447)0.849:0.00874)0.995:0.03297,(ASV_278:0.00459,ASV_712:0.00054)0.861:0.00927)0.879:0.00915,(((ASV_202:0.03619,(ASV_222:0.01145,ASV_429:0.01657)0.245:0.00919)0.923:0.01623,ASV_142:0.00055)0.839:0.00455,ASV_431:0.00053)0.965:0.00055)0.644:0.01254)0.798:0.00054,(ASV_803:0.07200,(ASV_382:0.00055,ASV_1430:0.03481)0.932:0.04309)0.983:0.05704)0.877:0.01225)0.775:0.00716)0.977:0.07547,(((ASV_217:0.00055,ASV_295:0.00465)0.793:0.00727,(ASV_350:0.00925,(ASV_1299:0.01869,ASV_810:0.00054)0.413:0.00464)0.765:0.00728)0.918:0.03701,(ASV_652:0.08156,((ASV_400:0.00055,ASV_636:0.00417)0.997:0.06843,(((ASV_462:0.01486,(ASV_688:0.00078,(ASV_162:0.00423,(ASV_176:0.00055,(ASV_571:0.00423,ASV_699:0.00474)0.200:0.00055)0.224:0.00053)0.872:0.00399)0.970:0.02986)0.975:0.03090,((ASV_164:0.00055,ASV_787:0.00419)0.914:0.00840,(ASV_1180:0.00854,(ASV_268:0.00055,ASV_710:0.00419)0.919:0.00843)0.920:0.00055)0.897:0.01294)0.415:0.00412,(ASV_169:0.00055,(ASV_80:0.00055,ASV_816:0.00418)0.871:0.00418)0.992:0.00055)0.904:0.03020)0.822:0.03088)0.903:0.03693)0.972:0.07341)0.334:0.02380,ASV_862:0.13798)0.470:0.02472,((((ASV_734:0.00847,ASV_1261:0.00055)0.802:0.00418,(ASV_221:0.00413,(ASV_981:0.01185,(ASV_850:0.00055,ASV_1112:0.01323)0.210:0.00055)0.424:0.00438)0.784:0.00439)0.964:0.01867,(ASV_404:0.00832,(ASV_5:0.00055,(ASV_905:0.00410,(ASV_992:0.00410,(ASV_731:0.00410,(ASV_560:0.00411,(ASV_53:0.00410,((ASV_1068:0.00410,ASV_1295:0.00410)0.892:0.00823,(ASV_1113:0.01237,(ASV_211:0.00055,ASV_1405:0.00387)0.942:0.01028)0.071:0.00055)0.158:0.00055)0.000:0.00055)0.000:0.00055)0.000:0.00055)0.000:0.00055)0.000:0.00055)0.402:0.00055)0.737:0.00055)0.756:0.00450,ASV_160:0.00054)0.995:0.11104)0.915:0.05661,((ASV_1238:0.04729,(ASV_686:0.00515,(ASV_1291:0.01250,ASV_1359:0.00289)0.996:0.05977)0.501:0.04509)0.998:0.15622,(ASV_749:0.03894,((ASV_491:0.10556,((ASV_1211:0.00054,(ASV_1293:0.00374,(ASV_986:0.00290,(ASV_99:0.00055,ASV_424:0.00055)0.690:0.00055)0.888:0.00579)0.886:0.00719)0.979:0.08660,(ASV_1106:0.06876,((ASV_689:0.00055,ASV_698:0.00324)0.995:0.06144,(ASV_1073:0.00641,ASV_1145:0.00054)0.983:0.05480)0.954:0.05364)0.994:0.08499)0.763:0.04924)0.901:0.04826,((ASV_337:0.00301,ASV_564:0.00055)0.770:0.00325,(ASV_834:0.00054,ASV_1322:0.00603)0.948:0.01196)0.823:0.01164)0.480:0.02338)0.900:0.05225)0.951:0.06739)0.000:0.03288)0.869:0.03739,((ASV_105:0.53026,(ASV_172:0.00054,(ASV_73:0.00320,ASV_947:0.00321)0.880:0.00628)0.889:0.17314)0.261:0.16594,ASV_916:0.17544)0.813:0.05526)0.893:0.04440,ASV_287:0.24633)0.463:0.02100,(ASV_1048:0.76532,((ASV_788:0.04222,(ASV_437:0.00055,ASV_484:0.00366)0.559:0.05418)1.000:0.29238,(((((ASV_617:0.02461,(ASV_1075:0.00053,(ASV_936:0.00793,(ASV_925:0.00055,ASV_970:0.01204)0.794:0.00615)0.913:0.01498)0.758:0.02165)1.000:0.44035,(ASV_1394:0.03092,(ASV_1420:0.00093,ASV_1440:0.03007)0.948:0.08440)0.773:0.07065)0.998:0.27491,((((ASV_1317:0.09501,((ASV_328:0.00055,ASV_444:0.00625)0.775:0.00626,(ASV_250:0.00054,ASV_1125:0.01870)0.329:0.00613)0.804:0.03855)1.000:0.32945,((ASV_750:0.00055,ASV_1036:0.00357)1.000:0.24090,ASV_1328:0.18328)0.512:0.03785)0.848:0.05464,ASV_1094:0.24248)0.632:0.01084,(((ASV_368:0.19895,((ASV_357:0.07001,(ASV_1183:0.02735,(ASV_674:0.00679,ASV_918:0.00054)0.834:0.00872)0.872:0.03272)0.927:0.06490,ASV_1107:0.22811)0.840:0.05736)0.582:0.03649,(ASV_544:0.11729,((ASV_1059:0.00054,ASV_1258:0.00789)0.906:0.05225,((ASV_312:0.00439,ASV_856:0.00055)0.764:0.00429,(ASV_833:0.00054,ASV_958:0.00870)0.908:0.01350)0.738:0.01334)0.991:0.14572)0.996:0.13922)0.897:0.06945,((ASV_664:0.17956,(ASV_606:0.13032,ASV_1111:0.36429)0.805:0.05427)0.919:0.07031,((ASV_1277:0.19158,(ASV_933:0.27243,((((ASV_1149:0.18375,ASV_1288:0.20493)0.969:0.09613,((ASV_743:0.02594,ASV_1026:0.04861)0.898:0.02191,((((ASV_1151:0.05434,(ASV_922:0.00055,(ASV_365:0.00055,((ASV_1438:0.00055,((ASV_545:0.00055,(ASV_399:0.00532,ASV_166:0.00532)0.409:0.00051)0.866:0.00531,((ASV_260:0.00531,((ASV_246:0.00533,((ASV_107:0.00532,((ASV_563:0.01071,((ASV_1009:0.00054,ASV_1386:0.00055)0.440:0.00483,ASV_198:0.00532)0.042:0.00381)0.024:0.00055,ASV_1:0.00055)0.032:0.00054)0.000:0.00871,ASV_1179:0.11871)0.017:0.00152)0.038:0.00050,ASV_266:0.00533)0.136:0.00055)0.000:0.00053,ASV_469:0.00531)0.099:0.00054)0.229:0.00055)0.005:0.00054,(((ASV_485:0.00354,(ASV_193:0.00055,ASV_727:0.00531)0.915:0.00354)0.915:0.00354,(ASV_300:0.00531,ASV_8:0.00055)0.106:0.00055)0.874:0.00532,(ASV_145:0.00531,(((ASV_335:0.00531,((ASV_488:0.01040,(ASV_65:0.00055,ASV_195:0.00531)0.917:0.01041)0.645:0.00054,((((ASV_767:0.01610,ASV_838:0.00526)0.962:0.02152,ASV_342:0.00054)0.831:0.00531,(((ASV_7:0.00055,(((ASV_735:0.00533,ASV_1357:0.04903)0.923:0.01609,(ASV_425:0.00055,ASV_521:0.00531)0.870:0.01071)0.774:0.00528,(ASV_776:0.01067,ASV_1176:0.00531)0.896:0.01067)0.903:0.00054)0.850:0.00531,(ASV_1114:0.01037,(ASV_252:0.00501,ASV_921:0.00562)0.113:0.00532)0.921:0.00055)0.844:0.00532,(ASV_244:0.00531,((((ASV_373:0.00531,((ASV_304:0.00532,((ASV_1067:0.00055,(ASV_696:0.00533,ASV_700:0.01069)0.954:0.01612)0.979:0.02701,((((((ASV_1072:0.00535,(ASV_542:0.00055,(ASV_231:0.01694,ASV_1129:0.00530)0.761:0.00559)0.802:0.00558)0.801:0.00559,(ASV_474:0.00055,(ASV_239:0.00053,(ASV_109:0.01209,ASV_22:0.00190)0.861:0.00468)0.858:0.00634)0.829:0.00055)0.823:0.00545,((ASV_194:0.00054,(ASV_159:0.00538,ASV_566:0.00055)0.873:0.00538)0.850:0.00532,(ASV_275:0.00354,ASV_40:0.00354)0.919:0.00354)0.630:0.00055)0.220:0.00548,ASV_938:0.00054)0.900:0.01105,ASV_522:0.01075)0.759:0.00547,ASV_1390:0.00055)0.338:0.00054)0.429:0.00054)0.391:0.00053,ASV_383:0.00531)0.397:0.00053)0.000:0.00050,ASV_189:0.00531)0.000:0.00054,ASV_161:0.00531)0.000:0.00055,ASV_1450:0.00055)0.417:0.00055)0.000:0.00054)0.450:0.00054)0.418:0.00055,(((((ASV_894:0.00053,ASV_1307:0.02133)0.904:0.00965,(ASV_489:0.00055,ASV_976:0.00531)0.788:0.00268)0.792:0.00360,(ASV_904:0.02139,ASV_15:0.00054)0.065:0.00501)0.559:0.00542,(((((ASV_891:0.01479,((ASV_1022:0.00053,(ASV_1135:0.00532,ASV_1008:0.00532)0.765:0.00532)0.929:0.00054,((ASV_1228:0.00054,ASV_1024:0.01066)0.132:0.00054,(ASV_1020:0.01069,(ASV_1353:0.02146,(ASV_1131:0.00055,ASV_1117:0.00532)0.784:0.00055)0.984:0.03244)0.767:0.00531)0.951:0.01067)0.931:0.02072)0.814:0.00181,ASV_240:0.00553)0.312:0.00533,ASV_321:0.00512)1.000:0.00055,ASV_1411:0.04348)0.875:0.01070,(ASV_33:0.00054,(ASV_267:0.00053,(ASV_825:0.00354,(ASV_786:0.00055,(ASV_713:0.00055,ASV_770:0.01066)0.869:0.00531)0.916:0.00354)0.916:0.00354)0.855:0.00532)0.000:0.00054)0.000:0.00054)0.000:0.00055,(ASV_1133:0.01049,(ASV_94:0.00054,(ASV_313:0.00054,(ASV_148:0.00055,(ASV_1084:0.00531,ASV_1231:0.00532)0.203:0.00055)0.831:0.00531)0.928:0.01066)0.647:0.00053)0.778:0.01066)0.738:0.00527)0.452:0.00055)0.000:0.00055)0.235:0.00055,ASV_334:0.00531)0.068:0.00055,ASV_454:0.00532)0.000:0.00055)0.000:0.00055)0.000:0.00054)0.841:0.00509)0.892:0.01515)0.865:0.04809)0.934:0.03457,(ASV_435:0.03533,(ASV_1077:0.01674,ASV_470:0.02108)0.463:0.01000)0.659:0.00055)0.928:0.01586,(ASV_181:0.00053,ASV_324:0.00520)0.908:0.00054)0.989:0.05373,(ASV_705:0.05218,ASV_1292:0.03565)0.994:0.07207)0.211:0.00679)0.878:0.03093)0.576:0.02166,((ASV_897:0.00055,(ASV_119:0.01106,ASV_1212:0.01106)0.839:0.00519)1.000:0.32720,(ASV_799:0.00055,ASV_1313:0.00956)0.991:0.16250)0.568:0.05393)0.783:0.02646,((((ASV_929:0.09895,(((ASV_283:0.00055,ASV_1387:0.03453)0.992:0.05190,ASV_219:0.01517)0.598:0.01480,(((ASV_90:0.00055,ASV_848:0.00542)0.790:0.00794,(ASV_72:0.02786,(ASV_20:0.00055,(ASV_704:0.00541,ASV_526:0.00542)0.875:0.00055)0.996:0.00055)0.963:0.02689)0.869:0.01494,ASV_317:0.04491)0.505:0.00054)0.922:0.03903)0.979:0.08390,((ASV_1267:0.01302,(ASV_1110:0.00924,ASV_1361:0.00940)0.762:0.01148)0.987:0.10880,((ASV_411:0.00440,(ASV_353:0.00054,ASV_927:0.01345)0.769:0.00447)0.918:0.06361,ASV_438:0.31340)0.790:0.05925)0.926:0.06692)0.813:0.03280,(((((ASV_1253:0.15105,(ASV_235:0.04451,ASV_367:0.14263)0.501:0.03850)0.902:0.02826,((ASV_962:0.00462,ASV_1023:0.00055)0.772:0.00476,(ASV_650:0.00053,ASV_1287:0.05322)0.910:0.01483)0.982:0.05507)0.992:0.06515,(ASV_1044:0.02819,ASV_1115:0.00054)0.937:0.00054)0.196:0.00867,ASV_1070:0.00054)0.989:0.06932,(ASV_1331:0.09062,(ASV_926:0.03266,ASV_1215:0.01453)0.736:0.01178)0.386:0.01440)0.904:0.04087)0.337:0.01560,(((ASV_658:0.00452,(ASV_979:0.00055,(ASV_582:0.00446,ASV_1348:0.00055)0.853:0.00445)0.745:0.00441)0.937:0.03113,(ASV_122:0.00054,(ASV_280:0.00054,ASV_1132:0.00439)0.825:0.00439)0.905:0.02519)0.996:0.09151,((ASV_344:0.00055,ASV_510:0.00055)0.992:0.04380,(ASV_706:0.00054,(ASV_977:0.00353,((ASV_615:0.00055,ASV_884:0.00055)0.815:0.00533,ASV_363:0.02165)0.904:0.00359)0.904:0.00353)0.595:0.00054)0.971:0.07528)0.539:0.03541)0.928:0.05061)0.938:0.08714)0.886:0.05677)0.894:0.06733,(((ASV_254:0.16883,(ASV_1128:0.04066,ASV_1281:0.01496)0.979:0.13834)0.978:0.10947,((ASV_1021:0.00261,ASV_1308:0.00053)1.000:0.31088,(((ASV_1298:0.15878,(ASV_733:0.01002,(ASV_416:0.00053,ASV_822:0.24278)0.462:0.00674)0.888:0.04276)0.815:0.04240,ASV_380:0.20338)0.388:0.05079,(ASV_630:0.03296,(((ASV_801:0.00518,ASV_877:0.00499)0.915:0.02362,(ASV_1436:0.01019,(ASV_729:0.00055,ASV_1049:0.01527)0.953:0.00053)0.880:0.02412)0.977:0.04730,(ASV_708:0.06565,ASV_1232:0.01011)0.864:0.01753)0.732:0.01432)0.975:0.08661)0.767:0.02786)0.389:0.01917)0.301:0.00054,(ASV_1367:0.00365,ASV_1418:0.00055)1.000:0.13322)0.710:0.02309)0.676:0.01264)0.862:0.03238)0.713:0.02354)0.780:0.03132)0.192:0.07798,((ASV_432:0.02617,ASV_660:0.02329)0.932:0.10443,((ASV_355:0.06452,(ASV_486:0.00676,(ASV_1280:0.13396,(ASV_358:0.00055,ASV_1400:0.00054)0.864:0.02930)0.737:0.01447)0.842:0.04475)0.964:0.14109,((ASV_1224:0.11566,(ASV_1013:0.06183,(ASV_530:0.00055,ASV_1309:0.01164)0.932:0.05191)0.913:0.06095)0.430:0.04646,(ASV_667:0.00055,ASV_1351:0.01059)0.995:0.21832)0.283:0.02956)0.992:0.20728)0.991:0.17636)0.000:0.02218,((ASV_909:0.44425,(ASV_1027:0.01678,ASV_1240:0.01293)0.973:0.20470)0.797:0.12368,(((ASV_991:0.54955,(ASV_255:0.00316,ASV_311:0.00054)0.998:0.45708)0.795:0.09550,((ASV_1422:0.42866,(ASV_675:0.00170,((ASV_968:0.00334,((ASV_612:0.00326,(ASV_956:0.00334,ASV_1099:0.00055)0.932:0.01023)0.966:0.01367,ASV_550:0.00671)0.359:0.00055)0.705:0.00055,ASV_1155:0.01010)0.865:0.02227)0.979:0.23136)0.767:0.15795,(ASV_1141:0.35648,((ASV_1078:0.00054,(ASV_490:0.01457,ASV_628:0.00858)0.821:0.00792)0.951:0.15230,(ASV_577:0.00294,((ASV_514:0.00658,(ASV_769:0.00054,ASV_1223:0.01832)0.823:0.00651)0.283:0.00447,ASV_1427:0.00658)0.783:0.00406)0.794:0.06922)0.998:0.46219)0.340:0.05223)0.672:0.06738)0.799:0.05087,((((((((ASV_837:0.40044,((ASV_1159:0.14627,((ASV_346:0.04492,((ASV_1057:0.00523,(ASV_1395:0.00055,(ASV_1379:0.00528,ASV_1181:0.00527)0.872:0.00055)0.999:0.00053)0.962:0.04468,ASV_1384:0.11422)0.883:0.03024)0.750:0.03055,ASV_1158:0.09389)0.700:0.03790)0.989:0.10337,((((ASV_1340:0.17866,ASV_1447:0.05870)0.991:0.13193,(ASV_1229:0.17231,(ASV_1424:0.20941,(ASV_1198:0.00055,(ASV_1173:0.00055,(ASV_824:0.00055,(ASV_1031:0.00055,(ASV_1182:0.00463,ASV_1148:0.00463)0.877:0.00055)0.758:0.00055)0.000:0.00055)0.496:0.00055)0.985:0.11702)0.175:0.04393)0.731:0.04806)0.783:0.01955,(ASV_1096:0.18021,ASV_1311:0.22794)0.960:0.10891)0.808:0.03319,(((ASV_1233:0.28956,ASV_1392:0.16430)0.570:0.05423,(ASV_1341:0.02037,(ASV_1170:0.00433,(ASV_875:0.00470,ASV_1199:0.00055)0.885:0.01041)0.357:0.02260)0.997:0.14740)0.289:0.04494,(((ASV_1083:0.11010,(ASV_1095:0.04060,ASV_1263:0.02029)0.956:0.05275)0.856:0.03552,((ASV_1011:0.00055,ASV_1209:0.05068)0.992:0.08101,(ASV_1276:0.09139,(ASV_359:0.25745,ASV_1363:0.05126)0.784:0.03238)0.827:0.03243)0.812:0.02871)0.449:0.02694,ASV_1297:0.14752)0.901:0.04872)0.891:0.04491)0.873:0.03762)0.764:0.02953)0.641:0.02887,ASV_1330:0.19130)0.987:0.20442,((ASV_724:0.00298,ASV_951:0.00054)0.999:0.66004,(ASV_919:0.22160,ASV_1428:0.28015)0.998:0.51707)0.544:0.01776)0.752:0.04182,(ASV_1195:0.65169,ASV_1376:0.62050)0.921:0.23044)0.530:0.05315,(((((((((ASV_498:0.00055,ASV_1197:0.00475)0.866:0.00957,(ASV_1120:0.00054,ASV_1399:0.00438)0.635:0.01395)0.663:0.00528,((((ASV_1177:0.00054,((ASV_995:0.01423,ASV_1318:0.01423)0.772:0.00458,ASV_1354:0.00467)0.800:0.00467)0.788:0.00464,(((ASV_631:0.01901,ASV_967:0.00461)0.848:0.00947,(ASV_1188:0.00465,(ASV_1138:0.01405,ASV_1142:0.01413)0.805:0.00055)0.818:0.00467)0.799:0.00468,((ASV_1100:0.00925,((ASV_519:0.00467,ASV_592:0.00467)0.810:0.00468,(ASV_657:0.00465,ASV_1081:0.00935)0.258:0.00054)0.802:0.00483)0.771:0.00938,(ASV_288:0.00055,ASV_1042:0.00467)0.918:0.00925)0.920:0.00054)0.792:0.00468)0.731:0.00449,ASV_1337:0.00958)0.766:0.00459,ASV_1019:0.00940)0.762:0.00530)0.823:0.04445,((((ASV_1216:0.00055,((ASV_964:0.00055,ASV_965:0.00432)0.856:0.00432,((ASV_773:0.00870,((ASV_898:0.00434,ASV_1243:0.04065)0.714:0.00055,ASV_818:0.00432)0.896:0.00433)0.000:0.00054,(ASV_744:0.00055,ASV_1453:0.00434)0.086:0.00054)0.848:0.00433)0.832:0.00055)0.308:0.00055,ASV_1334:0.00434)0.853:0.00054,ASV_614:0.01315)0.813:0.00435,ASV_1239:0.00054)0.629:0.01041)0.995:0.33859,(((ASV_1184:0.06747,ASV_1108:0.18757)0.876:0.04847,(ASV_946:0.01745,(ASV_913:0.00695,ASV_1187:0.00055)0.086:0.00055)0.861:0.01204)0.224:0.00500,ASV_1336:0.00054)0.975:0.25076)0.957:0.20053,((((((ASV_725:0.02229,(ASV_1192:0.01367,ASV_1202:0.02236)0.990:0.08953)0.928:0.08130,(((ASV_978:0.00453,(ASV_1249:0.00502,ASV_730:0.07531)0.742:0.00446)0.750:0.00833,ASV_1257:0.02024)0.984:0.10742,ASV_1051:0.13714)0.789:0.03991)0.969:0.09958,((((ASV_683:0.01932,ASV_1372:0.02710)1.000:0.26109,(ASV_887:0.03764,ASV_1191:0.06424)0.919:0.08133)0.936:0.08694,((ASV_1207:0.12139,(ASV_1071:0.06369,(ASV_737:0.02246,ASV_1319:0.02582)0.975:0.09125)0.990:0.12737)0.978:0.10963,((ASV_443:0.01858,ASV_1371:0.00053)1.000:0.18661,(ASV_1050:0.20157,ASV_1080:0.15207)0.217:0.02472)0.611:0.04584)0.916:0.06124)0.827:0.03137,((ASV_1408:0.03234,(ASV_1325:0.07074,(ASV_548:0.00055,ASV_1251:0.01368)0.938:0.02768)0.863:0.03706)0.973:0.11927,(((ASV_1457:0.00055,ASV_1458:0.00314)0.783:0.00077,(((ASV_632:0.00053,ASV_531:0.07952)0.946:0.01104,(ASV_941:0.01103,(ASV_832:0.00055,ASV_1196:0.00736)0.882:0.00054)0.351:0.00369)0.445:0.00390,ASV_1190:0.00054)0.999:0.07829)0.999:0.13018,(((ASV_1303:0.00054,(ASV_1285:0.00055,(((ASV_999:0.00375,ASV_672:0.00377)0.793:0.00376,ASV_874:0.00055)0.451:0.00053,ASV_815:0.00055)0.945:0.01138)1.000:0.09556)0.996:0.04881,((((ASV_492:0.00055,(ASV_427:0.00369,ASV_1054:0.00745)0.941:0.00055)0.756:0.00055,ASV_1284:0.00055)0.779:0.00368,ASV_846:0.00370)0.698:0.00368,ASV_320:0.00055)0.741:0.00376)0.210:0.00441,ASV_384:0.01147)0.934:0.05125)0.946:0.07662)0.951:0.09227)0.298:0.00055)0.995:0.24619,(ASV_646:0.35527,((ASV_298:0.21076,(ASV_809:0.26098,(ASV_844:0.09154,ASV_1365:0.16691)0.727:0.04166)0.864:0.07273)0.988:0.20266,(ASV_537:0.00055,((((ASV_1157:0.00050,ASV_723:0.00802)0.987:0.00172,(ASV_778:0.00053,(ASV_662:0.00392,ASV_827:0.00830)0.263:0.00405)0.984:0.02867)0.946:0.00247,(ASV_1374:0.00786,(ASV_1206:0.00053,((ASV_1079:0.00398,(ASV_624:0.00406,(ASV_851:0.01206,(ASV_886:0.00803,ASV_1241:0.01209)0.667:0.00055)0.801:0.00400)0.804:0.00400)0.541:0.00053,ASV_1370:0.00809)0.948:0.00800)0.759:0.00415)0.783:0.00393)0.736:0.00403,ASV_649:0.02899)0.625:0.01740)0.953:0.13813)0.820:0.10943)0.895:0.11491)0.919:0.14228,ASV_1375:0.41744)0.628:0.04416,ASV_601:0.33555)0.435:0.08100)0.819:0.09313,ASV_1406:0.25355)0.000:0.05498,(ASV_1062:0.00677,ASV_1356:0.00055)1.000:0.46955)0.549:0.05225,(ASV_622:0.21250,((ASV_1012:0.00055,ASV_1015:0.01619)0.719:0.00055,(ASV_1294:0.00054,ASV_1076:0.02029)0.926:0.01969)0.938:0.25290)0.999:0.52443)0.901:0.16836)0.874:0.08315,ASV_1296:0.69334)0.781:0.03058,(((ASV_1160:0.04935,(ASV_820:0.01530,(ASV_1210:0.01527,ASV_1063:0.00612)0.839:0.00611)0.162:0.02507)1.000:0.35657,((ASV_641:0.03869,ASV_1377:0.12482)0.997:0.29723,(((ASV_393:0.00292,(ASV_230:0.00055,ASV_1074:0.00055)1.000:0.00053)0.761:0.00876,(ASV_679:0.02039,(ASV_265:0.00054,ASV_738:0.00346)0.973:0.02737)0.878:0.01457)0.966:0.10280,((ASV_621:0.00379,(ASV_570:0.00377,(ASV_442:0.00055,(ASV_1018:0.00054,(ASV_1301:0.00055,(((((ASV_586:0.00055,(ASV_758:0.00354,ASV_284:0.00930)0.520:0.00053)0.749:0.00053,(((ASV_362:0.00691,((ASV_415:0.00054,ASV_673:0.00685)0.438:0.00343,(ASV_1362:0.00343,ASV_942:0.00055)1.000:0.00055)0.815:0.00339)0.823:0.00341,ASV_506:0.00054)0.525:0.00680,ASV_829:0.00686)0.901:0.00054)0.846:0.00676,(ASV_616:0.00354,ASV_907:0.00247)0.316:0.00073)0.791:0.00317,ASV_360:0.00372)0.809:0.00369,((((ASV_524:0.00055,(ASV_1290:0.01071,(ASV_755:0.01115,ASV_806:0.00342)0.812:0.00311)0.000:0.00050)0.008:0.00128,(ASV_943:0.00054,ASV_1171:0.01076)0.815:0.00356)1.000:0.00058,((ASV_779:0.00054,(ASV_1143:0.00054,ASV_1047:0.00356)0.839:0.00342)0.372:0.00055,ASV_1217:0.00686)0.497:0.00054)0.930:0.00680,(ASV_306:0.00055,(ASV_793:0.00055,((ASV_529:0.00359,ASV_1451:0.00355)0.719:0.00055,(ASV_805:0.00055,(ASV_301:0.00055,ASV_323:0.00055)0.946:0.00710)0.912:0.00054)0.027:0.00055)0.420:0.00055)0.998:0.00055)0.865:0.00651)0.800:0.00397)0.983:0.02444)0.949:0.01444)0.752:0.00054)0.799:0.00388)0.578:0.00383,(ASV_591:0.00055,ASV_690:0.00055)0.972:0.00054)0.919:0.07478)0.985:0.20038)0.080:0.08119)0.854:0.07769,((((ASV_534:0.01571,ASV_1154:0.01806)0.990:0.17907,((ASV_1414:0.00294,ASV_1459:0.00241)0.902:0.05588,((((ASV_610:0.00599,ASV_1065:0.00054)0.922:0.00591,((ASV_579:0.00055,ASV_625:0.00055)0.263:0.00055,(ASV_555:0.00055,(ASV_1426:0.00055,ASV_553:0.00055)0.744:0.00055)0.925:0.00296)0.354:0.00051)1.000:0.00054,(ASV_1439:0.01963,(ASV_1119:0.00303,(ASV_645:0.00055,ASV_896:0.00291)0.762:0.00283)0.116:0.00290)0.692:0.00055)0.972:0.02812,((ASV_867:0.00892,ASV_271:0.01514)0.874:0.00593,(ASV_1213:0.00054,(ASV_870:0.00282,((((((ASV_994:0.00293,(ASV_1153:0.00055,(ASV_808:0.00055,(ASV_1014:0.00280,ASV_1237:0.00055)0.928:0.00562)0.855:0.00280)0.953:0.00985)0.329:0.00055,ASV_677:0.00055)0.795:0.00326,ASV_923:0.00055)0.398:0.00055,ASV_1391:0.01684)0.834:0.00306,ASV_648:0.00054)0.877:0.00296,ASV_396:0.00054)0.143:0.00306)1.000:0.00052)0.397:0.00055)0.783:0.00803)0.937:0.06404)0.988:0.17417)0.721:0.08686,(((ASV_1204:0.02653,ASV_1205:0.02152)0.990:0.14360,(ASV_547:0.09051,ASV_789:0.04989)0.781:0.05464)0.442:0.12104,ASV_1441:1.03785)0.606:0.02259)0.960:0.15709,((ASV_326:0.00054,((ASV_242:0.00054,ASV_748:0.00364)0.841:0.00364,(ASV_528:0.00363,(ASV_174:0.00055,ASV_1326:0.00055)0.538:0.00055)0.166:0.00055)0.955:0.00319)0.940:0.10655,(ASV_593:0.01023,ASV_819:0.00054)0.854:0.05377)0.999:0.32247)0.800:0.11261)0.890:0.07960)0.828:0.04074,(((((ASV_985:0.09422,ASV_1335:0.00383)0.985:0.27292,(ASV_1203:0.10900,ASV_1368:0.20648)0.998:0.35158)0.969:0.19840,((((ASV_1032:0.00055,ASV_1407:0.00721)1.000:0.35971,(ASV_1416:0.50465,(ASV_1088:0.00244,ASV_1250:0.01330)0.954:0.14705)0.768:0.05822)0.639:0.05666,ASV_1189:0.33148)0.852:0.08908,(ASV_1315:0.35811,((ASV_952:0.04150,ASV_1366:0.06257)0.980:0.25713,(ASV_309:0.12640,(ASV_179:0.01108,(ASV_228:0.00055,(ASV_1398:0.00351,(ASV_512:0.00055,(ASV_1435:0.00705,ASV_1380:0.01772)0.937:0.00055)1.000:0.00053)0.899:0.02136)1.000:0.10293)0.910:0.04781)0.764:0.05344)0.989:0.29291)0.764:0.15829)0.627:0.06979)0.497:0.02391,ASV_1412:0.56962)0.557:0.04156,(ASV_327:0.46386,(((((ASV_1456:0.00055,(ASV_620:0.00055,((ASV_912:0.00350,ASV_1413:0.00715)0.972:0.01436,ASV_1345:0.01416)0.000:0.00055)0.883:0.00671)1.000:0.43256,(ASV_868:0.02741,ASV_1152:0.00101)0.991:0.32012)0.862:0.13660,(ASV_984:0.06897,(ASV_1025:0.09671,(ASV_859:0.00993,(ASV_1419:0.02486,ASV_983:0.00629)0.605:0.00407)0.825:0.03250)0.932:0.09120)0.999:0.29232)0.111:0.02970,(((ASV_1310:0.00663,ASV_1423:0.00055)0.998:0.23887,(ASV_1268:0.20364,((ASV_917:0.00703,(ASV_1244:0.00346,(ASV_422:0.00055,ASV_843:0.00348)0.882:0.00055)0.784:0.00342)0.762:0.01671,(ASV_1097:0.00355,((ASV_1066:0.00355,(((ASV_717:0.00055,ASV_1037:0.00356)0.897:0.00348,(((((ASV_1264:0.00356,((ASV_1144:0.00055,(ASV_836:0.00055,ASV_1185:0.00055)0.849:0.00358)0.853:0.00358,ASV_611:0.00055)0.829:0.00358)0.538:0.00055,ASV_286:0.00055)0.204:0.00055,ASV_852:0.00356)0.490:0.00055,ASV_857:0.00356)0.043:0.00055,ASV_1234:0.00355)1.000:0.00053)0.140:0.00358,(ASV_950:0.00055,(ASV_1161:0.00356,ASV_1104:0.00355)0.876:0.00055)1.000:0.00054)0.900:0.00350)0.580:0.00054,ASV_590:0.00055)0.214:0.00051)0.735:0.00101)0.876:0.09608)0.990:0.21050)0.916:0.14136,(ASV_1242:0.11899,ASV_1314:0.08531)0.993:0.25578)0.883:0.09030)0.823:0.06010,(((ASV_1410:0.26415,((ASV_1344:0.08045,((ASV_1139:0.00284,(ASV_945:0.00055,ASV_969:0.00259)0.839:0.00498)1.000:0.15872,(((((((((ASV_761:0.00339,(ASV_626:0.00335,(ASV_366:0.00055,ASV_1006:0.00648)0.873:0.00650)0.794:0.00336)1.000:0.00054,(((ASV_703:0.00055,(ASV_452:0.00055,((ASV_935:0.00055,((ASV_1118:0.00336,ASV_1172:0.00335)0.776:0.00335,ASV_1121:0.00672)0.792:0.00335)0.823:0.00335,ASV_595:0.00335)0.277:0.00055)0.880:0.00335)0.812:0.00335,(ASV_585:0.00054,(ASV_954:0.00673,ASV_665:0.00673)0.773:0.00335)0.447:0.00053)0.871:0.00335,ASV_520:0.00055)0.906:0.00326)0.157:0.00335,ASV_619:0.00054)0.906:0.00326,ASV_745:0.00672)1.000:0.00051,ASV_338:0.00327)0.440:0.00335,((ASV_554:0.00054,(ASV_906:0.00335,(((ASV_441:0.00325,(ASV_974:0.00053,(ASV_1266:0.00672,(ASV_849:0.00055,((ASV_509:0.00335,ASV_598:0.00336)0.837:0.00331,(ASV_504:0.00669,(ASV_1342:0.00055,(ASV_953:0.00055,((ASV_352:0.00335,ASV_966:0.00336)0.904:0.00055,(ASV_996:0.00331,((ASV_451:0.00335,ASV_1058:0.00335)0.910:0.00054,ASV_889:0.00668)0.182:0.00335)1.000:0.00055)0.145:0.00055)0.849:0.00054)0.935:0.00053)0.269:0.00335)1.000:0.00054)0.895:0.00054)0.915:0.00325)0.170:0.00335)1.000:0.00055,ASV_651:0.00055)0.755:0.00335,(ASV_330:0.00224,(ASV_1254:0.00673,ASV_694:0.00055)0.915:0.00222)0.915:0.00222)1.000:0.00054)0.859:0.00335)0.839:0.00335,((ASV_426:0.00055,ASV_1378:0.00337)0.838:0.00335,ASV_345:0.00335)0.233:0.00055)1.000:0.00055)0.758:0.00302,(((ASV_910:0.00931,ASV_1102:0.00701)0.797:0.00467,ASV_931:0.00676)0.809:0.00335,ASV_613:0.00054)0.794:0.00361)0.566:0.01175,(ASV_828:0.00055,ASV_752:0.11417)0.846:0.01685)0.953:0.03545,(ASV_1369:0.00055,(((ASV_1282:0.00616,ASV_1005:0.00306)0.924:0.00055,((ASV_430:0.00055,ASV_1218:0.00306)0.852:0.00306,(((ASV_1272:0.00573,(ASV_993:0.00168,ASV_879:0.00575)0.492:0.00055)0.918:0.00163,ASV_578:0.00054)0.451:0.00306,(ASV_1247:0.00574,ASV_697:0.00175)0.918:0.00168)1.000:0.00054)0.488:0.00055)0.996:0.00055,ASV_1373:0.00615)0.970:0.01547)0.903:0.02722)0.740:0.03863)0.771:0.05664)0.917:0.10344,(((ASV_325:0.00493,ASV_656:0.02212)0.979:0.06306,((ASV_736:0.01354,ASV_1098:0.00729)0.964:0.04270,(ASV_1156:0.00054,(ASV_580:0.00055,(ASV_397:0.00433,ASV_1262:0.00867)0.261:0.00054)0.893:0.00420)0.983:0.04944)0.398:0.01246)0.966:0.08655,(((ASV_955:0.02569,(ASV_826:0.00860,(ASV_341:0.00055,ASV_872:0.00428)0.906:0.00867)0.773:0.00635)0.798:0.01551,((ASV_629:0.00055,((ASV_669:0.00289,(ASV_237:0.00516,(ASV_746:0.00516,(ASV_43:0.00055,ASV_1053:0.00055)0.640:0.00055)0.274:0.00055)0.867:0.00293)0.912:0.00972,(ASV_234:0.00055,(ASV_1289:0.00519,ASV_782:0.00519)0.880:0.00055)0.904:0.00054)0.803:0.00512)0.998:0.11165,(((((ASV_813:0.00391,((((ASV_236:0.00055,ASV_1278:0.00391)0.923:0.00262,ASV_920:0.00259)0.923:0.00256,ASV_600:0.00054)0.604:0.00390,(ASV_638:0.00220,ASV_989:0.00736)0.886:0.00218)1.000:0.00054)0.621:0.00055,(ASV_238:0.00750,(ASV_1271:0.00423,ASV_792:0.00359)0.634:0.00785)0.893:0.00055)0.781:0.00784,(ASV_410:0.00786,ASV_998:0.00054)0.663:0.00055)0.943:0.01564,ASV_869:0.00054)0.902:0.04808,((ASV_394:0.00054,(ASV_1127:0.00865,ASV_417:0.00054)0.857:0.00414)0.801:0.01376,((ASV_450:0.00424,(((ASV_49:0.00055,((ASV_316:0.00421,ASV_347:0.00421)0.868:0.00055,(ASV_445:0.00422,(ASV_315:0.00280,ASV_557:0.00283)0.922:0.00280)0.879:0.00055)0.250:0.00055)0.000:0.00055,(ASV_1030:0.00421,ASV_797:0.00055)0.533:0.00055)0.903:0.00055,((ASV_1283:0.00417,(ASV_987:0.00415,(ASV_1126:0.00421,(ASV_523:0.00055,ASV_516:0.00055)0.852:0.00055)1.000:0.00054)0.132:0.00422)1.000:0.00055,(ASV_890:0.00055,(ASV_1260:0.00425,ASV_1200:0.00423)0.952:0.01281)0.948:0.01276)0.771:0.00053)0.925:0.00055)0.822:0.00420,ASV_576:0.00055)0.956:0.04099)0.977:0.07177)0.993:0.09653)0.691:0.01006)0.844:0.02062,((ASV_728:0.00440,(ASV_303:0.00055,ASV_482:0.00442)0.998:0.00055)0.995:0.07046,((ASV_903:0.00055,((ASV_74:0.00055,(ASV_385:0.00392,ASV_766:0.00391)0.683:0.00055)0.000:0.00055,(ASV_655:0.00392,ASV_1041:0.00787)0.569:0.00055)0.839:0.00389)1.000:0.12160,(ASV_140:0.00055,ASV_973:0.00758)0.993:0.09272)0.265:0.02503)0.837:0.02534)0.991:0.12414)0.762:0.03740)0.999:0.32586)0.754:0.05503,((ASV_888:0.01044,ASV_1338:0.01482)0.997:0.23491,((ASV_1404:0.07464,((ASV_285:0.01410,(ASV_681:0.00054,ASV_1349:0.00659)0.935:0.02284)0.964:0.06356,((ASV_794:0.00355,ASV_893:0.00055)0.875:0.01407,(ASV_1323:0.00054,(ASV_465:0.00054,ASV_914:0.00696)0.880:0.00347)0.784:0.00798)0.995:0.09431)0.943:0.07043)0.897:0.07959,(((((ASV_361:0.00658,(((ASV_861:0.00055,ASV_847:0.00672)0.797:0.00332,(((ASV_517:0.00337,ASV_709:0.00335)0.796:0.00335,ASV_1429:0.00671)0.757:0.00054,ASV_876:0.00335)1.000:0.00054)0.459:0.00335,ASV_1385:0.00054)0.914:0.00055)0.927:0.01014,ASV_1091:0.00357)0.915:0.00054,ASV_1033:0.00629)0.871:0.02840,(ASV_1425:0.01499,(ASV_1167:0.00344,(ASV_1038:0.00055,((ASV_546:0.00968,(ASV_911:0.00333,(ASV_575:0.01008,(((ASV_453:0.00333,(ASV_639:0.00345,(ASV_1401:0.00668,(ASV_1214:0.01346,ASV_339:0.01007)0.752:0.00334)0.999:0.00278)1.000:0.00052)0.473:0.00055,(ASV_1109:0.00055,ASV_1360:0.00054)0.779:0.00332)0.875:0.00670,ASV_972:0.00334)0.774:0.00333)0.749:0.00334)0.610:0.00667)0.998:0.00053,ASV_377:0.00332)0.906:0.00054)0.260:0.00054)0.719:0.00532)0.986:0.06008)0.958:0.07642,(((ASV_1001:0.00055,ASV_1431:0.01478)0.896:0.02192,(ASV_772:0.00055,ASV_940:0.00380)0.932:0.02711)0.939:0.07470,(ASV_959:0.02197,(ASV_1270:0.00466,(ASV_842:0.00364,((ASV_1259:0.00368,ASV_963:0.00365)0.882:0.00055,(ASV_663:0.00364,ASV_1061:0.00732)0.632:0.00055)0.866:0.00055)0.791:0.00261)0.796:0.01004)0.995:0.11713)0.574:0.06049)0.896:0.08243)0.983:0.16174)0.862:0.06570)0.551:0.04489,(ASV_1397:0.15615,(((ASV_880:0.05389,((ASV_1010:0.06639,ASV_1082:0.02047)1.000:0.13379,(ASV_1146:0.03949,(ASV_627:0.00053,((ASV_1446:0.01105,(ASV_1039:0.00054,ASV_1136:0.00055)0.507:0.00055)0.949:0.01065,ASV_1324:0.00053)0.758:0.00363)0.749:0.00805)0.845:0.03596)0.544:0.03033)0.578:0.03413,(ASV_720:0.14589,ASV_1455:0.24028)0.566:0.03341)0.997:0.14204,((ASV_1174:0.04255,ASV_1444:0.07657)0.999:0.18245,((ASV_781:0.02444,ASV_1445:0.00055)0.995:0.09225,((ASV_1222:0.00054,(ASV_540:0.00365,ASV_1443:0.00364)0.905:0.00705)0.962:0.03269,((ASV_1140:0.00422,ASV_1230:0.00055)0.928:0.01432,(ASV_1339:0.02553,(ASV_719:0.00054,(((ASV_574:0.00335,ASV_930:0.00054)0.129:0.00344,ASV_1332:0.00054)0.875:0.00335,ASV_1316:0.00055)0.969:0.01388)0.932:0.01346)0.117:0.00373)0.896:0.02529)0.877:0.03616)0.940:0.07546)0.687:0.04205)0.918:0.06184)0.300:0.03499)1.000:0.31200)0.851:0.06903)0.539:0.00055)0.863:0.03256)0.644:0.06539)0.998:0.15958)0.000:0.02831)0.511:0.02191)0.064:0.00933)0.426:0.07362)0.929:0.05203,((((ASV_494:0.03518,(ASV_147:0.01591,ASV_1403:0.02649)0.997:0.08782)0.928:0.04086,(ASV_1248:0.08249,(ASV_479:0.09855,ASV_899:0.01461)0.876:0.03197)0.680:0.01812)0.937:0.03521,((ASV_757:0.00396,(ASV_136:0.00055,ASV_562:0.00410)1.000:0.00055)0.981:0.05711,(ASV_460:0.13170,ASV_845:0.11124)0.982:0.09987)0.880:0.03300)0.944:0.06676,ASV_1320:0.25841)0.690:0.01584)0.412:0.01353)0.088:0.01918)0.891:0.03789)0.652:0.00054,((ASV_1402:0.17714,(ASV_1103:0.04226,(ASV_618:0.01952,ASV_659:0.02828)0.998:0.10761)0.918:0.06034)0.986:0.12929,((((((ASV_52:0.00055,ASV_220:0.00334)0.829:0.00334,(ASV_944:0.00055,ASV_1060:0.00674)0.987:0.01699)0.811:0.00055,(ASV_2:0.00055,(ASV_276:0.00334,(ASV_841:0.00335,ASV_541:0.00335)0.358:0.00055)0.989:0.00055)0.912:0.00055)0.999:0.00054,((ASV_151:0.00055,(ASV_93:0.04347,ASV_466:0.01363)0.895:0.01055)0.914:0.00696,ASV_89:0.00055)0.850:0.00333)0.999:0.20026,(ASV_762:0.07490,(ASV_692:0.10843,(((ASV_263:0.00149,ASV_682:0.00150)0.934:0.01968,(ASV_961:0.01479,((ASV_449:0.00054,(ASV_500:0.00055,(ASV_264:0.00283,(ASV_75:0.00055,ASV_695:0.00278)0.874:0.00555)0.798:0.00560)0.977:0.01401)0.248:0.00278,ASV_668:0.00283)0.883:0.00795)0.213:0.00109)1.000:0.11851,((((ASV_241:0.00055,ASV_307:0.00055)0.773:0.00235,((ASV_251:0.00238,(ASV_204:0.00450,((((ASV_722:0.00236,ASV_1227:0.00235)0.863:0.00055,(((ASV_187:0.00236,ASV_375:0.00236)0.879:0.00055,ASV_16:0.00055)0.728:0.00055,(ASV_499:0.00236,ASV_732:0.00236)0.719:0.00055)0.000:0.00055)0.796:0.00055,(ASV_1028:0.00236,ASV_594:0.00236)0.724:0.00055)0.000:0.00055,(ASV_1346:0.00474,(ASV_293:0.00055,ASV_860:0.00236)0.849:0.00236)0.169:0.00055)0.922:0.00054)0.850:0.00450)0.678:0.00236,ASV_777:0.00055)0.791:0.00236)1.000:0.05939,(ASV_1137:0.03086,ASV_1164:0.01762)0.888:0.01438)0.805:0.01176,(ASV_753:0.04655,(ASV_282:0.02263,(ASV_1275:0.00459,(ASV_70:0.00055,ASV_602:0.00242)0.985:0.02021)0.994:0.04463)0.997:0.05999)0.908:0.03143)0.958:0.07282)0.973:0.08370)0.895:0.08342)0.987:0.13299)0.000:0.03457,(ASV_1007:0.77492,((ASV_83:0.07554,(ASV_126:0.00756,((ASV_36:0.03248,(ASV_269:0.00654,(ASV_501:0.00597,((((ASV_701:0.00297,ASV_96:0.00297)0.720:0.00055,ASV_56:0.00055)0.782:0.00055,ASV_1124:0.00297)0.248:0.00055,ASV_123:0.00297)0.879:0.00600)0.908:0.01247)0.260:0.00378)0.862:0.00815,(ASV_82:0.00055,(ASV_446:0.00297,(((ASV_716:0.00297,(ASV_503:0.00297,ASV_518:0.00055)0.827:0.00297)0.000:0.00055,(ASV_459:0.00055,ASV_1093:0.00297)0.851:0.00297)0.116:0.00055,(ASV_11:0.00055,((ASV_871:0.00297,ASV_106:0.00297)0.697:0.00055,(ASV_783:0.00297,ASV_115:0.00297)0.725:0.00055)0.000:0.00055)0.454:0.00055)0.687:0.00055)0.810:0.00297)0.926:0.01276)0.885:0.01708)0.923:0.05849)0.902:0.06015,((ASV_139:0.06352,(((ASV_104:0.00055,ASV_865:0.00282)0.826:0.00054,(ASV_28:0.02887,(ASV_156:0.00054,((ASV_249:0.00280,(ASV_210:0.00055,(ASV_583:0.00290,ASV_381:0.00055)0.915:0.00280)0.394:0.00290)1.000:0.00053,(((ASV_1123:0.00593,(ASV_990:0.00290,(ASV_34:0.00055,(ASV_685:0.00290,ASV_458:0.00290)0.899:0.00055)0.913:0.00055)0.844:0.00290)0.000:0.00055,ASV_455:0.00291)0.855:0.00055,ASV_35:0.00055)0.833:0.00054)0.834:0.00289)0.992:0.03180)0.989:0.03585)0.418:0.00803,(ASV_299:0.00054,((ASV_924:0.00055,ASV_684:0.00284)0.817:0.00281,((ASV_131:0.00274,(ASV_152:0.00799,ASV_348:0.00055)0.963:0.00055)0.943:0.00055,ASV_1246:0.01695)0.403:0.00288)0.332:0.00054)0.756:0.00340)0.080:0.02383)0.987:0.11467,(ASV_1089:0.15501,(ASV_885:0.00055,ASV_982:0.00321)0.999:0.16138)0.842:0.04446)0.702:0.04411)0.348:0.00053)0.238:0.10605)0.898:0.06282)0.910:0.06322)0.894:0.05293)0.157:0.00054)0.749:0.05983)0.860:0.02044,((ASV_1105:0.05721,((ASV_1432:0.00055,ASV_1433:0.00387)0.895:0.00387,(ASV_296:0.00055,((((((ASV_329:0.00336,(ASV_27:0.00055,(ASV_759:0.00337,ASV_398:0.00336)0.710:0.00055)0.976:0.00055)0.938:0.00054,ASV_680:0.01350)0.830:0.00734,(ASV_831:0.00339,(((((ASV_146:0.00055,ASV_971:0.00339)0.843:0.00339,(ASV_957:0.00339,(ASV_188:0.00339,ASV_587:0.00055)0.313:0.00055)0.852:0.00339)0.335:0.00055,ASV_456:0.00339)0.995:0.00055,((((ASV_603:0.00339,ASV_507:0.00339)0.310:0.00055,ASV_739:0.00339)0.654:0.00055,(((ASV_163:0.00339,ASV_199:0.00340)0.880:0.00055,(ASV_388:0.00339,ASV_864:0.00339)0.884:0.00055)0.693:0.00055,(ASV_63:0.00339,((ASV_68:0.00055,ASV_588:0.00339)0.823:0.00339,ASV_883:0.00339)0.238:0.00055)0.975:0.00055)0.000:0.00055)0.937:0.00055,(ASV_817:0.00339,ASV_802:0.00339)0.689:0.00055)0.000:0.00055)1.000:0.00055,ASV_3:0.00055)0.935:0.00055)0.799:0.00539)0.812:0.00762,(ASV_433:0.00054,(ASV_409:0.00324,(ASV_14:0.00055,ASV_229:0.00326)1.000:0.00054)0.000:0.00326)0.931:0.01426)0.974:0.02302,ASV_1448:0.00055)0.926:0.00312,(ASV_1055:0.00055,ASV_1434:0.00387)0.918:0.00230)0.926:0.00312)0.143:0.00055)0.902:0.01310)0.914:0.00055,ASV_1347:0.00054)0.995:0.06609)0.903:0.02432,((ASV_640:0.00474,ASV_715:0.01956)1.000:0.10348,(ASV_687:0.00276,(ASV_784:0.00055,ASV_1178:0.00530)0.785:0.00254)1.000:0.10726)0.681:0.00647)0.499:0.00883,(((ASV_795:0.00258,(ASV_24:0.00055,(ASV_165:0.00258,ASV_790:0.00517)0.905:0.00055)1.000:0.00054)0.875:0.00527,(ASV_78:0.00055,ASV_1252:0.01078)0.859:0.00535)0.960:0.01263,(ASV_103:0.00266,(ASV_1116:0.00055,(ASV_1035:0.00055,(ASV_333:0.00267,ASV_308:0.00537)0.381:0.00055)0.820:0.00267)0.975:0.01084)0.873:0.00686)0.897:0.01080)0.984:0.02653,ASV_800:0.00054)0.998:0.00054,(((ASV_756:0.00265,(ASV_114:0.00055,(ASV_567:0.00265,ASV_1193:0.00265)0.879:0.00055)0.872:0.00055)0.915:0.00254,ASV_821:0.00054)0.000:0.00054,((ASV_247:0.00405,(ASV_42:0.00055,(ASV_401:0.00380,(ASV_116:0.00055,(ASV_642:0.00055,ASV_718:0.00767)0.837:0.00380)0.361:0.00055)0.939:0.01127)0.010:0.00054)0.921:0.01112,(ASV_86:0.04867,ASV_609:0.00054)0.000:0.00054)0.998:0.05473)0.778:0.00262)0.759:0.00280,((ASV_1364:0.00054,(ASV_1415:0.00332,ASV_1393:0.00055)0.725:0.00054)1.000:0.04170,(ASV_1396:0.00272,ASV_1417:0.00055)0.999:0.00055)1.000:0.04704)0.900:0.00055,ASV_572:0.00533)0.382:0.00055)0.000:0.00055)0.000:0.00055)0.000:0.00055)0.000:0.00055,ASV_589:0.00265)0.097:0.00055,ASV_69:0.00265)0.000:0.00055)0.000:0.00055,(ASV_369:0.00266,ASV_387:0.00055)0.923:0.00534)0.464:0.00055)0.000:0.00055)0.000:0.00055,ASV_259:0.00266)0.404:0.00055,ASV_448:0.00265)0.000:0.00055);
