# Supplementary material for: An assessment of the species diversity and disease potential of Pythium communities in Europe
Source: Nat Commun. 2024 Sep 27;15:8369. doi: 10.1038/s41467-024-52761-0 (PMC11437173; doi:10.1038/s41467-024-52761-0)
Supplement: Supplementary file 5 — Supplementary Data 2 [file 41467_2024_52761_MOESM5_ESM.zip › Scripts_and_data_Pythium_survey_europe/Data/ASVs_Pythium_taxonomy.txt]

ASV_1	Sar Stramenopiles Oomycota Saprolegniales Saprolegniaceae Saprolegnia ferax
ASV_2	Sar Stramenopiles Oomycota Pythiales Pythiaceae Pythium ultimum_var._ultimum
ASV_3	Sar Stramenopiles Oomycota Pythiales Pythiaceae Pythium attrantheridium
ASV_4	Sar Stramenopiles Oomycota Pythiales Pythiaceae Pythium sylvaticum
ASV_5	Sar Stramenopiles Oomycota Pythiales Pythiaceae Pythium aff._hydnosporum
ASV_6	Sar Stramenopiles Oomycota Pythiales Pythiaceae Pythium heterothallicum
ASV_7	Sar Stramenopiles Oomycota Saprolegniales Saprolegniaceae Saprolegnia ferax
ASV_8	Sar Stramenopiles Oomycota Saprolegniales Saprolegniaceae Saprolegnia ferax
ASV_9	Sar Stramenopiles Oomycota Pythiales Pythiaceae Phytopythium boreale
ASV_10	Sar Stramenopiles Oomycota Pythiales Pythiaceae Pythium heterothallicum
ASV_11	Sar Stramenopiles Oomycota Pythiales Pythiaceae Pythium apiculatum
ASV_12	Sar Stramenopiles Oomycota Pythiales Pythiaceae Pythium arrhenomanes
ASV_13	Sar Stramenopiles Oomycota Pythiales Pythiaceae Pythium aff._torulosum
ASV_14	Sar Stramenopiles Oomycota Pythiales Pythiaceae Pythium intermedium
ASV_15	Sar Stramenopiles Oomycota Saprolegniales Saprolegniaceae Saprolegnia ferax
ASV_16	Sar Stramenopiles Oomycota Pythiales Pythiaceae Pythium rostratifingens
ASV_17	Sar Stramenopiles Oomycota Pythiales Pythiaceae Pythium sp
ASV_18	Sar Stramenopiles Oomycota Peronosporales Peronosporaceae Phytophthora capsici
ASV_19	Sar Stramenopiles Oomycota Pythiales Pythiaceae Pythium heterothallicum
ASV_20	Sar Stramenopiles Oomycota Saprolegniales Saprolegniaceae Aphanomyces cladogamus
ASV_21	NA NA NA NA NA NA NA
ASV_22	Sar Stramenopiles Oomycota Saprolegniales Saprolegniaceae Saprolegnia ferax
ASV_23	NA NA NA NA NA NA NA
ASV_24	Sar Stramenopiles Oomycota Pythiales Pythiaceae Pythium sp._nov
ASV_25	NA NA NA NA NA NA NA
ASV_26	Sar Stramenopiles Oomycota Pythiales Pythiaceae Pythium arrhenomanes
ASV_27	Sar Stramenopiles Oomycota Pythiales Pythiaceae Pythium attrantheridium
ASV_28	Sar Stramenopiles Oomycota Pythiales Pythiaceae Pythium parvum
ASV_29	Sar Stramenopiles Oomycota Pythiales Pythiaceae Pythium heterothallicum
ASV_30	Sar Stramenopiles Oomycota Pythiales Pythiaceae Pythium orthogonon
ASV_31	Sar Stramenopiles Oomycota Pythiales Pythiaceae Pythium inflatum
ASV_32	Sar Stramenopiles Oomycota Pythiales Pythiaceae Pythium monospermum
ASV_33	Sar Stramenopiles Oomycota Saprolegniales Saprolegniaceae Saprolegnia ferax
ASV_34	Sar Stramenopiles Oomycota Pythiales Pythiaceae Pythium minus
ASV_35	Sar Stramenopiles Oomycota Pythiales Pythiaceae Pythium pleroticum
ASV_36	Sar Stramenopiles Oomycota Pythiales Pythiaceae Pythium carolinianum
ASV_37	NA NA NA NA NA NA NA
ASV_38	Sar Stramenopiles Oomycota Pythiales Pythiaceae Pythium sp
ASV_39	Sar Stramenopiles Oomycota Pythiales Pythiaceae Pythium spiculum
ASV_40	Sar Stramenopiles Oomycota Saprolegniales Saprolegniaceae Saprolegnia ferax
ASV_41	Sar Stramenopiles Oomycota Pythiales Pythiaceae Pythium intermedium
ASV_42	Sar Stramenopiles Oomycota Pythiales Pythiaceae Pythium sp._nov
ASV_43	NA NA NA NA NA NA NA
ASV_44	Sar Stramenopiles Oomycota Pythiales Pythiaceae Pythium heterothallicum
ASV_45	Sar Stramenopiles Oomycota Pythiales Pythiaceae Pythium heterothallicum
ASV_46	Sar Stramenopiles Oomycota Pythiales Pythiaceae Phytopythium litorale
ASV_47	Sar Stramenopiles Oomycota Pythiales Pythiaceae Pythium heterothallicum
ASV_48	Sar Stramenopiles Oomycota Pythiales Pythiaceae Pythium glomeratum
ASV_49	NA NA NA NA NA NA NA
ASV_50	Sar Stramenopiles Oomycota Pythiales Pythiaceae Pythium aff._volutum
ASV_51	Sar Stramenopiles Oomycota Pythiales Pythiaceae Pythium heterothallicum
ASV_52	Sar Stramenopiles Oomycota Pythiales Pythiaceae Pythium ultimum_var._ultimum
ASV_53	Sar Stramenopiles Oomycota Pythiales Pythiaceae Pythium aff._hydnosporum
ASV_54	NA NA NA NA NA NA NA
ASV_55	Sar Stramenopiles Oomycota Pythiales Pythiaceae Pythium aphanidermatum
ASV_56	Sar Stramenopiles Oomycota Pythiales Pythiaceae Pythium radiosum
ASV_57	Sar Stramenopiles Oomycota Peronosporales Peronosporaceae Phytophthora inundata
ASV_58	Sar Stramenopiles Oomycota Pythiales Pythiaceae Pythium heterothallicum
ASV_59	Sar Stramenopiles Oomycota Pythiales Pythiaceae Pythium volutum
ASV_60	Sar Stramenopiles Oomycota Pythiales Pythiaceae Pythium intermedium
ASV_61	Sar Stramenopiles Oomycota Pythiales Pythiaceae Pythium orthogonon
ASV_62	NA NA NA NA NA NA NA
ASV_63	Sar Stramenopiles Oomycota Pythiales Pythiaceae Pythium attrantheridium
ASV_64	Sar Stramenopiles Oomycota Pythiales Pythiaceae Pythium heterothallicum
ASV_65	Sar Stramenopiles Oomycota Saprolegniales Saprolegniaceae Saprolegnia ferax
ASV_66	Sar Stramenopiles Oomycota Pythiales Pythiaceae Pythium heterothallicum
ASV_67	Sar Stramenopiles Oomycota Pythiales Pythiaceae Pythium paroecandrum
ASV_68	Sar Stramenopiles Oomycota Pythiales Pythiaceae Pythium attrantheridium
ASV_69	Sar Stramenopiles Oomycota Pythiales Pythiaceae Pythium sylvaticum
ASV_70	NA NA NA NA NA NA NA
ASV_71	Sar Stramenopiles Oomycota Pythiales Pythiaceae Pythium heterothallicum
ASV_72	Sar Stramenopiles Oomycota Saprolegniales Saprolegniaceae Aphanomyces cladogamus
ASV_73	NA NA NA NA NA NA NA
ASV_74	NA NA NA NA NA NA NA
ASV_75	Sar Stramenopiles Oomycota Pythiales Pythiaceae Pythium camurandrum
ASV_76	NA NA NA NA NA NA NA
ASV_77	Sar Stramenopiles Oomycota Pythiales Pythiaceae Pythium heterothallicum
ASV_78	Sar Stramenopiles Oomycota Pythiales Pythiaceae Pythium debaryanum
ASV_79	Sar Stramenopiles Oomycota Pythiales Pythiaceae Pythium sylvaticum
ASV_80	Sar Stramenopiles Oomycota Pythiales Pythiaceae Pythium myriotylum
ASV_81	Sar Stramenopiles Oomycota Pythiales Pythiaceae Pythium pachycaule
ASV_82	Sar Stramenopiles Oomycota Pythiales Pythiaceae Pythium apiculatum
ASV_83	Sar Stramenopiles Oomycota Pythiales Pythiaceae Pythium longandrum
ASV_84	Sar Stramenopiles Oomycota Pythiales Pythiaceae Pythium mamillatum
ASV_85	NA NA NA NA NA NA NA
ASV_86	NA NA NA NA NA NA NA
ASV_87	Sar Stramenopiles Oomycota Pythiales Pythiaceae Pythium monospermum
ASV_88	NA NA NA NA NA NA NA
ASV_89	Sar Stramenopiles Oomycota Pythiales Pythiaceae Pythium ultimum_var._ultimum
ASV_90	Sar Stramenopiles Oomycota Saprolegniales Saprolegniaceae Aphanomyces cladogamus
ASV_91	Sar Stramenopiles Oomycota Peronosporales Peronosporaceae Phytophthora cryptogea
ASV_92	Sar Stramenopiles Oomycota Pythiales Pythiaceae Pythium spinosum
ASV_93	Sar Stramenopiles Oomycota Pythiales Pythiaceae Pythium ultimum_var._ultimum
ASV_94	Sar Stramenopiles Oomycota Saprolegniales Saprolegniaceae Saprolegnia ferax
ASV_95	Sar Stramenopiles Oomycota Pythiales Pythiaceae Pythium heterothallicum
ASV_96	Sar Stramenopiles Oomycota Pythiales Pythiaceae Pythium radiosum
ASV_97	Sar Stramenopiles Oomycota Pythiales Pythiaceae Pythium monospermum
ASV_98	Sar Stramenopiles Oomycota Pythiales Pythiaceae Pythium aff._volutum
ASV_99	Sar Stramenopiles Oomycota Pythiales Pythiogetonaceae Pythiogeton zeae
ASV_100	Sar Stramenopiles Oomycota Pythiales Pythiaceae Phytopythium litorale
ASV_101	Sar Stramenopiles Oomycota Pythiales Pythiaceae Pythium heterothallicum
ASV_102	Sar Stramenopiles Oomycota Pythiales Pythiaceae Pythium heterothallicum
ASV_103	Sar Stramenopiles Oomycota Pythiales Pythiaceae Pythium debaryanum
ASV_104	Sar Stramenopiles Oomycota Pythiales Pythiaceae Pythium rhizosaccharum
ASV_105	NA NA NA NA NA NA NA
ASV_106	Sar Stramenopiles Oomycota Pythiales Pythiaceae Pythium apiculatum
ASV_107	Sar Stramenopiles Oomycota Saprolegniales Saprolegniaceae Saprolegnia ferax
ASV_108	Sar Stramenopiles Oomycota Pythiales Pythiaceae Pythium heterothallicum
ASV_109	Sar Stramenopiles Oomycota Saprolegniales Saprolegniaceae Saprolegnia ferax
ASV_110	Sar Stramenopiles Oomycota Pythiales Pythiaceae Pythium irregulare
ASV_111	Sar Stramenopiles Oomycota Pythiales Pythiaceae Pythium inflatum
ASV_112	Sar Stramenopiles Oomycota Pythiales Pythiaceae Pythium heterothallicum
ASV_113	Sar Stramenopiles Oomycota Pythiales Pythiaceae Pythium heterothallicum
ASV_114	Sar Stramenopiles Oomycota Pythiales Pythiaceae Pythium terrestris
ASV_115	Sar Stramenopiles Oomycota Pythiales Pythiaceae Pythium apiculatum
ASV_116	Sar Stramenopiles Oomycota Pythiales Pythiaceae Pythium sp._nov
ASV_117	Sar Stramenopiles Oomycota Pythiales Pythiaceae Pythium monospermum
ASV_118	Sar Stramenopiles Oomycota Pythiales Pythiaceae Pythium heterothallicum
ASV_119	NA NA NA NA NA NA NA
ASV_120	Sar Stramenopiles Oomycota Pythiales Pythiaceae Pythium sylvaticum
ASV_121	Sar Stramenopiles Oomycota Pythiales Pythiaceae Pythium spinosum
ASV_122	NA NA NA NA NA NA NA
ASV_123	Sar Stramenopiles Oomycota Pythiales Pythiaceae Pythium radiosum
ASV_124	Sar Stramenopiles Oomycota Pythiales Pythiaceae Pythium perplexum
ASV_125	Sar Stramenopiles Oomycota Pythiales Pythiaceae Pythium intermedium
ASV_126	Sar Stramenopiles Oomycota Pythiales Pythiaceae Pythium acrogynum
ASV_127	Sar Stramenopiles Oomycota Pythiales Pythiaceae Pythium emineosum
ASV_128	Sar Stramenopiles Oomycota Pythiales Pythiaceae Pythium heterothallicum
ASV_129	Sar Stramenopiles Oomycota Pythiales Pythiaceae Pythium vexans
ASV_130	Sar Stramenopiles Oomycota Pythiales Pythiaceae Pythium nunn
ASV_131	Sar Stramenopiles Oomycota Pythiales Pythiaceae Pythium takayamanum
ASV_132	Sar Stramenopiles Oomycota Pythiales Pythiaceae Pythium nunn
ASV_133	Sar Stramenopiles Oomycota Pythiales Pythiaceae Pythium arrhenomanes
ASV_134	Sar Stramenopiles Oomycota Pythiales Pythiaceae Pythium heterothallicum
ASV_135	Sar Stramenopiles Oomycota Peronosporales Peronosporaceae Phytophthora cryptogea
ASV_136	NA NA NA NA NA NA NA
ASV_137	Sar Stramenopiles Oomycota Pythiales Pythiaceae Pythium intermedium
ASV_138	Sar Stramenopiles Oomycota Pythiales Pythiaceae Phytopythium vexans
ASV_139	Sar Stramenopiles Oomycota Pythiales Pythiaceae Pythium middletonii
ASV_140	NA NA NA NA NA NA NA
ASV_141	Sar Stramenopiles Oomycota Pythiales Pythiaceae Pythium sylvaticum
ASV_142	Sar Stramenopiles Oomycota Pythiales Pythiaceae Pythium dissimile
ASV_143	Sar Stramenopiles Oomycota Pythiales Pythiaceae Pythium sylvaticum
ASV_144	Sar Stramenopiles Oomycota Pythiales Pythiaceae Pythium aff._periilum
ASV_145	Sar Stramenopiles Oomycota Saprolegniales Saprolegniaceae Saprolegnia ferax
ASV_146	Sar Stramenopiles Oomycota Pythiales Pythiaceae Pythium attrantheridium
ASV_147	NA NA NA NA NA NA NA
ASV_148	Sar Stramenopiles Oomycota Saprolegniales Saprolegniaceae Saprolegnia ferax
ASV_149	Sar Stramenopiles Oomycota Pythiales Pythiaceae Pythium monospermum
ASV_150	Sar Stramenopiles Oomycota Pythiales Pythiaceae Pythium sylvaticum
ASV_151	Sar Stramenopiles Oomycota Pythiales Pythiaceae Pythium ultimum
ASV_152	Sar Stramenopiles Oomycota Pythiales Pythiaceae Pythium takayamanum
ASV_153	NA NA NA NA NA NA NA
ASV_154	Sar Stramenopiles Oomycota Pythiales Pythiaceae Pythium spinosum
ASV_155	Sar Stramenopiles Oomycota Pythiales Pythiaceae Pythium nodosum
ASV_156	Sar Stramenopiles Oomycota Pythiales Pythiaceae Pythium pleroticum
ASV_157	NA NA NA NA NA NA NA
ASV_158	Sar Stramenopiles Oomycota Pythiales Pythiaceae Pythium heterothallicum
ASV_159	Sar Stramenopiles Oomycota Saprolegniales Saprolegniaceae Saprolegnia ferax
ASV_160	Sar Stramenopiles Oomycota Pythiales Pythiaceae Pythium aff._hydnosporum
ASV_161	Sar Stramenopiles Oomycota Saprolegniales Saprolegniaceae Saprolegnia ferax
ASV_162	NA NA NA NA NA NA NA
ASV_163	Sar Stramenopiles Oomycota Pythiales Pythiaceae Pythium attrantheridium
ASV_164	NA NA NA NA NA NA NA
ASV_165	Sar Stramenopiles Oomycota Pythiales Pythiaceae Pythium sp._nov
ASV_166	Sar Stramenopiles Oomycota Saprolegniales Saprolegniaceae Saprolegnia ferax
ASV_167	Sar Stramenopiles Oomycota Pythiales Pythiaceae Pythium irregulare
ASV_168	Sar Stramenopiles Oomycota Pythiales Pythiaceae Pythium heterothallicum
ASV_169	NA NA NA NA NA NA NA
ASV_170	Sar Stramenopiles Oomycota Pythiales Pythiaceae Phytopythium vexans
ASV_171	NA NA NA NA NA NA NA
ASV_172	NA NA NA NA NA NA NA
ASV_173	Sar Stramenopiles Oomycota Pythiales Pythiaceae Pythium arrhenomanes
ASV_174	NA NA NA NA NA NA NA
ASV_175	NA NA NA NA NA NA NA
ASV_176	NA NA NA NA NA NA NA
ASV_177	Sar Stramenopiles Oomycota Pythiales Pythiaceae Pythium heterothallicum
ASV_178	Sar Stramenopiles Oomycota Pythiales Pythiaceae Pythium monospermum
ASV_179	NA NA NA NA NA NA NA
ASV_180	Sar Stramenopiles Oomycota Pythiales Pythiaceae Pythium volutum
ASV_181	Sar Stramenopiles Oomycota Saprolegniales Saprolegniaceae Saprolegnia megasperma
ASV_182	Sar Stramenopiles Oomycota Pythiales Pythiaceae Pythium inflatum
ASV_183	Sar Stramenopiles Oomycota Pythiales Pythiaceae Pythium monospermum
ASV_184	Sar Stramenopiles Oomycota Pythiales Pythiaceae Pythium sp._nov
ASV_185	NA NA NA NA NA NA NA
ASV_186	Sar Stramenopiles Oomycota Pythiales Pythiaceae Pythium sylvaticum
ASV_187	Sar Stramenopiles Oomycota Pythiales Pythiaceae Pythium rostratifingens
ASV_188	Sar Stramenopiles Oomycota Pythiales Pythiaceae Pythium attrantheridium
ASV_189	Sar Stramenopiles Oomycota Saprolegniales Saprolegniaceae Saprolegnia ferax
ASV_190	NA NA NA NA NA NA NA
ASV_191	Sar Stramenopiles Oomycota Pythiales Pythiaceae Pythium heterothallicum
ASV_192	Sar Stramenopiles Oomycota Pythiales Pythiaceae Pythium monospermum
ASV_193	Sar Stramenopiles Oomycota Saprolegniales Saprolegniaceae Saprolegnia ferax
ASV_194	Sar Stramenopiles Oomycota Saprolegniales Saprolegniaceae Saprolegnia ferax
ASV_195	Sar Stramenopiles Oomycota Saprolegniales Saprolegniaceae Saprolegnia ferax
ASV_196	NA NA NA NA NA NA NA
ASV_197	Sar Stramenopiles Oomycota Pythiales Pythiaceae Pythium irregulare
ASV_198	Sar Stramenopiles Oomycota Saprolegniales Saprolegniaceae Saprolegnia ferax
ASV_199	Sar Stramenopiles Oomycota Pythiales Pythiaceae Pythium attrantheridium
ASV_200	NA NA NA NA NA NA NA
ASV_201	Sar Stramenopiles Oomycota Pythiales Pythiaceae Pythium heterothallicum
ASV_202	NA NA NA NA NA NA NA
ASV_203	Sar Stramenopiles Oomycota Pythiales Pythiaceae Pythium arrhenomanes
ASV_204	Sar Stramenopiles Oomycota Pythiales Pythiaceae Pythium rostratifingens
ASV_205	NA NA NA NA NA NA NA
ASV_206	Sar Stramenopiles Oomycota Pythiales Pythiaceae Pythium heterothallicum
ASV_207	Sar Stramenopiles Oomycota Pythiales Pythiaceae Phytopythium chamaehyphon
ASV_208	Sar Stramenopiles Oomycota Pythiales Pythiaceae Pythium heterothallicum
ASV_209	Sar Stramenopiles Oomycota Pythiales Pythiaceae Pythium irregulare
ASV_210	Sar Stramenopiles Oomycota Pythiales Pythiaceae Pythium pleroticum
ASV_211	Sar Stramenopiles Oomycota Pythiales Pythiaceae Pythium periplocum
ASV_212	Sar Stramenopiles Oomycota Pythiales Pythiaceae Pythium heterothallicum
ASV_213	Sar Stramenopiles Oomycota Pythiales Pythiaceae Pythium monospermum
ASV_214	Sar Stramenopiles Oomycota Pythiales Pythiaceae Pythium irregulare
ASV_215	Sar Stramenopiles Oomycota Pythiales Pythiaceae Pythium glomeratum
ASV_216	NA NA NA NA NA NA NA
ASV_217	NA NA NA NA NA NA NA
ASV_218	NA NA NA NA NA NA NA
ASV_219	Sar Stramenopiles Oomycota Saprolegniales Saprolegniaceae Aphanomyces cochlioides
ASV_220	Sar Stramenopiles Oomycota Pythiales Pythiaceae Pythium ultimum_var._ultimum
ASV_221	Sar Stramenopiles Oomycota Pythiales Pythiaceae Pythium acanthicum
ASV_222	Sar Stramenopiles Oomycota Pythiales Pythiaceae Pythium dissimile
ASV_223	Sar Stramenopiles Oomycota Pythiales Pythiaceae Pythium intermedium
ASV_224	Sar Stramenopiles Oomycota Pythiales Pythiaceae Pythium aff._torulosum
ASV_225	Sar Stramenopiles Oomycota Pythiales Pythiaceae Pythium sp._nov
ASV_226	Sar Stramenopiles Oomycota Pythiales Pythiaceae Pythium perplexum
ASV_227	Sar Stramenopiles Oomycota Pythiales Pythiaceae Pythium monospermum
ASV_228	NA NA NA NA NA NA NA
ASV_229	Sar Stramenopiles Oomycota Pythiales Pythiaceae Pythium intermedium
ASV_230	NA NA NA NA NA NA NA
ASV_231	Sar Stramenopiles Oomycota Saprolegniales Saprolegniaceae Saprolegnia ferax
ASV_232	Sar Stramenopiles Oomycota Pythiales Pythiaceae Pythium mamillatum
ASV_233	NA NA NA NA NA NA NA
ASV_234	NA NA NA NA NA NA NA
ASV_235	NA NA NA NA NA NA NA
ASV_236	NA NA NA NA NA NA NA
ASV_237	NA NA NA NA NA NA NA
ASV_238	NA NA NA NA NA NA NA
ASV_239	Sar Stramenopiles Oomycota Saprolegniales Saprolegniaceae Saprolegnia ferax
ASV_240	Sar Stramenopiles Oomycota Saprolegniales Saprolegniaceae Saprolegnia ferax
ASV_241	Sar Stramenopiles Oomycota Pythiales Pythiaceae Pythium rostratifingens
ASV_242	NA NA NA NA NA NA NA
ASV_243	NA NA NA NA NA NA NA
ASV_244	Sar Stramenopiles Oomycota Saprolegniales Saprolegniaceae Saprolegnia ferax
ASV_245	NA NA NA NA NA NA NA
ASV_246	Sar Stramenopiles Oomycota Saprolegniales Saprolegniaceae Saprolegnia ferax
ASV_247	Sar Stramenopiles Oomycota Pythiales Pythiaceae Pythium sp._nov
ASV_248	Sar Stramenopiles Oomycota Pythiales Pythiaceae Pythium nunn
ASV_249	Sar Stramenopiles Oomycota Pythiales Pythiaceae Pythium pleroticum
ASV_250	NA NA NA NA NA NA NA
ASV_251	Sar Stramenopiles Oomycota Pythiales Pythiaceae Pythium rostratifingens
ASV_252	Sar Stramenopiles Oomycota Saprolegniales Saprolegniaceae Saprolegnia ferax
ASV_253	Sar Stramenopiles Oomycota Pythiales Pythiaceae Pythium aff._volutum
ASV_254	NA NA NA NA NA NA NA
ASV_255	NA NA NA NA NA NA NA
ASV_256	Sar Stramenopiles Oomycota Peronosporales Peronosporaceae Phytophthora capsici
ASV_257	Sar Stramenopiles Oomycota Pythiales Pythiaceae Pythium heterothallicum
ASV_258	Sar Stramenopiles Oomycota Pythiales Pythiaceae Pythium catenulatum
ASV_259	Sar Stramenopiles Oomycota Pythiales Pythiaceae Pythium sylvaticum
ASV_260	Sar Stramenopiles Oomycota Saprolegniales Saprolegniaceae Saprolegnia ferax
ASV_261	Sar Stramenopiles Oomycota Pythiales Pythiaceae Pythium glomeratum
ASV_262	Sar Stramenopiles Oomycota Pythiales Pythiaceae Pythium monospermum
ASV_263	NA NA NA NA NA NA NA
ASV_264	Sar Stramenopiles Oomycota Pythiales Pythiaceae Pythium camurandrum
ASV_265	NA NA NA NA NA NA NA
ASV_266	Sar Stramenopiles Oomycota Saprolegniales Saprolegniaceae Saprolegnia ferax
ASV_267	Sar Stramenopiles Oomycota Saprolegniales Saprolegniaceae Saprolegnia ferax
ASV_268	NA NA NA NA NA NA NA
ASV_269	Sar Stramenopiles Oomycota Pythiales Pythiaceae Pythium papilogynum
ASV_270	Sar Stramenopiles Oomycota Pythiales Pythiaceae Pythium sp._nov
ASV_271	NA NA NA NA NA NA NA
ASV_272	Sar Stramenopiles Oomycota Pythiales Pythiaceae Pythium mamillatum
ASV_273	Sar Stramenopiles Oomycota Pythiales Pythiaceae Pythium irregulare
ASV_274	NA NA NA NA NA NA NA
ASV_275	Sar Stramenopiles Oomycota Saprolegniales Saprolegniaceae Saprolegnia ferax
ASV_276	Sar Stramenopiles Oomycota Pythiales Pythiaceae Pythium ultimum_var._ultimum
ASV_277	Sar Stramenopiles Oomycota Pythiales Pythiaceae Pythium monospermum
ASV_278	Sar Stramenopiles Oomycota Pythiales Pythiaceae Pythium pachycaule
ASV_279	Sar Stramenopiles Oomycota Pythiales Pythiaceae Pythium aff._volutum
ASV_280	NA NA NA NA NA NA NA
ASV_281	NA NA NA NA NA NA NA
ASV_282	NA NA NA NA NA NA NA
ASV_283	Sar Stramenopiles Oomycota Saprolegniales Saprolegniaceae Aphanomyces cladogamus
ASV_284	NA NA NA NA NA NA NA
ASV_285	NA NA NA NA NA NA NA
ASV_286	NA NA NA NA NA NA NA
ASV_287	NA NA NA NA NA NA NA
ASV_288	NA NA NA NA NA NA NA
ASV_289	NA NA NA NA NA NA NA
ASV_290	NA NA NA NA NA NA NA
ASV_291	Sar Stramenopiles Oomycota Pythiales Pythiaceae Pythium spiculum
ASV_292	Sar Stramenopiles Oomycota Pythiales Pythiaceae Pythium spinosum
ASV_293	Sar Stramenopiles Oomycota Pythiales Pythiaceae Pythium rostratifingens
ASV_294	Sar Stramenopiles Oomycota Pythiales Pythiaceae Pythium heterothallicum
ASV_295	NA NA NA NA NA NA NA
ASV_296	Sar Stramenopiles Oomycota Pythiales Pythiaceae Pythium attrantheridium
ASV_297	Sar Stramenopiles Oomycota Pythiales Pythiaceae Pythium conidiophorum
ASV_298	NA NA NA NA NA NA NA
ASV_299	Sar Stramenopiles Oomycota Pythiales Pythiaceae Pythium rhizosaccharum
ASV_300	Sar Stramenopiles Oomycota Saprolegniales Saprolegniaceae Saprolegnia ferax
ASV_301	NA NA NA NA NA NA NA
ASV_302	Sar Stramenopiles Oomycota Pythiales Pythiaceae Pythium heterothallicum
ASV_303	NA NA NA NA NA NA NA
ASV_304	Sar Stramenopiles Oomycota Saprolegniales Saprolegniaceae Saprolegnia ferax
ASV_305	Sar Stramenopiles Oomycota Peronosporales Peronosporaceae Peronospora aparines
ASV_306	NA NA NA NA NA NA NA
ASV_307	Sar Stramenopiles Oomycota Pythiales Pythiaceae Pythium rostratifingens
ASV_308	Sar Stramenopiles Oomycota Pythiales Pythiaceae Pythium sp._nov
ASV_309	NA NA NA NA NA NA NA
ASV_310	Sar Stramenopiles Oomycota Pythiales Pythiaceae Pythium aff._volutum
ASV_311	NA NA NA NA NA NA NA
ASV_312	NA NA NA NA NA NA NA
ASV_313	Sar Stramenopiles Oomycota Saprolegniales Saprolegniaceae Saprolegnia ferax
ASV_314	Sar Stramenopiles Oomycota Pythiales Pythiaceae Pythium heterothallicum
ASV_315	NA NA NA NA NA NA NA
ASV_316	NA NA NA NA NA NA NA
ASV_317	NA NA NA NA NA NA NA
ASV_318	Sar Stramenopiles Oomycota Pythiales Pythiaceae Pythium conidiophorum
ASV_319	NA NA NA NA NA NA NA
ASV_320	NA NA NA NA NA NA NA
ASV_321	Sar Stramenopiles Oomycota Saprolegniales Saprolegniaceae Saprolegnia ferax
ASV_322	Sar Stramenopiles Oomycota Pythiales Pythiaceae Pythium tracheiphilum
ASV_323	NA NA NA NA NA NA NA
ASV_324	Sar Stramenopiles Oomycota Saprolegniales Saprolegniaceae Saprolegnia megasperma
ASV_325	NA NA NA NA NA NA NA
ASV_326	NA NA NA NA NA NA NA
ASV_327	NA NA NA NA NA NA NA
ASV_328	NA NA NA NA NA NA NA
ASV_329	Sar Stramenopiles Oomycota Pythiales Pythiaceae Pythium attrantheridium
ASV_330	NA NA NA NA NA NA NA
ASV_331	NA NA NA NA NA NA NA
ASV_332	Sar Stramenopiles Oomycota Peronosporales Peronosporaceae Phytophthora iranica
ASV_333	Sar Stramenopiles Oomycota Pythiales Pythiaceae Pythium sp._nov
ASV_334	Sar Stramenopiles Oomycota Saprolegniales Saprolegniaceae Saprolegnia ferax
ASV_335	Sar Stramenopiles Oomycota Saprolegniales Saprolegniaceae Saprolegnia ferax
ASV_336	Sar Stramenopiles Oomycota Pythiales Pythiaceae Pythium arrhenomanes
ASV_337	NA NA NA NA NA NA NA
ASV_338	NA NA NA NA NA NA NA
ASV_339	NA NA NA NA NA NA NA
ASV_340	NA NA NA NA NA NA NA
ASV_341	NA NA NA NA NA NA NA
ASV_342	Sar Stramenopiles Oomycota Saprolegniales Saprolegniaceae Saprolegnia ferax
ASV_343	Sar Stramenopiles Oomycota Pythiales Pythiaceae Pythium intermedium
ASV_344	NA NA NA NA NA NA NA
ASV_345	NA NA NA NA NA NA NA
ASV_346	NA NA NA NA NA NA NA
ASV_347	NA NA NA NA NA NA NA
ASV_348	Sar Stramenopiles Oomycota Pythiales Pythiaceae Pythium takayamanum
ASV_349	NA NA NA NA NA NA NA
ASV_350	NA NA NA NA NA NA NA
ASV_351	NA NA NA NA NA NA NA
ASV_352	NA NA NA NA NA NA NA
ASV_353	NA NA NA NA NA NA NA
ASV_354	Sar Stramenopiles Oomycota Pythiales Pythiaceae Pythium pyrilobum
ASV_355	Sar Stramenopiles Oomycota Peronosporales Peronosporaceae Basidiophora entospora
ASV_356	Sar Stramenopiles Oomycota Pythiales Pythiaceae Pythium afertile
ASV_357	NA NA NA NA NA NA NA
ASV_358	Sar Stramenopiles Oomycota Peronosporales Peronosporaceae Basidiophora entospora
ASV_359	NA NA NA NA NA NA NA
ASV_360	NA NA NA NA NA NA NA
ASV_361	NA NA NA NA NA NA NA
ASV_362	NA NA NA NA NA NA NA
ASV_363	NA NA NA NA NA NA NA
ASV_364	NA NA NA NA NA NA NA
ASV_365	Sar Stramenopiles Oomycota Saprolegniales Saprolegniaceae Saprolegnia ferax
ASV_366	NA NA NA NA NA NA NA
ASV_367	NA NA NA NA NA NA NA
ASV_368	NA NA NA NA NA NA NA
ASV_369	Sar Stramenopiles Oomycota Pythiales Pythiaceae Pythium sylvaticum
ASV_370	NA NA NA NA NA NA NA
ASV_371	Sar Stramenopiles Oomycota Pythiales Pythiaceae Pythium sylvaticum
ASV_372	NA NA NA NA NA NA NA
ASV_373	Sar Stramenopiles Oomycota Saprolegniales Saprolegniaceae Saprolegnia ferax
ASV_374	NA NA NA NA NA NA NA
ASV_375	Sar Stramenopiles Oomycota Pythiales Pythiaceae Pythium rostratifingens
ASV_376	NA NA NA NA NA NA NA
ASV_377	NA NA NA NA NA NA NA
ASV_378	Sar Stramenopiles Oomycota Pythiales Pythiaceae Pythium kashmirense
ASV_379	Sar Stramenopiles Oomycota Peronosporales Peronosporaceae Phytophthora meadii
ASV_380	NA NA NA NA NA NA NA
ASV_381	Sar Stramenopiles Oomycota Pythiales Pythiaceae Pythium pleroticum
ASV_382	Sar Stramenopiles Oomycota Pythiales Pythiaceae Pythium chondricola
ASV_383	Sar Stramenopiles Oomycota Saprolegniales Saprolegniaceae Saprolegnia ferax
ASV_384	NA NA NA NA NA NA NA
ASV_385	NA NA NA NA NA NA NA
ASV_386	Sar Stramenopiles Oomycota Pythiales Pythiaceae Pythium aff._periilum
ASV_387	Sar Stramenopiles Oomycota Pythiales Pythiaceae Pythium sylvaticum
ASV_388	Sar Stramenopiles Oomycota Pythiales Pythiaceae Pythium attrantheridium
ASV_389	Sar Stramenopiles Oomycota Pythiales Pythiaceae Pythium conidiophorum
ASV_390	Sar Stramenopiles Oomycota Pythiales Pythiaceae Pythium nunn
ASV_391	NA NA NA NA NA NA NA
ASV_392	Sar Stramenopiles Oomycota Pythiales Pythiaceae Pythium paroecandrum
ASV_393	NA NA NA NA NA NA NA
ASV_394	NA NA NA NA NA NA NA
ASV_395	Sar Stramenopiles Oomycota Pythiales Pythiaceae Phytopythium vexans
ASV_396	NA NA NA NA NA NA NA
ASV_397	NA NA NA NA NA NA NA
ASV_398	Sar Stramenopiles Oomycota Pythiales Pythiaceae Pythium attrantheridium
ASV_399	Sar Stramenopiles Oomycota Saprolegniales Saprolegniaceae Saprolegnia ferax
ASV_400	NA NA NA NA NA NA NA
ASV_401	Sar Stramenopiles Oomycota Pythiales Pythiaceae Pythium sp._nov
ASV_402	Sar Stramenopiles Oomycota Pythiales Pythiaceae Pythium sylvaticum
ASV_403	Sar Stramenopiles Oomycota Pythiales Pythiaceae Pythium heterothallicum
ASV_404	Sar Stramenopiles Oomycota Pythiales Pythiaceae Pythium aff._hydnosporum
ASV_405	Sar Stramenopiles Oomycota Peronosporales Peronosporaceae Phytophthora iranica
ASV_406	Sar Stramenopiles Oomycota Pythiales Pythiaceae Pythium heterothallicum
ASV_407	Sar Stramenopiles Oomycota Pythiales Pythiaceae Pythium emineosum
ASV_408	Sar Stramenopiles Oomycota Pythiales Pythiaceae Pythium heterothallicum
ASV_409	Sar Stramenopiles Oomycota Pythiales Pythiaceae Pythium intermedium
ASV_410	NA NA NA NA NA NA NA
ASV_411	NA NA NA NA NA NA NA
ASV_412	NA NA NA NA NA NA NA
ASV_413	Sar Stramenopiles Oomycota Pythiales Pythiaceae Pythium catenulatum
ASV_414	Sar Stramenopiles Oomycota Pythiales Pythiaceae Pythium monospermum
ASV_415	NA NA NA NA NA NA NA
ASV_416	NA NA NA NA NA NA NA
ASV_417	NA NA NA NA NA NA NA
ASV_418	Sar Stramenopiles Oomycota Pythiales Pythiaceae Pythium irregulare
ASV_419	Sar Stramenopiles Oomycota Peronosporales Peronosporaceae Phytophthora meadii
ASV_420	NA NA NA NA NA NA NA
ASV_421	Sar Stramenopiles Oomycota Pythiales Pythiaceae Pythium arrhenomanes
ASV_422	NA NA NA NA NA NA NA
ASV_423	Sar Stramenopiles Oomycota Pythiales Pythiaceae Pythium heterothallicum
ASV_424	Sar Stramenopiles Oomycota Pythiales Pythiogetonaceae Pythiogeton zeae
ASV_425	Sar Stramenopiles Oomycota Saprolegniales Saprolegniaceae Saprolegnia ferax
ASV_426	NA NA NA NA NA NA NA
ASV_427	NA NA NA NA NA NA NA
ASV_428	NA NA NA NA NA NA NA
ASV_429	NA NA NA NA NA NA NA
ASV_430	NA NA NA NA NA NA NA
ASV_431	Sar Stramenopiles Oomycota Pythiales Pythiaceae Pythium dissimile
ASV_432	Sar Stramenopiles Oomycota Peronosporales Peronosporaceae Basidiophora entospora
ASV_433	Sar Stramenopiles Oomycota Pythiales Pythiaceae Pythium intermedium
ASV_434	Sar Stramenopiles Oomycota Pythiales Pythiaceae Pythium heterothallicum
ASV_435	Sar Stramenopiles Oomycota Saprolegniales Saprolegniaceae Saprolegnia anisospora
ASV_436	Sar Stramenopiles Oomycota Pythiales Pythiaceae Pythium arrhenomanes
ASV_437	NA NA NA NA NA NA NA
ASV_438	NA NA NA NA NA NA NA
ASV_439	NA NA NA NA NA NA NA
ASV_440	Sar Stramenopiles Oomycota Pythiales Pythiaceae Pythium irregulare
ASV_441	NA NA NA NA NA NA NA
ASV_442	NA NA NA NA NA NA NA
ASV_443	NA NA NA NA NA NA NA
ASV_444	NA NA NA NA NA NA NA
ASV_445	NA NA NA NA NA NA NA
ASV_446	Sar Stramenopiles Oomycota Pythiales Pythiaceae Pythium apiculatum
ASV_447	NA NA NA NA NA NA NA
ASV_448	Sar Stramenopiles Oomycota Pythiales Pythiaceae Pythium sylvaticum
ASV_449	Sar Stramenopiles Oomycota Pythiales Pythiaceae Pythium camurandrum
ASV_450	NA NA NA NA NA NA NA
ASV_451	NA NA NA NA NA NA NA
ASV_452	NA NA NA NA NA NA NA
ASV_453	NA NA NA NA NA NA NA
ASV_454	Sar Stramenopiles Oomycota Saprolegniales Saprolegniaceae Saprolegnia ferax
ASV_455	Sar Stramenopiles Oomycota Pythiales Pythiaceae Pythium pleroticum
ASV_456	Sar Stramenopiles Oomycota Pythiales Pythiaceae Pythium attrantheridium
ASV_457	Sar Stramenopiles Oomycota Pythiales Pythiaceae Pythium nunn
ASV_458	Sar Stramenopiles Oomycota Pythiales Pythiaceae Pythium aff._pleroticum
ASV_459	Sar Stramenopiles Oomycota Pythiales Pythiaceae Pythium apiculatum
ASV_460	NA NA NA NA NA NA NA
ASV_461	NA NA NA NA NA NA NA
ASV_462	NA NA NA NA NA NA NA
ASV_463	NA NA NA NA NA NA NA
ASV_464	NA NA NA NA NA NA NA
ASV_465	NA NA NA NA NA NA NA
ASV_466	Sar Stramenopiles Oomycota Pythiales Pythiaceae Pythium ultimum_var._ultimum
ASV_467	Sar Stramenopiles Oomycota Pythiales Pythiaceae Pythium heterothallicum
ASV_468	Sar Stramenopiles Oomycota Pythiales Pythiaceae Pythium mamillatum
ASV_469	Sar Stramenopiles Oomycota Saprolegniales Saprolegniaceae Saprolegnia ferax
ASV_470	Sar Stramenopiles Oomycota Saprolegniales Saprolegniaceae Saprolegnia megasperma
ASV_471	Sar Stramenopiles Oomycota Pythiales Pythiaceae Pythium irregulare
ASV_472	NA NA NA NA NA NA NA
ASV_473	NA NA NA NA NA NA NA
ASV_474	Sar Stramenopiles Oomycota Saprolegniales Saprolegniaceae Saprolegnia ferax
ASV_475	Sar Stramenopiles Oomycota Pythiales Pythiaceae Pythium heterothallicum
ASV_476	Sar Stramenopiles Oomycota Pythiales Pythiaceae Pythium dissimile
ASV_477	Sar Stramenopiles Oomycota Pythiales Pythiaceae Pythium monospermum
ASV_478	NA NA NA NA NA NA NA
ASV_479	NA NA NA NA NA NA NA
ASV_480	Sar Stramenopiles Oomycota Pythiales Pythiaceae Pythium heterothallicum
ASV_481	NA NA NA NA NA NA NA
ASV_482	NA NA NA NA NA NA NA
ASV_483	Sar Stramenopiles Oomycota Pythiales Pythiaceae Pythium aff._volutum
ASV_484	NA NA NA NA NA NA NA
ASV_485	Sar Stramenopiles Oomycota Saprolegniales Saprolegniaceae Saprolegnia ferax
ASV_486	Sar Stramenopiles Oomycota Peronosporales Peronosporaceae Basidiophora entospora
ASV_487	NA NA NA NA NA NA NA
ASV_488	Sar Stramenopiles Oomycota Saprolegniales Saprolegniaceae Saprolegnia ferax
ASV_489	Sar Stramenopiles Oomycota Saprolegniales Saprolegniaceae Saprolegnia ferax
ASV_490	NA NA NA NA NA NA NA
ASV_491	Sar Stramenopiles Oomycota Pythiales Pythiogetonaceae Pythiogeton zeae
ASV_492	NA NA NA NA NA NA NA
ASV_493	Sar Stramenopiles Oomycota Pythiales Pythiaceae Pythium emineosum
ASV_494	NA NA NA NA NA NA NA
ASV_495	Sar Stramenopiles Oomycota Pythiales Pythiaceae Pythium monospermum
ASV_496	Sar Stramenopiles Oomycota Pythiales Pythiaceae Pythium vanterpoolii
ASV_497	NA NA NA NA NA NA NA
ASV_498	NA NA NA NA NA NA NA
ASV_499	Sar Stramenopiles Oomycota Pythiales Pythiaceae Pythium rostratifingens
ASV_500	Sar Stramenopiles Oomycota Pythiales Pythiaceae Pythium camurandrum
ASV_501	Sar Stramenopiles Oomycota Pythiales Pythiaceae Pythium erinaceus
ASV_502	Sar Stramenopiles Oomycota Pythiales Pythiaceae Pythium heterothallicum
ASV_503	Sar Stramenopiles Oomycota Pythiales Pythiaceae Pythium apiculatum
ASV_504	NA NA NA NA NA NA NA
ASV_505	Sar Stramenopiles Oomycota Pythiales Pythiaceae Pythium sp
ASV_506	NA NA NA NA NA NA NA
ASV_507	Sar Stramenopiles Oomycota Pythiales Pythiaceae Pythium attrantheridium
ASV_508	NA NA NA NA NA NA NA
ASV_509	NA NA NA NA NA NA NA
ASV_510	NA NA NA NA NA NA NA
ASV_511	Sar Stramenopiles Oomycota Pythiales Pythiaceae Pythium sylvaticum
ASV_512	NA NA NA NA NA NA NA
ASV_513	NA NA NA NA NA NA NA
ASV_514	NA NA NA NA NA NA NA
ASV_515	NA NA NA NA NA NA NA
ASV_516	NA NA NA NA NA NA NA
ASV_517	NA NA NA NA NA NA NA
ASV_518	Sar Stramenopiles Oomycota Pythiales Pythiaceae Pythium apiculatum
ASV_519	NA NA NA NA NA NA NA
ASV_520	NA NA NA NA NA NA NA
ASV_521	Sar Stramenopiles Oomycota Saprolegniales Saprolegniaceae Saprolegnia ferax
ASV_522	Sar Stramenopiles Oomycota Saprolegniales Saprolegniaceae Saprolegnia ferax
ASV_523	NA NA NA NA NA NA NA
ASV_524	NA NA NA NA NA NA NA
ASV_525	NA NA NA NA NA NA NA
ASV_526	Sar Stramenopiles Oomycota Saprolegniales Saprolegniaceae Aphanomyces cladogamus
ASV_527	NA NA NA NA NA NA NA
ASV_528	NA NA NA NA NA NA NA
ASV_529	NA NA NA NA NA NA NA
ASV_530	Sar Stramenopiles Oomycota Peronosporales Peronosporaceae Basidiophora entospora
ASV_531	NA NA NA NA NA NA NA
ASV_532	Sar Stramenopiles Oomycota Pythiales Pythiaceae Pythium spinosum
ASV_533	Sar Stramenopiles Oomycota Pythiales Pythiaceae Pythium heterothallicum
ASV_534	NA NA NA NA NA NA NA
ASV_535	Sar Stramenopiles Oomycota Peronosporales Peronosporaceae Phytophthora capsici
ASV_536	Sar Stramenopiles Oomycota Pythiales Pythiaceae Pythium monospermum
ASV_537	NA NA NA NA NA NA NA
ASV_538	NA NA NA NA NA NA NA
ASV_539	NA NA NA NA NA NA NA
ASV_540	NA NA NA NA NA NA NA
ASV_541	Sar Stramenopiles Oomycota Pythiales Pythiaceae Pythium ultimum_var._ultimum
ASV_542	Sar Stramenopiles Oomycota Saprolegniales Saprolegniaceae Saprolegnia ferax
ASV_543	Sar Stramenopiles Oomycota Pythiales Pythiaceae Pythium vanterpoolii
ASV_544	NA NA NA NA NA NA NA
ASV_545	Sar Stramenopiles Oomycota Saprolegniales Saprolegniaceae Saprolegnia ferax
ASV_546	NA NA NA NA NA NA NA
ASV_547	NA NA NA NA NA NA NA
ASV_548	NA NA NA NA NA NA NA
ASV_549	Sar Stramenopiles Oomycota Pythiales Pythiaceae Pythium emineosum
ASV_550	NA NA NA NA NA NA NA
ASV_551	NA NA NA NA NA NA NA
ASV_552	Sar Stramenopiles Oomycota Pythiales Pythiaceae Pythium aff._periilum
ASV_553	NA NA NA NA NA NA NA
ASV_554	NA NA NA NA NA NA NA
ASV_555	NA NA NA NA NA NA NA
ASV_556	Sar Stramenopiles Oomycota Pythiales Pythiaceae Pythium spiculum
ASV_557	NA NA NA NA NA NA NA
ASV_558	Sar Stramenopiles Oomycota Pythiales Pythiaceae Pythium spinosum
ASV_559	Sar Stramenopiles Oomycota Pythiales Pythiaceae Pythium emineosum
ASV_560	Sar Stramenopiles Oomycota Pythiales Pythiaceae Pythium aff._hydnosporum
ASV_561	Sar Stramenopiles Oomycota Pythiales Pythiaceae Pythium irregulare
ASV_562	NA NA NA NA NA NA NA
ASV_563	Sar Stramenopiles Oomycota Saprolegniales Saprolegniaceae Saprolegnia ferax
ASV_564	NA NA NA NA NA NA NA
ASV_565	NA NA NA NA NA NA NA
ASV_566	Sar Stramenopiles Oomycota Saprolegniales Saprolegniaceae Saprolegnia ferax
ASV_567	Sar Stramenopiles Oomycota Pythiales Pythiaceae Pythium terrestris
ASV_568	NA NA NA NA NA NA NA
ASV_569	Sar Stramenopiles Oomycota Pythiales Pythiaceae Pythium sp
ASV_570	NA NA NA NA NA NA NA
ASV_571	NA NA NA NA NA NA NA
ASV_572	Sar Stramenopiles Oomycota Pythiales Pythiaceae Pythium sylvaticum
ASV_573	NA NA NA NA NA NA NA
ASV_574	NA NA NA NA NA NA NA
ASV_575	NA NA NA NA NA NA NA
ASV_576	NA NA NA NA NA NA NA
ASV_577	NA NA NA NA NA NA NA
ASV_578	NA NA NA NA NA NA NA
ASV_579	NA NA NA NA NA NA NA
ASV_580	NA NA NA NA NA NA NA
ASV_581	NA NA NA NA NA NA NA
ASV_582	NA NA NA NA NA NA NA
ASV_583	Sar Stramenopiles Oomycota Pythiales Pythiaceae Pythium pleroticum
ASV_584	Sar Stramenopiles Oomycota Pythiales Pythiaceae Pythium sylvaticum
ASV_585	NA NA NA NA NA NA NA
ASV_586	NA NA NA NA NA NA NA
ASV_587	Sar Stramenopiles Oomycota Pythiales Pythiaceae Pythium attrantheridium
ASV_588	Sar Stramenopiles Oomycota Pythiales Pythiaceae Pythium attrantheridium
ASV_589	Sar Stramenopiles Oomycota Pythiales Pythiaceae Pythium sylvaticum
ASV_590	NA NA NA NA NA NA NA
ASV_591	NA NA NA NA NA NA NA
ASV_592	NA NA NA NA NA NA NA
ASV_593	NA NA NA NA NA NA NA
ASV_594	Sar Stramenopiles Oomycota Pythiales Pythiaceae Pythium rostratifingens
ASV_595	NA NA NA NA NA NA NA
ASV_596	NA NA NA NA NA NA NA
ASV_597	NA NA NA NA NA NA NA
ASV_598	NA NA NA NA NA NA NA
ASV_599	NA NA NA NA NA NA NA
ASV_600	NA NA NA NA NA NA NA
ASV_601	NA NA NA NA NA NA NA
ASV_602	NA NA NA NA NA NA NA
ASV_603	Sar Stramenopiles Oomycota Pythiales Pythiaceae Pythium attrantheridium
ASV_604	NA NA NA NA NA NA NA
ASV_605	NA NA NA NA NA NA NA
ASV_606	NA NA NA NA NA NA NA
ASV_607	NA NA NA NA NA NA NA
ASV_608	Sar Stramenopiles Oomycota Peronosporales Peronosporaceae Phytophthora megasperma
ASV_609	Sar Stramenopiles Oomycota Pythiales Pythiaceae Pythium sp._nov
ASV_610	NA NA NA NA NA NA NA
ASV_611	NA NA NA NA NA NA NA
ASV_612	NA NA NA NA NA NA NA
ASV_613	NA NA NA NA NA NA NA
ASV_614	NA NA NA NA NA NA NA
ASV_615	NA NA NA NA NA NA NA
ASV_616	NA NA NA NA NA NA NA
ASV_617	NA NA NA NA NA NA NA
ASV_618	NA NA NA NA NA NA NA
ASV_619	NA NA NA NA NA NA NA
ASV_620	NA NA NA NA NA NA NA
ASV_621	NA NA NA NA NA NA NA
ASV_622	NA NA NA NA NA NA NA
ASV_623	Sar Stramenopiles Oomycota Pythiales Pythiaceae Pythium nunn
ASV_624	NA NA NA NA NA NA NA
ASV_625	NA NA NA NA NA NA NA
ASV_626	NA NA NA NA NA NA NA
ASV_627	NA NA NA NA NA NA NA
ASV_628	NA NA NA NA NA NA NA
ASV_629	NA NA NA NA NA NA NA
ASV_630	NA NA NA NA NA NA NA
ASV_631	NA NA NA NA NA NA NA
ASV_632	NA NA NA NA NA NA NA
ASV_633	NA NA NA NA NA NA NA
ASV_634	NA NA NA NA NA NA NA
ASV_635	Sar Stramenopiles Oomycota Pythiales Pythiaceae Pythium irregulare
ASV_636	NA NA NA NA NA NA NA
ASV_637	Sar Stramenopiles Oomycota Pythiales Pythiaceae Pythium heterothallicum
ASV_638	NA NA NA NA NA NA NA
ASV_639	NA NA NA NA NA NA NA
ASV_640	NA NA NA NA NA NA NA
ASV_641	NA NA NA NA NA NA NA
ASV_642	Sar Stramenopiles Oomycota Pythiales Pythiaceae Pythium sp._nov
ASV_643	NA NA NA NA NA NA NA
ASV_644	NA NA NA NA NA NA NA
ASV_645	NA NA NA NA NA NA NA
ASV_646	NA NA NA NA NA NA NA
ASV_647	Sar Stramenopiles Oomycota Pythiales Pythiaceae Pythium nunn
ASV_648	NA NA NA NA NA NA NA
ASV_649	NA NA NA NA NA NA NA
ASV_650	NA NA NA NA NA NA NA
ASV_651	NA NA NA NA NA NA NA
ASV_652	NA NA NA NA NA NA NA
ASV_653	NA NA NA NA NA NA NA
ASV_654	Sar Stramenopiles Oomycota Pythiales Pythiaceae Pythium sylvaticum
ASV_655	NA NA NA NA NA NA NA
ASV_656	NA NA NA NA NA NA NA
ASV_657	NA NA NA NA NA NA NA
ASV_658	NA NA NA NA NA NA NA
ASV_659	NA NA NA NA NA NA NA
ASV_660	Sar Stramenopiles Oomycota Peronosporales Peronosporaceae Basidiophora entospora
ASV_661	NA NA NA NA NA NA NA
ASV_662	NA NA NA NA NA NA NA
ASV_663	NA NA NA NA NA NA NA
ASV_664	NA NA NA NA NA NA NA
ASV_665	NA NA NA NA NA NA NA
ASV_666	Sar Stramenopiles Oomycota Pythiales Pythiaceae Pythium heterothallicum
ASV_667	Sar Stramenopiles Oomycota Peronosporales Peronosporaceae Basidiophora entospora
ASV_668	Sar Stramenopiles Oomycota Pythiales Pythiaceae Pythium camurandrum
ASV_669	NA NA NA NA NA NA NA
ASV_670	Sar Stramenopiles Oomycota Pythiales Pythiaceae Pythium arrhenomanes
ASV_671	NA NA NA NA NA NA NA
ASV_672	NA NA NA NA NA NA NA
ASV_673	NA NA NA NA NA NA NA
ASV_674	NA NA NA NA NA NA NA
ASV_675	NA NA NA NA NA NA NA
ASV_676	NA NA NA NA NA NA NA
ASV_677	NA NA NA NA NA NA NA
ASV_678	NA NA NA NA NA NA NA
ASV_679	NA NA NA NA NA NA NA
ASV_680	Sar Stramenopiles Oomycota Pythiales Pythiaceae Pythium attrantheridium
ASV_681	NA NA NA NA NA NA NA
ASV_682	NA NA NA NA NA NA NA
ASV_683	NA NA NA NA NA NA NA
ASV_684	Sar Stramenopiles Oomycota Pythiales Pythiaceae Pythium rhizosaccharum
ASV_685	Sar Stramenopiles Oomycota Pythiales Pythiaceae Pythium minus
ASV_686	Sar Stramenopiles Oomycota Pythiales Pythiogetonaceae Pythiogeton zeae
ASV_687	NA NA NA NA NA NA NA
ASV_688	NA NA NA NA NA NA NA
ASV_689	Sar Stramenopiles Oomycota Pythiales Pythiogetonaceae Pythiogeton zeae
ASV_690	NA NA NA NA NA NA NA
ASV_691	NA NA NA NA NA NA NA
ASV_692	NA NA NA NA NA NA NA
ASV_693	Sar Stramenopiles Oomycota Pythiales Pythiaceae Pythium heterothallicum
ASV_694	NA NA NA NA NA NA NA
ASV_695	Sar Stramenopiles Oomycota Pythiales Pythiaceae Pythium camurandrum
ASV_696	Sar Stramenopiles Oomycota Saprolegniales Saprolegniaceae Saprolegnia ferax
ASV_697	NA NA NA NA NA NA NA
ASV_698	Sar Stramenopiles Oomycota Pythiales Pythiogetonaceae Pythiogeton zeae
ASV_699	NA NA NA NA NA NA NA
ASV_700	Sar Stramenopiles Oomycota Saprolegniales Saprolegniaceae Saprolegnia ferax
ASV_701	Sar Stramenopiles Oomycota Pythiales Pythiaceae Pythium radiosum
ASV_702	Sar Stramenopiles Oomycota Pythiales Pythiaceae Pythium spiculum
ASV_703	NA NA NA NA NA NA NA
ASV_704	Sar Stramenopiles Oomycota Saprolegniales Saprolegniaceae Aphanomyces cladogamus
ASV_705	NA NA NA NA NA NA NA
ASV_706	NA NA NA NA NA NA NA
ASV_707	Sar Stramenopiles Oomycota Pythiales Pythiaceae Pythium spinosum
ASV_708	NA NA NA NA NA NA NA
ASV_709	NA NA NA NA NA NA NA
ASV_710	NA NA NA NA NA NA NA
ASV_711	Sar Stramenopiles Oomycota Pythiales Pythiaceae Pythium mamillatum
ASV_712	Sar Stramenopiles Oomycota Pythiales Pythiaceae Pythium pachycaule
ASV_713	Sar Stramenopiles Oomycota Saprolegniales Saprolegniaceae Saprolegnia ferax
ASV_714	NA NA NA NA NA NA NA
ASV_715	NA NA NA NA NA NA NA
ASV_716	Sar Stramenopiles Oomycota Pythiales Pythiaceae Pythium apiculatum
ASV_717	NA NA NA NA NA NA NA
ASV_718	Sar Stramenopiles Oomycota Pythiales Pythiaceae Pythium sp._nov
ASV_719	NA NA NA NA NA NA NA
ASV_720	NA NA NA NA NA NA NA
ASV_721	Sar Stramenopiles Oomycota Pythiales Pythiaceae Pythium intermedium
ASV_722	Sar Stramenopiles Oomycota Pythiales Pythiaceae Pythium rostratifingens
ASV_723	NA NA NA NA NA NA NA
ASV_724	NA NA NA NA NA NA NA
ASV_725	NA NA NA NA NA NA NA
ASV_726	NA NA NA NA NA NA NA
ASV_727	Sar Stramenopiles Oomycota Saprolegniales Saprolegniaceae Saprolegnia ferax
ASV_728	NA NA NA NA NA NA NA
ASV_729	NA NA NA NA NA NA NA
ASV_730	NA NA NA NA NA NA NA
ASV_731	Sar Stramenopiles Oomycota Pythiales Pythiaceae Pythium aff._hydnosporum
ASV_732	Sar Stramenopiles Oomycota Pythiales Pythiaceae Pythium rostratifingens
ASV_733	NA NA NA NA NA NA NA
ASV_734	Sar Stramenopiles Oomycota Pythiales Pythiaceae Pythium lycopersicum
ASV_735	Sar Stramenopiles Oomycota Saprolegniales Saprolegniaceae Saprolegnia ferax
ASV_736	NA NA NA NA NA NA NA
ASV_737	NA NA NA NA NA NA NA
ASV_738	NA NA NA NA NA NA NA
ASV_739	Sar Stramenopiles Oomycota Pythiales Pythiaceae Pythium attrantheridium
ASV_740	Sar Stramenopiles Oomycota Pythiales Pythiaceae Pythium dissimile
ASV_741	NA NA NA NA NA NA NA
ASV_742	Sar Stramenopiles Oomycota Pythiales Pythiaceae Pythium aff._torulosum
ASV_743	Sar Stramenopiles Oomycota Saprolegniales Saprolegniaceae Achlya racemosa
ASV_744	NA NA NA NA NA NA NA
ASV_745	NA NA NA NA NA NA NA
ASV_746	NA NA NA NA NA NA NA
ASV_747	Sar Stramenopiles Oomycota Pythiales Pythiaceae Pythium heterothallicum
ASV_748	NA NA NA NA NA NA NA
ASV_749	NA NA NA NA NA NA NA
ASV_750	Sar Stramenopiles Oomycota Saprolegniales Saprolegniaceae Saprolegnia anisospora
ASV_751	Sar Stramenopiles Oomycota Pythiales Pythiaceae Pythium vanterpoolii
ASV_752	NA NA NA NA NA NA NA
ASV_753	NA NA NA NA NA NA NA
ASV_754	Sar Stramenopiles Oomycota Pythiales Pythiaceae Pythium heterothallicum
ASV_755	NA NA NA NA NA NA NA
ASV_756	Sar Stramenopiles Oomycota Pythiales Pythiaceae Pythium terrestris
ASV_757	NA NA NA NA NA NA NA
ASV_758	NA NA NA NA NA NA NA
ASV_759	Sar Stramenopiles Oomycota Pythiales Pythiaceae Pythium attrantheridium
ASV_760	NA NA NA NA NA NA NA
ASV_761	NA NA NA NA NA NA NA
ASV_762	NA NA NA NA NA NA NA
ASV_763	NA NA NA NA NA NA NA
ASV_764	Sar Stramenopiles Oomycota Pythiales Pythiaceae Pythium perplexum
ASV_765	Sar Stramenopiles Oomycota Pythiales Pythiaceae Pythium arrhenomanes
ASV_766	NA NA NA NA NA NA NA
ASV_767	Sar Stramenopiles Oomycota Saprolegniales Saprolegniaceae Saprolegnia ferax
ASV_768	NA NA NA NA NA NA NA
ASV_769	NA NA NA NA NA NA NA
ASV_770	Sar Stramenopiles Oomycota Saprolegniales Saprolegniaceae Saprolegnia ferax
ASV_771	NA NA NA NA NA NA NA
ASV_772	NA NA NA NA NA NA NA
ASV_773	NA NA NA NA NA NA NA
ASV_774	Sar Stramenopiles Oomycota Pythiales Pythiaceae Pythium insidiosum
ASV_775	Sar Stramenopiles Oomycota Pythiales Pythiaceae Pythium irregulare
ASV_776	Sar Stramenopiles Oomycota Saprolegniales Saprolegniaceae Saprolegnia ferax
ASV_777	Sar Stramenopiles Oomycota Pythiales Pythiaceae Pythium rostratifingens
ASV_778	NA NA NA NA NA NA NA
ASV_779	NA NA NA NA NA NA NA
ASV_780	NA NA NA NA NA NA NA
ASV_781	NA NA NA NA NA NA NA
ASV_782	NA NA NA NA NA NA NA
ASV_783	Sar Stramenopiles Oomycota Pythiales Pythiaceae Pythium apiculatum
ASV_784	NA NA NA NA NA NA NA
ASV_785	Sar Stramenopiles Oomycota Pythiales Pythiaceae Pythium sylvaticum
ASV_786	Sar Stramenopiles Oomycota Saprolegniales Saprolegniaceae Saprolegnia ferax
ASV_787	NA NA NA NA NA NA NA
ASV_788	Sar Stramenopiles Oomycota Albuginales Albuginaceae Albugo candida
ASV_789	NA NA NA NA NA NA NA
ASV_790	Sar Stramenopiles Oomycota Pythiales Pythiaceae Pythium sp._nov
ASV_791	NA NA NA NA NA NA NA
ASV_792	NA NA NA NA NA NA NA
ASV_793	NA NA NA NA NA NA NA
ASV_794	NA NA NA NA NA NA NA
ASV_795	Sar Stramenopiles Oomycota Pythiales Pythiaceae Pythium sp._nov
ASV_796	Sar Stramenopiles Oomycota Pythiales Pythiaceae Pythium spinosum
ASV_797	NA NA NA NA NA NA NA
ASV_798	NA NA NA NA NA NA NA
ASV_799	Sar Stramenopiles Oomycota Saprolegniales Saprolegniaceae Achlya flagellata
ASV_800	Sar Stramenopiles Oomycota Pythiales Pythiaceae Pythium sylvaticum
ASV_801	NA NA NA NA NA NA NA
ASV_802	Sar Stramenopiles Oomycota Pythiales Pythiaceae Pythium attrantheridium
ASV_803	NA NA NA NA NA NA NA
ASV_804	Sar Stramenopiles Oomycota Pythiales Pythiaceae Pythium sp
ASV_805	NA NA NA NA NA NA NA
ASV_806	NA NA NA NA NA NA NA
ASV_807	Sar Stramenopiles Oomycota Pythiales Pythiaceae Pythium spinosum
ASV_808	NA NA NA NA NA NA NA
ASV_809	NA NA NA NA NA NA NA
ASV_810	NA NA NA NA NA NA NA
ASV_811	Sar Stramenopiles Oomycota Pythiales Pythiaceae Pythium pectinolyticum
ASV_812	NA NA NA NA NA NA NA
ASV_813	NA NA NA NA NA NA NA
ASV_814	NA NA NA NA NA NA NA
ASV_815	NA NA NA NA NA NA NA
ASV_816	NA NA NA NA NA NA NA
ASV_817	Sar Stramenopiles Oomycota Pythiales Pythiaceae Pythium attrantheridium
ASV_818	NA NA NA NA NA NA NA
ASV_819	NA NA NA NA NA NA NA
ASV_820	NA NA NA NA NA NA NA
ASV_821	Sar Stramenopiles Oomycota Pythiales Pythiaceae Pythium terrestris
ASV_822	NA NA NA NA NA NA NA
ASV_823	NA NA NA NA NA NA NA
ASV_824	NA NA NA NA NA NA NA
ASV_825	Sar Stramenopiles Oomycota Saprolegniales Saprolegniaceae Saprolegnia ferax
ASV_826	NA NA NA NA NA NA NA
ASV_827	NA NA NA NA NA NA NA
ASV_828	NA NA NA NA NA NA NA
ASV_829	NA NA NA NA NA NA NA
ASV_830	NA NA NA NA NA NA NA
ASV_831	Sar Stramenopiles Oomycota Pythiales Pythiaceae Pythium attrantheridium
ASV_832	NA NA NA NA NA NA NA
ASV_833	NA NA NA NA NA NA NA
ASV_834	NA NA NA NA NA NA NA
ASV_835	Sar Stramenopiles Oomycota Peronosporales Peronosporaceae Phytophthora plurivora
ASV_836	NA NA NA NA NA NA NA
ASV_837	NA NA NA NA NA NA NA
ASV_838	Sar Stramenopiles Oomycota Saprolegniales Saprolegniaceae Saprolegnia ferax
ASV_839	Sar Stramenopiles Oomycota Pythiales Pythiaceae Pythium paroecandrum
ASV_840	Sar Stramenopiles Oomycota Pythiales Pythiaceae Pythium intermedium
ASV_841	Sar Stramenopiles Oomycota Pythiales Pythiaceae Pythium ultimum_var._ultimum
ASV_842	NA NA NA NA NA NA NA
ASV_843	NA NA NA NA NA NA NA
ASV_844	NA NA NA NA NA NA NA
ASV_845	Sar Stramenopiles Oomycota Pythiales Pythiaceae Pythium sp._nov
ASV_846	NA NA NA NA NA NA NA
ASV_847	NA NA NA NA NA NA NA
ASV_848	Sar Stramenopiles Oomycota Saprolegniales Saprolegniaceae Aphanomyces cladogamus
ASV_849	NA NA NA NA NA NA NA
ASV_850	Sar Stramenopiles Oomycota Pythiales Pythiaceae Pythium acanthicum
ASV_851	NA NA NA NA NA NA NA
ASV_852	NA NA NA NA NA NA NA
ASV_853	NA NA NA NA NA NA NA
ASV_854	Sar Stramenopiles Oomycota Lagenidiales Lagenidiaceae Lagenidium caudatum
ASV_855	Sar Stramenopiles Oomycota Pythiales Pythiaceae Pythium monospermum
ASV_856	NA NA NA NA NA NA NA
ASV_857	NA NA NA NA NA NA NA
ASV_858	Sar Stramenopiles Oomycota Pythiales Pythiaceae Pythium aff._polymastum
ASV_859	NA NA NA NA NA NA NA
ASV_860	Sar Stramenopiles Oomycota Pythiales Pythiaceae Pythium rostratifingens
ASV_861	NA NA NA NA NA NA NA
ASV_862	Sar Stramenopiles Oomycota Pythiales Pythiaceae Pythium grandisporangium
ASV_863	NA NA NA NA NA NA NA
ASV_864	Sar Stramenopiles Oomycota Pythiales Pythiaceae Pythium attrantheridium
ASV_865	Sar Stramenopiles Oomycota Pythiales Pythiaceae Pythium rhizosaccharum
ASV_866	Sar Stramenopiles Oomycota Pythiales Pythiaceae Pythium heterothallicum
ASV_867	NA NA NA NA NA NA NA
ASV_868	NA NA NA NA NA NA NA
ASV_869	NA NA NA NA NA NA NA
ASV_870	NA NA NA NA NA NA NA
ASV_871	Sar Stramenopiles Oomycota Pythiales Pythiaceae Pythium apiculatum
ASV_872	NA NA NA NA NA NA NA
ASV_873	Sar Stramenopiles Oomycota Pythiales Pythiaceae Pythium paroecandrum
ASV_874	NA NA NA NA NA NA NA
ASV_875	NA NA NA NA NA NA NA
ASV_876	NA NA NA NA NA NA NA
ASV_877	NA NA NA NA NA NA NA
ASV_878	NA NA NA NA NA NA NA
ASV_879	NA NA NA NA NA NA NA
ASV_880	NA NA NA NA NA NA NA
ASV_881	Sar Stramenopiles Oomycota Pythiales Pythiaceae Pythium heterothallicum
ASV_882	NA NA NA NA NA NA NA
ASV_883	Sar Stramenopiles Oomycota Pythiales Pythiaceae Pythium attrantheridium
ASV_884	NA NA NA NA NA NA NA
ASV_885	Sar Stramenopiles Oomycota Pythiales Pythiaceae Pythium parvum
ASV_886	NA NA NA NA NA NA NA
ASV_887	NA NA NA NA NA NA NA
ASV_888	NA NA NA NA NA NA NA
ASV_889	NA NA NA NA NA NA NA
ASV_890	NA NA NA NA NA NA NA
ASV_891	Sar Stramenopiles Oomycota Saprolegniales Saprolegniaceae Saprolegnia ferax
ASV_892	NA NA NA NA NA NA NA
ASV_893	NA NA NA NA NA NA NA
ASV_894	Sar Stramenopiles Oomycota Saprolegniales Saprolegniaceae Saprolegnia ferax
ASV_895	Sar Stramenopiles Oomycota Pythiales Pythiaceae Pythium folliculosum
ASV_896	NA NA NA NA NA NA NA
ASV_897	NA NA NA NA NA NA NA
ASV_898	NA NA NA NA NA NA NA
ASV_899	NA NA NA NA NA NA NA
ASV_900	Sar Stramenopiles Oomycota Pythiales Pythiaceae Pythium spinosum
ASV_901	Sar Stramenopiles Oomycota Pythiales Pythiaceae Pythium heterothallicum
ASV_902	Sar Stramenopiles Oomycota Pythiales Pythiaceae Pythium glomeratum
ASV_903	NA NA NA NA NA NA NA
ASV_904	Sar Stramenopiles Oomycota Saprolegniales Saprolegniaceae Saprolegnia ferax
ASV_905	Sar Stramenopiles Oomycota Pythiales Pythiaceae Pythium aff._hydnosporum
ASV_906	NA NA NA NA NA NA NA
ASV_907	NA NA NA NA NA NA NA
ASV_908	Sar Stramenopiles Oomycota Pythiales Pythiaceae Pythium violae
ASV_909	Sar Stramenopiles Oomycota Saprolegniales Saprolegniaceae Saprolegnia monoica
ASV_910	NA NA NA NA NA NA NA
ASV_911	NA NA NA NA NA NA NA
ASV_912	NA NA NA NA NA NA NA
ASV_913	NA NA NA NA NA NA NA
ASV_914	NA NA NA NA NA NA NA
ASV_915	NA NA NA NA NA NA NA
ASV_916	NA NA NA NA NA NA NA
ASV_917	NA NA NA NA NA NA NA
ASV_918	NA NA NA NA NA NA NA
ASV_919	NA NA NA NA NA NA NA
ASV_920	NA NA NA NA NA NA NA
ASV_921	Sar Stramenopiles Oomycota Saprolegniales Saprolegniaceae Saprolegnia ferax
ASV_922	Sar Stramenopiles Oomycota Saprolegniales Saprolegniaceae Saprolegnia ferax
ASV_923	NA NA NA NA NA NA NA
ASV_924	Sar Stramenopiles Oomycota Pythiales Pythiaceae Pythium rhizosaccharum
ASV_925	NA NA NA NA NA NA NA
ASV_926	NA NA NA NA NA NA NA
ASV_927	NA NA NA NA NA NA NA
ASV_928	Sar Stramenopiles Oomycota Pythiales Pythiaceae Pythium sp
ASV_929	Sar Stramenopiles Oomycota Saprolegniales Saprolegniaceae Aphanomyces euteiches
ASV_930	NA NA NA NA NA NA NA
ASV_931	NA NA NA NA NA NA NA
ASV_932	Sar Stramenopiles Oomycota Pythiales Pythiaceae Pythium arrhenomanes
ASV_933	NA NA NA NA NA NA NA
ASV_934	Sar Stramenopiles Oomycota Pythiales Pythiaceae Pythium sylvaticum
ASV_935	NA NA NA NA NA NA NA
ASV_936	NA NA NA NA NA NA NA
ASV_937	NA NA NA NA NA NA NA
ASV_938	Sar Stramenopiles Oomycota Saprolegniales Saprolegniaceae Saprolegnia ferax
ASV_939	Sar Stramenopiles Oomycota Pythiales Pythiaceae Pythium intermedium
ASV_940	NA NA NA NA NA NA NA
ASV_941	NA NA NA NA NA NA NA
ASV_942	NA NA NA NA NA NA NA
ASV_943	NA NA NA NA NA NA NA
ASV_944	Sar Stramenopiles Oomycota Pythiales Pythiaceae Pythium ultimum_var._ultimum
ASV_945	NA NA NA NA NA NA NA
ASV_946	NA NA NA NA NA NA NA
ASV_947	NA NA NA NA NA NA NA
ASV_948	Sar Stramenopiles Oomycota Pythiales Pythiaceae Pythium irregulare
ASV_949	NA NA NA NA NA NA NA
ASV_950	NA NA NA NA NA NA NA
ASV_951	NA NA NA NA NA NA NA
ASV_952	NA NA NA NA NA NA NA
ASV_953	NA NA NA NA NA NA NA
ASV_954	NA NA NA NA NA NA NA
ASV_955	NA NA NA NA NA NA NA
ASV_956	NA NA NA NA NA NA NA
ASV_957	Sar Stramenopiles Oomycota Pythiales Pythiaceae Pythium attrantheridium
ASV_958	NA NA NA NA NA NA NA
ASV_959	NA NA NA NA NA NA NA
ASV_960	Sar Stramenopiles Oomycota Pythiales Pythiaceae Pythium heterothallicum
ASV_961	Sar Stramenopiles Oomycota Pythiales Pythiaceae Pythium camurandrum
ASV_962	NA NA NA NA NA NA NA
ASV_963	NA NA NA NA NA NA NA
ASV_964	NA NA NA NA NA NA NA
ASV_965	NA NA NA NA NA NA NA
ASV_966	NA NA NA NA NA NA NA
ASV_967	NA NA NA NA NA NA NA
ASV_968	NA NA NA NA NA NA NA
ASV_969	NA NA NA NA NA NA NA
ASV_970	NA NA NA NA NA NA NA
ASV_971	Sar Stramenopiles Oomycota Pythiales Pythiaceae Pythium attrantheridium
ASV_972	NA NA NA NA NA NA NA
ASV_973	NA NA NA NA NA NA NA
ASV_974	NA NA NA NA NA NA NA
ASV_975	NA NA NA NA NA NA NA
ASV_976	Sar Stramenopiles Oomycota Saprolegniales Saprolegniaceae Saprolegnia ferax
ASV_977	NA NA NA NA NA NA NA
ASV_978	NA NA NA NA NA NA NA
ASV_979	NA NA NA NA NA NA NA
ASV_980	Sar Stramenopiles Oomycota Pythiales Pythiaceae Pythium pachycaule
ASV_981	Sar Stramenopiles Oomycota Pythiales Pythiaceae Pythium sp
ASV_982	NA NA NA NA NA NA NA
ASV_983	NA NA NA NA NA NA NA
ASV_984	NA NA NA NA NA NA NA
ASV_985	NA NA NA NA NA NA NA
ASV_986	Sar Stramenopiles Oomycota Pythiales Pythiogetonaceae Pythiogeton zeae
ASV_987	NA NA NA NA NA NA NA
ASV_988	Sar Stramenopiles Oomycota Pythiales Pythiaceae Pythium angustatum
ASV_989	NA NA NA NA NA NA NA
ASV_990	Sar Stramenopiles Oomycota Pythiales Pythiaceae Pythium minus
ASV_991	NA NA NA NA NA NA NA
ASV_992	Sar Stramenopiles Oomycota Pythiales Pythiaceae Pythium aff._hydnosporum
ASV_993	NA NA NA NA NA NA NA
ASV_994	NA NA NA NA NA NA NA
ASV_995	NA NA NA NA NA NA NA
ASV_996	NA NA NA NA NA NA NA
ASV_997	Sar Stramenopiles Oomycota Pythiales Pythiaceae Pythium monospermum
ASV_998	NA NA NA NA NA NA NA
ASV_999	NA NA NA NA NA NA NA
ASV_1000	NA NA NA NA NA NA NA
ASV_1001	NA NA NA NA NA NA NA
ASV_1002	Sar Stramenopiles Oomycota Pythiales Pythiaceae Pythium intermedium
ASV_1003	Sar Stramenopiles Oomycota Pythiales Pythiaceae Pythium arrhenomanes
ASV_1004	NA NA NA NA NA NA NA
ASV_1005	NA NA NA NA NA NA NA
ASV_1006	NA NA NA NA NA NA NA
ASV_1007	NA NA NA NA NA NA NA
ASV_1008	Sar Stramenopiles Oomycota Saprolegniales Saprolegniaceae Saprolegnia ferax
ASV_1009	Sar Stramenopiles Oomycota Saprolegniales Saprolegniaceae Saprolegnia ferax
ASV_1010	NA NA NA NA NA NA NA
ASV_1011	NA NA NA NA NA NA NA
ASV_1012	NA NA NA NA NA NA NA
ASV_1013	Sar Stramenopiles Oomycota Peronosporales Peronosporaceae Basidiophora entospora
ASV_1014	NA NA NA NA NA NA NA
ASV_1015	NA NA NA NA NA NA NA
ASV_1016	NA NA NA NA NA NA NA
ASV_1017	Sar Stramenopiles Oomycota Pythiales Pythiaceae Pythium heterothallicum
ASV_1018	NA NA NA NA NA NA NA
ASV_1019	NA NA NA NA NA NA NA
ASV_1020	Sar Stramenopiles Oomycota Saprolegniales Saprolegniaceae Saprolegnia ferax
ASV_1021	NA NA NA NA NA NA NA
ASV_1022	Sar Stramenopiles Oomycota Saprolegniales Saprolegniaceae Saprolegnia ferax
ASV_1023	NA NA NA NA NA NA NA
ASV_1024	Sar Stramenopiles Oomycota Saprolegniales Saprolegniaceae Saprolegnia ferax
ASV_1025	NA NA NA NA NA NA NA
ASV_1026	NA NA NA NA NA NA NA
ASV_1027	NA NA NA NA NA NA NA
ASV_1028	Sar Stramenopiles Oomycota Pythiales Pythiaceae Pythium rostratifingens
ASV_1029	NA NA NA NA NA NA NA
ASV_1030	NA NA NA NA NA NA NA
ASV_1031	NA NA NA NA NA NA NA
ASV_1032	NA NA NA NA NA NA NA
ASV_1033	NA NA NA NA NA NA NA
ASV_1034	Sar Stramenopiles Oomycota Peronosporales Peronosporaceae Phytophthora iranica
ASV_1035	Sar Stramenopiles Oomycota Pythiales Pythiaceae Pythium sp._nov
ASV_1036	Sar Stramenopiles Oomycota Saprolegniales Saprolegniaceae Saprolegnia anisospora
ASV_1037	NA NA NA NA NA NA NA
ASV_1038	NA NA NA NA NA NA NA
ASV_1039	NA NA NA NA NA NA NA
ASV_1040	Sar Stramenopiles Oomycota Pythiales Pythiaceae Pythium tracheiphilum
ASV_1041	NA NA NA NA NA NA NA
ASV_1042	NA NA NA NA NA NA NA
ASV_1043	NA NA NA NA NA NA NA
ASV_1044	NA NA NA NA NA NA NA
ASV_1045	NA NA NA NA NA NA NA
ASV_1046	Sar Stramenopiles Oomycota Pythiales Pythiaceae Pythium sp._nov
ASV_1047	NA NA NA NA NA NA NA
ASV_1048	NA NA NA NA NA NA NA
ASV_1049	NA NA NA NA NA NA NA
ASV_1050	NA NA NA NA NA NA NA
ASV_1051	NA NA NA NA NA NA NA
ASV_1052	Sar Stramenopiles Oomycota Peronosporales Peronosporaceae Phytophthora cryptogea
ASV_1053	NA NA NA NA NA NA NA
ASV_1054	NA NA NA NA NA NA NA
ASV_1055	Sar Stramenopiles Oomycota Pythiales Pythiaceae Pythium attrantheridium
ASV_1056	Sar Stramenopiles Oomycota Pythiales Pythiaceae Pythium arrhenomanes
ASV_1057	NA NA NA NA NA NA NA
ASV_1058	NA NA NA NA NA NA NA
ASV_1059	NA NA NA NA NA NA NA
ASV_1060	Sar Stramenopiles Oomycota Pythiales Pythiaceae Pythium ultimum_var._ultimum
ASV_1061	NA NA NA NA NA NA NA
ASV_1062	NA NA NA NA NA NA NA
ASV_1063	NA NA NA NA NA NA NA
ASV_1064	NA NA NA NA NA NA NA
ASV_1065	NA NA NA NA NA NA NA
ASV_1066	NA NA NA NA NA NA NA
ASV_1067	Sar Stramenopiles Oomycota Saprolegniales Saprolegniaceae Saprolegnia ferax
ASV_1068	Sar Stramenopiles Oomycota Pythiales Pythiaceae Pythium aff._hydnosporum
ASV_1069	NA NA NA NA NA NA NA
ASV_1070	NA NA NA NA NA NA NA
ASV_1071	NA NA NA NA NA NA NA
ASV_1072	Sar Stramenopiles Oomycota Saprolegniales Saprolegniaceae Saprolegnia ferax
ASV_1073	Sar Stramenopiles Oomycota Pythiales Pythiogetonaceae Pythiogeton zeae
ASV_1074	NA NA NA NA NA NA NA
ASV_1075	NA NA NA NA NA NA NA
ASV_1076	NA NA NA NA NA NA NA
ASV_1077	Sar Stramenopiles Oomycota Saprolegniales Saprolegniaceae Saprolegnia eccentrica
ASV_1078	NA NA NA NA NA NA NA
ASV_1079	NA NA NA NA NA NA NA
ASV_1080	NA NA NA NA NA NA NA
ASV_1081	NA NA NA NA NA NA NA
ASV_1082	NA NA NA NA NA NA NA
ASV_1083	NA NA NA NA NA NA NA
ASV_1084	Sar Stramenopiles Oomycota Saprolegniales Saprolegniaceae Saprolegnia ferax
ASV_1085	Sar Stramenopiles Oomycota Peronosporales Peronosporaceae Phytophthora brassicae
ASV_1086	NA NA NA NA NA NA NA
ASV_1087	Sar Stramenopiles Oomycota Peronosporales Peronosporaceae Phytophthora megasperma
ASV_1088	NA NA NA NA NA NA NA
ASV_1089	NA NA NA NA NA NA NA
ASV_1090	Sar Stramenopiles Oomycota Pythiales Pythiaceae Pythium jasmonium
ASV_1091	NA NA NA NA NA NA NA
ASV_1092	NA NA NA NA NA NA NA
ASV_1093	Sar Stramenopiles Oomycota Pythiales Pythiaceae Pythium apiculatum
ASV_1094	Sar Stramenopiles Oomycota Pythiales Pythiaceae Pythium heterothallicum
ASV_1095	NA NA NA NA NA NA NA
ASV_1096	NA NA NA NA NA NA NA
ASV_1097	NA NA NA NA NA NA NA
ASV_1098	NA NA NA NA NA NA NA
ASV_1099	NA NA NA NA NA NA NA
ASV_1100	NA NA NA NA NA NA NA
ASV_1101	NA NA NA NA NA NA NA
ASV_1102	NA NA NA NA NA NA NA
ASV_1103	Sar Stramenopiles Oomycota Pythiales Pythiaceae Pythium okanoganense
ASV_1104	NA NA NA NA NA NA NA
ASV_1105	Sar Stramenopiles Oomycota Pythiales Pythiaceae Pythium attrantheridium
ASV_1106	Sar Stramenopiles Oomycota Pythiales Pythiogetonaceae Pythiogeton zeae
ASV_1107	NA NA NA NA NA NA NA
ASV_1108	NA NA NA NA NA NA NA
ASV_1109	NA NA NA NA NA NA NA
ASV_1110	NA NA NA NA NA NA NA
ASV_1111	NA NA NA NA NA NA NA
ASV_1112	Sar Stramenopiles Oomycota Pythiales Pythiaceae Pythium acanthicum
ASV_1113	Sar Stramenopiles Oomycota Pythiales Pythiaceae Pythium aff._hydnosporum
ASV_1114	Sar Stramenopiles Oomycota Saprolegniales Saprolegniaceae Saprolegnia ferax
ASV_1115	NA NA NA NA NA NA NA
ASV_1116	Sar Stramenopiles Oomycota Pythiales Pythiaceae Pythium sp._nov
ASV_1117	Sar Stramenopiles Oomycota Saprolegniales Saprolegniaceae Saprolegnia ferax
ASV_1118	NA NA NA NA NA NA NA
ASV_1119	NA NA NA NA NA NA NA
ASV_1120	NA NA NA NA NA NA NA
ASV_1121	NA NA NA NA NA NA NA
ASV_1122	Sar Stramenopiles Oomycota Pythiales Pythiaceae Pythium sylvaticum
ASV_1123	Sar Stramenopiles Oomycota Pythiales Pythiaceae Pythium pleroticum
ASV_1124	Sar Stramenopiles Oomycota Pythiales Pythiaceae Pythium radiosum
ASV_1125	NA NA NA NA NA NA NA
ASV_1126	NA NA NA NA NA NA NA
ASV_1127	NA NA NA NA NA NA NA
ASV_1128	NA NA NA NA NA NA NA
ASV_1129	Sar Stramenopiles Oomycota Saprolegniales Saprolegniaceae Saprolegnia ferax
ASV_1130	Sar Stramenopiles Oomycota Pythiales Pythiaceae Pythium vanterpoolii
ASV_1131	Sar Stramenopiles Oomycota Saprolegniales Saprolegniaceae Saprolegnia ferax
ASV_1132	NA NA NA NA NA NA NA
ASV_1133	Sar Stramenopiles Oomycota Saprolegniales Saprolegniaceae Saprolegnia ferax
ASV_1134	NA NA NA NA NA NA NA
ASV_1135	Sar Stramenopiles Oomycota Saprolegniales Saprolegniaceae Saprolegnia ferax
ASV_1136	NA NA NA NA NA NA NA
ASV_1137	NA NA NA NA NA NA NA
ASV_1138	NA NA NA NA NA NA NA
ASV_1139	NA NA NA NA NA NA NA
ASV_1140	NA NA NA NA NA NA NA
ASV_1141	NA NA NA NA NA NA NA
ASV_1142	NA NA NA NA NA NA NA
ASV_1143	NA NA NA NA NA NA NA
ASV_1144	NA NA NA NA NA NA NA
ASV_1145	Sar Stramenopiles Oomycota Pythiales Pythiogetonaceae Pythiogeton zeae
ASV_1146	NA NA NA NA NA NA NA
ASV_1147	NA NA NA NA NA NA NA
ASV_1148	NA NA NA NA NA NA NA
ASV_1149	NA NA NA NA NA NA NA
ASV_1150	Sar Stramenopiles Oomycota Pythiales Pythiaceae Pythium monospermum
ASV_1151	Sar Stramenopiles Oomycota Saprolegniales Saprolegniaceae Saprolegnia monilifera
ASV_1152	NA NA NA NA NA NA NA
ASV_1153	NA NA NA NA NA NA NA
ASV_1154	NA NA NA NA NA NA NA
ASV_1155	NA NA NA NA NA NA NA
ASV_1156	NA NA NA NA NA NA NA
ASV_1157	NA NA NA NA NA NA NA
ASV_1158	NA NA NA NA NA NA NA
ASV_1159	NA NA NA NA NA NA NA
ASV_1160	NA NA NA NA NA NA NA
ASV_1161	NA NA NA NA NA NA NA
ASV_1162	Sar Stramenopiles Oomycota Pythiales Pythiaceae Pythium spinosum
ASV_1163	Sar Stramenopiles Oomycota Pythiales Pythiaceae Pythium spinosum
ASV_1164	NA NA NA NA NA NA NA
ASV_1165	NA NA NA NA NA NA NA
ASV_1166	NA NA NA NA NA NA NA
ASV_1167	NA NA NA NA NA NA NA
ASV_1168	Sar Stramenopiles Oomycota Pythiales Pythiaceae Pythium arrhenomanes
ASV_1169	NA NA NA NA NA NA NA
ASV_1170	NA NA NA NA NA NA NA
ASV_1171	NA NA NA NA NA NA NA
ASV_1172	NA NA NA NA NA NA NA
ASV_1173	NA NA NA NA NA NA NA
ASV_1174	NA NA NA NA NA NA NA
ASV_1175	NA NA NA NA NA NA NA
ASV_1176	Sar Stramenopiles Oomycota Saprolegniales Saprolegniaceae Saprolegnia ferax
ASV_1177	NA NA NA NA NA NA NA
ASV_1178	NA NA NA NA NA NA NA
ASV_1179	Sar Stramenopiles Oomycota Saprolegniales Saprolegniaceae Saprolegnia ferax
ASV_1180	NA NA NA NA NA NA NA
ASV_1181	NA NA NA NA NA NA NA
ASV_1182	NA NA NA NA NA NA NA
ASV_1183	NA NA NA NA NA NA NA
ASV_1184	NA NA NA NA NA NA NA
ASV_1185	NA NA NA NA NA NA NA
ASV_1186	NA NA NA NA NA NA NA
ASV_1187	NA NA NA NA NA NA NA
ASV_1188	NA NA NA NA NA NA NA
ASV_1189	NA NA NA NA NA NA NA
ASV_1190	NA NA NA NA NA NA NA
ASV_1191	NA NA NA NA NA NA NA
ASV_1192	NA NA NA NA NA NA NA
ASV_1193	Sar Stramenopiles Oomycota Pythiales Pythiaceae Pythium terrestris
ASV_1194	Sar Stramenopiles Oomycota Pythiales Pythiaceae Pythium catenulatum
ASV_1195	NA NA NA NA NA NA NA
ASV_1196	NA NA NA NA NA NA NA
ASV_1197	NA NA NA NA NA NA NA
ASV_1198	NA NA NA NA NA NA NA
ASV_1199	NA NA NA NA NA NA NA
ASV_1200	NA NA NA NA NA NA NA
ASV_1201	NA NA NA NA NA NA NA
ASV_1202	NA NA NA NA NA NA NA
ASV_1203	NA NA NA NA NA NA NA
ASV_1204	NA NA NA NA NA NA NA
ASV_1205	NA NA NA NA NA NA NA
ASV_1206	NA NA NA NA NA NA NA
ASV_1207	NA NA NA NA NA NA NA
ASV_1208	NA NA NA NA NA NA NA
ASV_1209	NA NA NA NA NA NA NA
ASV_1210	NA NA NA NA NA NA NA
ASV_1211	Sar Stramenopiles Oomycota Pythiales Pythiogetonaceae Pythiogeton zeae
ASV_1212	NA NA NA NA NA NA NA
ASV_1213	NA NA NA NA NA NA NA
ASV_1214	NA NA NA NA NA NA NA
ASV_1215	NA NA NA NA NA NA NA
ASV_1216	NA NA NA NA NA NA NA
ASV_1217	NA NA NA NA NA NA NA
ASV_1218	NA NA NA NA NA NA NA
ASV_1219	Sar Stramenopiles Oomycota Peronosporales Peronosporaceae Peronospora radii
ASV_1220	Sar Stramenopiles Oomycota Pythiales Pythiaceae Pythium mamillatum
ASV_1221	NA NA NA NA NA NA NA
ASV_1222	NA NA NA NA NA NA NA
ASV_1223	NA NA NA NA NA NA NA
ASV_1224	NA NA NA NA NA NA NA
ASV_1225	Sar Stramenopiles Oomycota Pythiales Pythiaceae Pythium sp._nov
ASV_1226	NA NA NA NA NA NA NA
ASV_1227	Sar Stramenopiles Oomycota Pythiales Pythiaceae Pythium rostratifingens
ASV_1228	Sar Stramenopiles Oomycota Saprolegniales Saprolegniaceae Saprolegnia ferax
ASV_1229	NA NA NA NA NA NA NA
ASV_1230	NA NA NA NA NA NA NA
ASV_1231	Sar Stramenopiles Oomycota Saprolegniales Saprolegniaceae Saprolegnia ferax
ASV_1232	NA NA NA NA NA NA NA
ASV_1233	NA NA NA NA NA NA NA
ASV_1234	NA NA NA NA NA NA NA
ASV_1235	NA NA NA NA NA NA NA
ASV_1236	NA NA NA NA NA NA NA
ASV_1237	NA NA NA NA NA NA NA
ASV_1238	NA NA NA NA NA NA NA
ASV_1239	NA NA NA NA NA NA NA
ASV_1240	NA NA NA NA NA NA NA
ASV_1241	NA NA NA NA NA NA NA
ASV_1242	NA NA NA NA NA NA NA
ASV_1243	NA NA NA NA NA NA NA
ASV_1244	NA NA NA NA NA NA NA
ASV_1245	NA NA NA NA NA NA NA
ASV_1246	Sar Stramenopiles Oomycota Pythiales Pythiaceae Pythium takayamanum
ASV_1247	NA NA NA NA NA NA NA
ASV_1248	NA NA NA NA NA NA NA
ASV_1249	NA NA NA NA NA NA NA
ASV_1250	NA NA NA NA NA NA NA
ASV_1251	NA NA NA NA NA NA NA
ASV_1252	Sar Stramenopiles Oomycota Pythiales Pythiaceae Pythium lucens
ASV_1253	NA NA NA NA NA NA NA
ASV_1254	NA NA NA NA NA NA NA
ASV_1255	NA NA NA NA NA NA NA
ASV_1256	NA NA NA NA NA NA NA
ASV_1257	NA NA NA NA NA NA NA
ASV_1258	NA NA NA NA NA NA NA
ASV_1259	NA NA NA NA NA NA NA
ASV_1260	NA NA NA NA NA NA NA
ASV_1261	Sar Stramenopiles Oomycota Pythiales Pythiaceae Pythium lycopersicum
ASV_1262	NA NA NA NA NA NA NA
ASV_1263	NA NA NA NA NA NA NA
ASV_1264	NA NA NA NA NA NA NA
ASV_1265	Sar Stramenopiles Oomycota Pythiales Pythiaceae Pythium mamillatum
ASV_1266	NA NA NA NA NA NA NA
ASV_1267	NA NA NA NA NA NA NA
ASV_1268	NA NA NA NA NA NA NA
ASV_1269	Sar Stramenopiles Oomycota Pythiales Pythiaceae Pythium glomeratum
ASV_1270	NA NA NA NA NA NA NA
ASV_1271	NA NA NA NA NA NA NA
ASV_1272	NA NA NA NA NA NA NA
ASV_1273	Sar Stramenopiles Oomycota Pythiales Pythiaceae Pythium spinosum
ASV_1274	Sar Stramenopiles Oomycota Pythiales Pythiaceae Pythium heterothallicum
ASV_1275	NA NA NA NA NA NA NA
ASV_1276	NA NA NA NA NA NA NA
ASV_1277	Sar Stramenopiles Oomycota Leptomitales Leptomitales_incertea_sedis Apodachlya brachynema
ASV_1278	NA NA NA NA NA NA NA
ASV_1279	Sar Stramenopiles Oomycota Pythiales Pythiaceae Pythium vanterpoolii
ASV_1280	Sar Stramenopiles Oomycota Peronosporales Peronosporaceae Basidiophora entospora
ASV_1281	NA NA NA NA NA NA NA
ASV_1282	NA NA NA NA NA NA NA
ASV_1283	NA NA NA NA NA NA NA
ASV_1284	NA NA NA NA NA NA NA
ASV_1285	NA NA NA NA NA NA NA
ASV_1286	NA NA NA NA NA NA NA
ASV_1287	NA NA NA NA NA NA NA
ASV_1288	NA NA NA NA NA NA NA
ASV_1289	NA NA NA NA NA NA NA
ASV_1290	NA NA NA NA NA NA NA
ASV_1291	NA NA NA NA NA NA NA
ASV_1292	NA NA NA NA NA NA NA
ASV_1293	Sar Stramenopiles Oomycota Pythiales Pythiogetonaceae Pythiogeton zeae
ASV_1294	NA NA NA NA NA NA NA
ASV_1295	Sar Stramenopiles Oomycota Pythiales Pythiaceae Pythium aff._hydnosporum
ASV_1296	NA NA NA NA NA NA NA
ASV_1297	NA NA NA NA NA NA NA
ASV_1298	NA NA NA NA NA NA NA
ASV_1299	NA NA NA NA NA NA NA
ASV_1300	NA NA NA NA NA NA NA
ASV_1301	NA NA NA NA NA NA NA
ASV_1302	Sar Stramenopiles Oomycota Pythiales Pythiaceae Pythium monospermum
ASV_1303	NA NA NA NA NA NA NA
ASV_1304	NA NA NA NA NA NA NA
ASV_1305	NA NA NA NA NA NA NA
ASV_1306	NA NA NA NA NA NA NA
ASV_1307	Sar Stramenopiles Oomycota Saprolegniales Saprolegniaceae Saprolegnia ferax
ASV_1308	NA NA NA NA NA NA NA
ASV_1309	NA NA NA NA NA NA NA
ASV_1310	NA NA NA NA NA NA NA
ASV_1311	NA NA NA NA NA NA NA
ASV_1312	NA NA NA NA NA NA NA
ASV_1313	Sar Stramenopiles Oomycota Saprolegniales Saprolegniaceae Achlya caroliniana
ASV_1314	NA NA NA NA NA NA NA
ASV_1315	NA NA NA NA NA NA NA
ASV_1316	NA NA NA NA NA NA NA
ASV_1317	Sar Stramenopiles Oomycota Saprolegniales Saprolegniaceae Achlya bisexualis
ASV_1318	NA NA NA NA NA NA NA
ASV_1319	NA NA NA NA NA NA NA
ASV_1320	Sar Stramenopiles Oomycota Pythiales Pythiaceae Pythium nagaii
ASV_1321	NA NA NA NA NA NA NA
ASV_1322	NA NA NA NA NA NA NA
ASV_1323	NA NA NA NA NA NA NA
ASV_1324	NA NA NA NA NA NA NA
ASV_1325	NA NA NA NA NA NA NA
ASV_1326	NA NA NA NA NA NA NA
ASV_1327	NA NA NA NA NA NA NA
ASV_1328	Sar Stramenopiles Oomycota Leptomitales Leptomitales_incertea_sedis Apodachlya brachynema
ASV_1329	Sar Stramenopiles Oomycota Pythiales Pythiaceae Pythium heterothallicum
ASV_1330	NA NA NA NA NA NA NA
ASV_1331	NA NA NA NA NA NA NA
ASV_1332	NA NA NA NA NA NA NA
ASV_1333	NA NA NA NA NA NA NA
ASV_1334	NA NA NA NA NA NA NA
ASV_1335	NA NA NA NA NA NA NA
ASV_1336	NA NA NA NA NA NA NA
ASV_1337	NA NA NA NA NA NA NA
ASV_1338	NA NA NA NA NA NA NA
ASV_1339	NA NA NA NA NA NA NA
ASV_1340	NA NA NA NA NA NA NA
ASV_1341	NA NA NA NA NA NA NA
ASV_1342	NA NA NA NA NA NA NA
ASV_1343	Sar Stramenopiles Oomycota Peronosporales Peronosporaceae Phytophthora capsici
ASV_1344	NA NA NA NA NA NA NA
ASV_1345	NA NA NA NA NA NA NA
ASV_1346	Sar Stramenopiles Oomycota Pythiales Pythiaceae Pythium rostratifingens
ASV_1347	Sar Stramenopiles Oomycota Pythiales Pythiaceae Pythium attrantheridium
ASV_1348	NA NA NA NA NA NA NA
ASV_1349	NA NA NA NA NA NA NA
ASV_1350	NA NA NA NA NA NA NA
ASV_1351	Sar Stramenopiles Oomycota Pythiales Pythiaceae Pythium aphanidermatum
ASV_1352	NA NA NA NA NA NA NA
ASV_1353	Sar Stramenopiles Oomycota Saprolegniales Saprolegniaceae Saprolegnia ferax
ASV_1354	NA NA NA NA NA NA NA
ASV_1355	NA NA NA NA NA NA NA
ASV_1356	NA NA NA NA NA NA NA
ASV_1357	NA NA NA NA NA NA NA
ASV_1358	NA NA NA NA NA NA NA
ASV_1359	NA NA NA NA NA NA NA
ASV_1360	NA NA NA NA NA NA NA
ASV_1361	NA NA NA NA NA NA NA
ASV_1362	NA NA NA NA NA NA NA
ASV_1363	NA NA NA NA NA NA NA
ASV_1364	Sar Stramenopiles Oomycota Pythiales Pythiaceae Pythium sp._nov
ASV_1365	NA NA NA NA NA NA NA
ASV_1366	NA NA NA NA NA NA NA
ASV_1367	NA NA NA NA NA NA NA
ASV_1368	NA NA NA NA NA NA NA
ASV_1369	NA NA NA NA NA NA NA
ASV_1370	NA NA NA NA NA NA NA
ASV_1371	NA NA NA NA NA NA NA
ASV_1372	NA NA NA NA NA NA NA
ASV_1373	NA NA NA NA NA NA NA
ASV_1374	NA NA NA NA NA NA NA
ASV_1375	NA NA NA NA NA NA NA
ASV_1376	NA NA NA NA NA NA NA
ASV_1377	NA NA NA NA NA NA NA
ASV_1378	NA NA NA NA NA NA NA
ASV_1379	NA NA NA NA NA NA NA
ASV_1380	NA NA NA NA NA NA NA
ASV_1381	NA NA NA NA NA NA NA
ASV_1382	NA NA NA NA NA NA NA
ASV_1383	NA NA NA NA NA NA NA
ASV_1384	NA NA NA NA NA NA NA
ASV_1385	NA NA NA NA NA NA NA
ASV_1386	Sar Stramenopiles Oomycota Saprolegniales Saprolegniaceae Saprolegnia ferax
ASV_1387	NA NA NA NA NA NA NA
ASV_1388	NA NA NA NA NA NA NA
ASV_1389	Sar Stramenopiles Oomycota Pythiales Pythiaceae Phytopythium vexans
ASV_1390	Sar Stramenopiles Oomycota Saprolegniales Saprolegniaceae Saprolegnia ferax
ASV_1391	NA NA NA NA NA NA NA
ASV_1392	NA NA NA NA NA NA NA
ASV_1393	Sar Stramenopiles Oomycota Pythiales Pythiaceae Pythium sp._nov
ASV_1394	NA NA NA NA NA NA NA
ASV_1395	NA NA NA NA NA NA NA
ASV_1396	Sar Stramenopiles Oomycota Pythiales Pythiaceae Pythium sylvaticum
ASV_1397	NA NA NA NA NA NA NA
ASV_1398	NA NA NA NA NA NA NA
ASV_1399	NA NA NA NA NA NA NA
ASV_1400	Sar Stramenopiles Oomycota Peronosporales Peronosporaceae Basidiophora entospora
ASV_1401	NA NA NA NA NA NA NA
ASV_1402	NA NA NA NA NA NA NA
ASV_1403	NA NA NA NA NA NA NA
ASV_1404	NA NA NA NA NA NA NA
ASV_1405	Sar Stramenopiles Oomycota Pythiales Pythiaceae Pythium periplocum
ASV_1406	NA NA NA NA NA NA NA
ASV_1407	NA NA NA NA NA NA NA
ASV_1408	NA NA NA NA NA NA NA
ASV_1409	NA NA NA NA NA NA NA
ASV_1410	NA NA NA NA NA NA NA
ASV_1411	Sar Stramenopiles Oomycota Saprolegniales Saprolegniaceae Saprolegnia ferax
ASV_1412	NA NA NA NA NA NA NA
ASV_1413	NA NA NA NA NA NA NA
ASV_1414	NA NA NA NA NA NA NA
ASV_1415	Sar Stramenopiles Oomycota Pythiales Pythiaceae Pythium sp._nov
ASV_1416	NA NA NA NA NA NA NA
ASV_1417	Sar Stramenopiles Oomycota Pythiales Pythiaceae Pythium sylvaticum
ASV_1418	NA NA NA NA NA NA NA
ASV_1419	NA NA NA NA NA NA NA
ASV_1420	NA NA NA NA NA NA NA
ASV_1421	Sar Stramenopiles Oomycota Pythiales Pythiaceae Pythium sylvaticum
ASV_1422	NA NA NA NA NA NA NA
ASV_1423	NA NA NA NA NA NA NA
ASV_1424	NA NA NA NA NA NA NA
ASV_1425	NA NA NA NA NA NA NA
ASV_1426	NA NA NA NA NA NA NA
ASV_1427	NA NA NA NA NA NA NA
ASV_1428	NA NA NA NA NA NA NA
ASV_1429	NA NA NA NA NA NA NA
ASV_1430	Sar Stramenopiles Oomycota Pythiales Pythiaceae Pythium adhaerens
ASV_1431	NA NA NA NA NA NA NA
ASV_1432	Sar Stramenopiles Oomycota Pythiales Pythiaceae Pythium attrantheridium
ASV_1433	Sar Stramenopiles Oomycota Pythiales Pythiaceae Pythium attrantheridium
ASV_1434	Sar Stramenopiles Oomycota Pythiales Pythiaceae Pythium attrantheridium
ASV_1435	NA NA NA NA NA NA NA
ASV_1436	NA NA NA NA NA NA NA
ASV_1437	Sar Stramenopiles Oomycota Pythiales Pythiaceae Pythium mamillatum
ASV_1438	Sar Stramenopiles Oomycota Saprolegniales Saprolegniaceae Saprolegnia ferax
ASV_1439	NA NA NA NA NA NA NA
ASV_1440	Sar Stramenopiles Oomycota Saprolegniales Saprolegniaceae Saprolegnia subterranea
ASV_1441	NA NA NA NA NA NA NA
ASV_1442	Sar Stramenopiles Oomycota Pythiales Pythiaceae Pythium mamillatum
ASV_1443	NA NA NA NA NA NA NA
ASV_1444	NA NA NA NA NA NA NA
ASV_1445	NA NA NA NA NA NA NA
ASV_1446	NA NA NA NA NA NA NA
ASV_1447	NA NA NA NA NA NA NA
ASV_1448	Sar Stramenopiles Oomycota Pythiales Pythiaceae Pythium attrantheridium
ASV_1449	Sar Stramenopiles Oomycota Pythiales Pythiaceae Pythium aff._torulosum
ASV_1450	Sar Stramenopiles Oomycota Saprolegniales Saprolegniaceae Saprolegnia ferax
ASV_1451	NA NA NA NA NA NA NA
ASV_1452	Sar Stramenopiles Oomycota Pythiales Pythiaceae Pythium attrantheridium
ASV_1453	NA NA NA NA NA NA NA
ASV_1454	NA NA NA NA NA NA NA
ASV_1455	NA NA NA NA NA NA NA
ASV_1456	NA NA NA NA NA NA NA
ASV_1457	NA NA NA NA NA NA NA
ASV_1458	NA NA NA NA NA NA NA
ASV_1459	NA NA NA NA NA NA NA
