# Supplementary material for: An assessment of the species diversity and disease potential of Pythium communities in Europe
Source: Nat Commun. 2024 Sep 27;15:8369. doi: 10.1038/s41467-024-52761-0 (PMC11437173; doi:10.1038/s41467-024-52761-0)
Supplement: Supplementary file 5 — Supplementary Data 2 [file 41467_2024_52761_MOESM5_ESM.zip › Scripts_and_data_Pythium_survey_europe/Data/ASV_table_pythium_species.txt]

Id	Globisporangium sylvaticum	Globisporangium spiculum	Globisporangium mamillatum	Globisporangium paroecandrum	Globisporangium irregulare	Globisporangium spinosum	Globisporangium heterothallicum	Globisporangium glomeratum	Globisporangium orthogonon	Globisporangium nunn	Globisporangium nodosum	Globisporangium perplexum	Phytopythium boreale	Phytopythium litorale	Phytopythium vexans	Globisporangium emineosum	Globisporangium aff._polymastum	Globisporangium jasmonium	Pythium insidiosum	Pythium monospermum	Pythium aphanidermatum	Pythium pectinolyticum	Pythium vanterpoolii	Pythium tracheiphilum	Pythium conidiophorum	Pythium aff._periilum	Pythium arrhenomanes	Pythium aff._volutum	Pythium volutum	Pythium inflatum	Pythium folliculosum	Pythium angustatum	Pythium aff._torulosum	Pythium catenulatum	Pythium afertile	Pythium kashmirense	Pythium pyrilobum	Pythium pachycaule	Pythium dissimile	Pythium chondricola	Pythium adhaerens	Pythium myriotylum	Pythium grandisporangium	Pythium lycopersicum	Pythium acanthicum	Pythium aff._hydnosporum	Pythium periplocum	Globisporangium nagaii	Globisporangium okanoganense
year2019_soil_P1_adaptertrimmed_Pythium_R1.fastq	164	0	0	0	0	0	1420	0	0	0	0	0	0	0	0	0	0	0	0	0	0	0	0	0	0	0	0	0	0	0	0	0	0	0	0	0	0	0	0	0	0	0	0	0	0	0	0	0	0
year2019_soil_P10_adaptertrimmed_Pythium_R1.fastq	149	0	0	0	0	0	452	0	0	0	0	0	0	0	0	0	0	0	0	1162	0	0	0	0	0	0	0	0	0	0	0	0	0	0	0	0	0	0	0	0	0	0	0	0	0	860	0	0	0
year2019_soil_P11_adaptertrimmed_Pythium_R1.fastq	10	0	0	0	0	0	519	0	0	0	0	0	0	0	0	0	0	0	0	466	0	0	0	0	0	0	559	0	0	0	0	0	0	0	0	0	0	0	0	0	0	0	0	0	0	0	0	0	0
year2019_soil_P12_adaptertrimmed_Pythium_R1.fastq	34	0	0	0	0	0	8190	0	0	0	0	0	0	0	0	0	0	0	0	21	0	0	0	0	0	0	0	0	0	0	0	0	0	0	0	0	0	0	0	0	0	212	0	0	0	382	0	0	0
year2019_soil_P13_adaptertrimmed_Pythium_R1.fastq	36	0	0	0	0	0	5513	0	0	0	0	0	0	0	0	0	0	0	0	22	0	0	0	0	0	0	0	0	0	0	0	0	0	0	0	0	0	0	0	0	0	106	0	0	0	165	0	0	0
year2019_soil_P14_adaptertrimmed_Pythium_R1.fastq	0	0	0	0	0	0	18	0	0	0	0	0	0	0	0	0	0	0	0	45	0	0	16	0	0	0	591	4762	1920	0	0	0	0	0	0	0	0	0	0	0	0	0	0	0	0	0	0	0	0
year2019_soil_P15_adaptertrimmed_Pythium_R1.fastq	52	0	0	0	165	0	424	23	0	0	0	0	0	0	0	0	0	0	0	173	0	0	0	0	0	0	0	2772	425	0	0	0	0	0	0	0	0	0	0	0	0	92	0	0	0	1172	0	0	0
year2019_soil_P16_adaptertrimmed_Pythium_R1.fastq	0	0	0	0	0	0	0	0	0	0	0	0	0	0	0	0	0	0	0	0	0	0	0	0	0	0	225	108	0	0	0	0	0	0	0	0	0	0	0	0	0	0	0	0	0	609	0	0	0
year2019_soil_P17_adaptertrimmed_Pythium_R1.fastq	321	0	0	0	0	0	1298	0	0	0	0	0	0	0	0	0	0	0	0	102	0	0	0	0	0	0	0	0	0	0	0	0	0	0	0	0	0	0	0	0	0	0	0	0	0	0	0	0	0
year2019_soil_P18_adaptertrimmed_Pythium_R1.fastq	0	0	0	0	0	0	288	0	0	0	0	0	0	0	0	0	0	0	0	98	0	0	0	0	0	0	4718	257	0	0	0	0	0	0	0	0	0	0	139	0	0	0	0	0	0	0	0	0	0
year2019_soil_P19_adaptertrimmed_Pythium_R1.fastq	276	0	0	0	0	0	0	0	0	0	0	0	0	0	0	0	0	0	0	73	0	0	0	0	0	0	148	0	53	0	0	0	0	0	0	0	0	0	0	0	0	5	0	0	0	753	0	0	0
year2019_soil_P2_adaptertrimmed_Pythium_R1.fastq	0	0	0	0	0	0	2370	0	0	0	0	0	0	0	0	0	0	0	0	485	0	0	0	0	0	0	0	49	0	0	0	0	0	0	0	0	0	0	0	0	0	33	0	0	0	105	0	0	0
year2019_soil_P20_adaptertrimmed_Pythium_R1.fastq	198	0	0	0	0	0	87	0	0	0	0	0	0	0	0	0	0	0	0	6	0	0	0	0	323	0	846	0	0	0	0	0	0	0	0	0	0	0	0	0	0	0	0	0	0	0	0	0	0
year2019_soil_P21_adaptertrimmed_Pythium_R1.fastq	13	0	0	0	0	0	0	0	0	0	0	0	0	0	0	0	0	0	0	244	0	0	0	0	0	0	0	0	0	0	0	0	0	0	0	0	0	0	0	0	0	0	0	0	0	0	0	0	0
year2019_soil_P22_adaptertrimmed_Pythium_R1.fastq	38	0	0	0	0	0	0	0	0	0	0	0	0	0	0	0	0	13	0	44	0	0	0	0	0	0	0	0	237	0	0	0	0	0	0	0	0	0	0	0	0	0	0	0	0	0	0	0	0
year2019_soil_P23_adaptertrimmed_Pythium_R1.fastq	56	0	0	0	0	0	252	0	0	0	0	0	0	0	0	0	0	0	0	17	0	0	0	0	0	0	0	0	0	0	0	0	0	0	0	0	0	0	0	0	0	0	0	0	0	0	0	0	0
year2019_soil_P24_adaptertrimmed_Pythium_R1.fastq	0	0	0	0	0	0	6	0	0	0	0	0	0	0	0	0	0	0	0	118	0	0	0	0	0	0	108	0	0	0	0	0	0	0	0	0	264	0	0	0	0	0	0	0	57	0	0	0	0
year2019_soil_P25_adaptertrimmed_Pythium_R1.fastq	35	0	0	0	0	70	4	0	0	0	0	0	3	0	0	0	0	6	0	0	0	0	0	85	0	0	71	0	0	154	0	0	0	0	0	0	0	0	0	0	0	0	0	0	0	117	0	0	0
year2019_soil_P26_adaptertrimmed_Pythium_R1.fastq	308	0	0	0	0	0	0	0	0	0	0	0	0	0	0	0	0	0	0	0	0	0	0	30	0	0	0	22	0	0	0	0	0	0	0	0	0	28	0	0	0	0	0	0	0	112	0	0	0
year2019_soil_P27_adaptertrimmed_Pythium_R1.fastq	6	0	0	0	0	0	8	0	0	0	0	0	0	0	0	0	0	0	0	0	0	0	0	0	0	0	85	0	0	0	0	0	138	0	0	0	0	0	0	0	0	0	0	0	0	66	0	0	0
year2019_soil_P28_adaptertrimmed_Pythium_R1.fastq	26	0	0	0	91	0	0	156	0	0	0	0	0	0	0	0	0	0	0	0	155	0	0	0	0	0	39	0	0	0	0	0	0	0	0	0	0	0	0	0	0	0	0	0	0	193	0	0	0
year2019_soil_P29_adaptertrimmed_Pythium_R1.fastq	28	0	0	0	0	66	0	0	0	0	0	0	0	0	0	0	0	0	0	0	0	0	0	0	0	0	61	0	0	372	0	0	0	0	0	0	0	0	0	0	0	0	0	0	0	199	0	0	0
year2019_soil_P3_adaptertrimmed_Pythium_R1.fastq	24	0	0	0	0	0	373	0	0	0	0	0	0	0	0	0	0	0	0	167	0	0	14	0	0	0	0	354	497	0	0	0	0	0	0	0	0	0	0	0	0	0	0	0	0	0	0	0	0
year2019_soil_P30_adaptertrimmed_Pythium_R1.fastq	36	0	0	0	0	0	0	0	0	0	0	0	0	0	0	0	0	0	0	65	0	0	0	0	0	0	85	0	0	0	37	0	0	0	0	0	0	0	0	0	0	0	0	0	0	0	0	0	0
year2019_soil_P31_adaptertrimmed_Pythium_R1.fastq	125	0	0	0	0	0	1235	0	0	0	0	0	0	0	0	0	0	0	0	17	0	0	0	0	0	0	0	0	0	0	0	0	0	0	0	0	0	0	0	0	0	0	0	0	0	117	0	0	0
year2019_soil_P32_adaptertrimmed_Pythium_R1.fastq	0	0	0	25	0	0	2110	0	0	0	0	0	0	0	0	0	0	0	0	81	0	0	0	0	0	0	0	0	0	0	0	0	0	0	0	0	0	0	0	0	0	0	0	0	0	458	0	0	0
year2019_soil_P33_adaptertrimmed_Pythium_R1.fastq	0	0	0	23	0	0	2159	0	0	0	0	0	0	0	0	0	0	0	0	158	0	0	0	0	0	0	0	0	0	0	0	0	0	0	0	0	0	0	0	0	0	0	0	0	0	31	0	0	0
year2019_soil_P34_adaptertrimmed_Pythium_R1.fastq	90	0	0	13	0	0	89	0	0	0	0	0	0	0	0	0	0	0	0	140	0	0	0	0	0	0	1550	0	0	0	0	0	0	0	0	0	0	0	0	0	0	0	0	0	0	109	0	0	0
year2019_soil_P35_adaptertrimmed_Pythium_R1.fastq	0	0	0	0	0	0	727	0	360	0	0	0	0	0	0	0	0	0	0	0	0	0	0	0	0	0	0	0	0	0	0	0	0	0	0	0	0	0	0	0	0	0	0	0	0	180	0	0	0
year2019_soil_P36_adaptertrimmed_Pythium_R1.fastq	0	0	0	0	0	0	2027	0	0	0	0	0	0	0	0	0	0	0	0	0	0	0	0	0	0	0	0	0	0	0	0	0	0	0	0	0	0	0	0	0	0	0	0	0	0	41	0	0	0
year2019_soil_P37_adaptertrimmed_Pythium_R1.fastq	9	0	0	0	0	0	705	0	0	0	0	0	107	0	0	0	0	0	0	0	0	0	0	0	0	0	20	0	0	0	0	0	0	0	0	0	0	0	0	0	0	0	0	0	0	21	0	0	0
year2019_soil_P38_adaptertrimmed_Pythium_R1.fastq	0	0	0	0	0	0	308	0	614	717	0	0	0	0	0	0	0	0	0	0	0	0	0	0	0	0	14	489	0	0	0	0	0	0	0	0	0	0	0	0	0	12	0	0	0	7	0	0	0
year2019_soil_P39_adaptertrimmed_Pythium_R1.fastq	0	0	0	0	0	0	111	0	0	0	0	0	0	0	0	0	0	0	0	0	0	0	0	0	0	0	0	0	0	0	0	0	0	0	0	0	0	0	0	0	0	0	0	0	0	32	0	0	0
year2019_soil_P4_adaptertrimmed_Pythium_R1.fastq	89	0	0	0	0	0	234	0	0	0	0	0	0	0	0	0	0	0	0	414	0	0	0	0	0	0	0	0	748	0	0	0	0	0	0	0	0	0	0	0	0	0	0	0	0	0	0	0	0
year2019_soil_P40_adaptertrimmed_Pythium_R1.fastq	0	0	0	0	0	0	0	0	0	0	0	0	0	0	0	0	0	0	0	78	0	0	0	0	0	0	14	0	0	0	0	0	0	0	0	0	0	0	0	0	0	0	0	0	0	293	0	0	0
year2019_soil_P41_adaptertrimmed_Pythium_R1.fastq	15	0	0	0	0	0	41	0	0	9	0	0	0	0	0	0	0	0	0	0	61	0	0	0	0	0	0	0	0	0	0	0	0	0	0	0	0	0	0	0	0	0	0	0	0	65	0	0	0
year2019_soil_P42_adaptertrimmed_Pythium_R1.fastq	35	0	0	0	0	0	2029	0	0	0	0	0	0	0	0	0	0	0	0	353	0	0	0	0	0	0	55	0	0	0	0	0	161	0	0	0	0	0	0	0	0	232	0	0	0	146	0	0	0
year2019_soil_P43_adaptertrimmed_Pythium_R1.fastq	0	0	0	0	0	0	0	0	0	0	0	0	0	0	0	0	0	0	0	0	0	0	0	0	0	0	153	0	0	0	0	0	0	0	0	0	0	0	0	0	0	0	0	0	0	0	0	0	0
year2019_soil_P44_adaptertrimmed_Pythium_R1.fastq	277	0	0	0	0	0	2192	0	0	0	5	0	0	0	0	0	0	0	0	2334	0	0	0	0	0	0	0	0	0	0	0	0	0	0	0	0	0	0	0	0	0	0	0	9	0	0	0	0	0
year2019_soil_P45_adaptertrimmed_Pythium_R1.fastq	66	0	0	0	0	0	0	0	0	0	0	0	0	0	0	0	0	0	0	0	0	0	0	0	0	0	692	155	0	0	0	0	0	0	0	0	0	0	0	0	0	0	0	0	0	62	0	0	0
year2019_soil_P5_adaptertrimmed_Pythium_R1.fastq	0	0	0	0	0	0	527	0	0	0	0	0	0	0	0	0	0	0	0	310	0	0	0	0	0	0	0	0	0	0	0	0	0	0	0	0	0	0	0	0	0	0	0	0	0	0	0	0	0
year2019_soil_P6_adaptertrimmed_Pythium_R1.fastq	244	0	0	0	0	22	0	0	0	0	0	0	0	0	0	0	0	0	0	1377	0	0	0	0	0	11	0	0	0	0	0	0	0	0	0	0	0	0	314	0	0	0	0	0	0	0	0	0	0
year2019_soil_P7_adaptertrimmed_Pythium_R1.fastq	24	0	0	0	0	0	0	0	0	0	0	0	0	0	0	0	0	0	0	106	0	0	0	0	0	0	0	0	461	0	0	0	0	0	0	0	0	0	0	0	0	0	0	0	0	0	0	0	0
year2019_soil_P8_adaptertrimmed_Pythium_R1.fastq	343	0	0	0	0	0	0	0	0	0	0	0	0	0	0	0	0	0	0	129	0	0	0	0	0	0	36	0	186	355	0	0	97	0	0	0	0	0	0	0	0	0	0	0	0	0	0	0	0
year2019_soil_P9_adaptertrimmed_Pythium_R1.fastq	42	0	0	0	0	0	41	0	0	0	0	0	0	0	4	0	0	0	0	258	0	0	0	0	0	0	31	0	0	0	0	0	0	0	0	0	0	0	46	0	0	0	0	0	0	0	0	0	0
year2020_soil_P1_adaptertrimmed_Pythium_R1.fastq	6251	0	0	0	0	0	26944	0	0	0	0	0	0	0	0	0	0	0	0	772	0	0	0	0	0	0	0	0	183	0	0	0	0	0	0	0	0	0	310	0	0	0	0	0	0	1950	0	0	0
year2020_soil_P10_adaptertrimmed_Pythium_R1.fastq	4335	340	0	0	0	0	0	0	0	0	0	0	0	0	0	0	0	0	0	0	0	0	0	0	0	0	572	0	0	6656	0	0	45	0	0	0	0	0	0	0	0	0	0	0	0	0	0	0	0
year2020_soil_P13_adaptertrimmed_Pythium_R1.fastq	1616	0	0	0	0	0	12208	457	0	0	0	0	0	0	0	0	0	0	0	413	0	0	0	0	0	0	0	59	0	0	0	0	0	0	0	0	0	0	228	0	0	365	0	0	0	14845	0	0	0
year2020_soil_P14_adaptertrimmed_Pythium_R1.fastq	355	0	599	0	0	0	19	0	0	0	0	0	0	0	0	38	0	0	0	65	0	0	0	0	0	0	103	0	0	0	0	0	376	0	0	0	0	0	0	0	0	0	0	0	0	219	0	0	0
year2020_soil_P15_adaptertrimmed_Pythium_R1.fastq	4995	0	0	0	61	0	4623	84	0	0	0	0	0	0	0	0	0	0	53	13	0	0	35	0	0	0	120	31	0	0	0	0	0	0	0	0	0	0	0	0	0	285	0	0	0	5520	0	0	0
year2020_soil_P16_adaptertrimmed_Pythium_R1.fastq	0	0	0	0	1941	0	0	0	0	0	0	0	0	0	0	0	0	0	0	0	0	0	0	0	0	0	1347	40	0	0	0	0	0	0	0	0	0	0	0	0	0	0	0	0	0	404	0	0	0
year2020_soil_P17_adaptertrimmed_Pythium_R1.fastq	1617	0	0	0	0	0	18133	472	0	0	0	0	0	0	0	0	41	0	0	638	0	0	0	0	0	0	11	0	0	0	0	0	0	0	0	0	0	0	0	0	0	19	0	0	0	9454	0	0	0
year2020_soil_P19_adaptertrimmed_Pythium_R1.fastq	7894	0	0	0	0	0	10	0	0	0	0	0	0	0	0	0	0	0	0	0	0	0	0	0	0	0	2583	0	0	0	0	0	78	0	0	0	0	0	0	0	0	0	0	0	0	266	0	0	18
year2020_soil_P2_adaptertrimmed_Pythium_R1.fastq	131	0	0	0	0	0	238	0	0	0	0	0	0	0	0	0	0	0	0	0	0	0	0	0	0	0	23195	0	0	0	0	0	0	0	0	0	0	0	0	0	0	0	0	0	0	0	0	0	0
year2020_soil_P20_adaptertrimmed_Pythium_R1.fastq	2949	1500	569	0	22	0	2017	0	0	0	0	0	0	0	0	128	0	0	0	348	0	0	0	0	0	0	139	262	0	0	0	0	0	0	0	0	0	0	0	0	0	0	0	0	0	2385	0	0	0
year2020_soil_P24_adaptertrimmed_Pythium_R1.fastq	146	0	0	0	27	0	268	0	0	0	0	0	0	0	0	0	0	0	0	0	0	0	0	0	0	0	599	0	0	0	0	0	0	0	0	0	0	0	0	0	0	0	0	0	0	224	0	0	0
year2020_soil_P25_adaptertrimmed_Pythium_R1.fastq	187	0	0	0	0	0	1501	0	0	0	0	0	0	0	0	0	0	0	0	0	0	0	0	0	0	0	4353	0	0	0	0	0	0	0	0	0	0	0	0	0	0	0	0	0	0	527	0	0	0
year2020_soil_P26_adaptertrimmed_Pythium_R1.fastq	550	0	0	0	41	0	0	0	0	0	0	0	0	0	0	1885	0	0	0	88	0	0	0	0	0	0	0	0	0	0	0	0	0	0	0	0	0	0	0	0	0	0	0	0	0	1347	0	0	0
year2020_soil_P27_adaptertrimmed_Pythium_R1.fastq	461	0	0	0	96	0	2774	2841	0	406	152	101	0	0	0	0	0	0	0	4251	0	0	0	0	0	0	1162	0	0	149	0	0	0	0	0	0	0	0	0	0	0	0	41	0	42	537	173	0	0
year2020_soil_P28_adaptertrimmed_Pythium_R1.fastq	1354	0	0	0	0	0	714	0	0	1482	0	0	0	0	0	0	0	0	0	0	0	0	0	0	0	0	264	0	0	0	0	0	894	0	0	0	0	0	0	0	0	0	0	0	0	2042	0	0	0
year2020_soil_P29_adaptertrimmed_Pythium_R1.fastq	0	2841	2	0	0	0	0	0	0	0	0	0	0	0	0	0	0	0	0	0	0	0	0	0	0	0	2317	0	0	0	0	0	0	0	0	0	0	0	0	0	0	0	0	0	0	4	0	0	0
year2020_soil_P3_adaptertrimmed_Pythium_R1.fastq	6290	0	72	0	0	0	484	0	0	0	0	0	0	0	0	0	0	0	0	541	0	0	113	0	0	0	0	0	0	0	0	0	0	0	0	0	0	0	131	0	0	0	0	0	0	0	0	0	0
year2020_soil_P30_adaptertrimmed_Pythium_R1.fastq	1408	22	0	0	0	185	7536	2267	0	0	0	0	0	0	0	0	0	0	0	0	0	0	0	0	0	0	611	0	0	178	0	0	0	416	0	0	0	0	0	0	0	0	0	0	0	1258	0	0	0
year2020_soil_P31_adaptertrimmed_Pythium_R1.fastq	6487	0	0	0	0	9	15066	92	0	0	0	0	0	40	0	0	0	0	0	0	0	0	0	0	0	0	1869	0	0	0	0	0	0	0	0	0	0	0	20	0	0	0	0	0	0	12863	0	0	0
year2020_soil_P32_adaptertrimmed_Pythium_R1.fastq	0	0	0	0	0	0	5101	0	5315	0	0	0	0	0	0	0	0	0	0	0	0	0	0	0	0	0	788	0	0	0	0	0	0	0	0	0	0	18	0	0	0	0	0	0	0	72	0	0	0
year2020_soil_P33_adaptertrimmed_Pythium_R1.fastq	0	0	0	0	0	0	0	0	0	0	0	0	0	0	0	0	0	0	0	0	0	0	0	0	0	0	0	0	0	0	0	0	0	0	0	0	0	0	0	0	0	0	0	0	0	3	0	0	0
year2020_soil_P34_adaptertrimmed_Pythium_R1.fastq	0	0	0	0	0	0	1294	0	0	0	0	0	0	0	0	0	0	0	0	0	0	0	0	0	0	0	0	0	0	0	0	0	0	0	0	0	0	0	0	0	0	0	0	0	0	0	0	0	0
year2020_soil_P36_adaptertrimmed_Pythium_R1.fastq	756	0	0	0	0	0	0	0	0	0	0	0	0	0	0	0	0	0	0	0	0	0	0	0	0	0	503	0	0	0	0	0	0	0	0	0	0	0	0	0	0	0	0	0	0	273	0	0	0
year2020_soil_P37_adaptertrimmed_Pythium_R1.fastq	0	0	0	0	0	0	0	0	0	0	0	0	0	0	0	0	0	0	0	0	0	0	0	0	0	0	0	0	0	0	0	0	0	0	0	0	0	0	0	0	0	0	0	0	0	0	0	0	0
year2020_soil_P38_adaptertrimmed_Pythium_R1.fastq	0	0	0	0	0	0	0	0	0	0	93	0	0	0	0	0	0	0	0	0	0	0	0	0	0	0	0	0	0	0	0	0	0	0	0	0	0	0	0	0	0	0	0	0	0	0	0	0	0
year2020_soil_P39_adaptertrimmed_Pythium_R1.fastq	0	0	0	0	0	0	0	0	0	0	0	0	0	0	0	0	0	0	0	0	0	0	0	0	0	0	0	0	0	0	0	0	0	0	0	0	0	0	0	0	0	0	0	0	0	0	0	0	0
year2020_soil_P4_adaptertrimmed_Pythium_R1.fastq	0	0	0	0	0	0	476	0	0	0	0	0	0	0	0	0	0	0	0	0	0	0	0	0	0	0	0	0	0	0	0	0	0	0	0	0	0	0	0	0	0	0	0	0	0	0	0	0	0
year2020_soil_P40_adaptertrimmed_Pythium_R1.fastq	5	0	0	0	0	0	0	0	0	0	0	0	0	0	0	0	0	0	0	0	0	0	0	0	0	0	0	0	0	0	0	0	0	0	0	0	0	0	0	0	0	0	0	0	0	0	0	0	0
year2020_soil_P41_adaptertrimmed_Pythium_R1.fastq	2	0	0	0	0	0	0	0	0	0	0	0	0	0	0	0	0	0	0	0	0	0	0	0	0	0	0	0	0	0	0	0	0	0	0	0	0	0	0	0	0	0	0	0	0	0	0	0	0
year2020_soil_P42_adaptertrimmed_Pythium_R1.fastq	14945	0	0	0	0	0	609	0	0	0	0	0	0	0	0	0	0	0	0	1857	0	0	0	0	0	0	0	0	0	0	0	0	0	0	0	0	0	0	0	0	0	0	0	0	0	960	0	0	0
year2020_soil_P43_adaptertrimmed_Pythium_R1.fastq	4713	0	0	0	0	0	1052	0	0	0	0	0	0	0	0	0	0	0	0	721	0	0	0	0	0	0	583	0	124	0	0	0	137	0	0	0	0	0	0	0	0	0	0	0	0	1002	0	0	0
year2020_soil_P44_adaptertrimmed_Pythium_R1.fastq	5822	0	0	0	0	0	7386	0	0	0	0	0	0	0	0	0	0	0	0	399	0	0	0	0	0	0	190	0	0	0	0	0	214	0	0	0	0	90	292	0	0	23	0	0	0	442	0	0	0
year2020_soil_P45_adaptertrimmed_Pythium_R1.fastq	3390	0	0	0	0	0	9553	0	0	0	0	0	0	0	0	0	0	0	0	0	0	0	0	0	0	0	159	0	0	0	0	0	0	0	0	0	0	0	0	0	0	0	0	0	0	7927	0	0	0
year2020_soil_P5_adaptertrimmed_Pythium_R1.fastq	0	0	0	0	0	0	4960	0	0	0	0	0	0	0	0	0	0	0	0	0	0	0	0	0	0	0	0	0	0	0	0	0	0	0	0	0	0	0	0	0	0	416	0	0	0	202	0	0	0
year2020_soil_P6_adaptertrimmed_Pythium_R1.fastq	0	0	0	0	0	0	387	0	0	0	0	0	0	0	0	0	0	0	0	0	0	0	0	0	0	0	0	0	0	0	0	0	0	0	0	0	0	0	0	0	0	0	0	0	0	0	0	0	0
year2020_soil_P7_adaptertrimmed_Pythium_R1.fastq	0	0	0	0	0	0	0	0	0	0	0	0	0	0	0	0	0	0	0	0	0	0	0	0	0	0	0	0	0	0	0	0	0	0	0	0	0	0	0	0	0	0	0	0	0	0	0	0	0
year2020_soil_P8_adaptertrimmed_Pythium_R1.fastq	4312	0	0	0	283	0	0	0	0	0	0	0	0	0	0	0	0	0	0	0	0	0	0	0	0	456	143	0	85	851	0	0	301	0	0	0	0	341	0	0	0	0	0	0	118	639	0	0	0
year2020_soil_P9_adaptertrimmed_Pythium_R1.fastq	4711	0	0	0	0	0	0	0	0	0	0	35	0	0	0	0	0	0	0	662	0	0	0	0	149	911	0	0	0	694	0	0	1143	0	0	0	0	0	0	0	0	0	0	0	0	1745	0	0	0
year2021_soil_P1_adaptertrimmed_Pythium_R1.fastq	23	0	0	0	0	0	629	0	0	0	0	0	0	0	0	0	0	0	0	0	0	0	0	0	0	0	0	0	0	0	0	0	0	0	0	0	0	0	0	0	0	0	0	0	0	107	0	0	0
year2021_soil_P10_adaptertrimmed_Pythium_R1.fastq	171	0	0	0	0	0	26	0	0	0	0	0	0	0	0	0	0	0	0	1259	0	0	0	0	0	0	0	0	0	0	0	0	0	0	0	0	0	0	0	0	0	0	0	0	0	1025	0	0	0
year2021_soil_P11_adaptertrimmed_Pythium_R1.fastq	227	0	0	0	0	0	0	0	0	0	0	0	0	0	0	0	0	0	0	0	0	0	0	23	0	0	0	0	121	0	0	0	0	0	0	0	0	0	47	0	0	0	0	0	0	905	0	0	0
year2021_soil_P12_adaptertrimmed_Pythium_R1.fastq	108	0	0	0	0	0	0	0	0	0	0	0	0	0	0	0	0	0	0	0	0	0	2	0	0	0	0	0	0	0	0	0	0	0	0	0	0	0	0	0	0	0	0	0	0	0	0	0	0
year2021_soil_P13_adaptertrimmed_Pythium_R1.fastq	14	0	0	0	0	0	206	176	0	0	0	0	0	0	0	0	0	0	0	0	0	0	0	182	0	0	0	341	0	0	0	0	0	0	0	0	0	0	0	0	0	137	0	0	0	0	0	0	0
year2021_soil_P14_adaptertrimmed_Pythium_R1.fastq	0	0	0	0	0	0	0	0	0	0	0	0	0	0	0	0	0	0	0	0	0	0	164	0	0	0	0	100	109	0	0	0	0	0	0	0	0	0	0	0	0	0	0	0	0	0	0	0	0
year2021_soil_P15_adaptertrimmed_Pythium_R1.fastq	87	0	0	0	0	0	1248	0	0	0	0	0	0	0	0	0	0	0	0	0	0	0	0	0	0	0	0	0	0	0	0	0	0	0	0	0	0	0	0	0	0	0	0	0	0	1905	0	0	0
year2021_soil_P16_adaptertrimmed_Pythium_R1.fastq	0	0	0	0	0	0	0	0	0	0	0	0	0	0	0	0	0	0	0	0	0	0	0	0	0	0	0	0	0	0	0	0	0	0	0	0	0	0	0	0	0	0	0	0	0	290	0	0	0
year2021_soil_P17_adaptertrimmed_Pythium_R1.fastq	100	0	0	0	0	0	448	0	0	0	0	0	0	0	0	0	0	0	0	370	0	0	0	0	0	0	0	0	0	0	0	0	0	0	0	0	0	0	0	0	0	0	0	0	0	21	0	0	0
year2021_soil_P18_adaptertrimmed_Pythium_R1.fastq	43	0	0	0	0	0	0	0	0	0	0	0	0	0	0	0	0	0	0	0	0	0	0	0	0	0	0	0	0	0	0	0	0	0	0	0	0	0	0	0	0	0	0	0	0	0	0	0	0
year2021_soil_P19_adaptertrimmed_Pythium_R1.fastq	327	0	0	0	0	0	13	0	0	0	0	0	0	0	0	0	0	0	0	0	0	0	0	0	213	0	2857	0	9	0	0	0	429	0	0	0	0	64	0	0	0	0	0	0	0	21	0	0	0
year2021_soil_P20_adaptertrimmed_Pythium_R1.fastq	54	0	0	0	0	0	107	0	0	0	0	0	0	0	0	0	0	0	0	0	0	0	0	0	0	0	0	0	0	0	0	0	0	0	0	0	0	0	0	0	0	0	0	0	0	74	0	0	0
year2021_soil_P21_adaptertrimmed_Pythium_R1.fastq	77	0	0	0	0	0	0	0	0	0	0	0	0	0	0	0	0	0	0	0	0	0	0	0	0	0	0	0	0	0	0	0	0	0	0	0	0	0	0	0	0	136	0	0	0	0	0	0	0
year2021_soil_P22_adaptertrimmed_Pythium_R1.fastq	89	0	0	0	0	0	1062	43	0	0	0	0	0	0	0	0	0	0	0	0	0	0	0	0	0	0	0	0	65	0	0	0	0	0	0	0	0	0	0	0	0	0	0	0	0	62	0	0	0
year2021_soil_P23_adaptertrimmed_Pythium_R1.fastq	184	0	0	0	0	0	0	0	0	0	0	0	0	0	0	0	0	0	0	0	0	0	0	0	0	0	0	0	0	0	0	0	0	0	0	0	0	0	0	0	0	0	0	0	0	840	0	0	0
year2021_soil_P24_adaptertrimmed_Pythium_R1.fastq	0	0	0	0	0	0	125	0	0	0	0	0	0	0	0	0	0	0	0	0	6	0	0	0	0	0	2596	0	0	0	0	0	0	0	0	0	0	0	0	0	0	0	0	0	0	424	0	0	0
year2021_soil_P25_adaptertrimmed_Pythium_R1.fastq	0	0	0	0	0	0	0	0	0	0	0	0	0	0	0	0	0	0	0	0	0	0	0	0	0	0	0	0	0	0	0	0	0	0	0	0	0	0	0	0	0	0	0	0	0	0	0	0	0
year2021_soil_P26_adaptertrimmed_Pythium_R1.fastq	0	0	0	0	0	0	2823	0	0	0	0	0	0	0	0	0	0	0	0	825	0	0	0	0	0	0	0	0	0	0	0	0	0	0	0	0	0	0	0	0	0	0	0	0	0	8	0	0	0
year2021_soil_P27_adaptertrimmed_Pythium_R1.fastq	85	0	0	0	0	0	127	0	0	0	0	0	0	0	0	0	0	0	0	0	0	0	0	0	0	0	70	0	45	0	0	0	0	0	0	0	0	0	0	0	0	0	0	0	0	143	0	0	0
year2021_soil_P28_adaptertrimmed_Pythium_R1.fastq	0	0	0	0	22	0	160	588	0	452	0	0	0	0	0	0	0	0	0	0	0	0	0	0	0	0	0	0	0	0	0	0	0	0	0	0	0	0	0	237	3	0	0	0	0	0	0	0	0
year2021_soil_P29_adaptertrimmed_Pythium_R1.fastq	39	0	0	0	0	0	0	0	0	0	0	0	0	0	0	0	0	0	0	0	0	0	0	0	0	0	222	0	0	977	0	0	0	213	0	0	0	0	202	0	0	0	0	0	0	217	0	0	0
year2021_soil_P30_adaptertrimmed_Pythium_R1.fastq	0	0	0	0	0	44	1278	0	0	0	0	0	0	0	0	0	0	0	0	0	0	0	0	0	0	0	316	0	0	0	0	0	0	0	262	132	0	0	546	0	0	0	0	0	0	949	0	0	0
year2021_soil_P31_adaptertrimmed_Pythium_R1.fastq	0	0	0	0	0	0	0	0	0	0	0	0	0	0	0	0	0	0	0	0	0	0	0	0	0	0	0	0	23	0	0	0	0	0	0	0	0	0	0	0	0	0	0	0	0	0	0	0	0
year2021_soil_P32_adaptertrimmed_Pythium_R1.fastq	0	0	0	0	0	0	2275	0	246	0	0	0	0	0	0	0	0	0	0	0	0	0	0	0	0	0	0	0	0	0	0	0	0	0	0	0	0	40	0	0	0	0	0	0	0	0	0	0	0
year2021_soil_P33_adaptertrimmed_Pythium_R1.fastq	0	0	0	0	0	0	61	0	0	0	0	0	0	0	0	0	0	0	0	0	0	0	0	0	0	0	0	0	0	0	0	0	0	0	0	0	0	0	0	0	0	0	0	0	0	31	0	0	0
year2021_soil_P34_adaptertrimmed_Pythium_R1.fastq	45	0	0	71	0	0	1150	0	0	0	0	0	0	0	0	0	0	0	0	23	0	0	0	0	0	0	5180	0	0	0	0	0	0	0	0	0	0	0	0	0	0	0	0	0	0	0	0	0	0
year2021_soil_P35_adaptertrimmed_Pythium_R1.fastq	0	0	0	19	0	0	3086	0	2774	0	0	0	0	0	0	0	0	0	0	378	0	0	0	0	0	0	135	0	0	0	0	0	0	0	0	0	0	0	0	0	0	0	0	0	18	499	0	0	0
year2021_soil_P36_adaptertrimmed_Pythium_R1.fastq	152	0	0	5	0	0	0	0	0	0	0	0	0	0	0	0	0	0	0	123	0	0	0	0	0	0	2021	0	0	0	0	0	0	0	0	0	0	0	0	0	0	0	0	0	0	0	0	0	0
year2021_soil_P37_adaptertrimmed_Pythium_R1.fastq	0	0	0	0	0	0	711	0	0	576	0	0	0	0	0	0	0	0	0	0	183	0	0	0	0	0	0	0	0	0	0	0	0	0	0	0	0	0	0	0	0	0	0	0	0	0	0	0	0
year2021_soil_P38_adaptertrimmed_Pythium_R1.fastq	0	0	0	0	0	0	2548	0	2055	0	8	0	0	0	0	0	0	0	0	19	0	0	0	0	0	0	0	0	0	0	0	0	0	0	0	0	0	0	0	0	0	0	0	0	0	193	0	0	0
year2021_soil_P39_adaptertrimmed_Pythium_R1.fastq	0	0	0	0	0	0	533	0	0	0	30	0	0	0	0	0	0	0	0	34	0	0	0	0	0	0	0	0	0	0	0	0	0	0	0	109	0	0	0	0	0	0	0	0	0	0	0	0	0
year2021_soil_P40_adaptertrimmed_Pythium_R1.fastq	0	0	0	0	0	0	370	0	0	0	0	0	0	0	0	0	0	0	0	58	32	0	0	0	0	0	0	0	0	0	0	28	0	0	0	0	0	0	0	0	0	0	0	0	0	20	0	7	0
year2021_soil_P41_adaptertrimmed_Pythium_R1.fastq	0	0	0	0	0	0	2593	0	0	0	0	0	0	0	0	0	0	0	0	20	0	0	0	0	0	0	0	0	0	0	0	0	0	0	0	0	0	0	0	0	0	0	0	0	0	157	0	0	0
year2021_soil_P42_adaptertrimmed_Pythium_R1.fastq	0	0	0	0	0	0	1780	0	0	0	0	0	0	0	0	0	0	0	0	45	0	0	0	0	0	0	0	0	0	0	0	0	0	0	0	0	0	0	0	0	0	1018	0	60	0	124	0	0	0
year2021_soil_P43_adaptertrimmed_Pythium_R1.fastq	169	0	0	0	0	0	857	0	0	0	0	161	0	0	0	0	0	0	0	129	0	0	0	0	0	0	0	11	0	0	0	0	0	0	0	0	0	0	0	0	0	0	0	0	0	72	0	0	0
year2021_soil_P44_adaptertrimmed_Pythium_R1.fastq	16	0	0	0	0	0	56	0	0	0	0	0	0	0	0	0	0	0	0	99	0	0	0	0	0	0	0	0	0	0	0	0	0	0	0	0	0	0	0	0	0	0	0	0	0	498	0	0	0
year2021_soil_P45_adaptertrimmed_Pythium_R1.fastq	0	0	0	0	0	0	75	0	0	0	0	0	0	0	0	0	0	0	0	0	0	0	0	0	0	0	16	0	0	0	0	0	0	0	0	0	0	0	12	0	0	0	0	0	0	0	0	0	0
year2021_soil_P46_adaptertrimmed_Pythium_R1.fastq	66	0	0	0	0	0	148	0	0	0	0	453	0	0	0	0	0	0	0	16	0	0	0	0	0	0	101	0	0	0	0	0	0	0	0	0	0	0	0	0	0	170	0	0	0	328	0	0	0
year2021_soil_P48_adaptertrimmed_Pythium_R1.fastq	0	0	0	0	0	0	0	0	0	0	0	0	0	0	0	0	0	0	0	0	0	0	0	0	0	0	0	0	0	0	0	0	0	0	0	0	0	0	0	0	0	0	0	0	0	0	0	0	0
year2021_soil_P49_adaptertrimmed_Pythium_R1.fastq	0	0	0	0	0	0	127	0	0	0	0	0	0	0	0	0	0	0	0	0	0	0	0	0	0	0	0	0	16	0	0	0	0	0	0	0	0	0	0	0	0	0	0	0	0	0	0	0	0
year2021_soil_P6_adaptertrimmed_Pythium_R1.fastq	40	34	0	0	0	0	36	0	0	0	0	0	0	0	0	0	0	0	0	0	0	0	0	0	74	248	0	0	0	0	0	0	283	0	0	0	0	0	0	0	0	0	0	0	0	0	0	0	0
year2021_soil_P7_adaptertrimmed_Pythium_R1.fastq	0	0	0	0	0	0	99	0	0	0	0	0	0	0	0	0	0	0	0	0	0	0	6	0	0	0	26	0	32	0	0	0	72	0	0	0	0	0	0	0	0	0	0	0	0	488	0	0	0
year2021_soil_P8_adaptertrimmed_Pythium_R1.fastq	20	0	0	0	0	0	0	0	0	0	0	0	0	0	0	0	0	0	0	18	0	0	0	0	0	0	0	0	0	0	0	0	0	0	0	0	0	0	0	0	0	0	0	0	0	15891	456	0	0
year2021_soil_P9_adaptertrimmed_Pythium_R1.fastq	64	0	0	0	0	0	0	0	0	0	0	0	0	0	0	0	0	0	0	141	0	48	0	0	106	0	16	0	0	56	0	0	15344	0	0	0	0	0	0	0	0	0	0	0	0	0	15	0	0
[truncated: 24 more columns]
