# Supplementary material for: An assessment of the species diversity and disease potential of Pythium communities in Europe
Source: Nat Commun. 2024 Sep 27;15:8369. doi: 10.1038/s41467-024-52761-0 (PMC11437173; doi:10.1038/s41467-024-52761-0)
Supplement: Supplementary file 5 — Supplementary Data 2 [file 41467_2024_52761_MOESM5_ESM.zip › Scripts_and_data_Pythium_survey_europe/Data/new_taxonomy.txt]

Genus	Isolate	Isolate_ID	BOLD_ID	Genbank_acc
Ach	Achlya ambisexualis	CBS 101.50	OOMYA1184-08	HQ708156, HQ643083
Ach	Achlya ambisexualis	CBS 383.79	OOMYA1185-08	HQ708155, HQ643082
Ach	Achlya americana	CBS 100.52	OOMYA1186-08	HQ708157, HQ643084
Ach	Achlya aquatica*	CBS 103.67	OOMYA1187-08	HQ708158, HQ643085
Ach	Achlya bisexualis	CBS 100.42	OOMYA1188-08	HQ708161, HQ643088
Ach	Achlya bisexualis	CBS 102.62	OOMYA1190-08	HQ708160, HQ643087
Ach	Achlya bisexualis	CBS 103.50	OOMYA1191-08	HQ708159, HQ643086
Ach	Achlya caroliniana	CBS 544.67	OOMYA1192-08	HQ708162, HQ643089
Ach	Achlya colorata	CBS 102.37	OOMYA1193-08	HQ708164, HQ643091
Ach	Achlya colorata	CBS 545.67	OOMYA1194-08	HQ708163, HQ643090
Ach	Achlya conspicua	CBS 103.37	OOMYA1195-08	HQ708165, HQ643092
Ach	Achlya dubia	CBS 101.38	OOMYA1196-08	HQ708167, HQ643094
Ach	Achlya dubia	CBS 546.67	OOMYA1197-08	HQ708166, HQ643093
Ach	Achlya flagellata	CBS 104.37	OOMYA1198-08	HQ708170, HQ643097
Ach	Achlya flagellata	CBS 107.35	OOMYA1199-08	HQ708169, HQ643096
Ach	Achlya flagellata	CBS 528.67	OOMYA1200-08	HQ708168, HQ643095
Ach	Achlya glomerata	CBS 105.50	OOMYA1201-08	HQ708171, HQ643098
Ach	Achlya heterosexualis	CBS 419.65	OOMYA1202-08	HQ708173, HQ643100
Ach	Achlya heterosexualis	CBS 420.65	OOMYA1203-08	HQ708172, HQ643099
Ach	Achlya oligocantha	CBS 101.44	OOMYA1204-08	HQ708174, HQ643101
Ach	Achlya papillosa	CBS 101.52	OOMYA1205-08	HQ708175, HQ643102
Ach	Achlya racemosa	CBS 103.38	OOMYA1206-08	HQ708178, HQ643105
Ach	Achlya racemosa	CBS 541.67	OOMYA1207-08	HQ708177, HQ643104
Ach	Achlya racemosa	CBS 578.67	OOMYA1208-08	HQ708176, HQ643103
Ach	Achlya radiosa	CBS 547.67	OOMYA1210-08	HQ708179, HQ643106
Ach	Achlya recurva	CBS 108.50	OOMYA1211-08	HQ708180, HQ643107
Ach	Achlya sparrowii*	CBS 102.49	OOMYA1213-08	HQ708181, HQ643108
Ach	Achlya spinosa	CBS 576.67	OOMYA1214-08	HQ708182, HQ643109
Alb	Albugo candida	AC2V	OOMYA2013-10	HQ708184, HQ643111, HQ665049
Alb	Albugo candida	AC7A	OOMYA2014-10	HQ708183, HQ643110, HQ665050
Aph	Aphanomyces cladogamus	BR 693	OOMYA1218-08	HQ708187, HQ643114
Aph	Aphanomyces cladogamus	CBS 690.79	OOMYA1217-08	HQ708185, HQ643112
Aph	Aphanomyces cladogamus	CBS 108.29	OOMYA1215-08	HQ708186, HQ643113, HQ665056
Aph	Aphanomyces cochlioides	CBS 477.71	OOMYA1216-08	HQ708188, HQ643115, HQ665241
Aph	Aphanomyces euteiches	BR 694	OOMYA1219-08	HQ708193, HQ643120
Aph	Aphanomyces euteiches	CBS 155.73	OOMYA1221-08	HQ708191, HQ643118
Aph	Aphanomyces euteiches	CBS 157.73	OOMYA1223-08	HQ708189, HQ643116
Aph	Aphanomyces euteiches	CBS 154.73	OOMYA1220-08	HQ708192, HQ643119, HQ665129
Aph	Aphanomyces euteiches	CBS 156.73	OOMYA1222-08	HQ708190, HQ643117, HQ665132
Aph	Aphanomyces iridis*	CBS 524.87	OOMYA1224-08	HQ708194, HQ643121, HQ665248
Aph	Aphanomyces laevis	CBS 478.71	OOMYA1226-08	HQ708195, HQ643122, HQ665242
Aph	Aphanomyces sp.	CBS 583.85	OOMYA1227-08	HQ708196, HQ643123, HQ665276
Apo	Apodachlya brachynema	CBS 184.82	OOMYA1229-08	HQ708197, HQ643124
Apo	Apodachlya brachynema	CBS 557.69	OOMYB040-08	HQ708198, HQ643125
Apo	Apodachlya minima	CBS 185.82	OOMYA1230-08	HQ708199, HQ643126
Bas	Basidiophora entospora	HV 119	DM011-10	HM033184, EF553487
Bas	Basidiophora entospora	HV 123	NA	AY035513
Bre	Brevilegnia gracilis*	CBS 131.37	OOMYA1232-08	HQ708200, HQ643127, HQ665122
Bre	Brevilegnia macrospora*	CBS 132.37	OOMYA1908-08	HQ708201, HQ643128, HQ665124
Bre	Brevilegnia unisperma var. delica	CBS 143.52	OOMYA1233-08	HQ708202, HQ643129, HQ665125
Bre	Brevilegnia variabilis	CBS 110006	OOMYA1234-08	HQ708203, HQ643130, HQ665058
Eur	Eurychasma dicksonii	CCAP 4018/2	OOMYA2124-10	HQ708204, HQ665307
Eur	Eurychasma dicksonii	FI373	OOMYA2126-10	HQ643131
Hal	Halophytophthora exoprolifera	CBS 252.93	OOMYA1236-08	HQ708205, HQ643132, HQ665174
Hal	Halophytophthora kandelii	CBS 111.91	OOMYA006-07	HQ708207, HQ643134, HQ665065
Hal	Halophytophthora kandelii	CBS 113.91	OOMYA1237-08	HQ708206, HQ643133, HQ665079
Hal	Halophytophthora tartarea*	CBS 208.95	OOMYA043-07	HQ708208, HQ643135
Lag	Lagenidium caudatum	CBS 584.85	OOMYA199-07	HQ708209, HQ643136, HQ665277
Lag	Lagenidium giganteum	CBS 580.84	OOMYA2112-10	HQ708210
Lag	Lagenidium giganteum	ATCC 36492	NA	AY151183
Lep	Leptolegnia caudata	CBS 680.69	OOMYA213-07	HQ708211, HQ643137, HQ665287
Lep	Leptolegnia sp.	CBS 582.85	OOMYA1238-08	HQ708212, HQ643138, HQ665275
NA	Peronospora aparines	HV 97	DM001-10	HM033187, AY198300
NA	Peronospora calotheca	HV 81	DM002-10	HM033188, AY198298
NA	Peronospora calotheca	HV 83	NA	AY035483
NA	Peronospora conglomerata	HV 26	DM003-10	HM033189, AY198246
NA	Peronospora conglomerata	HV 27	NA	AY035489
NA	Peronospora radii	HV 22	DM005-10	HM033190, AY198296
NA	Peronospora sherardiae	HV 211	DM006-10	HM033191, AY198301
NA	Peronospora valerianellae	HV 41	DM008-10	HM033192, AY198293
NA	Peronospora violae	HV 34	DM009-10	HM033193, AY198240
Phy	Phytophthora aff. citricola	BR 1073	OOMYA1250-08	HQ708271, HQ643204
Phy	Phytophthora aff. infestans	P13660	PHYTO099-10	HQ261238, HQ261491
Phy	Phytophthora aff. meadii	CBS 235.30	OOMYA2081-10	HQ708214, HQ643140
Phy	Phytophthora aff. meadii	CBS 238.28	OOMYA2082-10	HQ708213, HQ643139
Phy	Phytophthora aff. primulae	P6817	PHYTO203-10	HQ261239, HQ261492
Phy	Phytophthora aff. rosacearum	P10678	PHYTO065-10	HQ261240, HQ261493
Phy	Phytophthora alni	CBS 117375	OOMYA2060-10	HQ708217, HQ643143
Phy	Phytophthora alni	CBS 117376	OOMYA2061-10	HQ708216, HQ643142
Phy	Phytophthora alni	IMI 392314	OOMYA2163-10	GU945463, GU993881
Phy	Phytophthora alni	P10564	PHYTO055-10	HQ261244, HQ261497
Phy	Phytophthora alni	P11193	PHYTO084-10	HQ261243, HQ261496
Phy	Phytophthora alni	P11318	PHYTO086-10	HQ261242, HQ261495
Phy	Phytophthora alni	P16202	PHYTO126-10	HQ261241, HQ261494
Phy	Phytophthora alticola	P16052	PHYTO120-10	HQ261245, HQ261498
Phy	Phytophthora arecae	CBS 305.62	OOMYA115-07	HQ708218, HQ643146, HQ665200
Phy	Phytophthora austrocedrae	P15132	PHYTO108-10	HQ261247, HQ261500
Phy	Phytophthora austrocedrae	P16040	PHYTO117-10	HQ261246, HQ261499
Phy	Phytophthora avicenniae	CBS 188.85	OOMYA036-07	HQ708219, HQ643147, HQ665146
Phy	Phytophthora batemanensis*	CBS 679.84	OOMYA212-07	HQ708220, HQ643148, HQ665286
Phy	Phytophthora bisheria	P11311	PHYTO085-10	HQ261249, HQ261502
Phy	Phytophthora bisheria	P7191	PHYTO217-10	HQ261248, HQ261501
Phy	Phytophthora bisheria	P10117	PHYTO013-10	HQ261250, HQ261503, EU080746
Phy	Phytophthora boehmeriae	P1257	PHYTO095-10	HQ261253, HQ261506
Phy	Phytophthora boehmeriae	P1378	PHYTO100-10	HQ261252, HQ261505
Phy	Phytophthora boehmeriae	p43	OOMYA2137-10	GU945465, GU993882
Phy	Phytophthora boehmeriae	P6950	PHYTO211-10	HQ261251, HQ261504, EU080166
Phy	Phytophthora boehmeriae*	CBS 291.29	OOMYA105-07	HQ708221, HQ643149, HQ665190
Phy	Phytophthora botryosa	P1044	PHYTO050-10	HQ261257, HQ261510
Phy	Phytophthora botryosa	P3425	PHYTO169-10	HQ261256, HQ261509
Phy	Phytophthora botryosa	p44	OOMYA2138-10	GU945466, GU993883
Phy	Phytophthora botryosa	P6944	PHYTO209-10	HQ261255, HQ261508
Phy	Phytophthora botryosa	P6945	PHYTO210-10	HQ261254, HQ261507, EU079939
Phy	Phytophthora botryosa*	CBS 581.69	OOMYA197-07	HQ708222, HQ643151
Phy	Phytophthora brassicae	CBS 112277	OOMYA2038-10	HQ708228, HQ643158
Phy	Phytophthora brassicae	CBS 180.87	OOMYA2074-10	HQ708224, HQ643154
Phy	Phytophthora brassicae	CBS 212.82	OOMYA2076-10	HQ708223, HQ643153
Phy	Phytophthora brassicae	CBS 782.97	OOMYA2115-10	HQ708226, HQ643156
Phy	Phytophthora brassicae	CBS 178.87	OOMYA034-07	HQ708225, HQ643155, HQ665144
Phy	Phytophthora brassicae	CBS 686.95	OOMYA2009-09	HQ708227, HQ643157, HQ665289
Phy	Phytophthora brassicae	P10155	PHYTO018-10	HQ261259, HQ261512, EU080794
Phy	Phytophthora brassicae	P3273	PHYTO164-10	HQ261258, HQ261511, EU079812
Phy	Phytophthora cactorum	BR 1067	OOMYA1249-08	HQ708240, HQ643170
Phy	Phytophthora cactorum	BR 194	OOMYA1242-08	HQ708239, HQ643169
Phy	Phytophthora cactorum	BR 672	OOMYA1245-08	HQ708237, HQ643167
Phy	Phytophthora cactorum	BR 673	OOMYA1246-08	HQ708236, HQ643166
Phy	Phytophthora cactorum	BR 675	OOMYA1248-08	HQ708235, HQ643165
Phy	Phytophthora cactorum	CBS 110121	OOMYA2019-10	HQ708238, HQ643168
Phy	Phytophthora cactorum	CBS 112275	OOMYA2037-10	HQ708234, HQ643164
Phy	Phytophthora cactorum	CBS 113344	OOMYA2039-10	HQ708233, HQ643163
Phy	Phytophthora cactorum	CBS 151.88	OOMYA2072-10	HQ708229, HQ643159
Phy	Phytophthora cactorum	CBS 231.30	OOMYA2078-10	HQ708231, HQ643161
Phy	Phytophthora cactorum	CBS 279.37	OOMYA2087-10	HQ708232, HQ643162
Phy	Phytophthora cactorum	CBS 294.29	OOMYA2089-10	HQ708230, HQ643160
Phy	Phytophthora cactorum	P10365	PHYTO043-10	HQ261260, HQ261513
Phy	Phytophthora cactorum	P0714	PHYTO008-10	HQ261261, HQ261514, EU080282
Phy	Phytophthora cajani	P3105	PHYTO157-10	HQ261262, HQ261515, EU080105
Phy	Phytophthora cambivora	CBS 111329	OOMYA2023-10	HQ708248, HQ643179
Phy	Phytophthora cambivora	CBS 114085	OOMYA2045-10	HQ708247, HQ643178
Phy	Phytophthora cambivora	CBS 114086	OOMYA2046-10	HQ708246, HQ643177
Phy	Phytophthora cambivora	CBS 114087	OOMYA2047-10	HQ708245, HQ643176
Phy	Phytophthora cambivora	CBS 114093	OOMYA2048-10	HQ708244, HQ643175
Phy	Phytophthora cambivora	CBS 114094	OOMYA2049-10	HQ708243, HQ643174
Phy	Phytophthora cambivora	CBS 114095	OOMYA2050-10	HQ708242, HQ643173
Phy	Phytophthora cambivora	CBS 356.78	OOMYA2100-10	HQ708241, HQ643172
Phy	Phytophthora cambivora	p64	OOMYA2142-10	GU945467, GU993885
Phy	Phytophthora cambivora	P0592	PHYTO006-10	HQ261263, HQ261516, EU080555
Phy	Phytophthora capsici	CBS 111333	OOMYA2024-10	HQ708256, HQ643188
Phy	Phytophthora capsici	CBS 111334	OOMYA2025-10	HQ708255, HQ643187
Phy	Phytophthora capsici	CBS 111335	OOMYA2026-10	HQ708254, HQ643186
Phy	Phytophthora capsici	CBS 111336	OOMYA2027-10	HQ708253, HQ643185
Phy	Phytophthora capsici	CBS 254.93	OOMYA2084-10	HQ708252, HQ643183
Phy	Phytophthora capsici	CBS 370.72	OOMYA2103-10	HQ708251, HQ643182
Phy	Phytophthora capsici	P3375	PHYTO167-10	HQ261265, HQ261518
Phy	Phytophthora capsici	P3605	PHYTO172-10	HQ261264, HQ261517
Phy	Phytophthora capsici	p8	OOMYA2144-10	GU945468, GU993886
Phy	Phytophthora capsici	CBS 554.88	OOMYA188-07	HQ708250, HQ643181, HQ665266
Phy	Phytophthora capsici	P10386	PHYTO047-10	HQ261267, HQ261520, EU079548
Phy	Phytophthora capsici	P1319	PHYTO097-10	HQ261266, HQ261519, EU079741
Phy	Phytophthora capsici*	CBS 128.23	OOMYA012-07	HQ708249, HQ643180, HQ665120
Phy	Phytophthora captiosa	P10720	PHYTO073-10	HQ261268, HQ261521
Phy	Phytophthora captiosa	P10719	PHYTO072-10	HQ261269, HQ261522, EU079663
Phy	Phytophthora cinnamomi	CBS 232.30	OOMYA2079-10	HQ708263, HQ643195
Phy	Phytophthora cinnamomi	CBS 249.60	OOMYA2083-10	HQ708262, HQ643194
Phy	Phytophthora cinnamomi	CBS 270.55	OOMYA2085-10	HQ708261, HQ643193
Phy	Phytophthora cinnamomi	CBS 304.36	OOMYA2093-10	HQ708260, HQ643192
Phy	Phytophthora cinnamomi	CBS 319.49	OOMYA2097-10	HQ708266, HQ643198
Phy	Phytophthora cinnamomi	CBS 341.72	OOMYA2098-10	HQ708265, HQ643197
Phy	Phytophthora cinnamomi	CBS 342.72	OOMYA2099-10	HQ708264, HQ643196
Phy	Phytophthora cinnamomi	CBS 402.48	OOMYA2105-10	HQ708259, HQ643191
Phy	Phytophthora cinnamomi	CBS 403.48	OOMYA2106-10	HQ708258, HQ643190
Phy	Phytophthora cinnamomi	P2100	PHYTO147-10	HQ261277, HQ261530
Phy	Phytophthora cinnamomi	P2121	PHYTO148-10	HQ261276, HQ261529
Phy	Phytophthora cinnamomi	P2160	PHYTO151-10	HQ261275, HQ261528
Phy	Phytophthora cinnamomi	P2301	PHYTO152-10	HQ261274, HQ261527
Phy	Phytophthora cinnamomi	P3232	PHYTO162-10	HQ261273, HQ261526, EU079801
Phy	Phytophthora cinnamomi	P6305	PHYTO192-10	HQ261272, HQ261525, EU079898
NA	Phytophthora cinnamomi var.	NA	NA	NA
Phy	parvispora	CBS 411.96	OOMYA154-07	HQ708268, HQ643200, HQ665231
NA	Phytophthora cinnamomi var.	NA	NA	NA
Phy	parvispora	CBS 413.96	OOMYA155-07	HQ708267, HQ643199, HQ665232
NA	Phytophthora cinnamomi var.	NA	NA	NA
Phy	parvispora	P7154	PHYTO216-10	HQ261271, HQ261524, EU080457
NA	Phytophthora cinnamomi var.	NA	NA	NA
Phy	parvispora	P8495	PHYTO248-10	HQ261270, HQ261523, EU079953
Phy	Phytophthora cinnamomi var. robiniae	P16351	PHYTO129-10	HQ261278, HQ261531
Phy	Phytophthora cinnamomi*	CBS 144.22	OOMYA017-07	HQ708257, HQ643189, HQ665126
Phy	Phytophthora citricola	BR 519	OOMYA1262-08	HQ708270, HQ643203
Phy	Phytophthora citricola	IIp52	OOMYA2127-10	GU945470, GU993888
Phy	Phytophthora citricola	P0716	PHYTO009-10	HQ261281, HQ261534
Phy	Phytophthora citricola	P0767	PHYTO010-10	HQ261280, HQ261533
Phy	Phytophthora citricola	P1805	PHYTO139-10	HQ261279, HQ261532
Phy	Phytophthora citricola*	CBS 221.88	OOMYA059-07	HQ708269, HQ643201, HQ665161
Phy	Phytophthora citrophthora	136	OOMYA2012-10	GU945471, GU993889
Phy	Phytophthora citrophthora	CBS 111338	OOMYA2029-10	HQ708275, HQ643208
Phy	Phytophthora citrophthora	CBS 111339	OOMYA2030-10	HQ708274, HQ643207
Phy	Phytophthora citrophthora	CBS 111726	OOMYA2033-10	HQ708273, HQ643206
Phy	Phytophthora citrophthora	P10368	PHYTO044-10	HQ261282, HQ261535
Phy	Phytophthora citrophthora	CBS 950.87	OOMYA241-07	HQ708272, HQ643205, HQ665305
Phy	Phytophthora citrophthora	P10341	PHYTO041-10	HQ261283, HQ261536, EU080389
Phy	Phytophthora clandestina	P3943	PHYTO182-10	HQ261284, HQ261537
Phy	Phytophthora clandestina	P3942	PHYTO181-10	HQ261285, HQ261538, EU079871
Phy	Phytophthora colocasiae	P6290	PHYTO191-10	HQ261287, HQ261540, EU080128
Phy	Phytophthora colocasiae	P6317	PHYTO194-10	HQ261286, HQ261539, EU079911
Phy	Phytophthora cryptogea	BR 521	OOMYA410-07	HQ708284, HQ643219
Phy	Phytophthora cryptogea	BR 589	OOMYA1259-08	HQ708283, HQ643218
Phy	Phytophthora cryptogea	BR 682	OOMYA1266-08	HQ708282, HQ643217
Phy	Phytophthora cryptogea	CBS 114074	OOMYA2042-10	HQ708280, HQ643215
Phy	Phytophthora cryptogea	CBS 290.35	OOMYA2088-10	HQ708278, HQ643212
Phy	Phytophthora cryptogea	CBS 418.71	OOMYA2108-10	HQ708277, HQ643211
Phy	Phytophthora cryptogea	Lev 1802	OOMYA1268-08	HQ708279, HQ643214
Phy	Phytophthora cryptogea	p13	OOMYA2131-10	GU945473, GU993890
Phy	Phytophthora cryptogea	P16165	PHYTO125-10	HQ261294, HQ261547
Phy	Phytophthora cryptogea	P1693	PHYTO136-10	HQ261293, HQ261546
Phy	Phytophthora cryptogea	P1739	PHYTO137-10	HQ261292, HQ261545
Phy	Phytophthora cryptogea	P1810	PHYTO140-10	HQ261291, HQ261544
Phy	Phytophthora cryptogea	P3700	PHYTO174-10	HQ261289, HQ261542
Phy	Phytophthora cryptogea	P10705	PHYTO070-10	HQ261297, HQ261550
Phy	Phytophthora cryptogea	P1088	PHYTO079-10	HQ261296, HQ261549, EU080451
Phy	Phytophthora cryptogea	P11822	PHYTO090-10	HQ261295, HQ261548, EU080082
Phy	Phytophthora cryptogea	P3103	PHYTO156-10	HQ261290, HQ261543, EU080631
Phy	Phytophthora cryptogea	P3876	PHYTO178-10	HQ261288, HQ261541, EU079851
Phy	Phytophthora cryptogea f. sp. begoniae	CBS 468.81	OOMYA167-07	HQ708276, HQ643210, HQ665238
Phy	Phytophthora cryptogea*	CBS 113.19	OOMYA007-07	HQ708281, HQ643216, HQ665075
Phy	Phytophthora drechsleri	P1087	PHYTO078-10	HQ261299, HQ261552
Phy	Phytophthora drechsleri	P11638	PHYTO087-10	HQ261298, HQ261551
Phy	Phytophthora drechsleri	P10331	PHYTO034-10	HQ261300, HQ261553, EU079511
Phy	Phytophthora epistomium*	CBS 590.85	OOMYA203-07	HQ708285, HQ643220, HQ665279
Phy	Phytophthora erythroseptica	BR 464	OOMYA1272-08	HQ708291, HQ643227
Phy	Phytophthora erythroseptica	BR 664	OOMYA1273-08	HQ708290, HQ643226
Phy	Phytophthora erythroseptica	CBS 111343	OOMYA2031-10	HQ708292, HQ643228
Phy	Phytophthora erythroseptica	CBS 233.30	OOMYA2080-10	HQ708287, HQ643222
Phy	Phytophthora erythroseptica	CBS 951.87	OOMYA2120-10	HQ708289, HQ643225
Phy	Phytophthora erythroseptica	CBS 956.87	OOMYA2121-10	HQ708288, HQ643224
Phy	Phytophthora erythroseptica	P0340	PHYTO003-10	HQ261302, HQ261555
Phy	Phytophthora erythroseptica	p50	OOMYA2140-10	GU945475, GU993891
Phy	Phytophthora erythroseptica	P10382	PHYTO046-10	HQ261301, HQ261554, EU080780
Phy	Phytophthora erythroseptica*	CBS 129.23	OOMYA013-07	HQ708286, HQ643221, HQ665121
Phy	Phytophthora europaea	BR 1072	OOMYA1302-08	HQ708293, HQ643229
Phy	Phytophthora europaea	P10324	PHYTO031-10	HQ261303, HQ261556, EU079486
Phy	Phytophthora fallax	P10722	PHYTO074-10	HQ261306, HQ261559
Phy	Phytophthora fallax	P10723	PHYTO075-10	HQ261305, HQ261558, EU080033
Phy	Phytophthora fallax	P10725	PHYTO076-10	HQ261304, HQ261557, EU080039
Phy	Phytophthora foliorum	P10969	PHYTO081-10	HQ261308, HQ261561, EU079684
Phy	Phytophthora foliorum	P10971	PHYTO082-10	HQ261307, HQ261560, EU079704
Phy	Phytophthora fragariae	CBS 309.62	OOMYA2095-10	HQ708295, HQ643231
Phy	Phytophthora fragariae	P11808	PHYTO089-10	HQ261312, HQ261565
Phy	Phytophthora fragariae	P6406	PHYTO196-10	HQ261309, HQ261562
Phy	Phytophthora fragariae	CBS 209.46	OOMYA044-07	HQ708294, HQ643230, HQ665150
Phy	Phytophthora fragariae	P1435	PHYTO101-10	HQ261311, HQ261564, EU079748
Phy	Phytophthora fragariae	P3820	PHYTO175-10	HQ261310, HQ261563, EU079839
Phy	Phytophthora frigida	P16051	PHYTO119-10	HQ261316, HQ261569
Phy	Phytophthora frigida	P16053	PHYTO121-10	HQ261315, HQ261568
Phy	Phytophthora frigida	P16054	PHYTO122-10	HQ261314, HQ261567
Phy	Phytophthora frigida	P16059	PHYTO123-10	HQ261313, HQ261566
Phy	Phytophthora gonapodyides	CBS 113346	OOMYA2040-10	HQ708299, HQ643236
Phy	Phytophthora gonapodyides	CBS 117380	OOMYA2063-10	HQ708296, HQ643232
Phy	Phytophthora gonapodyides	IMI 345174	OOMYA2160-10	GU945477, GU993893
Phy	Phytophthora gonapodyides	P7050	PHYTO213-10	HQ261317, HQ261570
Phy	Phytophthora gonapodyides	CBS 363.79	OOMYA134-07	HQ708298, HQ643235, HQ665216
Phy	Phytophthora gonapodyides	CBS 554.67	OOMYA187-07	HQ708297, HQ643233, HQ665265
Phy	Phytophthora hedraiandra	CBS 118732	OOMYA2066-10	HQ708300, HQ643237
Phy	Phytophthora hedraiandra	P11678	PHYTO088-10	HQ261318, HQ261571
Phy	Phytophthora heveae	P1000	PHYTO011-10	HQ261321, HQ261574
Phy	Phytophthora heveae	p28	OOMYA2133-10	GU945478, GU993894
Phy	Phytophthora heveae	P3428	PHYTO170-10	HQ261320, HQ261573
Phy	Phytophthora heveae	P8240	PHYTO240-10	HQ261319, HQ261572
Phy	Phytophthora heveae	P0578	PHYTO005-10	HQ261322, HQ261575, EU080701
Phy	Phytophthora heveae*	CBS 296.29	OOMYA111-07	HQ708301, HQ643238, HQ665194
Phy	Phytophthora hibernalis	CBS 119904	OOMYA2068-10	HQ708302, HQ643240
Phy	Phytophthora hibernalis	CBS 522.77	OOMYA176-07	HQ708303, HQ643241
Phy	Phytophthora hibernalis	P3822	PHYTO176-10	HQ261323, HQ261576, EU079518
Phy	Phytophthora himalayensis*	CBS 357.59	OOMYA132-07	HQ708304, HQ643242, HQ665215
Phy	Phytophthora humicola	CBS 114082	OOMYA2043-10	HQ708307, HQ643245
Phy	Phytophthora humicola	CBS 114083	OOMYA2044-10	HQ708306, HQ643244
Phy	Phytophthora humicola	P3826	PHYTO177-10	HQ261325, HQ261578, EU080173
Phy	Phytophthora humicola	P6701	PHYTO200-10	HQ261324, HQ261577, EU079923
Phy	Phytophthora humicola*	CBS 200.81	OOMYA038-07	HQ708305, HQ643243, HQ665148
Phy	Phytophthora idaei	CBS 968.95	OOMYA2123-10	HQ708308, HQ643246
Phy	Phytophthora idaei	P6767	PHYTO202-10	HQ261326, HQ261579, EU080134
Phy	Phytophthora ilicis	P6098	PHYTO184-10	HQ261329, HQ261582
Phy	Phytophthora ilicis	P6099	PHYTO185-10	HQ261328, HQ261581
Phy	Phytophthora ilicis	P3939	PHYTO180-10	HQ261330, HQ261583, EU079864
Phy	Phytophthora ilicis	P6860	PHYTO204-10	HQ261327, HQ261580, EU080140
Phy	Phytophthora infestans	P12022	PHYTO091-10	HQ261335, HQ261588
Phy	Phytophthora infestans	P13198	PHYTO098-10	HQ261334, HQ261587
Phy	Phytophthora infestans	P15168	PHYTO110-10	HQ261333, HQ261586
Phy	Phytophthora infestans	P15938	PHYTO114-10	HQ261332, HQ261585
Phy	Phytophthora infestans	P15941	PHYTO115-10	HQ261331, HQ261584
Phy	Phytophthora infestans	CBS 366.51	OOMYA135-07	HQ708309, HQ643247, HQ665217
Phy	Phytophthora infestans	P10650	PHYTO062-10	HQ261336, HQ261589, EU079630
Phy	Phytophthora inflata	p122	OOMYA2130-10	GU945481, GU993896
Phy	Phytophthora insolita	IMI 288805	OOMYA2157-10	GU945482, GU993897
Phy	Phytophthora insolita	P6195	PHYTO187-10	HQ261338, HQ261591, EU080180
Phy	Phytophthora insolita	P6703	PHYTO201-10	HQ261337, HQ261590, EU080214
Phy	Phytophthora inundata	BR 332	OOMYA1316-08	HQ708312, HQ643252
Phy	Phytophthora inundata	CBS 216.85	OOMYA2077-10	HQ708310, HQ643250
Phy	Phytophthora inundata	P8479	PHYTO246-10	HQ261340, HQ261593
Phy	Phytophthora inundata	CBS 215.85	OOMYA1324-08	HQ708311, HQ643251, HQ665154
Phy	Phytophthora inundata	P8478	PHYTO245-10	HQ261341, HQ261594, EU079946
Phy	Phytophthora inundata	P8619	PHYTO251-10	HQ261339, HQ261592, EU080207
Phy	Phytophthora ipomoeae	PRI 810	OOMYA2153-10	HQ708313, HQ643253
Phy	Phytophthora ipomoeae	P10225	PHYTO022-10	HQ261344, HQ261597, EU080835
Phy	Phytophthora ipomoeae	P10226	PHYTO023-10	HQ261343, HQ261596, EU080842
Phy	Phytophthora ipomoeae	P10227	PHYTO024-10	HQ261342, HQ261595, EU080849
Phy	Phytophthora iranica	P3882	PHYTO179-10	HQ261345, HQ261598, EU080116
Phy	Phytophthora iranica*	CBS 374.72	OOMYA138-07	HQ708314, HQ643254, HQ665219
Phy	Phytophthora katsurae	p45	OOMYA2139-10	GU945485, GU993899
Phy	Phytophthora katsurae	P6921	PHYTO208-10	HQ261346, HQ261599
Phy	Phytophthora katsurae	CBS 587.85	OOMYA201-07	HQ708315, HQ643255, HQ665278
Phy	Phytophthora katsurae	P10187	PHYTO019-10	HQ261348, HQ261601, EU080807
Phy	Phytophthora katsurae	P3389	PHYTO168-10	HQ261347, HQ261600, EU079819
Phy	Phytophthora kernoviae	IMI 393172	OOMYA2164-10	GU945486, GU993900
Phy	Phytophthora kernoviae	PRI 712	OOMYA2149-10	HQ708319, HQ643261
Phy	Phytophthora kernoviae	PRI 713	OOMYA2150-10	HQ708318, HQ643260
Phy	Phytophthora kernoviae	PRI 714	OOMYA2151-10	HQ708317, HQ643259
Phy	Phytophthora kernoviae	PRI 715	OOMYA2152-10	HQ708316, HQ643258
Phy	Phytophthora kernoviae	P10671	PHYTO064-10	HQ261351, HQ261604, EU080032
Phy	Phytophthora kernoviae	P10681	PHYTO066-10	HQ261350, HQ261603, EU079650
Phy	Phytophthora kernoviae	P10958	PHYTO080-10	HQ261349, HQ261602, EU080057
Phy	Phytophthora lateralis	Lev 1213	OOMYA249-07	HQ708320, HQ643263
Phy	Phytophthora lateralis	p51	OOMYA2141-10	GU945487, GU993901
Phy	Phytophthora litchii	BR 892	OOMYA1239-08	HQ708322, HQ643265
Phy	Phytophthora litchii	BR 893	OOMYA1240-08	HQ708321, HQ643264
Phy	Phytophthora litchii	CBS 100.81	OOMYA002-07	HQ708323, HQ643266
Phy	Phytophthora macrochlamydospora	IMI 351473	OOMYA2161-10	GU945488, GU993902
Phy	Phytophthora macrochlamydospora	P10267	PHYTO026-10	HQ261353, HQ261606, EU080009
Phy	Phytophthora macrochlamydospora	P8017	PHYTO222-10	HQ261352, HQ261605, EU080662
Phy	Phytophthora meadii	p75	OOMYA2143-10	GU945489, GU993903
Phy	Phytophthora meadii	CBS 219.88	OOMYA055-07	HQ708324, HQ643268, HQ665159
Phy	Phytophthora meadii	P6128	PHYTO186-10	HQ261354, HQ261607, EU079878
Phy	Phytophthora medicaginis	BR 610	OOMYA1583-08	HQ708328, HQ643273
Phy	Phytophthora medicaginis	BR 611	OOMYA1584-08	HQ708327, HQ643272
Phy	Phytophthora medicaginis	BR 622	OOMYA1265-08	HQ708326, HQ643271
Phy	Phytophthora medicaginis	CBS 117685	OOMYA2064-10	HQ708325, HQ643270
Phy	Phytophthora medicaginis	P10127	PHYTO014-10	HQ261355, HQ261608
Phy	Phytophthora megakarya	P1664	PHYTO133-10	HQ261358, HQ261611
Phy	Phytophthora megakarya	P1672	PHYTO134-10	HQ261357, HQ261610
Phy	Phytophthora megakarya	p42	OOMYA2136-10	GU945490, GU993904
Phy	Phytophthora megakarya	P8516	PHYTO250-10	HQ261356, HQ261609, EU079974
Phy	Phytophthora megasperma	BR 395	OOMYA1296-08	HQ708335, HQ643282
Phy	Phytophthora megasperma	BR 396	OOMYA1297-08	HQ708334, HQ643281
Phy	Phytophthora megasperma	BR 398	OOMYA1299-08	HQ708333, HQ643280
Phy	Phytophthora megasperma	BR 528	OOMYA413-07	HQ708332, HQ643279
Phy	Phytophthora megasperma	BR 529	OOMYA1300-08	HQ708331, HQ643278
Phy	Phytophthora megasperma	Ip81	OOMYA2129-10	GU945491, GU993905
Phy	Phytophthora megasperma	P6957	PHYTO212-10	HQ261359, HQ261612
Phy	Phytophthora megasperma	CBS 306.36	OOMYA116-07	HQ708330, HQ643277, HQ665201
Phy	Phytophthora megasperma	P10340	PHYTO040-10	HQ261362, HQ261615, EU080383
Phy	Phytophthora megasperma	P1679	PHYTO135-10	HQ261361, HQ261614, EU080337
Phy	Phytophthora megasperma	P3136	PHYTO159-10	HQ261360, HQ261613, EU080063
Phy	Phytophthora megasperma*	CBS 402.72	OOMYA150-07	HQ708329, HQ643275, HQ665228
Phy	Phytophthora melonis	IMI 325917	OOMYA2158-10	GU945492, GU993906
Phy	Phytophthora melonis	P6870	PHYTO205-10	HQ261363, HQ261616
Phy	Phytophthora melonis	P3609	PHYTO173-10	HQ261364, HQ261617, EU080476
Phy	Phytophthora melonis*	CBS 582.69	OOMYA198-07	HQ708336, HQ643283, HQ665274
Phy	Phytophthora mengei	P10139	PHYTO015-10	HQ261366, HQ261619
Phy	Phytophthora mengei	P1275	PHYTO096-10	HQ261365, HQ261618
Phy	Phytophthora mexicana	P0646	PHYTO007-10	HQ261367, HQ261620, EU080707
Phy	Phytophthora mirabilis	p3006	OOMYA2134-10	HQ708338
Phy	Phytophthora mirabilis	CBS 122204	OOMYA2069-10	HQ708337, HQ643285
Phy	Phytophthora mirabilis	P10231	PHYTO025-10	HQ261370, HQ261623
Phy	Phytophthora mirabilis	P3010	PHYTO154-10	HQ261368, HQ261621
Phy	Phytophthora mirabilis	P3005	PHYTO153-10	HQ261369, HQ261622, EU079780
Phy	Phytophthora mirabilis	p3007	OOMYA2135-10	GU993907
Phy	Phytophthora mirabilis*	CBS 678.85	OOMYA211-07	HQ708339, HQ643287, HQ665285
Phy	Phytophthora multivesiculata	IMI 386053	OOMYA2128-10	GU945493, GU993908
Phy	Phytophthora multivesiculata	P10670	PHYTO063-10	HQ261371, HQ261624
Phy	Phytophthora multivesiculata*	CBS 545.96	OOMYA180-07	HQ708340, HQ643288, HQ665257
Phy	Phytophthora multivora	BR 514	OOMYA1244-08	HQ708343, HQ643292
Phy	Phytophthora multivora	CBS 111337	OOMYA2028-10	HQ708344, HQ643293
Phy	Phytophthora multivora	CBS 113347	OOMYA2041-10	HQ708342, HQ643291
Phy	Phytophthora multivora	CBS 119108	OOMYA2067-10	HQ708341, HQ643290
Phy	Phytophthora multivora	P1233	PHYTO093-10	HQ261373, HQ261626
Phy	Phytophthora multivora	P7902	PHYTO221-10	HQ261372, HQ261625, EU080240
Phy	Phytophthora nemorosa	P16352	PHYTO130-10	HQ261374, HQ261627
Phy	Phytophthora nemorosa	PRI 708	OOMYA2145-10	HQ708349, HQ643298
Phy	Phytophthora nemorosa	PRI 709	OOMYA2146-10	HQ708348, HQ643297
Phy	Phytophthora nemorosa	PRI 710	OOMYA2147-10	HQ708347, HQ643296
Phy	Phytophthora nemorosa	PRI 711	OOMYA2148-10	HQ708346, HQ643295
Phy	Phytophthora nemorosa	P10288	PHYTO028-10	HQ261375, HQ261628, EU079479
Phy	Phytophthora nemorosa*	CBS 114870	OOMYA2057-10	HQ708345, HQ643294
Phy	Phytophthora nicotianae	81	OOMYA2011-10	GU945494, GU993910
Phy	Phytophthora nicotianae	CBS 101655	OOMYA2017-10	HQ708354, HQ643303
Phy	Phytophthora nicotianae	CBS 303.29	OOMYA2091-10	HQ708352, HQ643301
Phy	Phytophthora nicotianae	CBS 304.29	OOMYA2092-10	HQ708351, HQ643300
Phy	Phytophthora nicotianae	CBS 310.62	OOMYA2096-10	HQ708353, HQ643302
Phy	Phytophthora nicotianae	CBS 534.92	OOMYA2111-10	HQ708350, HQ643299
Phy	Phytophthora nicotianae	P10297	PHYTO029-10	HQ261379, HQ261632
Phy	Phytophthora nicotianae	P10381	PHYTO045-10	HQ261378, HQ261631
Phy	Phytophthora nicotianae	P6915	PHYTO207-10	HQ261377, HQ261630
Phy	Phytophthora nicotianae	P7146	PHYTO215-10	HQ261376, HQ261629, EU079560
Phy	Phytophthora palmivora	CBS 179.26	OOMYA2073-10	HQ708355, HQ643305
Phy	Phytophthora palmivora	CBS 274.33	OOMYA2086-10	HQ708358, HQ643308
Phy	Phytophthora palmivora	CBS 299.29	OOMYA2090-10	HQ708356, HQ643306
Phy	Phytophthora palmivora	P16385	PHYTO132-10	HQ261381, HQ261634
Phy	Phytophthora palmivora	P6390	PHYTO195-10	HQ261380, HQ261633
Phy	Phytophthora palmivora	CBS 298.29	OOMYA113-07	HQ708357, HQ643307, HQ665195
Phy	Phytophthora palmivora	P0113	PHYTO001-10	HQ261383, HQ261636, EU080469
Phy	Phytophthora palmivora	P0255	PHYTO002-10	HQ261382, HQ261635, EU080343
Phy	Phytophthora parsiana	P15164	PHYTO109-10	HQ261386, HQ261639
Phy	Phytophthora parsiana	P21281	PHYTO149-10	HQ261385, HQ261638
Phy	Phytophthora parsiana	P21282	PHYTO150-10	HQ261384, HQ261637
Phy	Phytophthora phaseoli	CBS 556.88	OOMYA189-07	HQ708359, HQ643309, HQ665267
Phy	Phytophthora phaseoli	P10145	PHYTO016-10	HQ261389, HQ261642, EU080753
Phy	Phytophthora phaseoli	P10150	PHYTO017-10	HQ261388, HQ261641, EU080766
Phy	Phytophthora phaseoli	P6609	PHYTO199-10	HQ261387, HQ261640, EU079918
Phy	Phytophthora pini*	CBS 181.25	OOMYA035-07	HQ708360, HQ643310, HQ665145
Phy	Phytophthora pinifolia	P16100	PHYTO124-10	HQ261390, HQ261643
Phy	Phytophthora pistaciae	P6196	PHYTO188-10	HQ261392, HQ261645, EU080323
Phy	Phytophthora pistaciae	P6197	PHYTO189-10	HQ261391, HQ261644, EU080329
Phy	Phytophthora plurivora	CBS 117378	OOMYA2062-10	HQ708361, HQ643311
Phy	Phytophthora plurivora	CBS 379.61	OOMYA2104-10	HQ708362, HQ643312
Phy	Phytophthora polonica	P15004	PHYTO104-10	HQ261394, HQ261647, EU080268
Phy	Phytophthora polonica	P15005	PHYTO105-10	HQ261393, HQ261646, EU080261
Phy	Phytophthora polymorphica*	CBS 680.84	OOMYA214-07	HQ708363, HQ643313, HQ665288
Phy	Phytophthora porri	CBS 114100	OOMYA2051-10	HQ708370, HQ643320
Phy	Phytophthora porri	CBS 116662	OOMYA2059-10	HQ708367, HQ643317
Phy	Phytophthora porri	CBS 141.87	OOMYA2070-10	HQ708366, HQ643316
Phy	Phytophthora porri	CBS 142.87	OOMYA2071-10	HQ708365, HQ643315
Phy	Phytophthora porri	CBS 181.87	OOMYA2075-10	HQ708364, HQ643314
Phy	Phytophthora porri	CBS 783.97	OOMYA2116-10	HQ708369, HQ643319
Phy	Phytophthora porri	P7518	PHYTO219-10	HQ261396, HQ261649
Phy	Phytophthora porri	P7899	PHYTO220-10	HQ261395, HQ261648
Phy	Phytophthora porri	CBS 567.86	OOMYA191-07	HQ708368, HQ643318, HQ665271
Phy	Phytophthora primulae	CBS 100531	OOMYA2016-10	HQ708372, HQ643322
Phy	Phytophthora primulae	CBS 110162	OOMYA2021-10	HQ708374, HQ643324
Phy	Phytophthora primulae	CBS 110167	OOMYA2022-10	HQ708373, HQ643323
Phy	Phytophthora primulae	CBS 620.97	OOMYA2113-10	HQ708371, HQ643321
Phy	Phytophthora primulae	P10220	PHYTO021-10	HQ261398, HQ261651, EU080821
Phy	Phytophthora primulae	P10333	PHYTO036-10	HQ261397, HQ261650, EU080403
Phy	Phytophthora pseudosyringae	CBS 111773	OOMYA2034-10	HQ708378, HQ643329
Phy	Phytophthora pseudosyringae	CBS 111774	OOMYA2035-10	HQ708377, HQ643328
Phy	Phytophthora pseudosyringae	CBS 111775	OOMYA2036-10	HQ708376, HQ643327
Phy	Phytophthora pseudosyringae	CBS 114108	OOMYA2053-10	HQ708375, HQ643326
Phy	Phytophthora pseudosyringae	IMI 391716	OOMYA2162-10	GU945496, GU993912
Phy	Phytophthora pseudosyringae	P16355	PHYTO131-10	HQ261399, HQ261652
Phy	Phytophthora pseudosyringae	P10443	PHYTO052-10	HQ261400, HQ261653, EU080026
Phy	Phytophthora pseudotsugae	CBS 445.84	OOMYA2109-10	HQ708380, HQ643331
Phy	Phytophthora pseudotsugae	CBS 446.84	OOMYA2110-10	HQ708379, HQ643330
Phy	Phytophthora pseudotsugae	IMI 331663	OOMYA2159-10	GU945497, GU993913
Phy	Phytophthora pseudotsugae	CBS 444.84	OOMYA160-07	HQ708381, HQ643332, HQ665234
Phy	Phytophthora pseudotsugae	P10218	PHYTO020-10	HQ261402, HQ261655, EU079992
Phy	Phytophthora pseudotsugae	P10339	PHYTO039-10	HQ261401, HQ261654, EU080431
Phy	Phytophthora psychrophila	P10433	PHYTO049-10	HQ261403, HQ261656, EU080521
Phy	Phytophthora quercetorum	P15555	PHYTO111-10	HQ261404, HQ261657
Phy	Phytophthora quercina	CBS 781.95	OOMYA2114-10	HQ708385, HQ643337
Phy	Phytophthora quercina	CBS 786.95	OOMYA2117-10	HQ708384, HQ643336
Phy	Phytophthora quercina	CBS 787.95	OOMYA2118-10	HQ708383, HQ643335
Phy	Phytophthora quercina	CBS 788.95	OOMYA2119-10	HQ708382, HQ643334
Phy	Phytophthora quercina	P10334	PHYTO037-10	HQ261406, HQ261659, EU080494
Phy	Phytophthora quercina	P10441	PHYTO051-10	HQ261405, HQ261658, EU080596
Phy	Phytophthora quininea	P8488	PHYTO247-10	HQ261407, HQ261660
Phy	Phytophthora quininea	P3247	PHYTO163-10	HQ261408, HQ261661, EU079806
Phy	Phytophthora quininea*	CBS 407.48	OOMYA153-07	HQ708386, HQ643338, HQ665230
Phy	Phytophthora ramorum	P10102	PHYTO012-10	HQ261410, HQ261663, EU080734
Phy	Phytophthora ramorum	P10301	PHYTO030-10	HQ261409, HQ261662, EU080688
Phy	Phytophthora ramorum*	CBS 101553	OOMYA246-07	HQ708387, HQ643339, HQ665053
Phy	Phytophthora rosacearum	P3159	PHYTO160-10	HQ261411, HQ261664
Phy	Phytophthora rubi	CBS 109892	OOMYA2018-10	HQ708389, HQ643341
Phy	Phytophthora rubi	P3289	PHYTO165-10	HQ261413, HQ261666
Phy	Phytophthora rubi	P3316	PHYTO166-10	HQ261412, HQ261665
Phy	Phytophthora rubi*	CBS 967.95	OOMYA244-07	HQ708388, HQ643340, HQ665306
Phy	Phytophthora sansomeana	BR 1058	OOMYA1318-08	HQ708391, HQ643343
Phy	Phytophthora sansomeana	BR 623	OOMYA1295-08	HQ708390, HQ643342
Phy	Phytophthora sansomeana	CBS 957.87	OOMYA2122-10	HQ708215, HQ643141
Phy	Phytophthora sansomeana	P8048	PHYTO223-10	HQ261415, HQ261668
Phy	Phytophthora sansomeana	P8049	PHYTO224-10	HQ261414, HQ261667
Phy	Phytophthora sansomeana	P3163	PHYTO161-10	HQ261416, HQ261669, EU080275
Phy	Phytophthora sinensis	P1748	PHYTO138-10	HQ261417, HQ261670
Phy	Phytophthora sinensis	P1475	PHYTO103-10	HQ261418, HQ261671, EU079754
Phy	Phytophthora sinensis*	CBS 557.88	OOMYA190-07	HQ708392, HQ643344, HQ665269
Phy	Phytophthora siskiyouensis	P16301	PHYTO128-10	HQ261419, HQ261672
Phy	Phytophthora siskiyouensis	PRI 816	OOMYA2155-10	HQ708394, HQ643346
Phy	Phytophthora siskiyouensis	PRI 817	OOMYA2156-10	HQ708393, HQ643345
Phy	Phytophthora siskiyouensis	P15122	PHYTO106-10	HQ261421, HQ261674, HQ665311
Phy	Phytophthora siskiyouensis	P15123	PHYTO107-10	HQ261420, HQ261673, HQ665312
Phy	Phytophthora sojae	BR 1079	OOMYA1311-08	HQ708397, HQ643349
Phy	Phytophthora sojae	BR 582	OOMYA1308-08	HQ708396, HQ643348
Phy	Phytophthora sojae	P0405	PHYTO004-10	HQ261426, HQ261679
Phy	Phytophthora sojae	P10704	PHYTO069-10	HQ261425, HQ261678
Phy	Phytophthora sojae	P6497	PHYTO197-10	HQ261423, HQ261676
Phy	Phytophthora sojae	P7061	PHYTO214-10	HQ261422, HQ261675
Phy	Phytophthora sojae	CBS 382.61	OOMYA146-07	HQ708395, HQ643347, HQ665224
Phy	Phytophthora sojae	P3114	PHYTO158-10	HQ261424, HQ261677, EU079794
Phy	Phytophthora sp.	P6875	PHYTO206-10	HQ261427, HQ261680, EU080548
Phy	Phytophthora sp. "andina"	EC 3163	OOMYA2125-10	GU945464, FJ769180
Phy	Phytophthora sp. "andina"	PRI 814	OOMYA2154-10	HQ708398, HQ643350
Phy	Phytophthora sp. "asparagi"	P10693	PHYTO068-10	HQ261429, HQ261682
Phy	Phytophthora sp. "asparagi"	P10707	PHYTO071-10	HQ261428, HQ261681
Phy	Phytophthora sp. "asparagi"	P10690	PHYTO067-10	HQ261430, HQ261683, EU080569
Phy	Phytophthora sp. "canalensis"	P10456	PHYTO053-10	HQ261431, HQ261684, EU079574
Phy	Phytophthora sp. "cuyabensis"	P8230	PHYTO236-10	HQ261433, HQ261686
Phy	Phytophthora sp. "cuyabensis"	P8232	PHYTO237-10	HQ261432, HQ261685
Phy	Phytophthora sp. "cuyabensis"	P8213	PHYTO230-10	HQ261435, HQ261688, EU080669
Phy	Phytophthora sp. "cuyabensis"	P8218	PHYTO231-10	HQ261434, HQ261687, EU080356
Phy	Phytophthora sp. "glovera"	P10618	PHYTO060-10	HQ261437, HQ261690, EU080220
Phy	Phytophthora sp. "glovera"	P10619	PHYTO061-10	HQ261436, HQ261689, EU080227
Phy	Phytophthora sp. "kelmania"	CBS 307.62	OOMYA2094-10	HQ708399, HQ643351
Phy	Phytophthora sp. "kelmania"	P10614	PHYTO057-10	HQ261438, HQ261691
Phy	Phytophthora sp. "kelmania"	P10613	PHYTO056-10	HQ261439, HQ261692, EU079610
Phy	Phytophthora sp. "lacrimae"	P15880	PHYTO113-10	HQ261440, HQ261693
Phy	Phytophthora sp. "lagoariana"	P8220	PHYTO232-10	HQ261442, HQ261695, EU080362
Phy	Phytophthora sp. "lagoariana"	P8223	PHYTO234-10	HQ261441, HQ261694, EU080369
Phy	Phytophthora sp. "napoensis"	P8221	PHYTO233-10	HQ261445, HQ261698
Phy	Phytophthora sp. "napoensis"	P8225	PHYTO235-10	HQ261444, HQ261697
Phy	Phytophthora sp. "napoensis"	P8233	PHYTO238-10	HQ261443, HQ261696
Phy	Phytophthora sp. "niederhauserii"	P10279	PHYTO027-10	HQ261450, HQ261703
Phy	Phytophthora sp. "niederhauserii"	P10976	PHYTO083-10	HQ261447, HQ261700
Phy	Phytophthora sp. "niederhauserii"	P16237	PHYTO127-10	HQ261446, HQ261699
Phy	Phytophthora sp. "niederhauserii"	P10616	PHYTO058-10	HQ261449, HQ261702, EU080233
Phy	Phytophthora sp. "niederhauserii"	P10617	PHYTO059-10	HQ261448, HQ261701, EU080247
Phy	Phytophthora sp. "novaeguinea"	P1256	PHYTO094-10	HQ261456, HQ261709
Phy	Phytophthora sp. "ohioensis"	P16050	PHYTO118-10	HQ261457, HQ261710
Phy	Phytophthora sp. "sulawesiensis"	P6306	PHYTO193-10	HQ261458, HQ261711, EU080349
Phy	Phytophthora sp. "thermophilum"	P1896	PHYTO141-10	HQ261459, HQ261712
Phy	Phytophthora sp. "thermophilum"	P10457	PHYTO054-10	HQ261460, HQ261713, EU079580
Phy	Phytophthora sp. nov.	BR 333	OOMYA1243-08	HQ708403, HQ643355
Phy	Phytophthora sp. nov.	CBS 111346	OOMYA2032-10	HQ708402, HQ643354
Phy	Phytophthora sp. nov.	CBS 114338	OOMYA2056-10	HQ708400, HQ643352
Phy	Phytophthora sp. nov.	CBS 368.79	OOMYA2102-10	HQ708401, HQ643353
Phy	Phytophthora sp. nov.	P1212	PHYTO092-10	HQ261453, HQ261706
Phy	Phytophthora sp. nov.	P3600	PHYTO171-10	HQ261452, HQ261705
Phy	Phytophthora sp. nov.	P10337	PHYTO038-10	HQ261455, HQ261708, EU080535
Phy	Phytophthora sp. nov.	P10728	PHYTO077-10	HQ261454, HQ261707, EU079677
Phy	Phytophthora sp. nov.	P6207	PHYTO190-10	HQ261451, HQ261704, EU079885
Phy	Phytophthora syringae	CBS 110161	OOMYA2020-10	HQ708410, HQ643362
Phy	Phytophthora syringae	CBS 114107	OOMYA2052-10	HQ708409, HQ643361
Phy	Phytophthora syringae	CBS 114109	OOMYA2054-10	HQ708408, HQ643360
Phy	Phytophthora syringae	CBS 114110	OOMYA2055-10	HQ708407, HQ643359
Phy	Phytophthora syringae	CBS 275.74	OOMYA097-07	HQ708405, HQ643357
Phy	Phytophthora syringae	CBS 364.52	OOMYA2101-10	HQ708406, HQ643358
Phy	Phytophthora syringae	P2004	PHYTO146-10	HQ261461, HQ261714
Phy	Phytophthora syringae	CBS 132.23	OOMYA014-07	HQ708404, HQ643356, HQ665123
Phy	Phytophthora syringae	P10330	PHYTO033-10	HQ261463, HQ261716, EU080562
Phy	Phytophthora syringae	P10332	PHYTO035-10	HQ261462, HQ261715, EU079767
Phy	Phytophthora tabaci*	CBS 305.29	OOMYA114-07	HQ708411, HQ643363, HQ665198
Phy	Phytophthora tentaculata	CBS 100411	OOMYA2015-10	HQ708415, HQ643367
Phy	Phytophthora tentaculata	CBS 115458	OOMYA2058-10	HQ708412, HQ643364
Phy	Phytophthora tentaculata	CBS 412.96	OOMYA2107-10	HQ708414, HQ643366
Phy	Phytophthora tentaculata	P10363	PHYTO042-10	HQ261465, HQ261718
Phy	Phytophthora tentaculata	CBS 552.96	OOMYA185-07	HQ708413, HQ643365, HQ665264
Phy	Phytophthora tentaculata	P8497	PHYTO249-10	HQ261464, HQ261717, EU079960
Phy	Phytophthora trifolii	CBS 117688	OOMYA2065-10	HQ708416, HQ643368
Phy	Phytophthora trifolii	P1462	PHYTO102-10	HQ261466, HQ261719, EU080088
Phy	Phytophthora tropicalis	p27	OOMYA2132-10	GU945500, GU993915
Phy	Phytophthora tropicalis	P6522	PHYTO198-10	HQ261467, HQ261720
Phy	Phytophthora tropicalis*	CBS 434.91	OOMYA159-07	HQ708417, HQ643369, HQ665233
Phy	Phytophthora uliginosa	P10328	PHYTO032-10	HQ261469, HQ261722, EU079697
Phy	Phytophthora uliginosa	P10413	PHYTO048-10	HQ261468, HQ261721, EU080015
Phy	Phytophthora vignae	P7471	PHYTO218-10	HQ261470, HQ261723
Phy	Phytophthora vignae	P3019	PHYTO155-10	HQ261471, HQ261724, EU079787
NA	Phytopythium aff. cucurbitacearum	Lev 2210	OOMYA450-07	HQ708996, HQ643955
NA	Phytopythium aff. vexans	Lev 3100	OOMYA1375-08	HQ708995, HQ643954
NA	Phytopythium aff. vexans	CBS 261.30	OOMYA090-07	HQ708418, HQ643371, HQ665178
NA	Phytopythium boreale	CBS 551.88	OOMYA183-07	HQ708419, HQ643372, HQ665261
NA	Phytopythium carbonicum*	CBS 112544	OOMYA1372-08	HQ708420, HQ643373, HQ665073
NA	Phytopythium chamaehyphon*	CBS 259.30	OOMYA088-07	HQ708421, HQ643374, HQ665177
NA	Phytopythium citrinum	ADC 9442	OOMYA1649-08	HQ708427, HQ643380
NA	Phytopythium citrinum	ADC 9512	OOMYA1754-08	HQ708426, HQ643379
NA	Phytopythium citrinum	ADC 9513	OOMYA1755-08	HQ708425, HQ643378
NA	Phytopythium citrinum	ADC 9515	OOMYA1756-08	HQ708424, HQ643377
NA	Phytopythium citrinum	ADC 9519	OOMYA1758-08	HQ708423, HQ643376
NA	Phytopythium citrinum*	CBS 119171	OOMYA1378-08	HQ708422, HQ643375, HQ665088
NA	Phytopythium cucurbitacearum	CBS 748.96	OOMYA230-07	HQ708428, HQ643381, HQ665292
NA	Phytopythium helicoides	ADC 9423	OOMYA1648-08	HQ708431, HQ643384
NA	Phytopythium helicoides	CBS 167.68	OOMYA1419-08	HQ708429, HQ643382
NA	Phytopythium helicoides*	CBS 286.31	OOMYA1420-08	HQ708430, HQ643383, HQ665186
NA	Phytopythium litorale	BR 896	OOMYA1695-08	HQ708434, HQ643387
NA	Phytopythium litorale	Lev 3002	OOMYA452-07	HQ708721, HQ643677
NA	Phytopythium litorale	Lev 3006	OOMYA454-07	HQ708720, HQ643676
NA	Phytopythium litorale	Lev 3011	OOMYA1676-08	HQ708719, HQ643675
NA	Phytopythium litorale	Lev 3012	OOMYA1677-08	HQ708718, HQ643674
NA	Phytopythium litorale	Lev 3013	OOMYA1678-08	HQ708717, HQ643673
NA	Phytopythium litorale	CBS 122662	OOMYA1379-08	HQ708432, HQ643385, HQ665114
NA	Phytopythium litorale*	CBS 118360	OOMYA1570-08	HQ708433, HQ643386, HQ665082
NA	Phytopythium megacarpum*	CBS 112351	OOMYA1585-08	HQ708435, HQ643388, HQ665067
NA	Phytopythium montanum	ADC 9762	OOMYA1591-08	HQ708438, HQ643391
NA	Phytopythium montanum	ADC 9766	OOMYA1592-08	HQ708437, HQ643390
NA	Phytopythium montanum*	CBS 111349	OOMYA1593-08	HQ708436, HQ643389, HQ665064
NA	Phytopythium oedochilum	DAOM 229148	OOMYA1560-08	HQ708756, HQ643712
NA	Phytopythium oedochilum*	CBS 292.37	OOMYA107-07	HQ708439, HQ643392, HQ665191
NA	Phytopythium ostracodes	CBS 768.73	OOMYA233-07	HQ708442, HQ643395, HQ665295
NA	Phytopythium sindhum*	DAOM 238986	OOMYA2165-10	HQ708443, HQ643396, HQ665309
NA	Phytopythium sp. "amazonianum"	P8239	PHYTO239-10	HQ261476, HQ261729
NA	Phytopythium sp. "amazonianum"	P8242	PHYTO241-10	HQ261475, HQ261728
NA	Phytopythium sp. "amazonianum"	P8243	PHYTO242-10	HQ261474, HQ261727
NA	Phytopythium sp. "amazonianum"	P8246	PHYTO243-10	HQ261473, HQ261726
NA	Phytopythium sp. "amazonianum"	P8247	PHYTO244-10	HQ261472, HQ261725
NA	Phytopythium sp. "grandilobatum"	CBS 738.94	OOMYA1415-08	HQ708441, HQ643394
NA	Phytopythium sp. "grandilobatum"	CBS 739.94	OOMYA1416-08	HQ708440, HQ643393
NA	Phytopythium sp. nov.	ADC 0004	OOMYA1753-08	HQ708446, HQ643399
NA	Phytopythium sp. nov.	ADC 9517	OOMYA1757-08	HQ708445, HQ643398
NA	Phytopythium sp. nov.	ADC 9520	OOMYA1650-08	HQ708444, HQ643397
NA	Phytopythium vexans	CBS 455.62	OOMYA164-07	HQ708448, HQ643401
NA	Phytopythium vexans	CBS 119.80	OOMYA011-07	HQ708447, HQ643400, HQ665090
NA	Phytopythium vexans	P3980	PHYTO183-10	HQ261477, HQ261730, EU080487
Pla	Plasmopara euphrasiae	HV 2226	DM016-10	HM033194, EF553509, EF553465
Pla	Plasmopara nivea	HV 75	DM012-10	HM033195, HM004513
Pla	Plasmopara pusilla	HV 140	DM013-10	HM033196, HM004512, DQ148402
NA	NA	NA	NA	HM033198, HM004511,
NA	Plasmoverna anemones-ranunculoidis	HV 125	DM014-10	HM004514
NA	Plasmoverna anemones-ranunculoidis	HV 101	NA	EF553471
Ple	Plectospira myriandra	CBS 523.87	OOMYA1328-08	HQ708449, HQ643402, HQ665247
Pro	Protoachlya paradoxa	CBS 100.44	OOMYA1189-08	HQ708451, HQ643404
Pro	Protoachlya paradoxa	CBS 158.45	OOMYA1329-08	HQ708450, HQ643403, HQ665135
Pse	Pseudoperonospora cubensis	HV 222	DM010-10	HM033199, AY198306
Pse	Pseudoperonospora cubensis	HV 221h	NA	AY035496
NA	Pythiogeton zeae	Lev 3132	OOMYA2166-10	HQ708452, HQ643405, HQ665310
NA	Pythiopsis terrestris	CBS 110058	OOMYA1816-08	HQ708454, HQ643407
NA	Pythiopsis terrestris	CBS 110059	OOMYA1817-08	HQ708453, HQ643406
Pyt	Pythium abappressorium*	CBS 110198	OOMYA1331-08	HQ708455, HQ643408, HQ665063
Pyt	Pythium acanthicum	BR 228	OOMYA1332-08	HQ708458, HQ643411
Pyt	Pythium acanthicum	BR 500	OOMYA556-08	HQ708459, HQ643412
Pyt	Pythium acanthicum	Lev 1618	OOMYA342-07	HQ708457, HQ643410
Pyt	Pythium acanthicum	CBS 377.34	OOMYA141-07	HQ708456, HQ643409, HQ665222
Pyt	Pythium acanthophoron*	CBS 337.29	OOMYA128-07	HQ708460, HQ643413, HQ665212
Pyt	Pythium acrogynum*	CBS 549.88	OOMYA181-07	HQ708461, HQ643414, HQ665258
Pyt	Pythium adhaerens	CBS 520.74	OOMYA174-07	HQ708462, HQ643415, HQ665245
Pyt	Pythium afertile	Lev 2066	OOMYA1334-08	HQ708463, HQ643416
Pyt	Pythium aff. attrantheridium	Lev 3004	OOMYA1669-08	HQ708520, HQ643473
Pyt	Pythium aff. diclinum	CBS 229.94	OOMYA1336-08	HQ708464, HQ643417
Pyt	Pythium aff. dictyosporum	ADC 0113	OOMYA1662-08	HQ708466, HQ643419
Pyt	Pythium aff. dictyosporum	ADC 0116	OOMYA1664-08	HQ708465, HQ643418
Pyt	Pythium aff. dissotocum	BR 725	OOMYA1665-08	HQ708470, HQ643423
Pyt	Pythium aff. dissotocum	BR 726	OOMYA1666-08	HQ708469, HQ643422
Pyt	Pythium aff. dissotocum	BR 907	OOMYA1345-08	HQ708467, HQ643420
Pyt	Pythium aff. dissotocum	BR 992	OOMYA1821-08	HQ708468, HQ643421
Pyt	Pythium aff. hydnosporum	BR 978	OOMYA1697-08	HQ708471, HQ643424
Pyt	Pythium aff. hypogynum	BR 116	OOMYA1636-08	HQ708472, HQ643425
Pyt	Pythium aff. iwayamai	DAOM 229147	OOMYA1452-08	HQ708827, HQ643786
Pyt	Pythium aff. macrosporum	BR 1029	OOMYA1737-08	HQ708729, HQ643685
Pyt	Pythium aff. oopapillum	Lev 1619	OOMYA343-07	HQ708761, HQ643717
Pyt	Pythium aff. periilum	CBS 237.83	OOMYA1626-08	HQ708473, HQ643426
Pyt	Pythium aff. perplexum	BR 925	OOMYA1686-08	HQ708474, HQ643427
Pyt	Pythium aff. pleroticum	ADC 9912	OOMYA1779-08	HQ708475, HQ643428
Pyt	Pythium aff. pleroticum	Lev 2114	OOMYA423-07	HQ708788, HQ643747
Pyt	Pythium aff. polymastum	ADC 9817	OOMYA1652-08	HQ708476, HQ643429
Pyt	Pythium aff. polymastum	Lev 1630	OOMYA350-07	HQ708792, HQ643751
Pyt	Pythium aff. torulosum	BR 626	OOMYA349-07	HQ708479, HQ643432
Pyt	Pythium aff. torulosum	BR 780	OOMYA1683-08	HQ708478, HQ643431
Pyt	Pythium aff. torulosum	BR 897	OOMYA1641-08	HQ708477, HQ643430
Pyt	Pythium aff. volutum	BR 974	OOMYA1355-08	HQ708480, HQ643433
Pyt	Pythium aff. volutum	Lev 1528	OOMYA1594-08	HQ709011, HQ643970
Pyt	Pythium amasculinum*	CBS 552.88	OOMYA184-07	HQ708481, HQ643434, HQ665263
Pyt	Pythium anandrum	Lev 2116	OOMYA424-07	HQ708483, HQ643436
Pyt	Pythium anandrum*	CBS 285.31	OOMYA1335-08	HQ708482, HQ643435, HQ665185
Pyt	Pythium angustatum	CBS 522.74	OOMYA175-07	HQ708484, HQ643437, HQ665246
Pyt	Pythium aphanidermatum	CBS 287.79	OOMYA1337-08	HQ708486, HQ643439
Pyt	Pythium aphanidermatum	Lev 1800	OOMYA385-07	HQ708489, HQ643442
Pyt	Pythium aphanidermatum	Lev 2150	OOMYA1607-08	HQ708488, HQ643441
Pyt	Pythium aphanidermatum	Lev 3014	OOMYA1657-08	HQ708487, HQ643440
Pyt	Pythium aphanidermatum	CBS 118.80	OOMYA010-07	HQ708485, HQ643438, HQ665084
Pyt	Pythium apiculatum*	CBS 120945	OOMYA1341-08	HQ708490, HQ643443, HQ665092
Pyt	Pythium apleroticum	CBS 772.81	OOMYA234-07	HQ708491, HQ643444, HQ665296
Pyt	Pythium aquatile	BR 654	OOMYA1343-08	HQ708493, HQ643446
Pyt	Pythium aquatile	CBS 215.80	OOMYA048-07	HQ708492, HQ643445, HQ665153
Pyt	Pythium aristosporum	BR 166	OOMYA1346-08	HQ708495, HQ643448
Pyt	Pythium aristosporum*	CBS 263.38	OOMYA1347-08	HQ708494, HQ643447, HQ665179
Pyt	Pythium arrhenomanes	BR 1028	OOMYA1361-08	HQ708519, HQ643472
Pyt	Pythium arrhenomanes	BR 122	OOMYA1349-08	HQ708518, HQ643471
Pyt	Pythium arrhenomanes	BR 140	OOMYA1350-08	HQ708517, HQ643470
Pyt	Pythium arrhenomanes	BR 155	OOMYA1412-08	HQ708516, HQ643469
Pyt	Pythium arrhenomanes	BR 605	OOMYA1658-08	HQ708515, HQ643468
Pyt	Pythium arrhenomanes	BR 606	OOMYA1688-08	HQ708514, HQ643467
Pyt	Pythium arrhenomanes	BR 615	OOMYA1689-08	HQ708513, HQ643466
Pyt	Pythium arrhenomanes	BR 618	OOMYA1690-08	HQ708512, HQ643465
Pyt	Pythium arrhenomanes	BR 619	OOMYA1691-08	HQ708511, HQ643464
Pyt	Pythium arrhenomanes	BR 625	OOMYA1413-08	HQ708510, HQ643463
Pyt	Pythium arrhenomanes	BR 667	OOMYA1351-08	HQ708509, HQ643462
Pyt	Pythium arrhenomanes	BR 712	OOMYA1352-08	HQ708508, HQ643461
Pyt	Pythium arrhenomanes	BR 729	OOMYA1667-08	HQ708507, HQ643460
Pyt	Pythium arrhenomanes	BR 817	OOMYA1353-08	HQ708506, HQ643459
Pyt	Pythium arrhenomanes	BR 889	OOMYA1354-08	HQ708496, HQ643449
Pyt	Pythium arrhenomanes	BR 975	OOMYA1659-08	HQ708505, HQ643458
Pyt	Pythium arrhenomanes	BR 980	OOMYA1356-08	HQ708504, HQ643457
Pyt	Pythium arrhenomanes	BR 981	OOMYA1357-08	HQ708503, HQ643456
Pyt	Pythium arrhenomanes	BR 982	OOMYA1358-08	HQ708502, HQ643455
Pyt	Pythium arrhenomanes	BR 983	OOMYA1359-08	HQ708501, HQ643454
Pyt	Pythium arrhenomanes	BR 985	OOMYA1360-08	HQ708500, HQ643453
Pyt	Pythium arrhenomanes	Lev 1538	OOMYA313-07	HQ708498, HQ643451
Pyt	Pythium arrhenomanes	Lev 1728	OOMYA1362-08	HQ708497, HQ643450
Pyt	Pythium arrhenomanes*	CBS 324.62	OOMYA122-07	HQ708499, HQ643452, HQ665208
Pyt	Pythium attrantheridium	DAOM 230386	OOMYA1367-08	HQ708523, HQ643476
Pyt	Pythium attrantheridium	DAOM 230387	OOMYA1368-08	HQ708522, HQ643475
Pyt	Pythium attrantheridium	DAOM 230388	OOMYA1369-08	HQ708521, HQ643474
Pyt	Pythium attrantheridium*	DAOM 230383	OOMYA1364-08	HQ708524, HQ643477, HQ665308
Pyt	Pythium buismaniae*	CBS 288.31	OOMYA102-07	HQ708526, HQ643479, HQ665188
Pyt	Pythium camurandrum	CBS 124096	OOMYA1653-08	HQ708527, HQ643481
Pyt	Pythium camurandrum*	BR 876	OOMYA1715-08	GQ244425, GQ244426
Pyt	Pythium canariense*	CBS 112353	OOMYA1371-08	HQ708528, HQ643482, HQ665069
Pyt	Pythium capillosum*	CBS 222.94	OOMYA061-07	HQ708529, HQ643483, HQ665164
Pyt	Pythium carolinianum	BR 161	OOMYA1637-08	HQ708534, HQ643488
Pyt	Pythium carolinianum	BR 786	OOMYA1692-08	HQ708533, HQ643487
Pyt	Pythium carolinianum	BR 803	OOMYA1714-08	HQ708532, HQ643486
Pyt	Pythium carolinianum	P19301	PHYTO142-10	HQ261478, HQ261731
Pyt	Pythium carolinianum	CBS 122658	OOMYA1605-08	HQ708531, HQ643485, HQ665110
Pyt	Pythium carolinianum	CBS 122659	OOMYA1373-08	HQ708530, HQ643484, HQ665111
Pyt	Pythium catenulatum	CBS 226.94	OOMYA1333-08	HQ708536, HQ643490
Pyt	Pythium catenulatum	CBS 461.75	OOMYA165-07	HQ708535, HQ643489
Pyt	Pythium catenulatum	Lev 1524	OOMYA302-07	HQ708539, HQ643493
Pyt	Pythium catenulatum	Lev 1532	OOMYA308-07	HQ708538, HQ643492
Pyt	Pythium catenulatum	Lev 1533	OOMYA1627-08	HQ708537, HQ643491
Pyt	Pythium catenulatum	CBS 842.68	OOMYA238-07	HQ708540, HQ643494, HQ665302
Pyt	Pythium cf. dictyosporum	ADC 0114	OOMYA1663-08	HQ708541, HQ643495
Pyt	Pythium chondricola	CBS 206.85	OOMYA1376-08	HQ708543, HQ643497
Pyt	Pythium chondricola	CBS 207.85	OOMYA1377-08	HQ708542, HQ643496
Pyt	Pythium chondricola	CBS 312.93	OOMYA1581-08	HQ708545, HQ643499
Pyt	Pythium chondricola*	CBS 203.85	OOMYA040-07	HQ708544, HQ643498, HQ665149
Pyt	Pythium coloratum	BR 1063	OOMYA1391-08	HQ708553, HQ643507
Pyt	Pythium coloratum	BR 176	OOMYA1380-08	HQ708552, HQ643506
Pyt	Pythium coloratum	BR 323	OOMYA1382-08	HQ708551, HQ643505
Pyt	Pythium coloratum	BR 621	OOMYA1383-08	HQ708550, HQ643504
Pyt	Pythium coloratum	BR 677	OOMYA1385-08	HQ708549, HQ643503
Pyt	Pythium coloratum	BR 678	OOMYA1386-08	HQ708548, HQ643502
Pyt	Pythium coloratum	BR 908	OOMYA1389-08	HQ708546, HQ643500
Pyt	Pythium coloratum*	CBS 154.64	OOMYA019-07	HQ708547, HQ643501, HQ665128
Pyt	Pythium conidiophorum	BR 160	OOMYA1399-08	HQ708559, HQ643513
Pyt	Pythium conidiophorum	BR 260	OOMYA1433-08	HQ708558, HQ643512
Pyt	Pythium conidiophorum	CBS 224.88	OOMYA063-07	HQ708554, HQ643508
Pyt	Pythium conidiophorum	Lev 1465	OOMYA279-07	HQ708557, HQ643511
Pyt	Pythium conidiophorum	Lev 1624	OOMYA346-07	HQ708556, HQ643510
Pyt	Pythium conidiophorum	CBS 223.88	OOMYA062-07	HQ708555, HQ643509, HQ665166
Pyt	Pythium contiguanum*	CBS 221.94	OOMYA1392-08	HQ708560, HQ643514, HQ665162
Pyt	Pythium cryptoirregulare*	CBS 118731	OOMYA1393-08	HQ708561, HQ643515, HQ665083
Pyt	Pythium cylindrosporum	DAOM 232335	OOMYA1394-08	HQ708563, HQ643517
Pyt	Pythium cylindrosporum*	CBS 218.94	OOMYA053-07	HQ708562, HQ643516, HQ665157
Pyt	Pythium cystogenes*	CBS 675.85	OOMYA1395-08	HQ708564, HQ643518, HQ665284
Pyt	Pythium debaryanum	CBS 752.96	OOMYA232-07	HQ708565, HQ643519, HQ665294
Pyt	Pythium deliense	CBS 114.84	OOMYA008-07	HQ708566, HQ643520
Pyt	Pythium deliense	Lev 2095	OOMYA018-07	HQ708567, HQ643521
Pyt	Pythium deliense*	CBS 314.33	OOMYA118-07	HQ708568, HQ643522, HQ665204
Pyt	Pythium diclinum	CBS 526.74	OOMYA1398-08	HQ708569, HQ643523
Pyt	Pythium diclinum	CBS 664.79	OOMYA208-07	HQ708570, HQ643524, HQ665282
Pyt	Pythium dimorphum*	CBS 406.72	OOMYA152-07	HQ708571, HQ643525, HQ665229
Pyt	Pythium dissimile	CBS 523.74	OOMYA1401-08	HQ708573, HQ643527
Pyt	Pythium dissimile*	CBS 155.64	OOMYA020-07	HQ708572, HQ643526, HQ665130
Pyt	Pythium dissotocum	BR 127	OOMYA1402-08	HQ708576, HQ643530
Pyt	Pythium dissotocum	DAOM 229134	OOMYA1403-08	HQ708575, HQ643529
Pyt	Pythium dissotocum	CBS 166.68	OOMYA027-07	HQ708574, HQ643528, HQ665139
Pyt	Pythium echinulatum	CBS 281.64	OOMYA099-07	HQ708577, HQ643531, HQ665183
Pyt	Pythium emineosum	BR 836	OOMYA1578-08	GQ244424, GQ244428
Pyt	Pythium emineosum*	BR 479	OOMYA1576-08	GQ244423, GQ244427
Pyt	Pythium erinaceus	Lev 1620	OOMYA344-07	HQ708579, HQ643535
Pyt	Pythium erinaceus*	CBS 505.80	OOMYA172-07	HQ708578, HQ643534, HQ665243
Pyt	Pythium flevoense	CBS 233.72	OOMYA1405-08	HQ708583, HQ643539
Pyt	Pythium flevoense	CBS 236.72	OOMYA076-07	HQ708581, HQ643537
Pyt	Pythium flevoense	CBS 278.81	OOMYA1225-08	HQ708580, HQ643536, HQ665182
Pyt	Pythium flevoense*	CBS 234.72	OOMYA073-07	HQ708582, HQ643538, HQ665170
Pyt	Pythium folliculosum*	CBS 220.94	OOMYA057-07	HQ708584, HQ643540, HQ665160
Pyt	Pythium glomeratum	CBS 119165	OOMYA1406-08	HQ708588, HQ643544, HQ665085
Pyt	Pythium glomeratum	CBS 120914	OOMYA1407-08	HQ708587, HQ643543, HQ665091
Pyt	Pythium glomeratum	CBS 122644	OOMYA1408-08	HQ708586, HQ643542, HQ665097
Pyt	Pythium glomeratum	CBS 122651	OOMYA1410-08	HQ708585, HQ643541, HQ665104
Pyt	Pythium graminicola	CBS 327.62	OOMYA125-07	HQ708589, HQ643545, HQ665211
Pyt	Pythium grandisporangium*	CBS 286.79	OOMYA100-07	HQ708590, HQ643546, HQ665187
Pyt	Pythium helicandrum	CBS 527.74	OOMYA1417-08	HQ708591, HQ643547
Pyt	Pythium helicandrum	CBS 694.79	OOMYA1418-08	HQ708594, HQ643550
Pyt	Pythium helicandrum	CBS 844.68	OOMYA239-07	HQ708593, HQ643549
Pyt	Pythium helicandrum*	CBS 393.54	OOMYA147-07	HQ708592, HQ643548, HQ665225
Pyt	Pythium heterothallicum	ADC 9868	OOMYA1747-08	HQ708607, HQ643563
Pyt	Pythium heterothallicum	BR 440	OOMYA1422-08	HQ708606, HQ643562
Pyt	Pythium heterothallicum	BR 749	OOMYA1712-08	HQ708605, HQ643561
Pyt	Pythium heterothallicum	BR 806	OOMYA1425-08	HQ708604, HQ643560
Pyt	Pythium heterothallicum	BR 828	OOMYA1746-08	HQ708603, HQ643559
Pyt	Pythium heterothallicum	DAOM 229136	OOMYA1429-08	HQ708602, HQ643558
Pyt	Pythium heterothallicum	DAOM 229137	OOMYA1430-08	HQ708601, HQ643557
Pyt	Pythium heterothallicum	DAOM 229138	OOMYA1431-08	HQ708600, HQ643556
Pyt	Pythium heterothallicum	DAOM 229140	OOMYA441-07	HQ708599, HQ643555
Pyt	Pythium heterothallicum	Lev 1590	OOMYA326-07	HQ708598, HQ643554
Pyt	Pythium heterothallicum	CBS 122655	OOMYA1427-08	HQ708596, HQ643552, HQ665107
Pyt	Pythium heterothallicum	CBS 122656	OOMYA1428-08	HQ708595, HQ643551, HQ665108
Pyt	Pythium heterothallicum*	CBS 450.67	OOMYA161-07	HQ708597, HQ643553, HQ665235
Pyt	Pythium hydnosporum	CBS 253.60	OOMYA085-07	HQ708608, HQ643564, HQ665175
Pyt	Pythium hypogynum	CBS 234.94	OOMYA074-07	HQ708609, HQ643565, HQ665171
Pyt	Pythium inflatum	CBS 168.68	OOMYA029-07	HQ708610, HQ643566, HQ665140
Pyt	Pythium insidiosum	CBS 577.85	OOMYA1435-08	HQ708613, HQ643569
Pyt	Pythium insidiosum	CBS 578.85	OOMYA1436-08	HQ708612, HQ643568
Pyt	Pythium insidiosum	CBS 580.85	OOMYA1437-08	HQ708611, HQ643567
Pyt	Pythium insidiosum*	CBS 574.85	OOMYA193-07	HQ708614, HQ643570, HQ665273
Pyt	Pythium intermedium	BR 1042	OOMYA1447-08	HQ708623, HQ643579
Pyt	Pythium intermedium	BR 128	OOMYA1828-08	HQ708622, HQ643578
Pyt	Pythium intermedium	BR 339	OOMYA1438-08	HQ708621, HQ643577
Pyt	Pythium intermedium	BR 485	OOMYA1439-08	HQ708620, HQ643576
Pyt	Pythium intermedium	BR 707	OOMYA1440-08	HQ708619, HQ643575
Pyt	Pythium intermedium	BR 734	OOMYA1441-08	HQ708618, HQ643574
Pyt	Pythium intermedium	BR 869	OOMYA1800-08	HQ708617, HQ643573
Pyt	Pythium intermedium	BR 924	OOMYA1443-08	HQ708615, HQ643571
Pyt	Pythium intermedium	CBS 266.38	OOMYA091-07	HQ708616, HQ643572, HQ665180
Pyt	Pythium irregulare	BR 1000	OOMYA1533-08	HQ708711, HQ643667
Pyt	Pythium irregulare	BR 1001	OOMYA401-07	HQ708710, HQ643666
Pyt	Pythium irregulare	BR 1002	OOMYA1534-08	HQ708709, HQ643665
Pyt	Pythium irregulare	BR 1003	OOMYA1535-08	HQ708708, HQ643664
Pyt	Pythium irregulare	BR 1004	OOMYA1536-08	HQ708707, HQ643663
Pyt	Pythium irregulare	BR 1005	OOMYA1537-08	HQ708706, HQ643662
Pyt	Pythium irregulare	BR 1006	OOMYA1538-08	HQ708705, HQ643661
Pyt	Pythium irregulare	BR 1008	OOMYA1539-08	HQ708704, HQ643660
Pyt	Pythium irregulare	BR 1009	OOMYA1540-08	HQ708703, HQ643659
Pyt	Pythium irregulare	BR 1013	OOMYA402-07	HQ708702, HQ643658
Pyt	Pythium irregulare	BR 1014	OOMYA1543-08	HQ708701, HQ643657
Pyt	Pythium irregulare	BR 1015	OOMYA1544-08	HQ708700, HQ643656
Pyt	Pythium irregulare	BR 1016	OOMYA1545-08	HQ708699, HQ643655
Pyt	Pythium irregulare	BR 1017	OOMYA1546-08	HQ708698, HQ643654
Pyt	Pythium irregulare	BR 1018	OOMYA1547-08	HQ708697, HQ643653
Pyt	Pythium irregulare	BR 1019	OOMYA1548-08	HQ708696, HQ643652
Pyt	Pythium irregulare	BR 1021	OOMYA1549-08	HQ708695, HQ643651
Pyt	Pythium irregulare	BR 1022	OOMYA1550-08	HQ708694, HQ643650
Pyt	Pythium irregulare	BR 1039	OOMYA1553-08	HQ708693, HQ643649
Pyt	Pythium irregulare	BR 1040	OOMYA1554-08	HQ708692, HQ643648
Pyt	Pythium irregulare	BR 1051	OOMYA1555-08	HQ708691, HQ643647
Pyt	Pythium irregulare	BR 1052	OOMYA1556-08	HQ708690, HQ643646
Pyt	Pythium irregulare	BR 1068	OOMYA1558-08	HQ708689, HQ643645
Pyt	Pythium irregulare	BR 387	OOMYA1456-08	HQ708688, HQ643644
Pyt	Pythium irregulare	BR 469	OOMYA1457-08	HQ708687, HQ643643
Pyt	Pythium irregulare	BR 598	OOMYA1458-08	HQ708686, HQ643642
Pyt	Pythium irregulare	BR 629	OOMYA1460-08	HQ708685, HQ643641
Pyt	Pythium irregulare	BR 630	OOMYA1461-08	HQ708684, HQ643640
Pyt	Pythium irregulare	BR 631	OOMYA1462-08	HQ708683, HQ643639
Pyt	Pythium irregulare	BR 636	OOMYA331-07	HQ708682, HQ643638
Pyt	Pythium irregulare	BR 642	OOMYA1463-08	HQ708681, HQ643637
Pyt	Pythium irregulare	BR 722	OOMYA1465-08	HQ708680, HQ643636
Pyt	Pythium irregulare	BR 733	OOMYA1467-08	HQ708679, HQ643635
Pyt	Pythium irregulare	BR 772	OOMYA1469-08	HQ708678, HQ643634
Pyt	Pythium irregulare	BR 775	OOMYA1470-08	HQ708677, HQ643633
Pyt	Pythium irregulare	BR 778	OOMYA1471-08	HQ708676, HQ643632
Pyt	Pythium irregulare	BR 802	OOMYA1473-08	HQ708675, HQ643631
Pyt	Pythium irregulare	BR 804	OOMYA1474-08	HQ708674, HQ643630
Pyt	Pythium irregulare	BR 808	OOMYA1476-08	HQ708673, HQ643629
Pyt	Pythium irregulare	BR 811	OOMYA1477-08	HQ708672, HQ643628
Pyt	Pythium irregulare	BR 812	OOMYA1478-08	HQ708671, HQ643627
Pyt	Pythium irregulare	BR 815	OOMYA1479-08	HQ708670, HQ643626
Pyt	Pythium irregulare	BR 818	OOMYA1480-08	HQ708669, HQ643625
Pyt	Pythium irregulare	BR 819	OOMYA1693-08	HQ708668, HQ643624
Pyt	Pythium irregulare	BR 820	OOMYA1481-08	HQ708667, HQ643623
Pyt	Pythium irregulare	BR 821	OOMYA1694-08	HQ708666, HQ643622
Pyt	Pythium irregulare	BR 870	OOMYA1482-08	HQ708665, HQ643621
Pyt	Pythium irregulare	BR 900	OOMYA1486-08	HQ708639, HQ643595
Pyt	Pythium irregulare	BR 909	OOMYA1489-08	HQ708638, HQ643594
Pyt	Pythium irregulare	BR 911	OOMYA1490-08	HQ708637, HQ643593
Pyt	Pythium irregulare	BR 912	OOMYA1491-08	HQ708636, HQ643592
Pyt	Pythium irregulare	BR 914	OOMYA1492-08	HQ708635, HQ643591
Pyt	Pythium irregulare	BR 918	OOMYA1495-08	HQ708634, HQ643590
Pyt	Pythium irregulare	BR 920	OOMYA1496-08	HQ708633, HQ643589
Pyt	Pythium irregulare	BR 921	OOMYA1497-08	HQ708632, HQ643588
Pyt	Pythium irregulare	BR 923	OOMYA1498-08	HQ708631, HQ643587
Pyt	Pythium irregulare	BR 933	OOMYA338-07	HQ708630, HQ643586
Pyt	Pythium irregulare	BR 934	OOMYA1500-08	HQ708629, HQ643585
Pyt	Pythium irregulare	BR 940	OOMYA1506-08	HQ708628, HQ643584
Pyt	Pythium irregulare	BR 946	OOMYA1508-08	HQ708627, HQ643583
Pyt	Pythium irregulare	BR 947	OOMYA1509-08	HQ708626, HQ643582
Pyt	Pythium irregulare	BR 948	OOMYA1510-08	HQ708625, HQ643581
Pyt	Pythium irregulare	BR 959	OOMYA1514-08	HQ708624, HQ643580
Pyt	Pythium irregulare	BR 960	OOMYA1515-08	HQ708664, HQ643620
Pyt	Pythium irregulare	BR 961	OOMYA1516-08	HQ708663, HQ643619
Pyt	Pythium irregulare	BR 962	OOMYA339-07	HQ708662, HQ643618
Pyt	Pythium irregulare	BR 963	OOMYA1517-08	HQ708661, HQ643617
Pyt	Pythium irregulare	BR 964	OOMYA1518-08	HQ708660, HQ643616
Pyt	Pythium irregulare	BR 965	OOMYA1519-08	HQ708659, HQ643615
Pyt	Pythium irregulare	BR 966	OOMYA1520-08	HQ708658, HQ643614
Pyt	Pythium irregulare	BR 967	OOMYA1521-08	HQ708657, HQ643613
Pyt	Pythium irregulare	BR 969	OOMYA1522-08	HQ708656, HQ643612
Pyt	Pythium irregulare	BR 970	OOMYA1523-08	HQ708655, HQ643611
Pyt	Pythium irregulare	BR 971	OOMYA1524-08	HQ708654, HQ643610
Pyt	Pythium irregulare	BR 972	OOMYA1525-08	HQ708653, HQ643609
Pyt	Pythium irregulare	BR 979	OOMYA1698-08	HQ708652, HQ643608
Pyt	Pythium irregulare	BR 994	OOMYA1528-08	HQ708651, HQ643607
Pyt	Pythium irregulare	BR 995	OOMYA1529-08	HQ708650, HQ643606
Pyt	Pythium irregulare	BR 996	OOMYA1530-08	HQ708649, HQ643605
Pyt	Pythium irregulare	BR 997	OOMYA1531-08	HQ708648, HQ643604
Pyt	Pythium irregulare	BR 999	OOMYA1532-08	HQ708647, HQ643603
Pyt	Pythium irregulare	CBS 749.96	OOMYA1559-08	HQ708646, HQ643602
Pyt	Pythium irregulare	DAOM 232336	OOMYA1561-08	HQ708645, HQ643601
Pyt	Pythium irregulare	Lev 1680	OOMYA1762-08	HQ708644, HQ643600
Pyt	Pythium irregulare	Lev 2120	OOMYA1563-08	HQ708643, HQ643599
Pyt	Pythium irregulare	Lev 2151	OOMYA433-07	HQ708642, HQ643598
Pyt	Pythium irregulare	Lev 3105	OOMYA1566-08	HQ708641, HQ643597
Pyt	Pythium irregulare	ADC 0838	OOMYA1453-08	HQ708712, HQ643668, HQ665051
Pyt	Pythium irregulare	CBS 250.28	OOMYA083-07	HQ708640, HQ643596, HQ665172
Pyt	Pythium iwayamai	CBS 156.64	OOMYA021-07	HQ708713, HQ643669, HQ665131
Pyt	Pythium kashmirense*	CBS 122908	OOMYA1569-08	HQ708715, HQ643671, HQ665118
Pyt	Pythium kunmingense*	CBS 550.88	OOMYA182-07	HQ708716, HQ643672, HQ665259
Pyt	Pythium longandrum	CBS 122660	OOMYA1572-08	HQ708722, HQ643678, HQ665112
Pyt	Pythium longandrum*	CBS 112355	OOMYA1571-08	HQ708723, HQ643679, HQ665071
Pyt	Pythium longisporangium*	CBS 122646	OOMYA1573-08	HQ708724, HQ643680, HQ665099
Pyt	Pythium lucens*	CBS 113342	OOMYA1574-08	HQ708725, HQ643681, HQ665077
Pyt	Pythium lutarium*	CBS 222.88	OOMYA060-07	HQ708726, HQ643682, HQ665163
Pyt	Pythium lycopersicum*	CBS 122909	OOMYA1575-08	HQ708727, HQ643683, HQ665119
Pyt	Pythium macrosporum	ADC 0029	OOMYA1776-08	HQ708730, HQ643686
Pyt	Pythium macrosporum*	CBS 574.80	OOMYA192-07	HQ708728, HQ643684, HQ665272
Pyt	Pythium mamillatum	BR 648	OOMYA1580-08	HQ708733, HQ643689
Pyt	Pythium mamillatum	BR 765	OOMYA340-07	HQ708732, HQ643688
Pyt	Pythium mamillatum	CBS 251.28	OOMYA084-07	HQ708731, HQ643687, HQ665173
Pyt	Pythium marsipium	CBS 773.81	OOMYA235-07	HQ708734, HQ643690, HQ665297
Pyt	Pythium mastophorum	ADC 0158	OOMYA1582-08	HQ708736, HQ643692
Pyt	Pythium mastophorum	CBS 375.72	OOMYA139-07	HQ708735, HQ643691, HQ665220
Pyt	Pythium megalacanthum	DAOM 229154	OOMYA1586-08	HQ708737, HQ643693
Pyt	Pythium middletonii	CBS 528.74	OOMYA177-07	HQ708738, HQ643694, HQ665249
Pyt	Pythium minus	CBS 122657	OOMYA1589-08	HQ708739, HQ643695, HQ665109
Pyt	Pythium minus*	CBS 226.88	OOMYA066-07	HQ708740, HQ643696, HQ665168
Pyt	Pythium monospermum	BR 1031	OOMYA1681-08	HQ708743, HQ643699
Pyt	Pythium monospermum	BR 1032	OOMYA1682-08	HQ708742, HQ643698
Pyt	Pythium monospermum	CBS 158.73	OOMYA025-07	HQ708741, HQ643697, HQ665137
Pyt	Pythium multisporum*	CBS 470.50	OOMYA168-07	HQ708744, HQ643700, HQ665239
Pyt	Pythium myriotylum	CBS 695.79	OOMYA218-07	HQ708748, HQ643704
Pyt	Pythium myriotylum	Lev 1529	OOMYA306-07	HQ708747, HQ643703
Pyt	Pythium myriotylum	Lev 1737	OOMYA376-07	HQ708746, HQ643702
Pyt	Pythium myriotylum	CBS 254.70	OOMYA086-07	HQ708745, HQ643701, HQ665176
Pyt	Pythium nagaii	BR 602	OOMYA330-07	HQ708751, HQ643707
Pyt	Pythium nagaii	BR 646	OOMYA1612-08	HQ708750, HQ643706
Pyt	Pythium nagaii	CBS 779.96	OOMYA1597-08	HQ708749, HQ643705, HQ665299
Pyt	Pythium nodosum	CBS 122661	OOMYA1614-08	HQ708752, HQ643708, HQ665113
Pyt	Pythium nodosum*	CBS 102274	OOMYA1598-08	HQ708753, HQ643709, HQ665055
Pyt	Pythium nunn	Lev 2098	OOMYA1599-08	HQ708754, HQ643710
Pyt	Pythium nunn*	CBS 808.96	OOMYA237-07	HQ708755, HQ643711, HQ665300
Pyt	Pythium okanoganense	CBS 701.83	OOMYA222-07	HQ708757, HQ643713
Pyt	Pythium okanoganense*	CBS 315.81	OOMYA119-07	HQ708758, HQ643714, HQ665205
Pyt	Pythium oligandrum	BR 252	OOMYA1602-08	HQ708760, HQ643716
Pyt	Pythium oligandrum	CBS 382.34	OOMYA145-07	HQ708759, HQ643715, HQ665223
Pyt	Pythium oopapillum	BR 180	OOMYA1381-08	FJ655180, FJ655176
Pyt	Pythium oopapillum	BR 641	OOMYA1342-08	FJ655179, FJ655175
Pyt	Pythium oopapillum*	BR 632	OOMYA1384-08	FJ655178, FJ655174
Pyt	Pythium ornacarpum*	CBS 112350	OOMYA1603-08	HQ708762, HQ643721, HQ665066
Pyt	Pythium ornamentatum	CBS 122665	OOMYA1604-08	HQ708763, HQ643722, HQ665117
Pyt	Pythium orthogonon*	CBS 376.72	OOMYA140-07	HQ708764, HQ643723, HQ665221
Pyt	Pythium pachycaule	BR 679	OOMYA1387-08	HQ708768, HQ643727
Pyt	Pythium pachycaule	CBS 224.94	OOMYA064-07	HQ708767, HQ643726
Pyt	Pythium pachycaule	CBS 225.94	OOMYA1606-08	HQ708766, HQ643725
Pyt	Pythium pachycaule*	CBS 227.88	OOMYA067-07	HQ708765, HQ643724, HQ665169
Pyt	Pythium paddicum	CBS 698.83	OOMYA219-07	HQ708769, HQ643728, HQ665290
Pyt	Pythium papilogynum	CBS 122648	OOMYA1608-08	HQ708770, HQ643729, HQ665101
Pyt	Pythium paroecandrum	ADC 9909	OOMYA1655-08	HQ708778, HQ643737
Pyt	Pythium paroecandrum	ADC 9910	OOMYA1656-08	HQ708777, HQ643736
Pyt	Pythium paroecandrum	BR 601	OOMYA1459-08	HQ708776, HQ643735
Pyt	Pythium paroecandrum	BR 773	OOMYA1852-08	HQ708775, HQ643734
Pyt	Pythium paroecandrum	BR 774	OOMYA1670-08	HQ708774, HQ643733
Pyt	Pythium paroecandrum	BR 807	OOMYA1475-08	HQ708773, HQ643732
Pyt	Pythium paroecandrum	BR 929	OOMYA1499-08	HQ708771, HQ643730
Pyt	Pythium paroecandrum	CBS 157.64	OOMYA022-07	HQ708772, HQ643731, HQ665133
Pyt	Pythium parvum*	CBS 225.88	OOMYA065-07	HQ708779, HQ643738, HQ665167
Pyt	Pythium pectinolyticum*	CBS 122643	OOMYA1615-08	HQ708780, HQ643739, HQ665096
Pyt	Pythium periilum	CBS 169.68	OOMYA030-07	HQ708781, HQ643740, HQ665141
Pyt	Pythium periplocum	CBS 170.68	OOMYA1618-08	HQ708782, HQ643741
Pyt	Pythium periplocum	CBS 122664	OOMYA1617-08	HQ708783, HQ643742, HQ665116
Pyt	Pythium periplocum*	CBS 289.31	OOMYA103-07	HQ708784, HQ643743, HQ665189
Pyt	Pythium perplexum	BR 984	OOMYA1619-08	HQ708786, HQ643745
Pyt	Pythium perplexum	CBS 674.85	OOMYA210-07	HQ708785, HQ643744, HQ665283
Pyt	Pythium phragmitis*	CBS 117104	OOMYA1620-08	HQ708787, HQ643746, HQ665081
Pyt	Pythium pleroticum	CBS 776.81	OOMYA236-07	HQ708789, HQ643748, HQ665298
Pyt	Pythium plurisporium	ADC 9824	OOMYA1623-08	HQ708791, HQ643750
Pyt	Pythium plurisporium*	CBS 100530	OOMYA1624-08	HQ708790, HQ643749, HQ665052
Pyt	Pythium polymastum	CBS 811.70	OOMYA1625-08	HQ708793, HQ643752, HQ665301
Pyt	Pythium porphyrae	CBS 369.79	OOMYA137-07	HQ708794, HQ643753, HQ665218
Pyt	Pythium prolatum*	CBS 845.68	OOMYA240-07	HQ708795, HQ643754, HQ665303
Pyt	Pythium pyrilobum*	CBS 158.64	OOMYA024-07	HQ708796, HQ643755, HQ665136
Pyt	Pythium radiosum*	CBS 217.94	OOMYA051-07	HQ708797, HQ643756, HQ665156
Pyt	Pythium rhizo-oryzae*	CBS 119169	OOMYA1628-08	HQ708798, HQ643757, HQ665087
Pyt	Pythium rhizosaccharum	CBS 122652	OOMYA1630-08	HQ708800, HQ643759, HQ665105
Pyt	Pythium rhizosaccharum	CBS 122654	OOMYA1632-08	HQ708799, HQ643758, HQ665106
Pyt	Pythium rhizosaccharum*	CBS 112356	OOMYA1629-08	HQ708801, HQ643760, HQ665072
Pyt	Pythium rostratifingens	BR 1061	OOMYA1699-08	HQ708806, HQ643765
Pyt	Pythium rostratifingens	BR 197	OOMYA351-07	HQ708807, HQ643766
Pyt	Pythium rostratifingens	BR 627	OOMYA352-07	HQ708805, HQ643764
Pyt	Pythium rostratifingens	CBS 383.34	OOMYA1634-08	HQ708803, HQ643762
Pyt	Pythium rostratifingens	Lev 3023	OOMYA1635-08	HQ708804, HQ643763
Pyt	Pythium rostratifingens*	CBS 115464	OOMYA1633-08	HQ708802, HQ643761, HQ665080
Pyt	Pythium rostratum	CBS 533.74	OOMYA179-07	HQ708808, HQ643767, HQ665252
Pyt	Pythium salpingophorum	BR 1024	OOMYA1642-08	HQ708811, HQ643770
Pyt	Pythium salpingophorum	BR 750	OOMYA1640-08	HQ708810, HQ643769
Pyt	Pythium salpingophorum	CBS 471.50	OOMYA169-07	HQ708809, HQ643768, HQ665240
Pyt	Pythium scleroteichum*	CBS 294.37	OOMYA109-07	HQ708812, HQ643771, HQ665192
Pyt	Pythium segnitium*	CBS 112354	OOMYA1644-08	HQ708813, HQ643772, HQ665070
Pyt	Pythium senticosum*	CBS 122490	OOMYA1645-08	HQ708814, HQ643773, HQ665093
Pyt	Pythium sp.	CBS 113341	OOMYA1639-08	HQ708818, HQ643777, HQ665076
Pyt	Pythium sp.	CBS 750.96	OOMYA231-07	HQ708817, HQ643776, HQ665293
Pyt	Pythium sp. "balticum"	CBS 122649	OOMYA1370-08	HQ708525, HQ643478, HQ665102
Pyt	Pythium sp. "Group F"	ADC 0014	OOMYA1706-08	HQ708826, HQ643785
Pyt	Pythium sp. "Group F"	ADC 9425	OOMYA1707-08	HQ708825, HQ643784
Pyt	Pythium sp. "Group F"	ADC 9426	OOMYA1708-08	HQ708824, HQ643783
Pyt	Pythium sp. "Group F"	ADC 9518	OOMYA1709-08	HQ708823, HQ643782
Pyt	Pythium sp. "Group F"	ADC 9989	OOMYA1710-08	HQ708822, HQ643781
Pyt	Pythium sp. "Group F"	BR 1041	OOMYA1716-08	HQ708821, HQ643780
Pyt	Pythium sp. "Group F"	BR 1044	OOMYA1717-08	HQ708820, HQ643779
Pyt	Pythium sp. "Group F"	BR 710	OOMYA335-07	HQ708830, HQ643789
Pyt	Pythium sp. "Group F"	BR 739	OOMYA1711-08	HQ708829, HQ643788
Pyt	Pythium sp. "Group F"	BR 777	OOMYA1713-08	HQ708828, HQ643787
Pyt	Pythium sp. "jasmonium"	DAOM 229150	OOMYA422-07	HQ708714, HQ643670
Pyt	Pythium sp. "jasmonium"	CBS 101876	OOMYA1568-08	HQ708819, HQ643778, HQ665054
Pyt	Pythium sp. "spiculacarpum"	CBS 122647	OOMYA1781-08	HQ708815, HQ643774, HQ665100
Pyt	Pythium sp. "tumidum"	CBS 223.94	OOMYA1827-08	HQ708816, HQ643775
Pyt	Pythium sp. nov.	ADC 0013	OOMYA1587-08	HQ708876, HQ643835
Pyt	Pythium sp. nov.	ADC 0110	OOMYA1588-08	HQ708875, HQ643834
Pyt	Pythium sp. nov.	ADC 0111	OOMYA1434-08	HQ708874, HQ643833
Pyt	Pythium sp. nov.	ADC 9407	OOMYA1777-08	HQ708873, HQ643832
Pyt	Pythium sp. nov.	ADC 9409	OOMYA1646-08	HQ708872, HQ643831
Pyt	Pythium sp. nov.	ADC 9421	OOMYA1647-08	HQ708871, HQ643830
Pyt	Pythium sp. nov.	ADC 9759	OOMYA1651-08	HQ708870, HQ643829
Pyt	Pythium sp. nov.	ADC 9966	OOMYA1748-08	HQ708869, HQ643828
Pyt	Pythium sp. nov.	ADC 9982	OOMYA1749-08	HQ708868, HQ643827
Pyt	Pythium sp. nov.	BR 1033	OOMYA1822-08	HQ708850, HQ643809
Pyt	Pythium sp. nov.	BR 1034	OOMYA1414-08	HQ708849, HQ643808
Pyt	Pythium sp. nov.	BR 1047	OOMYA1448-08	HQ708848, HQ643807
Pyt	Pythium sp. nov.	BR 1062	OOMYA1613-08	HQ708847, HQ643806
Pyt	Pythium sp. nov.	BR 147	OOMYA1680-08	HQ708867, HQ643826
Pyt	Pythium sp. nov.	BR 205	OOMYA1685-08	HQ708866, HQ643825
Pyt	Pythium sp. nov.	BR 574	OOMYA400-07	HQ708865, HQ643824
Pyt	Pythium sp. nov.	BR 613	OOMYA1720-08	HQ708864, HQ643823
Pyt	Pythium sp. nov.	BR 655	OOMYA1344-08	HQ708863, HQ643822
Pyt	Pythium sp. nov.	BR 688	OOMYA1388-08	HQ708862, HQ643821
Pyt	Pythium sp. nov.	BR 706	OOMYA333-07	HQ708861, HQ643820
Pyt	Pythium sp. nov.	BR 779	OOMYA1472-08	HQ708860, HQ643819
Pyt	Pythium sp. nov.	BR 798	OOMYA1577-08	HQ708859, HQ643818
Pyt	Pythium sp. nov.	BR 879	OOMYA1483-08	HQ708858, HQ643817
Pyt	Pythium sp. nov.	BR 887	OOMYA353-07	HQ708854, HQ643813
Pyt	Pythium sp. nov.	BR 901	OOMYA1487-08	HQ708853, HQ643812
Pyt	Pythium sp. nov.	BR 902	OOMYA1488-08	HQ708852, HQ643811
Pyt	Pythium sp. nov.	BR 951	OOMYA1445-08	HQ708851, HQ643810
Pyt	Pythium sp. nov.	CBS 232.94	OOMYA1616-08	HQ708855, HQ643814
Pyt	Pythium sp. nov.	CBS 607.81	OOMYA1700-08	HQ708857, HQ643816
Pyt	Pythium sp. nov.	CBS 633.85	OOMYA1702-08	HQ708856, HQ643815
Pyt	Pythium sp. nov.	DAOM 229155	OOMYA1601-08	HQ708846, HQ643805
Pyt	Pythium sp. nov.	Lev 1457	OOMYA275-07	HQ708845, HQ643804
Pyt	Pythium sp. nov.	Lev 1523	OOMYA301-07	HQ708844, HQ643803
Pyt	Pythium sp. nov.	Lev 2156	OOMYA436-07	HQ708843, HQ643802
Pyt	Pythium sp. nov.	Lev 2168	OOMYA440-07	HQ708842, HQ643801
Pyt	Pythium sp. nov.	Lev 3062	OOMYA1672-08	HQ708841, HQ643800
Pyt	Pythium sp. nov.	Lev 3063	OOMYA1673-08	HQ708840, HQ643799
Pyt	Pythium sp. nov.	Lev 3106	OOMYA1567-08	HQ708839, HQ643798
Pyt	Pythium sp. nov.	P16024	PHYTO116-10	HQ261487, HQ261740
Pyt	Pythium sp. nov.	P19400	PHYTO143-10	HQ261486, HQ261739
Pyt	Pythium sp. nov.	P19448	PHYTO144-10	HQ261485, HQ261738
Pyt	Pythium sp. nov.	P19510	PHYTO145-10	HQ261484, HQ261737
Pyt	Pythium sp. nov.	P8201	PHYTO225-10	HQ261483, HQ261736
Pyt	Pythium sp. nov.	P8204	PHYTO226-10	HQ261482, HQ261735
Pyt	Pythium sp. nov.	P8207	PHYTO227-10	HQ261481, HQ261734
Pyt	Pythium sp. nov.	P8209	PHYTO228-10	HQ261480, HQ261733
Pyt	Pythium sp. nov.	P8212	PHYTO229-10	HQ261479, HQ261732
Pyt	Pythium spiculum*	CBS 122645	OOMYA1782-08	HQ708831, HQ643790, HQ665098
Pyt	Pythium spinosum	CBS 276.67	OOMYA098-07	HQ708833, HQ643792
Pyt	Pythium spinosum	Lev 1526	OOMYA304-07	HQ708835, HQ643794
Pyt	Pythium spinosum	CBS 122663	OOMYA1783-08	HQ708832, HQ643791, HQ665115
Pyt	Pythium spinosum	CBS 275.67	OOMYA1784-08	HQ708834, HQ643793, HQ665181
Pyt	Pythium splendens	BR 788	OOMYA1786-08	HQ708838, HQ643797
Pyt	Pythium splendens	Lev 1497	OOMYA1759-08	HQ708837, HQ643796
Pyt	Pythium splendens	CBS 462.48	OOMYA166-07	HQ708836, HQ643795, HQ665237
Pyt	Pythium sukuiense*	CBS 110030	OOMYA1787-08	HQ708877, HQ643836, HQ665059
Pyt	Pythium sulcatum	BR 113	OOMYA1788-08	HQ708884, HQ643843
Pyt	Pythium sulcatum	BR 146	OOMYA1789-08	HQ708883, HQ643842
Pyt	Pythium sulcatum	BR 652	OOMYA1791-08	HQ708882, HQ643841
Pyt	Pythium sulcatum	BR 653	OOMYA341-07	HQ708885, HQ643844
Pyt	Pythium sulcatum	BR 708	OOMYA334-07	HQ708881, HQ643840
Pyt	Pythium sulcatum	BR 709	OOMYA1792-08	HQ708880, HQ643839
Pyt	Pythium sulcatum	Lev 3111	OOMYA1794-08	HQ708879, HQ643838
Pyt	Pythium sulcatum*	CBS 603.73	OOMYA205-07	HQ708878, HQ643837, HQ665281
Pyt	Pythium sylvaticum	BR 1045	OOMYA1807-08	HQ708893, HQ643852
Pyt	Pythium sylvaticum	BR 1069	OOMYA1738-08	HQ708892, HQ643851
Pyt	Pythium sylvaticum	BR 171	OOMYA1455-08	HQ708891, HQ643850
Pyt	Pythium sylvaticum	BR 179	OOMYA1797-08	HQ708890, HQ643849
Pyt	Pythium sylvaticum	BR 599	OOMYA1798-08	HQ708889, HQ643848
Pyt	Pythium sylvaticum	BR 647	OOMYA332-07	HQ708888, HQ643847
Pyt	Pythium sylvaticum	Lev 1544	OOMYA317-07	HQ708887, HQ643846
Pyt	Pythium sylvaticum	P15580	PHYTO112-10	HQ261488, HQ261741
Pyt	Pythium sylvaticum*	CBS 453.67	OOMYA163-07	HQ708886, HQ643845, HQ665236
Pyt	Pythium takayamanum	CBS 122492	OOMYA1814-08	HQ708894, HQ643853, HQ665095
Pyt	Pythium takayamanum*	CBS 122491	OOMYA1813-08	HQ708895, HQ643854, HQ665094
Pyt	Pythium tardicrescens	Lev 1534	OOMYA309-07	HQ708896, HQ643855
Pyt	Pythium terrestris	ADC 9906	OOMYA1654-08	HQ708899, HQ643858
Pyt	Pythium terrestris	BR 922	OOMYA1801-08	HQ708897, HQ643856
Pyt	Pythium terrestris*	CBS 112352	OOMYA1818-08	HQ708898, HQ643857, HQ665068
Pyt	Pythium torulosum	CBS 316.33	OOMYA120-07	HQ708900, HQ643859, HQ665206
Pyt	Pythium tracheiphilum	BR 659	OOMYA1823-08	HQ708904, HQ643863
Pyt	Pythium tracheiphilum	BR 931	OOMYA1825-08	HQ708902, HQ643861
Pyt	Pythium tracheiphilum	BR 932	OOMYA1826-08	HQ708901, HQ643860
Pyt	Pythium tracheiphilum*	CBS 323.65	OOMYA121-07	HQ708903, HQ643862, HQ665207
Pyt	Pythium ultimum var. sporangiiferum	BR 651	OOMYA1836-08	HQ708921, HQ643880
Pyt	Pythium ultimum var. sporangiiferum*	CBS 219.65	OOMYA054-07	HQ708920, HQ643879, HQ665158
Pyt	Pythium ultimum var. ultimum	ADC 9967	OOMYA1718-08	HQ708919, HQ643878
Pyt	Pythium ultimum var. ultimum	BR 1036	OOMYA1882-08	HQ708918, HQ643877
Pyt	Pythium ultimum var. ultimum	BR 1037	OOMYA1883-08	HQ708917, HQ643876
Pyt	Pythium ultimum var. ultimum	BR 1038	OOMYA1884-08	HQ708916, HQ643875
Pyt	Pythium ultimum var. ultimum	BR 1054	OOMYA1886-08	HQ708915, HQ643874
Pyt	Pythium ultimum var. ultimum	BR 1060	OOMYA407-07	HQ708914, HQ643873
Pyt	Pythium ultimum var. ultimum	BR 1064	OOMYA1888-08	HQ708913, HQ643872
Pyt	Pythium ultimum var. ultimum	BR 1065	OOMYA408-07	HQ708912, HQ643871
Pyt	Pythium ultimum var. ultimum	BR 1089	OOMYA1889-08	HQ708911, HQ643870
Pyt	Pythium ultimum var. ultimum	BR 144	OOMYA386-07	HQ708984, HQ643943
Pyt	Pythium ultimum var. ultimum	BR 229	OOMYA1668-08	HQ708983, HQ643942
Pyt	Pythium ultimum var. ultimum	BR 319	OOMYA1829-08	HQ708982, HQ643941
Pyt	Pythium ultimum var. ultimum	BR 511	OOMYA1830-08	HQ708981, HQ643940
Pyt	Pythium ultimum var. ultimum	BR 583	OOMYA1831-08	HQ708980, HQ643939
Pyt	Pythium ultimum var. ultimum	BR 600	OOMYA1832-08	HQ708979, HQ643938
Pyt	Pythium ultimum var. ultimum	BR 612	OOMYA1719-08	HQ708978, HQ643937
Pyt	Pythium ultimum var. ultimum	BR 628	OOMYA1833-08	HQ708977, HQ643936
Pyt	Pythium ultimum var. ultimum	BR 640	OOMYA1834-08	HQ708976, HQ643935
Pyt	Pythium ultimum var. ultimum	BR 656	OOMYA1721-08	HQ708975, HQ643934
Pyt	Pythium ultimum var. ultimum	BR 657	OOMYA1722-08	HQ708974, HQ643933
Pyt	Pythium ultimum var. ultimum	BR 658	OOMYA1723-08	HQ708973, HQ643932
Pyt	Pythium ultimum var. ultimum	BR 718	OOMYA389-07	HQ708972, HQ643931
Pyt	Pythium ultimum var. ultimum	BR 736	OOMYA1840-08	HQ708971, HQ643930
Pyt	Pythium ultimum var. ultimum	BR 737	OOMYA1841-08	HQ708970, HQ643929
Pyt	Pythium ultimum var. ultimum	BR 738	OOMYA1842-08	HQ708969, HQ643928
Pyt	Pythium ultimum var. ultimum	BR 745	OOMYA1843-08	HQ708968, HQ643927
Pyt	Pythium ultimum var. ultimum	BR 747	OOMYA1844-08	HQ708967, HQ643926
Pyt	Pythium ultimum var. ultimum	BR 748	OOMYA1845-08	HQ708966, HQ643925
Pyt	Pythium ultimum var. ultimum	BR 754	OOMYA1847-08	HQ708965, HQ643924
Pyt	Pythium ultimum var. ultimum	BR 755	OOMYA1729-08	HQ708964, HQ643923
Pyt	Pythium ultimum var. ultimum	BR 759	OOMYA1733-08	HQ708963, HQ643922
Pyt	Pythium ultimum var. ultimum	BR 760	OOMYA1734-08	HQ708962, HQ643921
Pyt	Pythium ultimum var. ultimum	BR 763	OOMYA1848-08	HQ708961, HQ643920
Pyt	Pythium ultimum var. ultimum	BR 768	OOMYA1850-08	HQ708960, HQ643919
Pyt	Pythium ultimum var. ultimum	BR 776	OOMYA1853-08	HQ708959, HQ643918
Pyt	Pythium ultimum var. ultimum	BR 781	OOMYA393-07	HQ708958, HQ643917
Pyt	Pythium ultimum var. ultimum	BR 783	OOMYA404-07	HQ708957, HQ643916
Pyt	Pythium ultimum var. ultimum	BR 784	OOMYA1854-08	HQ708956, HQ643915
Pyt	Pythium ultimum var. ultimum	BR 792	OOMYA1855-08	HQ708955, HQ643914
Pyt	Pythium ultimum var. ultimum	BR 793	OOMYA1856-08	HQ708954, HQ643913
Pyt	Pythium ultimum var. ultimum	BR 810	OOMYA387-07	HQ708953, HQ643912
Pyt	Pythium ultimum var. ultimum	BR 813	OOMYA1857-08	HQ708952, HQ643911
Pyt	Pythium ultimum var. ultimum	BR 814	OOMYA1858-08	HQ708951, HQ643910
Pyt	Pythium ultimum var. ultimum	BR 816	OOMYA1859-08	HQ708950, HQ643909
Pyt	Pythium ultimum var. ultimum	BR 822	OOMYA1740-08	HQ708949, HQ643908
Pyt	Pythium ultimum var. ultimum	BR 823	OOMYA1741-08	HQ708948, HQ643907
Pyt	Pythium ultimum var. ultimum	BR 824	OOMYA1742-08	HQ708947, HQ643906
Pyt	Pythium ultimum var. ultimum	BR 825	OOMYA1743-08	HQ708946, HQ643905
Pyt	Pythium ultimum var. ultimum	BR 826	OOMYA1744-08	HQ708945, HQ643904
Pyt	Pythium ultimum var. ultimum	BR 827	OOMYA1745-08	HQ708944, HQ643903
Pyt	Pythium ultimum var. ultimum	BR 833	OOMYA1860-08	HQ708943, HQ643902
Pyt	Pythium ultimum var. ultimum	BR 835	OOMYA1861-08	HQ708942, HQ643901
Pyt	Pythium ultimum var. ultimum	BR 841	OOMYA392-07	HQ708941, HQ643900
Pyt	Pythium ultimum var. ultimum	BR 842	OOMYA1864-08	HQ708940, HQ643899
Pyt	Pythium ultimum var. ultimum	BR 843	OOMYA1865-08	HQ708939, HQ643898
Pyt	Pythium ultimum var. ultimum	BR 844	OOMYA1866-08	HQ708938, HQ643897
Pyt	Pythium ultimum var. ultimum	BR 845	OOMYA1867-08	HQ708937, HQ643896
Pyt	Pythium ultimum var. ultimum	BR 847	OOMYA1868-08	HQ708936, HQ643895
Pyt	Pythium ultimum var. ultimum	BR 848	OOMYA1869-08	HQ708935, HQ643894
Pyt	Pythium ultimum var. ultimum	BR 849	OOMYA1870-08	HQ708934, HQ643893
Pyt	Pythium ultimum var. ultimum	BR 850	OOMYA1871-08	HQ708933, HQ643892
Pyt	Pythium ultimum var. ultimum	BR 851	OOMYA1872-08	HQ708932, HQ643891
Pyt	Pythium ultimum var. ultimum	BR 854	OOMYA1873-08	HQ708931, HQ643890
Pyt	Pythium ultimum var. ultimum	BR 858	OOMYA1739-08	HQ708930, HQ643889
Pyt	Pythium ultimum var. ultimum	BR 861	OOMYA1876-08	HQ708929, HQ643888
Pyt	Pythium ultimum var. ultimum	BR 863	OOMYA1751-08	HQ708928, HQ643887
Pyt	Pythium ultimum var. ultimum	BR 864	OOMYA1752-08	HQ708927, HQ643886
Pyt	Pythium ultimum var. ultimum	BR 867	OOMYA1877-08	HQ708926, HQ643885
Pyt	Pythium ultimum var. ultimum	BR 930	OOMYA1878-08	HQ708923, HQ643882
Pyt	Pythium ultimum var. ultimum	BR 944	OOMYA1696-08	HQ708922, HQ643881
Pyt	Pythium ultimum var. ultimum	BR 987	OOMYA1879-08	HQ708925, HQ643884
Pyt	Pythium ultimum var. ultimum	BR 988	OOMYA1880-08	HQ708924, HQ643883
Pyt	Pythium ultimum var. ultimum	CBS 729.94	OOMYA1890-08	HQ708910, HQ643869
Pyt	Pythium ultimum var. ultimum	DAOM 232337	OOMYA1894-08	HQ708909, HQ643868
Pyt	Pythium ultimum var. ultimum	Lev 1441	OOMYA112-07	HQ708908, HQ643867
Pyt	Pythium ultimum var. ultimum	Lev 1442	OOMYA171-07	HQ708907, HQ643866
Pyt	Pythium ultimum var. ultimum	CBS 122650	OOMYA1409-08	HQ708905, HQ643864, HQ665103
Pyt	Pythium ultimum var. ultimum	CBS 398.51	OOMYA149-07	HQ708906, HQ643865, HQ665227
Pyt	Pythium uncinulatum	ADC 0108	OOMYA1684-08	HQ708986, HQ643945
Pyt	Pythium uncinulatum*	CBS 518.77	OOMYA173-07	HQ708985, HQ643944, HQ665244
Pyt	Pythium undulatum	ADC 9929	OOMYA1899-08	HQ708990, HQ643949
Pyt	Pythium undulatum	CBS 323.47	OOMYA1116-08	HQ708989, HQ643948
Pyt	Pythium undulatum	Lev 1232	OOMYA250-07	HQ708988, HQ643947
Pyt	Pythium undulatum	CBS 157.69	OOMYA023-07	HQ708987, HQ643946, HQ665134
Pyt	Pythium vanterpoolii	CBS 115.77	OOMYA009-07	HQ708991, HQ643950
Pyt	Pythium vanterpoolii	CBS 431.91	OOMYA1400-08	HQ708992, HQ643951
Pyt	Pythium vanterpoolii	Lev 1536	OOMYA311-07	HQ708994, HQ643953
Pyt	Pythium vanterpoolii*	CBS 295.37	OOMYA110-07	HQ708993, HQ643952, HQ665193
Pyt	Pythium viniferum*	CBS 119168	OOMYA1900-08	HQ708997, HQ643956, HQ665086
Pyt	Pythium violae	ADC 9739	OOMYA1901-08	HQ709010, HQ643969
Pyt	Pythium violae	ADC 9754	OOMYA1902-08	HQ709009, HQ643968
Pyt	Pythium violae	ADC 9923	OOMYA1903-08	HQ709008, HQ643967
Pyt	Pythium violae	ADC 9924	OOMYA1904-08	HQ709007, HQ643966
Pyt	Pythium violae	ADC 9974	OOMYA1905-08	HQ709006, HQ643965
Pyt	Pythium violae	ADC 9975	OOMYA1906-08	HQ709005, HQ643964
Pyt	Pythium violae	BR 322	OOMYA1907-08	HQ709004, HQ643963
Pyt	Pythium violae	Lev 1518	OOMYA299-07	HQ709003, HQ643962
Pyt	Pythium violae	Lev 1519	OOMYA300-07	HQ709002, HQ643961
Pyt	Pythium violae	Lev 1604	OOMYA336-07	HQ709001, HQ643960
Pyt	Pythium violae	Lev 1605	OOMYA337-07	HQ709000, HQ643959
Pyt	Pythium violae	CBS 159.64	OOMYA026-07	HQ708999, HQ643958, HQ665138
Pyt	Pythium violae	CBS 178.86	OOMYA033-07	HQ708998, HQ643957, HQ665143
Pyt	Pythium volutum	CBS 699.83	OOMYA220-07	HQ709012, HQ643971, HQ665291
Pyt	Pythium zingiberis	CBS 217.82	OOMYA1909-08	HQ709013, HQ643972
Pyt	Pythium zingiberis	CBS 216.82	OOMYA050-07	HQ709014, HQ643973, HQ665155
Sap	Saprolegnia anisospora	CBS 110060	OOMYA1910-08	HQ709015, HQ643974
Sap	Saprolegnia asterophora	CBS 531.67	OOMYA1911-08	HQ709016, HQ643975, HQ665250
Sap	Saprolegnia delica	CBS 344.62	OOMYA1912-08	HQ709018, HQ643977
Sap	Saprolegnia delica	CBS 345.62	OOMYA1913-08	HQ709017, HQ643976, HQ665214
Sap	Saprolegnia diclina	CBS 282.38	OOMYA1915-08	HQ709020, HQ643979
Sap	Saprolegnia diclina	CBS 326.35	OOMYA1916-08	HQ709021, HQ643980, HQ665209
Sap	Saprolegnia diclina	CBS 536.67	OOMYA1917-08	HQ709019, HQ643978, HQ665254
Sap	Saprolegnia eccentrica	CBS 199.38	OOMYA1918-08	HQ709023, HQ643982, HQ665147
Sap	Saprolegnia eccentrica	CBS 211.35	OOMYA1919-08	HQ709022, HQ643981, HQ665151
Sap	Saprolegnia eccentrica	CBS 551.67	OOMYA1920-08	HQ709024, HQ643983, HQ665260
Sap	Saprolegnia ferax	BR 114	OOMYA1921-08	HQ709029, HQ643988
Sap	Saprolegnia ferax	CBS 283.38	OOMYA1923-08	HQ709027, HQ643986
Sap	Saprolegnia ferax	CBS 534.67	OOMYA1925-08	HQ709026, HQ643985
Sap	Saprolegnia ferax	CBS 173.42	OOMYA1922-08	HQ709025, HQ643984, HQ665142
Sap	Saprolegnia ferax	CBS 305.37	OOMYA1924-08	HQ709028, HQ643987, HQ665199
Sap	Saprolegnia hypogyna	CBS 869.72	OOMYA1927-08	HQ709030, HQ643989, HQ665304
Sap	Saprolegnia lapponica	CBS 284.38	OOMYA1928-08	HQ709031, HQ643990, HQ665184
Sap	Saprolegnia litoralis	CBS 110062	OOMYA1929-08	HQ709033, HQ643992, HQ665060
Sap	Saprolegnia litoralis	CBS 535.67	OOMYA1930-08	HQ709032, HQ643991, HQ665253
Sap	Saprolegnia megasperma	CBS 532.67	OOMYA1932-08	HQ709034, HQ643993, HQ665251
Sap	Saprolegnia mixta	CBS 149.65	OOMYA1933-08	HQ709035, HQ643994, HQ665127
Sap	Saprolegnia mixta	CBS 307.37	OOMYA1934-08	HQ709036, HQ643995, HQ665202
Sap	Saprolegnia monilifera	CBS 552.67	OOMYA1935-08	HQ709038, HQ643997, HQ665262
Sap	Saprolegnia monilifera	CBS 558.67	OOMYA1936-08	HQ709037, HQ643996, HQ665270
Sap	Saprolegnia monoica	CBS 539.67	OOMYA1939-08	HQ709040, HQ643999, HQ665255
Sap	Saprolegnia monoica	CBS 599.67	OOMYA1940-08	HQ709039, HQ643998, HQ665280
Sap	Saprolegnia parasitica	CBS 113187	OOMYA1941-08	HQ709046, HQ644005, HQ665074
Sap	Saprolegnia parasitica	CBS 223.65	OOMYA1942-08	HQ709045, HQ644004, HQ665165
Sap	Saprolegnia parasitica	CBS 300.32	OOMYA1943-08	HQ709044, HQ644003, HQ665196
Sap	Saprolegnia parasitica	CBS 302.56	OOMYA1944-08	HQ709043, HQ644002, HQ665197
Sap	Saprolegnia parasitica	CBS 397.34	OOMYA1945-08	HQ709042, HQ644001, HQ665226
Sap	Saprolegnia parasitica	CBS 540.67	OOMYA1946-08	HQ709041, HQ644000, HQ665256
Sap	Saprolegnia rodrigueziana	CBS 119354	OOMYA1948-08	HQ709047, HQ644006, HQ665089
Sap	Saprolegnia sp.	CBS 632.85	OOMYA1701-08	HQ709048, HQ644007
Sap	Saprolegnia subterranea	CBS 278.52	OOMYA1950-08	HQ709049, HQ644008
Sap	Saprolegnia subterranea	CBS 113343	OOMYA1914-08	HQ709050, HQ644009, HQ665078
Sap	Saprolegnia terrestris	CBS 533.67	OOMYA1952-08	HQ709051, HQ644010
Sap	Saprolegnia terrestris	CBS 110063	OOMYA1951-08	HQ709052, HQ644011, HQ665061
Sap	Saprolegnia turfosa	CBS 110065	OOMYA1953-08	HQ709055, HQ644014
Sap	Saprolegnia turfosa	CBS 313.81	OOMYA1954-08	HQ709054, HQ644013, HQ665203
Sap	Saprolegnia turfosa	CBS 327.35	OOMYA1938-08	HQ709053, HQ644012, HQ665210
Sap	Saprolegnia unispora	CBS 110066	OOMYA1955-08	HQ709057, HQ644016, HQ665062
Sap	Saprolegnia unispora	CBS 213.35	OOMYA1956-08	HQ709056, HQ644015, HQ665152
Thr	Thraustotheca clavata	CBS 343.33	OOMYA1957-08	HQ709059, HQ644018, HQ665213
Thr	Thraustotheca clavata	CBS 557.67	OOMYA1958-08	HQ709058, HQ644017, HQ665268
Thr	Thraustotheca terrestris*	CBS 109851	OOMYA1960-08	HQ709060, HQ644019, HQ665057
