# Supplementary material for: An assessment of the species diversity and disease potential of Pythium communities in Europe
Source: Nat Commun. 2024 Sep 27;15:8369. doi: 10.1038/s41467-024-52761-0 (PMC11437173; doi:10.1038/s41467-024-52761-0)
Supplement: Supplementary file 5 — Supplementary Data 2 [file 41467_2024_52761_MOESM5_ESM.zip › Scripts_and_data_Pythium_survey_europe/Data/Pythium_abundance_absolut.txt]

Id	s__sylvaticum	s__heterothallicum	s__okanoganense	s__violae	s__arrhenomanes	s__jasmonium	s__insidiosum	s__splendens	s__myriotylum	s__junctum	s__aphanidermatum	s__flevoense	s__coloratum	s__dissotocum	s__aff_dissotocom	s__pachycaule	s__pyrilobum	s__aristosporum	s__voltum	s__aff_volutum	s__volutum	s__graminicola	s__inflatum	s__biforme	s__angustatum	s__torulosum	s__catenulatum	s__afertile	s__dissimile	s__aff_monospermum	s__vanterpoolii	s__tracheiphilum	s__conidiophorum	s__monospermum	s__chondricola	s__adhaerens	s__oligandrum	s__acanthicum	s__grandisporangium	s__orthogonon	s__nunn	s__perplexum	s__megacarpum	s__litorale	s__chamaehyphon	s__vexans	s__buismaniae	s__selbyi	s__echinulatum
pmOomyceten2_BD_S40_L001_adaptertrimmed_Pythium_2020_R1.fastq	0	0	0	0	0	0	0	0	0	0	0	0	0	0	0	0	0	0	0	0	0	0	0	0	0	0	0	0	0	0	0	0	0	0	0	0	0	0	0	0	0	0	0	0	0	0	0	0	0
year2019_soil_P1_adaptertrimmed_Pythium_2019_R1.fastq	164	1420	0	0	0	0	0	0	0	0	0	0	0	0	0	0	0	0	0	0	0	0	0	0	0	0	0	0	0	0	0	0	0	0	0	0	0	0	0	0	0	0	0	0	0	0	0	0	0
year2019_soil_P10_adaptertrimmed_Pythium_2019_R1.fastq	149	409	0	0	0	0	0	0	0	0	0	0	0	0	0	0	0	0	0	0	0	0	0	0	0	0	0	0	0	120	0	0	0	1162	0	0	860	0	0	0	0	0	0	0	0	0	0	0	0
year2019_soil_P11_adaptertrimmed_Pythium_2019_R1.fastq	10	519	0	0	516	0	0	0	0	0	0	0	0	0	0	0	0	43	0	0	0	0	0	0	0	0	0	0	0	0	0	0	0	466	0	0	0	0	0	0	0	0	0	0	0	0	0	0	0
year2019_soil_P12_adaptertrimmed_Pythium_2019_R1.fastq	34	8190	0	0	0	0	0	0	277	0	0	0	0	0	0	0	0	0	0	0	0	0	0	0	0	0	0	0	0	77	0	0	0	21	0	0	382	0	0	0	0	0	0	0	0	0	0	0	0
year2019_soil_P13_adaptertrimmed_Pythium_2019_R1.fastq	36	5513	0	0	0	0	0	0	106	0	0	0	0	0	0	0	0	0	0	0	0	0	0	0	0	0	0	0	0	61	0	0	0	22	0	0	165	0	0	0	0	0	0	0	0	0	0	0	0
year2019_soil_P14_adaptertrimmed_Pythium_2019_R1.fastq	0	18	0	0	0	0	0	0	0	0	0	0	0	0	0	0	0	591	380	4247	1920	0	0	0	0	0	0	0	0	0	16	0	0	45	0	0	0	0	0	0	0	0	0	0	0	0	0	0	0
year2019_soil_P15_adaptertrimmed_Pythium_2019_R1.fastq	52	424	0	0	0	0	0	0	362	0	0	0	0	0	0	0	0	0	0	861	2336	0	0	0	0	0	0	0	0	0	0	0	0	173	0	0	1172	0	0	0	0	0	0	0	0	0	0	0	0
year2019_soil_P16_adaptertrimmed_Pythium_2019_R1.fastq	0	0	0	0	0	0	0	0	0	0	0	0	0	0	0	0	0	225	0	54	54	0	0	0	0	0	0	0	0	0	0	0	0	0	0	0	609	0	0	0	0	0	0	0	0	0	0	0	0
year2019_soil_P17_adaptertrimmed_Pythium_2019_R1.fastq	321	1298	0	0	0	0	0	0	0	0	0	0	0	0	0	0	0	0	0	0	0	0	0	0	0	0	0	0	0	51	0	0	0	102	0	0	0	0	0	0	0	0	0	0	0	0	0	0	0
year2019_soil_P18_adaptertrimmed_Pythium_2019_R1.fastq	0	288	0	0	91	0	0	0	171	0	0	0	0	0	0	0	0	4627	0	0	257	0	0	0	0	0	0	0	0	88	0	0	0	98	0	0	0	0	0	0	0	0	0	0	0	0	0	0	0
year2019_soil_P19_adaptertrimmed_Pythium_2019_R1.fastq	276	0	0	0	0	0	0	0	5	0	0	0	0	0	0	0	0	148	0	0	53	0	0	0	0	0	0	0	0	0	0	0	0	73	0	0	753	0	0	0	0	0	0	0	0	0	0	0	0
year2019_soil_P2_adaptertrimmed_Pythium_2019_R1.fastq	0	2370	0	0	0	0	0	0	33	0	0	0	0	0	0	0	0	0	0	0	49	0	0	0	0	0	0	0	0	10091	0	0	0	485	0	0	105	0	0	0	0	0	0	0	0	0	0	0	0
year2019_soil_P20_adaptertrimmed_Pythium_2019_R1.fastq	198	87	0	0	0	0	0	0	0	0	0	0	0	0	0	0	0	846	0	0	0	0	0	0	0	0	0	0	0	28	0	0	323	6	0	0	0	0	0	0	0	0	0	0	0	0	0	0	0
year2019_soil_P21_adaptertrimmed_Pythium_2019_R1.fastq	13	0	0	0	0	0	0	0	0	0	0	0	0	0	0	0	0	0	0	0	0	0	0	0	0	0	0	0	0	0	0	0	0	244	0	0	0	0	0	0	0	0	0	0	0	0	0	0	0
year2019_soil_P22_adaptertrimmed_Pythium_2019_R1.fastq	38	0	0	0	0	13	0	0	0	0	0	0	187	0	0	0	0	0	0	0	237	0	0	0	0	0	0	0	0	0	0	0	0	44	0	0	0	0	0	0	0	0	0	0	0	0	0	0	0
year2019_soil_P23_adaptertrimmed_Pythium_2019_R1.fastq	56	252	0	0	0	0	0	0	0	0	0	0	0	0	0	0	0	0	0	0	0	0	0	0	0	0	0	0	0	0	0	0	0	17	0	0	0	0	0	0	0	0	0	0	0	0	0	0	0
year2019_soil_P24_adaptertrimmed_Pythium_2019_R1.fastq	0	6	0	0	0	0	0	0	0	0	0	0	0	0	0	0	264	108	0	0	0	0	0	0	0	0	0	0	0	0	0	0	0	118	0	0	0	57	0	0	0	0	0	0	0	0	0	0	0
year2019_soil_P25_adaptertrimmed_Pythium_2019_R1.fastq	35	4	0	0	0	6	0	0	0	0	0	0	0	0	0	0	0	71	0	0	0	0	154	0	0	0	0	0	0	0	0	0	0	0	0	0	117	0	0	0	0	0	3	0	0	0	0	0	0
year2019_soil_P26_adaptertrimmed_Pythium_2019_R1.fastq	308	0	0	0	0	0	0	0	0	0	0	0	0	0	0	28	0	0	0	0	0	0	0	0	0	0	0	0	0	0	0	0	0	0	0	0	112	0	0	0	0	0	0	0	0	0	0	0	0
year2019_soil_P27_adaptertrimmed_Pythium_2019_R1.fastq	6	8	0	0	0	0	0	0	0	0	0	0	0	0	0	0	0	85	0	0	0	0	0	0	0	138	0	0	0	0	0	0	0	0	0	0	66	0	0	0	0	0	0	0	0	0	0	0	0
year2019_soil_P28_adaptertrimmed_Pythium_2019_R1.fastq	26	0	0	0	39	0	0	0	0	0	155	0	0	0	0	0	0	0	0	0	0	0	0	0	0	0	0	0	0	0	0	0	0	0	0	0	193	0	0	0	0	0	0	0	0	0	0	8	0
year2019_soil_P29_adaptertrimmed_Pythium_2019_R1.fastq	28	0	0	0	0	0	0	0	0	0	0	0	0	0	0	0	0	61	0	0	0	0	372	0	0	0	0	0	0	0	0	0	0	0	0	0	199	0	0	0	0	0	0	0	0	0	0	0	0
year2019_soil_P3_adaptertrimmed_Pythium_2019_R1.fastq	24	373	0	0	0	0	0	0	42	0	0	0	0	0	0	0	0	0	0	161	690	0	0	0	0	0	0	0	0	36	14	0	0	167	0	0	0	0	0	0	0	0	0	0	0	0	0	0	0
year2019_soil_P30_adaptertrimmed_Pythium_2019_R1.fastq	36	0	0	0	21	0	0	0	0	0	0	0	0	0	0	0	0	64	0	0	0	0	0	37	0	0	0	0	0	0	0	0	0	65	0	0	0	0	137	0	0	0	0	0	0	0	0	0	0
year2019_soil_P31_adaptertrimmed_Pythium_2019_R1.fastq	125	1235	0	0	0	0	0	0	0	0	0	0	0	0	0	0	0	0	0	0	0	0	0	0	0	0	0	0	0	0	0	0	0	17	0	0	117	0	0	0	0	0	0	0	0	0	0	0	0
year2019_soil_P32_adaptertrimmed_Pythium_2019_R1.fastq	0	772	0	0	0	0	0	0	0	0	0	0	0	0	0	0	0	0	0	0	0	0	0	0	0	0	0	0	0	54	0	0	0	81	0	0	458	0	0	0	0	0	0	0	0	0	0	0	0
year2019_soil_P33_adaptertrimmed_Pythium_2019_R1.fastq	0	1127	0	0	0	0	0	0	0	0	0	0	0	0	0	0	0	0	0	0	0	0	0	0	0	0	0	0	0	0	0	0	0	0	0	0	31	0	0	0	0	0	0	0	0	0	0	0	0
year2019_soil_P34_adaptertrimmed_Pythium_2019_R1.fastq	90	59	0	0	0	0	0	0	0	0	0	0	0	0	0	0	0	1550	0	0	0	0	0	0	0	0	0	0	0	43	0	0	0	140	0	0	109	0	0	0	0	0	0	0	0	0	0	0	0
year2019_soil_P35_adaptertrimmed_Pythium_2019_R1.fastq	0	727	0	0	0	0	0	0	0	0	0	0	0	0	0	0	0	0	0	0	0	0	0	0	0	0	0	0	0	0	0	0	0	0	0	0	180	0	0	360	0	0	0	0	0	0	0	0	0
year2019_soil_P36_adaptertrimmed_Pythium_2019_R1.fastq	0	2027	0	0	0	0	0	0	0	0	0	0	0	0	0	0	0	0	0	0	0	0	0	0	0	0	0	0	0	0	0	0	0	0	0	0	41	0	0	0	0	0	0	0	0	0	0	0	0
year2019_soil_P37_adaptertrimmed_Pythium_2019_R1.fastq	9	256	0	0	20	0	0	0	0	0	0	0	0	0	0	0	0	0	0	0	0	0	0	0	0	0	0	0	0	0	0	0	0	0	0	0	21	0	0	0	0	0	107	0	0	0	0	0	0
year2019_soil_P38_adaptertrimmed_Pythium_2019_R1.fastq	0	120	0	0	14	0	0	0	12	0	0	0	0	0	0	0	0	0	0	0	489	0	0	0	0	0	0	0	0	0	0	0	0	0	0	0	7	0	0	614	717	0	0	0	0	0	0	0	0
year2019_soil_P39_adaptertrimmed_Pythium_2019_R1.fastq	0	111	0	0	0	0	0	0	0	0	0	0	0	0	0	0	0	0	0	0	0	0	0	0	0	0	0	0	0	0	0	0	0	0	0	0	32	0	0	0	0	0	0	0	0	0	0	517	0
year2019_soil_P4_adaptertrimmed_Pythium_2019_R1.fastq	89	234	0	0	0	0	0	0	0	0	0	0	0	0	0	0	0	0	0	0	748	0	0	0	0	0	0	0	0	0	0	0	0	414	0	0	0	0	0	0	0	0	0	0	0	0	0	0	0
year2019_soil_P40_adaptertrimmed_Pythium_2019_R1.fastq	0	0	0	0	0	0	0	0	0	0	0	0	0	0	0	0	0	14	0	0	0	0	0	0	0	0	0	0	0	143	0	0	0	78	0	0	293	0	0	0	0	0	0	0	0	0	0	45	0
year2019_soil_P41_adaptertrimmed_Pythium_2019_R1.fastq	15	41	0	0	0	0	0	0	0	0	61	0	0	0	0	0	0	0	0	0	0	0	0	0	0	0	0	0	0	0	0	0	0	0	0	0	65	0	0	0	9	0	0	0	0	0	0	0	0
year2019_soil_P42_adaptertrimmed_Pythium_2019_R1.fastq	35	2029	0	0	20	0	0	0	232	0	0	0	0	0	0	0	0	35	0	0	0	0	0	0	0	161	0	0	0	45	0	0	0	353	0	0	146	0	0	0	0	0	0	0	0	0	0	12	0
year2019_soil_P43_adaptertrimmed_Pythium_2019_R1.fastq	0	0	0	0	0	0	0	0	0	0	0	0	0	0	0	0	0	153	0	0	0	0	0	0	0	0	0	0	0	0	0	0	0	0	0	0	0	0	0	0	0	0	0	0	0	0	0	0	0
year2019_soil_P44_adaptertrimmed_Pythium_2019_R1.fastq	277	2192	0	0	0	0	0	0	0	0	0	0	0	0	0	0	0	0	0	0	0	0	0	0	0	0	0	0	0	96	0	0	0	2334	0	0	0	0	0	0	0	0	0	0	0	5	0	0	0
year2019_soil_P45_adaptertrimmed_Pythium_2019_R1.fastq	66	0	0	0	217	0	0	0	0	0	0	0	0	0	0	0	0	475	0	155	0	0	0	0	0	0	0	0	0	0	0	0	0	0	0	0	62	0	0	0	0	0	0	0	0	0	0	0	0
year2019_soil_P5_adaptertrimmed_Pythium_2019_R1.fastq	0	527	0	0	0	0	0	0	0	0	0	0	0	0	0	0	0	0	0	0	0	0	0	0	0	0	0	0	0	0	0	0	0	310	0	0	0	0	0	0	0	0	0	0	0	0	0	0	0
year2019_soil_P6_adaptertrimmed_Pythium_2019_R1.fastq	244	0	0	0	0	0	0	0	0	0	0	0	0	0	0	0	0	0	0	0	0	11	0	0	0	0	0	0	0	0	0	0	0	1377	0	0	0	0	0	0	0	0	0	0	0	0	0	0	0
year2019_soil_P7_adaptertrimmed_Pythium_2019_R1.fastq	24	0	0	0	0	0	0	0	0	0	0	0	0	0	0	0	0	0	0	0	461	0	0	0	0	0	0	0	0	0	0	0	0	106	0	0	0	0	0	0	0	0	0	0	0	0	0	0	0
year2019_soil_P8_adaptertrimmed_Pythium_2019_R1.fastq	343	0	0	0	0	0	0	0	0	0	0	0	168	0	0	0	0	36	0	0	186	0	355	0	0	97	0	0	0	0	0	0	0	129	0	0	0	0	0	0	0	0	0	0	0	0	0	0	0
year2019_soil_P9_adaptertrimmed_Pythium_2019_R1.fastq	42	25	0	0	0	0	0	0	0	0	0	0	0	112	0	0	0	31	0	0	0	0	0	0	0	0	0	0	0	689	0	0	0	258	0	0	0	0	0	0	0	0	0	0	0	4	0	5	0
year2020_soil_P1_adaptertrimmed_Pythium_2020_R1.fastq	6251	26944	0	0	0	0	0	0	0	0	0	0	0	0	0	0	0	0	0	0	183	0	0	0	0	0	0	0	0	307	0	0	0	772	0	0	1950	0	0	0	0	0	0	0	0	0	0	0	0
year2020_soil_P10_adaptertrimmed_Pythium_2020_R1.fastq	4335	0	0	0	0	0	0	0	0	0	0	0	0	0	0	0	0	572	0	0	0	0	6656	0	0	45	0	0	0	0	0	0	0	0	0	0	0	0	0	0	0	0	0	0	0	0	0	0	0
year2020_soil_P13_adaptertrimmed_Pythium_2020_R1.fastq	1653	12208	0	0	0	0	0	0	365	0	0	0	0	0	0	0	0	0	0	0	59	0	0	0	0	0	0	0	0	0	0	0	0	413	0	0	14845	0	0	0	0	0	0	0	0	0	0	0	0
year2020_soil_P14_adaptertrimmed_Pythium_2020_R1.fastq	355	0	0	0	0	0	0	0	0	0	0	0	0	0	0	0	0	103	0	0	0	0	0	0	0	376	0	0	0	0	0	0	0	65	0	0	219	0	20	0	0	0	0	0	0	0	0	0	0
year2020_soil_P15_adaptertrimmed_Pythium_2020_R1.fastq	4995	4623	0	0	30	0	53	0	513	216	0	0	0	0	0	0	0	90	0	0	31	0	0	0	0	0	0	0	0	0	35	0	0	13	0	0	5520	0	0	0	0	0	0	0	0	0	0	42	0
year2020_soil_P16_adaptertrimmed_Pythium_2020_R1.fastq	0	0	0	0	0	0	4	0	0	0	0	0	0	0	0	0	0	1347	0	0	40	0	0	0	0	0	0	0	0	0	0	0	0	0	0	0	406	0	0	0	0	0	0	0	0	0	0	0	0
year2020_soil_P17_adaptertrimmed_Pythium_2020_R1.fastq	1717	18133	0	0	11	0	0	0	19	0	0	0	0	0	0	0	0	0	0	0	0	0	0	0	0	0	0	0	0	1343	0	0	0	638	0	0	9454	0	0	0	0	0	0	0	0	0	41	0	0
year2020_soil_P19_adaptertrimmed_Pythium_2020_R1.fastq	7782	10	18	0	180	0	0	0	0	0	0	0	0	0	0	0	0	2403	0	0	0	0	0	0	0	78	0	0	0	1070	0	0	0	0	0	0	266	0	0	0	0	0	0	0	0	0	0	0	0
year2020_soil_P2_adaptertrimmed_Pythium_2020_R1.fastq	131	238	0	0	0	16	0	0	0	0	0	0	0	0	0	0	0	23195	0	0	0	0	0	0	0	0	0	0	0	735	0	0	0	0	0	0	0	0	0	0	0	0	0	0	0	0	0	0	0
year2020_soil_P20_adaptertrimmed_Pythium_2020_R1.fastq	2949	2017	0	0	0	0	0	0	0	0	0	0	0	0	0	0	0	139	0	262	0	0	0	0	0	0	0	0	0	0	0	0	0	348	0	0	2385	0	18	0	0	0	0	0	0	0	0	0	0
year2020_soil_P24_adaptertrimmed_Pythium_2020_R1.fastq	146	268	0	0	0	250	0	0	0	0	0	0	0	0	0	0	0	599	0	0	0	0	0	0	0	0	0	0	0	0	0	0	0	0	0	0	224	0	2	0	0	0	0	0	0	0	0	0	0
year2020_soil_P25_adaptertrimmed_Pythium_2020_R1.fastq	187	1501	0	0	0	0	0	0	0	0	0	0	0	0	0	0	0	4353	0	0	0	0	0	0	0	0	0	0	0	0	0	0	0	0	0	0	527	0	0	0	0	0	0	0	0	0	0	0	0
year2020_soil_P26_adaptertrimmed_Pythium_2020_R1.fastq	550	0	0	0	0	0	0	0	0	0	0	0	0	0	0	0	0	0	0	0	0	0	0	0	0	0	0	0	0	0	0	0	0	88	0	0	1347	0	0	0	0	0	0	0	0	0	0	0	0
year2020_soil_P27_adaptertrimmed_Pythium_2020_R1.fastq	461	2774	0	0	997	0	0	0	0	0	0	0	0	0	0	0	0	165	0	0	0	0	149	0	0	0	0	0	0	115	0	0	0	4251	0	0	537	173	0	0	0	101	0	0	0	152	0	9	0
year2020_soil_P28_adaptertrimmed_Pythium_2020_R1.fastq	1354	714	0	0	0	74	0	0	0	0	0	0	0	0	0	0	0	264	0	0	0	0	0	0	0	894	0	0	0	0	0	0	0	0	0	0	2042	0	0	0	1482	0	0	0	0	0	0	0	0
year2020_soil_P29_adaptertrimmed_Pythium_2020_R1.fastq	0	0	0	0	0	2	0	0	0	0	0	0	0	0	0	0	0	2317	0	0	0	0	0	0	0	0	0	0	0	0	0	0	0	0	0	0	4	0	0	0	0	0	0	0	0	19	0	0	0
year2020_soil_P3_adaptertrimmed_Pythium_2020_R1.fastq	6290	201	0	0	0	0	0	0	0	690	0	0	0	0	0	0	0	0	0	0	0	0	0	0	0	0	0	0	0	116	113	0	0	541	0	0	0	0	0	0	0	0	0	0	0	0	0	0	0
year2020_soil_P30_adaptertrimmed_Pythium_2020_R1.fastq	1408	7536	0	0	307	0	0	0	0	0	0	0	183	0	0	0	0	304	0	0	0	0	178	0	0	0	416	0	0	263	0	0	0	0	0	0	1258	0	0	0	0	0	0	0	0	0	0	0	0
year2020_soil_P31_adaptertrimmed_Pythium_2020_R1.fastq	6487	15066	0	0	0	0	0	0	0	0	0	0	0	0	0	0	0	1869	0	0	0	0	0	0	0	0	0	0	0	88	0	0	0	0	0	0	12801	0	58	0	0	0	0	40	0	0	0	0	0
year2020_soil_P32_adaptertrimmed_Pythium_2020_R1.fastq	0	703	0	0	0	0	3	0	0	0	0	0	0	0	0	18	0	788	0	0	0	0	0	0	0	0	0	0	0	728	0	0	0	0	0	0	72	0	0	5315	0	0	0	0	0	0	0	0	398
year2020_soil_P33_adaptertrimmed_Pythium_2020_R1.fastq	0	0	0	0	0	0	0	0	0	0	0	0	0	0	0	0	0	0	0	0	0	0	0	0	0	0	0	0	0	0	0	0	0	0	0	0	3	0	0	0	0	0	0	0	0	0	0	0	0
year2020_soil_P34_adaptertrimmed_Pythium_2020_R1.fastq	0	635	0	0	0	0	0	0	0	0	0	0	0	0	0	0	0	0	0	0	0	0	0	0	0	0	0	0	0	0	0	0	0	0	0	0	0	0	0	0	0	0	0	0	0	0	0	0	0
year2020_soil_P36_adaptertrimmed_Pythium_2020_R1.fastq	756	0	0	0	0	0	0	0	0	0	0	0	0	0	0	0	0	503	0	0	0	0	0	0	0	0	0	0	0	0	0	0	0	0	0	0	273	0	0	0	0	0	0	0	0	0	0	0	0
year2020_soil_P37_adaptertrimmed_Pythium_2020_R1.fastq	0	0	0	0	0	0	0	0	0	0	0	0	0	0	0	0	0	0	0	0	0	0	0	0	0	0	0	0	0	0	0	0	0	0	0	0	0	0	0	0	0	0	0	0	0	0	0	0	0
year2020_soil_P38_adaptertrimmed_Pythium_2020_R1.fastq	0	0	0	0	0	0	0	0	0	0	0	0	0	0	0	0	0	0	0	0	0	0	0	0	0	0	0	0	0	0	0	0	0	0	0	0	0	0	0	0	0	0	0	0	0	93	0	0	0
year2020_soil_P39_adaptertrimmed_Pythium_2020_R1.fastq	0	0	0	0	0	0	0	0	0	0	0	0	0	0	0	0	0	0	0	0	0	0	0	0	0	0	0	0	0	0	0	0	0	0	0	0	0	0	0	0	0	0	0	0	0	0	0	0	0
year2020_soil_P4_adaptertrimmed_Pythium_2020_R1.fastq	0	0	0	0	0	0	0	0	0	0	0	0	0	0	0	0	0	0	0	0	0	0	0	0	0	0	0	0	0	0	0	0	0	0	0	0	0	0	0	0	0	0	0	0	0	0	0	0	0
year2020_soil_P40_adaptertrimmed_Pythium_2020_R1.fastq	5	0	0	0	0	0	0	0	0	0	0	0	0	0	0	0	0	0	0	0	0	0	0	0	0	0	0	0	0	0	0	0	0	0	0	0	0	0	0	0	0	0	0	0	0	0	0	0	0
year2020_soil_P41_adaptertrimmed_Pythium_2020_R1.fastq	2	0	0	0	0	0	0	0	0	0	0	0	0	0	0	0	0	0	0	0	0	0	0	0	0	0	0	0	0	0	0	0	0	0	0	0	0	0	0	0	0	0	0	0	0	0	0	0	0
year2020_soil_P42_adaptertrimmed_Pythium_2020_R1.fastq	14942	327	0	0	0	0	0	0	0	0	0	0	0	0	0	0	0	0	0	0	0	0	0	0	0	0	0	0	0	177	0	0	0	1857	0	0	960	0	0	0	0	0	0	0	0	0	0	265	0
year2020_soil_P43_adaptertrimmed_Pythium_2020_R1.fastq	4759	1052	0	0	0	0	0	0	0	0	0	0	195	0	0	0	0	583	0	0	124	0	0	0	0	137	0	0	0	4219	0	0	0	721	0	0	1002	0	0	0	0	0	0	0	0	0	0	181	0
year2020_soil_P44_adaptertrimmed_Pythium_2020_R1.fastq	5822	6649	0	0	94	0	0	0	91	0	0	0	0	0	0	90	0	96	0	0	0	0	0	0	0	214	0	0	0	372	0	0	0	399	0	0	442	0	16	0	0	0	0	0	0	0	0	0	0
year2020_soil_P45_adaptertrimmed_Pythium_2020_R1.fastq	3390	9473	0	0	41	0	0	0	0	0	0	0	0	0	0	0	0	118	0	0	0	0	0	0	0	0	0	0	0	0	0	0	0	0	14	0	7927	0	0	0	0	0	0	0	0	0	0	0	0
year2020_soil_P5_adaptertrimmed_Pythium_2020_R1.fastq	0	4960	0	0	0	0	0	0	416	0	0	0	0	0	0	0	0	0	0	0	0	0	0	0	0	0	0	0	0	0	0	0	0	0	0	0	202	0	0	0	0	0	0	0	75	0	0	0	0
year2020_soil_P6_adaptertrimmed_Pythium_2020_R1.fastq	0	387	0	0	0	0	0	0	0	0	0	0	0	0	0	0	0	0	0	0	0	0	0	0	0	0	0	0	0	0	0	0	0	0	0	0	0	0	0	0	0	0	0	0	0	0	0	0	0
year2020_soil_P7_adaptertrimmed_Pythium_2020_R1.fastq	0	0	0	0	0	0	0	0	0	0	0	0	0	0	0	0	0	0	0	0	0	0	0	0	0	0	0	0	0	0	0	0	0	0	0	0	0	0	0	0	0	0	0	0	0	0	0	0	0
year2020_soil_P8_adaptertrimmed_Pythium_2020_R1.fastq	4312	0	0	0	0	0	0	0	0	0	0	0	0	0	0	0	0	143	0	0	85	456	851	0	0	301	0	0	0	0	0	0	0	0	0	0	639	118	0	0	0	0	0	0	0	58	0	0	0
year2020_soil_P9_adaptertrimmed_Pythium_2020_R1.fastq	4711	0	0	0	0	0	0	0	0	0	0	0	2307	0	0	0	0	0	0	0	0	911	694	0	0	1143	0	0	0	5960	0	0	149	662	0	0	1745	0	151	0	0	35	0	0	0	0	0	0	0
year2020_soil_s_ferax1_adaptertrimmed_Pythium_2020_R1.fastq	0	0	0	0	0	0	0	0	0	0	0	0	0	0	0	0	0	0	0	0	0	0	0	0	0	0	0	0	0	0	0	0	0	0	0	0	0	0	0	0	0	0	0	0	0	0	0	0	0
year2020_soil_s_ferax2_adaptertrimmed_Pythium_2020_R1.fastq	0	0	0	0	0	0	0	0	0	0	0	0	0	0	0	0	0	0	0	0	0	0	0	0	0	0	0	0	0	0	0	0	0	0	0	0	0	0	0	0	0	0	0	0	0	0	0	0	0
year2021_soil_P1_adaptertrimmed_Pythium_2021_R1.fastq	23	629	0	0	0	0	0	0	0	0	0	0	0	0	0	0	0	0	0	0	0	0	0	0	0	0	0	0	0	0	0	0	0	0	0	0	107	0	0	0	0	0	0	0	0	0	0	0	0
year2021_soil_P10_adaptertrimmed_Pythium_2021_R1.fastq	171	26	0	0	0	0	0	0	0	0	0	0	59	0	0	0	0	0	0	0	0	0	0	0	0	0	0	0	0	287	0	0	0	1259	0	0	1025	0	0	0	0	0	0	0	0	0	0	0	0
year2021_soil_P11_adaptertrimmed_Pythium_2021_R1.fastq	227	0	0	0	0	0	0	0	0	0	0	0	0	0	0	0	0	0	0	0	121	0	0	0	0	0	0	0	47	0	0	23	0	0	0	0	905	0	0	0	0	0	0	0	0	0	0	0	0
year2021_soil_P12_adaptertrimmed_Pythium_2021_R1.fastq	108	0	0	0	0	0	0	0	0	0	0	0	41	0	0	0	0	0	0	0	0	0	0	0	0	0	0	0	0	0	2	0	0	0	0	0	0	0	0	0	0	0	0	0	0	0	0	0	0
year2021_soil_P13_adaptertrimmed_Pythium_2021_R1.fastq	14	206	0	0	0	0	0	0	137	0	0	0	0	0	0	0	0	0	0	169	172	0	0	0	0	0	0	0	0	0	0	0	0	0	0	0	0	0	0	0	0	0	0	0	0	0	0	0	0
year2021_soil_P14_adaptertrimmed_Pythium_2021_R1.fastq	0	0	0	0	0	0	0	0	0	0	0	0	0	0	0	0	0	0	0	100	109	0	0	0	0	0	0	0	0	0	164	0	0	0	0	0	0	0	0	0	0	0	0	0	0	0	0	0	0
year2021_soil_P15_adaptertrimmed_Pythium_2021_R1.fastq	87	1248	0	0	0	0	0	0	0	0	0	0	0	0	0	0	0	0	0	0	0	0	0	0	0	0	0	0	0	0	0	0	0	0	0	0	1905	0	0	0	0	0	0	0	0	0	0	0	0
year2021_soil_P16_adaptertrimmed_Pythium_2021_R1.fastq	0	0	0	0	0	0	0	0	0	0	0	0	0	0	0	0	0	0	0	0	0	0	0	0	0	0	0	0	0	0	0	0	0	0	0	0	290	0	0	0	0	0	0	0	0	0	0	0	0
year2021_soil_P17_adaptertrimmed_Pythium_2021_R1.fastq	100	448	0	0	0	0	0	0	0	0	0	0	0	0	0	0	0	0	0	0	0	0	0	0	0	0	0	0	0	957	0	0	0	370	0	0	21	0	0	0	0	0	0	0	0	0	0	0	0
year2021_soil_P18_adaptertrimmed_Pythium_2021_R1.fastq	43	0	0	0	0	0	0	0	0	0	0	0	0	0	0	0	0	0	0	0	0	0	0	0	0	0	0	0	0	0	0	0	0	0	0	0	0	0	0	0	0	0	0	0	0	0	0	0	0
year2021_soil_P19_adaptertrimmed_Pythium_2021_R1.fastq	327	13	0	0	325	0	0	0	0	0	0	0	193	0	8210	0	0	2532	0	0	9	0	0	0	0	429	0	0	0	39	0	0	213	0	0	0	21	0	0	0	0	0	0	0	0	0	0	0	0
year2021_soil_P20_adaptertrimmed_Pythium_2021_R1.fastq	54	107	0	0	0	0	0	0	0	0	0	0	0	0	0	0	0	0	0	0	0	0	0	0	0	0	0	0	0	0	0	0	0	0	0	0	74	0	0	0	0	0	0	0	0	0	0	0	0
year2021_soil_P21_adaptertrimmed_Pythium_2021_R1.fastq	77	0	0	0	0	0	0	0	136	0	0	0	0	0	0	0	0	0	0	0	0	0	0	0	0	0	0	0	0	156	0	0	0	0	0	0	0	0	0	0	0	0	0	0	0	0	0	0	0
year2021_soil_P22_adaptertrimmed_Pythium_2021_R1.fastq	89	1062	0	0	0	0	0	0	0	0	0	0	0	0	0	0	0	0	0	0	65	0	0	0	0	0	0	0	0	0	0	0	0	0	0	0	62	0	0	0	0	0	0	0	0	0	0	0	0
year2021_soil_P23_adaptertrimmed_Pythium_2021_R1.fastq	184	0	0	0	0	0	0	0	0	0	0	0	0	0	0	0	0	0	0	0	0	0	0	0	0	0	0	0	0	0	0	0	0	0	0	0	840	0	0	0	0	0	0	0	0	0	0	0	0
year2021_soil_P24_adaptertrimmed_Pythium_2021_R1.fastq	0	125	0	0	0	0	0	0	0	0	0	0	0	0	0	0	0	2596	0	0	0	0	0	0	0	0	0	0	0	245	0	0	0	0	0	0	424	0	0	0	0	0	0	0	0	0	0	0	0
year2021_soil_P25_adaptertrimmed_Pythium_2021_R1.fastq	0	0	0	0	0	0	0	0	0	0	0	0	0	0	0	0	0	0	0	0	0	0	0	0	0	0	0	0	0	0	0	0	0	0	0	0	0	0	0	0	0	0	0	0	0	0	0	0	0
year2021_soil_P26_adaptertrimmed_Pythium_2021_R1.fastq	0	2819	0	0	0	0	0	0	98	0	0	0	0	0	0	0	0	0	0	0	0	0	0	0	0	0	0	0	0	1655	0	0	0	825	0	0	8	0	0	0	0	0	0	0	0	0	0	12	0
year2021_soil_P27_adaptertrimmed_Pythium_2021_R1.fastq	85	20	0	0	0	0	0	0	0	0	0	0	0	0	0	0	0	70	0	0	45	0	0	0	0	0	0	0	0	0	0	0	0	0	0	0	143	0	0	0	0	0	0	0	0	0	0	0	0
year2021_soil_P28_adaptertrimmed_Pythium_2021_R1.fastq	0	160	0	36	0	0	0	0	0	0	0	0	0	0	0	0	0	0	0	0	0	0	0	0	0	0	0	0	0	219	0	0	0	0	0	237	0	0	0	0	452	0	0	0	0	0	0	0	0
year2021_soil_P29_adaptertrimmed_Pythium_2021_R1.fastq	39	0	0	0	0	0	0	0	0	0	0	0	0	0	0	0	0	222	0	0	0	0	977	0	0	0	0	0	0	0	0	0	0	0	0	0	217	0	0	0	0	0	0	0	0	0	0	0	0
year2021_soil_P30_adaptertrimmed_Pythium_2021_R1.fastq	0	1278	0	0	0	0	0	0	0	0	0	0	0	0	0	0	0	316	0	0	0	0	0	0	0	0	0	262	0	0	0	0	0	0	0	0	949	0	0	0	0	0	0	0	0	0	0	0	0
year2021_soil_P31_adaptertrimmed_Pythium_2021_R1.fastq	0	0	0	0	0	0	0	0	0	0	0	0	0	0	0	0	0	0	0	0	23	0	0	0	0	0	0	0	0	0	0	0	0	0	0	0	0	0	0	0	0	0	0	0	0	0	0	0	0
year2021_soil_P32_adaptertrimmed_Pythium_2021_R1.fastq	0	679	0	0	0	0	0	0	0	0	0	0	0	0	0	0	0	0	0	0	0	0	0	0	0	0	0	0	0	0	0	0	0	0	0	0	0	0	0	246	0	0	0	0	0	0	0	0	0
year2021_soil_P33_adaptertrimmed_Pythium_2021_R1.fastq	0	61	0	0	0	0	0	0	0	0	0	0	0	0	0	0	0	0	0	0	0	0	0	0	0	0	0	0	0	0	0	0	0	0	0	0	31	0	0	0	0	0	0	0	0	0	0	0	0
year2021_soil_P34_adaptertrimmed_Pythium_2021_R1.fastq	45	910	0	0	0	4	0	0	0	0	0	0	0	0	0	0	0	5180	0	0	0	0	0	0	0	0	0	0	0	37	0	0	0	23	0	0	0	0	0	0	0	0	0	0	0	0	0	0	0
year2021_soil_P35_adaptertrimmed_Pythium_2021_R1.fastq	0	2147	0	0	0	0	0	0	0	0	0	0	0	0	0	0	0	135	0	0	0	0	0	0	0	0	0	0	0	0	0	0	0	378	0	0	499	18	0	2774	0	0	0	0	0	0	0	0	0
year2021_soil_P36_adaptertrimmed_Pythium_2021_R1.fastq	152	0	0	0	0	0	0	0	0	0	0	0	0	0	0	0	0	2021	0	0	0	0	0	0	0	0	0	0	0	0	0	0	0	123	0	0	0	0	0	0	0	0	0	0	0	0	0	0	0
year2021_soil_P37_adaptertrimmed_Pythium_2021_R1.fastq	0	555	0	0	0	0	0	0	0	0	183	0	0	0	0	0	0	0	0	0	0	0	0	0	0	0	0	0	0	0	0	0	0	0	0	0	0	0	0	0	576	0	0	0	0	0	0	0	0
year2021_soil_P38_adaptertrimmed_Pythium_2021_R1.fastq	0	2548	0	0	0	0	0	0	0	0	0	0	0	0	0	0	0	0	0	0	0	0	0	0	0	0	0	0	0	0	0	0	0	19	0	0	193	0	0	2055	0	0	0	0	0	8	0	0	0
year2021_soil_P39_adaptertrimmed_Pythium_2021_R1.fastq	0	533	0	0	0	0	0	0	0	0	0	0	0	0	0	0	0	0	0	0	0	0	0	0	0	0	0	0	0	0	0	0	0	34	0	0	0	0	0	0	0	0	0	0	0	30	0	0	0
year2021_soil_P40_adaptertrimmed_Pythium_2021_R1.fastq	0	0	0	0	0	0	0	0	0	0	32	42	0	0	0	0	0	0	0	0	0	0	0	0	28	0	0	0	0	0	0	0	0	58	0	0	20	0	0	0	0	0	0	0	0	0	0	0	0
year2021_soil_P41_adaptertrimmed_Pythium_2021_R1.fastq	0	2593	0	0	0	0	0	0	30	0	0	0	0	0	0	0	0	0	0	0	0	0	0	0	0	0	0	0	0	0	0	0	0	20	0	0	157	0	0	0	0	0	0	0	0	0	0	0	0
year2021_soil_P42_adaptertrimmed_Pythium_2021_R1.fastq	0	1780	0	0	0	0	0	0	1018	0	0	0	0	0	0	0	0	0	0	0	0	0	0	0	0	0	0	0	0	0	0	0	0	45	0	0	124	0	0	0	0	0	0	0	0	0	0	0	0
year2021_soil_P43_adaptertrimmed_Pythium_2021_R1.fastq	182	557	0	0	0	0	0	0	0	0	0	0	0	0	0	0	0	0	0	0	11	0	0	0	0	0	0	0	0	51	0	0	0	129	0	0	72	0	0	0	0	161	0	0	0	0	0	0	0
year2021_soil_P44_adaptertrimmed_Pythium_2021_R1.fastq	16	56	0	0	0	28	0	0	0	0	0	0	0	0	0	0	0	0	0	0	0	0	0	0	0	0	0	0	0	60	0	0	0	99	0	0	498	0	0	0	0	0	0	0	0	0	0	0	0
year2021_soil_P45_adaptertrimmed_Pythium_2021_R1.fastq	0	75	0	0	16	0	0	0	15	0	0	0	0	0	0	0	0	0	0	0	0	0	0	0	0	0	0	0	12	0	0	0	0	0	0	0	0	0	0	0	0	0	0	0	0	0	0	0	0
year2021_soil_P46_adaptertrimmed_Pythium_2021_R1.fastq	66	148	0	0	101	0	0	0	170	0	0	0	0	0	0	0	0	0	0	0	0	0	0	0	0	0	0	0	0	136	0	0	0	16	0	0	328	0	0	0	0	453	0	0	0	0	0	0	0
year2021_soil_P48_adaptertrimmed_Pythium_2021_R1.fastq	0	0	0	0	0	0	0	0	0	0	0	0	0	0	0	0	0	0	0	0	0	0	0	0	0	0	0	0	0	0	0	0	0	0	0	0	0	0	0	0	0	0	0	0	0	0	0	0	0
year2021_soil_P49_adaptertrimmed_Pythium_2021_R1.fastq	0	103	0	0	0	0	0	0	0	0	0	0	0	0	0	0	0	0	0	0	16	0	0	0	0	0	0	0	0	0	0	0	0	0	0	0	0	0	0	0	0	0	0	0	0	0	0	0	0
year2021_soil_P6_adaptertrimmed_Pythium_2021_R1.fastq	40	36	0	0	0	0	0	0	0	0	0	0	0	0	0	0	0	0	0	0	0	248	0	0	0	283	0	0	0	0	0	0	74	0	0	0	0	0	0	0	0	0	0	0	0	0	0	0	0
year2021_soil_P7_adaptertrimmed_Pythium_2021_R1.fastq	0	99	0	0	0	0	0	0	0	0	0	0	0	0	93	0	0	26	0	0	32	0	0	0	0	72	0	0	0	0	6	0	0	0	0	0	488	0	0	0	0	0	0	0	0	0	0	0	0
year2021_soil_P8_adaptertrimmed_Pythium_2021_R1.fastq	11	0	0	0	0	0	0	0	0	0	0	0	0	0	0	0	0	0	0	0	0	0	0	0	0	0	0	0	0	0	0	0	0	18	0	0	15891	456	0	0	0	0	0	0	0	0	0	0	0
year2021_soil_P9_adaptertrimmed_Pythium_2021_R1.fastq	64	0	0	0	0	0	0	0	0	0	0	0	89	0	0	0	0	16	0	0	0	0	56	0	0	15344	0	0	0	120	0	0	106	141	0	0	0	15	0	0	0	0	0	0	0	0	0	0	0
[truncated: 20 more columns]
