# Supplementary material for: An assessment of the species diversity and disease potential of Pythium communities in Europe
Source: Nat Commun. 2024 Sep 27;15:8369. doi: 10.1038/s41467-024-52761-0 (PMC11437173; doi:10.1038/s41467-024-52761-0)
Supplement: Supplementary file 5 — Supplementary Data 2 [file 41467_2024_52761_MOESM5_ESM.zip › Scripts_and_data_Pythium_survey_europe/Data/Pythium_matrix_relativ.txt]

Id	Globisporangium sylvaticum	Globisporangium spiculum	Globisporangium mamillatum	Globisporangium paroecandrum	Globisporangium irregulare	Globisporangium spinosum	Globisporangium heterothallicum	Globisporangium glomeratum	Globisporangium orthogonon	Globisporangium nunn	Globisporangium nodosum	Globisporangium perplexum	Phytopythium boreale	Phytopythium litorale	Phytopythium vexans	Globisporangium emineosum	Globisporangium aff._polymastum	Globisporangium jasmonium	Pythium insidiosum	Pythium monospermum	Pythium aphanidermatum	Pythium pectinolyticum	Pythium vanterpoolii	Pythium tracheiphilum	Pythium conidiophorum	Pythium aff._periilum	Pythium arrhenomanes	Pythium aff._volutum	Pythium volutum	Pythium inflatum	Pythium folliculosum	Pythium angustatum	Pythium aff._torulosum	Pythium catenulatum	Pythium afertile	Pythium kashmirense	Pythium pyrilobum	Pythium pachycaule	Pythium dissimile	Pythium chondricola	Pythium adhaerens	Pythium myriotylum	Pythium grandisporangium	Pythium lycopersicum	Pythium acanthicum	Pythium aff._hydnosporum	Pythium periplocum	Globisporangium nagaii	Globisporangium okanoganense
year2019_soil_P1_adaptertrimmed_Pythium_R1.fastq	0.0983213429256595	0	0	0	0	0	0.851318944844125	0	0	0	0	0	0	0	0	0	0	0	0	0	0	0	0	0	0	0	0	0	0	0	0	0	0	0	0	0	0	0	0	0	0	0	0	0	0	0	0	0	0
year2019_soil_P10_adaptertrimmed_Pythium_R1.fastq	0.0315544260906396	0	0	0	0	0	0.095722151630665	0	0	0	0	0	0	0	0	0	0	0	0	0.246082168572639	0	0	0	0	0	0	0	0	0	0	0	0	0	0	0	0	0	0	0	0	0	0	0	0	0	0.182126217704363	0	0	0
year2019_soil_P11_adaptertrimmed_Pythium_R1.fastq	0.00411861614497529	0	0	0	0	0	0.213756177924217	0	0	0	0	0	0	0	0	0	0	0	0	0.191927512355848	0	0	0	0	0	0	0.230230642504119	0	0	0	0	0	0	0	0	0	0	0	0	0	0	0	0	0	0	0	0	0	0
year2019_soil_P12_adaptertrimmed_Pythium_R1.fastq	0.00340102030609183	0	0	0	0	0	0.81924577373212	0	0	0	0	0	0	0	0	0	0	0	0	0.00210063018905672	0	0	0	0	0	0	0	0	0	0	0	0	0	0	0	0	0	0	0	0	0	0.0212063619085726	0	0	0	0.0382114634390317	0	0	0
year2019_soil_P13_adaptertrimmed_Pythium_R1.fastq	0.00491937687892867	0	0	0	0	0	0.753347909264826	0	0	0	0	0	0	0	0	0	0	0	0	0.00300628587045641	0	0	0	0	0	0	0	0	0	0	0	0	0	0	0	0	0	0	0	0	0	0.01448483192129	0	0	0	0.0225471440284231	0	0	0
year2019_soil_P14_adaptertrimmed_Pythium_R1.fastq	0	0	0	0	0	0	0.00231006160164271	0	0	0	0	0	0	0	0	0	0	0	0	0.00577515400410678	0	0	0.00205338809034908	0	0	0	0.075847022587269	0.611139630390144	0.246406570841889	0	0	0	0	0	0	0	0	0	0	0	0	0	0	0	0	0	0	0	0
year2019_soil_P15_adaptertrimmed_Pythium_R1.fastq	0.00804331013147718	0	0	0	0.0255220417633411	0	0.065583913379737	0.00355761794276875	0	0	0	0	0	0	0	0	0	0	0	0.0267594740912606	0	0	0	0	0	0	0	0.42877030162413	0.065738592420727	0	0	0	0	0	0	0	0	0	0	0	0	0.014230471771075	0	0	0	0.181283836040217	0	0	0
year2019_soil_P16_adaptertrimmed_Pythium_R1.fastq	0	0	0	0	0	0	0	0	0	0	0	0	0	0	0	0	0	0	0	0	0	0	0	0	0	0	0.236842105263158	0.113684210526316	0	0	0	0	0	0	0	0	0	0	0	0	0	0	0	0	0	0.641052631578947	0	0	0
year2019_soil_P17_adaptertrimmed_Pythium_R1.fastq	0.0832684824902724	0	0	0	0	0	0.336705577172503	0	0	0	0	0	0	0	0	0	0	0	0	0.0264591439688716	0	0	0	0	0	0	0	0	0	0	0	0	0	0	0	0	0	0	0	0	0	0	0	0	0	0	0	0	0
year2019_soil_P18_adaptertrimmed_Pythium_R1.fastq	0	0	0	0	0	0	0.0516684607104413	0	0	0	0	0	0	0	0	0	0	0	0	0.0175816289917474	0	0	0	0	0	0	0.84642985288841	0.0461069250089702	0	0	0	0	0	0	0	0	0	0	0.0249372084678866	0	0	0	0	0	0	0	0	0	0
year2019_soil_P19_adaptertrimmed_Pythium_R1.fastq	0.140030441400304	0	0	0	0	0	0	0	0	0	0	0	0	0	0	0	0	0	0	0.037037037037037	0	0	0	0	0	0	0.0750887874175545	0	0.0268899036022324	0	0	0	0	0	0	0	0	0	0	0	0	0.00253678335870117	0	0	0	0.382039573820396	0	0	0
year2019_soil_P2_adaptertrimmed_Pythium_R1.fastq	0	0	0	0	0	0	0.620906471050563	0	0	0	0	0	0	0	0	0	0	0	0	0.127063138590516	0	0	0	0	0	0	0	0.0128373067854336	0	0	0	0	0	0	0	0	0	0	0	0	0	0.00864553314121038	0	0	0	0.0275085145402148	0	0	0
year2019_soil_P20_adaptertrimmed_Pythium_R1.fastq	0.102857142857143	0	0	0	0	0	0.0451948051948052	0	0	0	0	0	0	0	0	0	0	0	0	0.00311688311688312	0	0	0	0	0.167792207792208	0	0.439480519480519	0	0	0	0	0	0	0	0	0	0	0	0	0	0	0	0	0	0	0	0	0	0
year2019_soil_P21_adaptertrimmed_Pythium_R1.fastq	0.00461975835110163	0	0	0	0	0	0	0	0	0	0	0	0	0	0	0	0	0	0	0.0867093105899076	0	0	0	0	0	0	0	0	0	0	0	0	0	0	0	0	0	0	0	0	0	0	0	0	0	0	0	0	0
year2019_soil_P22_adaptertrimmed_Pythium_R1.fastq	0.0332458442694663	0	0	0	0	0	0	0	0	0	0	0	0	0	0	0	0	0.0113735783027122	0	0.0384951881014873	0	0	0	0	0	0	0	0	0.207349081364829	0	0	0	0	0	0	0	0	0	0	0	0	0	0	0	0	0	0	0	0
year2019_soil_P23_adaptertrimmed_Pythium_R1.fastq	0.0637087599544937	0	0	0	0	0	0.286689419795222	0	0	0	0	0	0	0	0	0	0	0	0	0.0193401592718999	0	0	0	0	0	0	0	0	0	0	0	0	0	0	0	0	0	0	0	0	0	0	0	0	0	0	0	0	0
year2019_soil_P24_adaptertrimmed_Pythium_R1.fastq	0	0	0	0	0	0	0.00805369127516779	0	0	0	0	0	0	0	0	0	0	0	0	0.158389261744966	0	0	0	0	0	0	0.14496644295302	0	0	0	0	0	0	0	0	0	0.354362416107383	0	0	0	0	0	0	0	0.076510067114094	0	0	0	0
year2019_soil_P25_adaptertrimmed_Pythium_R1.fastq	0.0372736954206603	0	0	0	0	0.0745473908413206	0.00425985090521832	0	0	0	0	0	0.00319488817891374	0	0	0	0	0.00638977635782748	0	0	0	0	0	0.0905218317358892	0	0	0.0756123535676251	0	0	0.164004259850905	0	0	0	0	0	0	0	0	0	0	0	0	0	0	0	0.124600638977636	0	0	0
year2019_soil_P26_adaptertrimmed_Pythium_R1.fastq	0.153539381854437	0	0	0	0	0	0	0	0	0	0	0	0	0	0	0	0	0	0	0	0	0	0	0.0149551345962114	0	0	0	0.0109670987038883	0	0	0	0	0	0	0	0	0	0.0139581256231306	0	0	0	0	0	0	0	0.0558325024925224	0	0	0
year2019_soil_P27_adaptertrimmed_Pythium_R1.fastq	0.0198019801980198	0	0	0	0	0	0.0264026402640264	0	0	0	0	0	0	0	0	0	0	0	0	0	0	0	0	0	0	0	0.280528052805281	0	0	0	0	0	0.455445544554455	0	0	0	0	0	0	0	0	0	0	0	0	0.217821782178218	0	0	0
year2019_soil_P28_adaptertrimmed_Pythium_R1.fastq	0.025615763546798	0	0	0	0.0896551724137931	0	0	0.153694581280788	0	0	0	0	0	0	0	0	0	0	0	0	0.152709359605911	0	0	0	0	0	0.038423645320197	0	0	0	0	0	0	0	0	0	0	0	0	0	0	0	0	0	0	0.190147783251232	0	0	0
year2019_soil_P29_adaptertrimmed_Pythium_R1.fastq	0.0321469575200918	0	0	0	0	0.0757749712973594	0	0	0	0	0	0	0	0	0	0	0	0	0	0	0	0	0	0	0	0	0.0700344431687715	0	0	0.427095292766935	0	0	0	0	0	0	0	0	0	0	0	0	0	0	0	0.228473019517796	0	0	0
year2019_soil_P3_adaptertrimmed_Pythium_R1.fastq	0.0113475177304965	0	0	0	0	0	0.176359338061466	0	0	0	0	0	0	0	0	0	0	0	0	0.0789598108747045	0	0	0.0066193853427896	0	0	0	0	0.167375886524823	0.234988179669031	0	0	0	0	0	0	0	0	0	0	0	0	0	0	0	0	0	0	0	0
year2019_soil_P30_adaptertrimmed_Pythium_R1.fastq	0.148148148148148	0	0	0	0	0	0	0	0	0	0	0	0	0	0	0	0	0	0	0.267489711934156	0	0	0	0	0	0	0.349794238683128	0	0	0	0.152263374485597	0	0	0	0	0	0	0	0	0	0	0	0	0	0	0	0	0	0
year2019_soil_P31_adaptertrimmed_Pythium_R1.fastq	0.0489045383411581	0	0	0	0	0	0.483176838810642	0	0	0	0	0	0	0	0	0	0	0	0	0.0066510172143975	0	0	0	0	0	0	0	0	0	0	0	0	0	0	0	0	0	0	0	0	0	0	0	0	0	0.0457746478873239	0	0	0
year2019_soil_P32_adaptertrimmed_Pythium_R1.fastq	0	0	0	0.00903832248734635	0	0	0.762834417932032	0	0	0	0	0	0	0	0	0	0	0	0	0.0292841648590022	0	0	0	0	0	0	0	0	0	0	0	0	0	0	0	0	0	0	0	0	0	0	0	0	0	0.165582067968185	0	0	0
year2019_soil_P33_adaptertrimmed_Pythium_R1.fastq	0	0	0	0.00780454699694605	0	0	0.732609433322022	0	0	0	0	0	0	0	0	0	0	0	0	0.0536138445877163	0	0	0	0	0	0	0	0	0	0	0	0	0	0	0	0	0	0	0	0	0	0	0	0	0	0.0105191720393621	0	0	0
year2019_soil_P34_adaptertrimmed_Pythium_R1.fastq	0.0291734197730956	0	0	0.00421393841166937	0	0	0.0288492706645057	0	0	0	0	0	0	0	0	0	0	0	0	0.0453808752025932	0	0	0	0	0	0	0.502431118314425	0	0	0	0	0	0	0	0	0	0	0	0	0	0	0	0	0	0	0.0353322528363047	0	0	0
year2019_soil_P35_adaptertrimmed_Pythium_R1.fastq	0	0	0	0	0	0	0.503462603878116	0	0.249307479224377	0	0	0	0	0	0	0	0	0	0	0	0	0	0	0	0	0	0	0	0	0	0	0	0	0	0	0	0	0	0	0	0	0	0	0	0	0.124653739612188	0	0	0
year2019_soil_P36_adaptertrimmed_Pythium_R1.fastq	0	0	0	0	0	0	0.898492907801418	0	0	0	0	0	0	0	0	0	0	0	0	0	0	0	0	0	0	0	0	0	0	0	0	0	0	0	0	0	0	0	0	0	0	0	0	0	0	0.0181737588652482	0	0	0
year2019_soil_P37_adaptertrimmed_Pythium_R1.fastq	0.00819672131147541	0	0	0	0	0	0.64207650273224	0	0	0	0	0	0.0974499089253188	0	0	0	0	0	0	0	0	0	0	0	0	0	0.0182149362477231	0	0	0	0	0	0	0	0	0	0	0	0	0	0	0	0	0	0	0.0191256830601093	0	0	0
year2019_soil_P38_adaptertrimmed_Pythium_R1.fastq	0	0	0	0	0	0	0.099935107073329	0	0.199221284879948	0.232641142115509	0	0	0	0	0	0	0	0	0	0	0	0	0	0	0	0	0.0045425048669695	0.158663205710578	0	0	0	0	0	0	0	0	0	0	0	0	0	0.00389357560025957	0	0	0	0.00227125243348475	0	0	0
year2019_soil_P39_adaptertrimmed_Pythium_R1.fastq	0	0	0	0	0	0	0.165671641791045	0	0	0	0	0	0	0	0	0	0	0	0	0	0	0	0	0	0	0	0	0	0	0	0	0	0	0	0	0	0	0	0	0	0	0	0	0	0	0.0477611940298507	0	0	0
year2019_soil_P4_adaptertrimmed_Pythium_R1.fastq	0.051237766263673	0	0	0	0	0	0.134715025906736	0	0	0	0	0	0	0	0	0	0	0	0	0.238341968911917	0	0	0	0	0	0	0	0	0.43062751871042	0	0	0	0	0	0	0	0	0	0	0	0	0	0	0	0	0	0	0	0
year2019_soil_P40_adaptertrimmed_Pythium_R1.fastq	0	0	0	0	0	0	0	0	0	0	0	0	0	0	0	0	0	0	0	0.0435267857142857	0	0	0	0	0	0	0.0078125	0	0	0	0	0	0	0	0	0	0	0	0	0	0	0	0	0	0	0.163504464285714	0	0	0
year2019_soil_P41_adaptertrimmed_Pythium_R1.fastq	0.00710563713879678	0	0	0	0	0	0.0194220748460445	0	0	0.00426338228327807	0	0	0	0	0	0	0	0	0	0	0.0288962576977736	0	0	0	0	0	0	0	0	0	0	0	0	0	0	0	0	0	0	0	0	0	0	0	0	0.0307910942681194	0	0	0
year2019_soil_P42_adaptertrimmed_Pythium_R1.fastq	0.00803120697567692	0	0	0	0	0	0.465580541532813	0	0	0	0	0	0	0	0	0	0	0	0	0.0810004589261129	0	0	0	0	0	0	0.0126204681046352	0	0	0	0	0	0.0369435520881138	0	0	0	0	0	0	0	0	0.0532354290959156	0	0	0	0.0335016062413951	0	0	0
year2019_soil_P43_adaptertrimmed_Pythium_R1.fastq	0	0	0	0	0	0	0	0	0	0	0	0	0	0	0	0	0	0	0	0	0	0	0	0	0	0	0.291984732824427	0	0	0	0	0	0	0	0	0	0	0	0	0	0	0	0	0	0	0	0	0	0
year2019_soil_P44_adaptertrimmed_Pythium_R1.fastq	0.0530448104174646	0	0	0	0	0	0.41976254308694	0	0	0	0.000957487552661815	0	0	0	0	0	0	0	0	0.446955189582535	0	0	0	0	0	0	0	0	0	0	0	0	0	0	0	0	0	0	0	0	0	0	0	0.00172347759479127	0	0	0	0	0
year2019_soil_P45_adaptertrimmed_Pythium_R1.fastq	0.0608294930875576	0	0	0	0	0	0	0	0	0	0	0	0	0	0	0	0	0	0	0	0	0	0	0	0	0	0.63778801843318	0.142857142857143	0	0	0	0	0	0	0	0	0	0	0	0	0	0	0	0	0	0.0571428571428571	0	0	0
year2019_soil_P5_adaptertrimmed_Pythium_R1.fastq	0	0	0	0	0	0	0.374289772727273	0	0	0	0	0	0	0	0	0	0	0	0	0.220170454545455	0	0	0	0	0	0	0	0	0	0	0	0	0	0	0	0	0	0	0	0	0	0	0	0	0	0	0	0	0
year2019_soil_P6_adaptertrimmed_Pythium_R1.fastq	0.120612951062778	0	0	0	0	0.0108749382105783	0	0	0	0	0	0	0	0	0	0	0	0	0	0.680672268907563	0	0	0	0	0	0.00543746910528917	0	0	0	0	0	0	0	0	0	0	0	0	0.155215027187346	0	0	0	0	0	0	0	0	0	0
year2019_soil_P7_adaptertrimmed_Pythium_R1.fastq	0.0376175548589342	0	0	0	0	0	0	0	0	0	0	0	0	0	0	0	0	0	0	0.166144200626959	0	0	0	0	0	0	0	0	0.722570532915361	0	0	0	0	0	0	0	0	0	0	0	0	0	0	0	0	0	0	0	0
year2019_soil_P8_adaptertrimmed_Pythium_R1.fastq	0.291666666666667	0	0	0	0	0	0	0	0	0	0	0	0	0	0	0	0	0	0	0.10969387755102	0	0	0	0	0	0	0.0306122448979592	0	0.158163265306122	0.30187074829932	0	0	0.0824829931972789	0	0	0	0	0	0	0	0	0	0	0	0	0	0	0	0
year2019_soil_P9_adaptertrimmed_Pythium_R1.fastq	0.0362694300518135	0	0	0	0	0	0.035405872193437	0	0	0	0	0	0	0	0.00345423143350604	0	0	0	0	0.22279792746114	0	0	0	0	0	0	0.0267702936096718	0	0	0	0	0	0	0	0	0	0	0	0.0397236614853195	0	0	0	0	0	0	0	0	0	0
year2020_soil_P1_adaptertrimmed_Pythium_R1.fastq	0.161654038118389	0	0	0	0	0	0.696785538803693	0	0	0	0	0	0	0	0	0	0	0	0	0.0199643124983837	0	0	0	0	0	0	0	0	0.00473247304041997	0	0	0	0	0	0	0	0	0	0.0080167576094546	0	0	0	0	0	0	0.0504279914143112	0	0	0
year2020_soil_P10_adaptertrimmed_Pythium_R1.fastq	0.324792088109688	0.0254738892635049	0	0	0	0	0	0	0	0	0	0	0	0	0	0	0	0	0	0	0	0	0	0	0	0	0.0428560725256612	0	0	0.498688843934967	0	0	0.00337154416722859	0	0	0	0	0	0	0	0	0	0	0	0	0	0	0	0
year2020_soil_P13_adaptertrimmed_Pythium_R1.fastq	0.0420910061730003	0	0	0	0	0	0.317974630792071	0.0119032115229339	0	0	0	0	0	0	0	0	0	0	0	0.0107571692756492	0	0	0	0	0	0	0	0.00153673846794989	0	0	0	0	0	0	0	0	0	0	0.00593858255411143	0	0	0.00950694136952049	0	0	0	0.386659026385018	0	0	0
year2020_soil_P14_adaptertrimmed_Pythium_R1.fastq	0.0925925925925926	0	0.15623369848722	0	0	0	0.00495565988523735	0	0	0	0	0	0	0	0	0.0099113197704747	0	0	0	0.0169535732916015	0	0	0	0	0	0	0.0268648930620762	0	0	0	0	0	0.0980699008868023	0	0	0	0	0	0	0	0	0	0	0	0	0.0571205007824726	0	0	0
year2020_soil_P15_adaptertrimmed_Pythium_R1.fastq	0.118356514939696	0	0	0	0.00144539487714144	0	0.109541975688932	0.00199037983081771	0	0	0	0	0	0	0	0	0	0	0.00125583489325403	0.000308034973817027	0	0	0.000829324929507381	0	0	0	0.00284339975831102	0.00073454493756368	0	0	0	0	0	0	0	0	0	0	0	0	0	0.00675307442598867	0	0	0	0.130796388882307	0	0	0
year2020_soil_P16_adaptertrimmed_Pythium_R1.fastq	0	0	0	0	0.115425784966698	0	0	0	0	0	0	0	0	0	0	0	0	0	0	0	0	0	0	0	0	0	0.0801022835394862	0.00237868696479543	0	0	0	0	0	0	0	0	0	0	0	0	0	0	0	0	0	0.0240247383444339	0	0	0
year2020_soil_P17_adaptertrimmed_Pythium_R1.fastq	0.0314438502673797	0	0	0	0	0	0.352610597958192	0.00917841516771998	0	0	0	0	0	0	0	0	0.000797277588721439	0	0	0.0124064171122995	0	0	0	0	0	0	0.000213903743315508	0	0	0	0	0	0	0	0	0	0	0	0	0	0	0.000369470102090423	0	0	0	0.183840544482256	0	0	0
year2020_soil_P19_adaptertrimmed_Pythium_R1.fastq	0.512464294988315	0	0	0	0	0	0.000649182030641392	0	0	0	0	0	0	0	0	0	0	0	0	0	0	0	0	0	0	0	0.167683718514672	0	0	0	0	0	0.00506361983900286	0	0	0	0	0	0	0	0	0	0	0	0	0.017268242015061	0	0	0.00116852765515451
year2020_soil_P2_adaptertrimmed_Pythium_R1.fastq	0.00395101942333213	0	0	0	0	0	0.00717818795994692	0	0	0	0	0	0	0	0	0	0	0	0	0	0	0	0	0	0	0	0.699571721558692	0	0	0	0	0	0	0	0	0	0	0	0	0	0	0	0	0	0	0	0	0	0
year2020_soil_P20_adaptertrimmed_Pythium_R1.fastq	0.227423459551168	0.115678260198967	0.0438806200354747	0	0.00169661448291818	0	0.155548700547544	0	0	0	0	0	0	0	0	0.00987121153697848	0	0	0	0.0268373563661603	0	0	0	0	0	0	0.0107195187784376	0.0202051361147528	0	0	0	0	0	0	0	0	0	0	0	0	0	0	0	0	0	0.183928433716357	0	0	0
year2020_soil_P24_adaptertrimmed_Pythium_R1.fastq	0.0253824756606398	0	0	0	0.00469401947148818	0	0.0465924895688456	0	0	0	0	0	0	0	0	0	0	0	0	0	0	0	0	0	0	0	0.10413769123783	0	0	0	0	0	0	0	0	0	0	0	0	0	0	0	0	0	0	0.0389429763560501	0	0	0
year2020_soil_P25_adaptertrimmed_Pythium_R1.fastq	0.00730525822329869	0	0	0	0	0	0.0586373935463708	0	0	0	0	0	0	0	0	0	0	0	0	0	0	0	0	0	0	0	0.170052347839675	0	0	0	0	0	0	0	0	0	0	0	0	0	0	0	0	0	0	0.0205875459020236	0	0	0
year2020_soil_P26_adaptertrimmed_Pythium_R1.fastq	0.0244956130583886	0	0	0	0.00182603660980715	0	0	0	0	0	0	0	0	0	0	0.083953146572841	0	0	0	0.00391929808934218	0	0	0	0	0	0	0	0	0	0	0	0	0	0	0	0	0	0	0	0	0	0	0	0	0	0.0599919832539082	0	0	0
year2020_soil_P27_adaptertrimmed_Pythium_R1.fastq	0.0235288113101618	0	0	0	0.00489970907977339	0	0.141581176950952	0.145000765579544	0	0.0207216863165416	0.0077578727096412	0.00515490226101159	0	0	0	0	0	0	0	0.216965242688715	0	0	0	0	0	0	0.0593068953197571	0	0	0.00760475680089828	0	0	0	0	0	0	0	0	0	0	0	0	0.00209258408615322	0	0.00214362272240086	0.0274077476649824	0.00882968407084163	0	0
year2020_soil_P28_adaptertrimmed_Pythium_R1.fastq	0.103826393681466	0	0	0	0	0	0.0547504025764895	0	0	0.113641591902461	0	0	0	0	0	0	0	0	0	0	0	0	0	0	0	0	0.0202438463308029	0	0	0	0	0	0.0685530250747642	0	0	0	0	0	0	0	0	0	0	0	0	0.156583084119316	0	0	0
year2020_soil_P29_adaptertrimmed_Pythium_R1.fastq	0	0.102692933309235	7.22935116573287e-05	0	0	0	0	0	0	0	0	0	0	0	0	0	0	0	0	0	0	0	0	0	0	0	0.0837520332550154	0	0	0	0	0	0	0	0	0	0	0	0	0	0	0	0	0	0	0.000144587023314657	0	0	0
year2020_soil_P3_adaptertrimmed_Pythium_R1.fastq	0.420426442082748	0	0.00481251253258472	0	0	0	0.032350778691264	0	0	0	0	0	0	0	0	0	0	0	0	0.0361606844462269	0	0	0.00755297105808435	0	0	0	0	0	0	0	0	0	0	0	0	0	0	0	0.00875609919123053	0	0	0	0	0	0	0	0	0	0
year2020_soil_P30_adaptertrimmed_Pythium_R1.fastq	0.0715229096820075	0.00111754546378137	0	0	0	0.00939754139997968	0.382810118866199	0.115157980290562	0	0	0	0	0	0	0	0	0	0	0	0	0	0	0	0	0	0	0.0310372853804734	0	0	0.00904195875241288	0	0	0	0.021131768769684	0	0	0	0	0	0	0	0	0	0	0	0.0639032815198618	0	0	0
year2020_soil_P31_adaptertrimmed_Pythium_R1.fastq	0.13036575562701	0	0	0	0	0.000180868167202572	0.302773311897106	0.00184887459807074	0	0	0	0	0	0.000803858520900322	0	0	0	0	0	0	0	0	0	0	0	0	0.0375602893890675	0	0	0	0	0	0	0	0	0	0	0	0.000401929260450161	0	0	0	0	0	0	0.258500803858521	0	0	0
year2020_soil_P32_adaptertrimmed_Pythium_R1.fastq	0	0	0	0	0	0	0.288289815756754	0	0.300384311065898	0	0	0	0	0	0	0	0	0	0	0	0	0	0	0	0	0	0.0445348705775969	0	0	0	0	0	0	0	0	0	0	0.00101729399796541	0	0	0	0	0	0	0	0.00406917599186165	0	0	0
year2020_soil_P33_adaptertrimmed_Pythium_R1.fastq	0	0	0	0	0	0	0	0	0	0	0	0	0	0	0	0	0	0	0	0	0	0	0	0	0	0	0	0	0	0	0	0	0	0	0	0	0	0	0	0	0	0	0	0	0	0.428571428571429	0	0	0
year2020_soil_P34_adaptertrimmed_Pythium_R1.fastq	0	0	0	0	0	0	1	0	0	0	0	0	0	0	0	0	0	0	0	0	0	0	0	0	0	0	0	0	0	0	0	0	0	0	0	0	0	0	0	0	0	0	0	0	0	0	0	0	0
year2020_soil_P36_adaptertrimmed_Pythium_R1.fastq	0.493472584856397	0	0	0	0	0	0	0	0	0	0	0	0	0	0	0	0	0	0	0	0	0	0	0	0	0	0.328328981723238	0	0	0	0	0	0	0	0	0	0	0	0	0	0	0	0	0	0	0.178198433420366	0	0	0
year2020_soil_P37_adaptertrimmed_Pythium_R1.fastq	NA	NA	NA	NA	NA	NA	NA	NA	NA	NA	NA	NA	NA	NA	NA	NA	NA	NA	NA	NA	NA	NA	NA	NA	NA	NA	NA	NA	NA	NA	NA	NA	NA	NA	NA	NA	NA	NA	NA	NA	NA	NA	NA	NA	NA	NA	NA	NA	NA
year2020_soil_P38_adaptertrimmed_Pythium_R1.fastq	0	0	0	0	0	0	0	0	0	0	1	0	0	0	0	0	0	0	0	0	0	0	0	0	0	0	0	0	0	0	0	0	0	0	0	0	0	0	0	0	0	0	0	0	0	0	0	0	0
year2020_soil_P39_adaptertrimmed_Pythium_R1.fastq	0	0	0	0	0	0	0	0	0	0	0	0	0	0	0	0	0	0	0	0	0	0	0	0	0	0	0	0	0	0	0	0	0	0	0	0	0	0	0	0	0	0	0	0	0	0	0	0	0
year2020_soil_P4_adaptertrimmed_Pythium_R1.fastq	0	0	0	0	0	0	0.343186733958183	0	0	0	0	0	0	0	0	0	0	0	0	0	0	0	0	0	0	0	0	0	0	0	0	0	0	0	0	0	0	0	0	0	0	0	0	0	0	0	0	0	0
year2020_soil_P40_adaptertrimmed_Pythium_R1.fastq	0.0069060773480663	0	0	0	0	0	0	0	0	0	0	0	0	0	0	0	0	0	0	0	0	0	0	0	0	0	0	0	0	0	0	0	0	0	0	0	0	0	0	0	0	0	0	0	0	0	0	0	0
year2020_soil_P41_adaptertrimmed_Pythium_R1.fastq	1	0	0	0	0	0	0	0	0	0	0	0	0	0	0	0	0	0	0	0	0	0	0	0	0	0	0	0	0	0	0	0	0	0	0	0	0	0	0	0	0	0	0	0	0	0	0	0	0
year2020_soil_P42_adaptertrimmed_Pythium_R1.fastq	0.610473428373024	0	0	0	0	0	0.0248764347861607	0	0	0	0	0	0	0	0	0	0	0	0	0.0758547444957314	0	0	0	0	0	0	0	0	0	0	0	0	0	0	0	0	0	0	0	0	0	0	0	0	0	0.0392140843919775	0	0	0
year2020_soil_P43_adaptertrimmed_Pythium_R1.fastq	0.200963670475866	0	0	0	0	0	0.0448575814429473	0	0	0	0	0	0	0	0	0	0	0	0	0.0307436465973051	0	0	0	0	0	0	0.024859287054409	0	0.00528739553129797	0	0	0	0.0058417192563534	0	0	0	0	0	0	0	0	0	0	0	0	0.042725567115811	0	0	0
year2020_soil_P44_adaptertrimmed_Pythium_R1.fastq	0.222162863466382	0	0	0	0	0	0.28184385255285	0	0	0	0	0	0	0	0	0	0	0	0	0.0152255208730825	0	0	0	0	0	0	0.00725024803480119	0	0	0	0	0	0.00816606883919713	0	0	0	0	0.00343432801648477	0.0111424864534839	0	0	0.000877661604212776	0	0	0	0.0168663664809586	0	0	0
year2020_soil_P45_adaptertrimmed_Pythium_R1.fastq	0.0956303421817259	0	0	0	0	0	0.269485740077294	0	0	0	0	0	0	0	0	0	0	0	0	0	0	0	0	0	0	0	0.00448531693418714	0	0	0	0	0	0	0	0	0	0	0	0	0	0	0	0	0	0	0.223617027278626	0	0	0
year2020_soil_P5_adaptertrimmed_Pythium_R1.fastq	0	0	0	0	0	0	0.388410336726703	0	0	0	0	0	0	0	0	0	0	0	0	0	0	0	0	0	0	0	0	0	0	0	0	0	0	0	0	0	0	0	0	0	0	0.0325763508222396	0	0	0	0.0158183241973375	0	0	0
year2020_soil_P6_adaptertrimmed_Pythium_R1.fastq	0	0	0	0	0	0	1	0	0	0	0	0	0	0	0	0	0	0	0	0	0	0	0	0	0	0	0	0	0	0	0	0	0	0	0	0	0	0	0	0	0	0	0	0	0	0	0	0	0
year2020_soil_P7_adaptertrimmed_Pythium_R1.fastq	NA	NA	NA	NA	NA	NA	NA	NA	NA	NA	NA	NA	NA	NA	NA	NA	NA	NA	NA	NA	NA	NA	NA	NA	NA	NA	NA	NA	NA	NA	NA	NA	NA	NA	NA	NA	NA	NA	NA	NA	NA	NA	NA	NA	NA	NA	NA	NA	NA
year2020_soil_P8_adaptertrimmed_Pythium_R1.fastq	0.347657824719826	0	0	0	0.0228170603886157	0	0	0	0	0	0	0	0	0	0	0	0	0	0	0	0	0	0	0	0	0.0367652987180521	0.011529468676933	0	0.00685318068209304	0.0686124324760139	0	0	0.0242683221801177	0	0	0	0	0.0274933483834556	0	0	0	0	0	0	0.00951382729984681	0.051519793598323	0	0	0
year2020_soil_P9_adaptertrimmed_Pythium_R1.fastq	0.332111385266126	0	0	0	0	0	0	0	0	0	0	0.00246739513570673	0	0	0	0	0	0	0	0.0466690165667959	0	0	0	0	0.0105040535777229	0.0642227705322524	0	0	0	0.0489249206908706	0	0	0.0805780754317942	0	0	0	0	0	0	0	0	0	0	0	0	0.12301727176595	0	0	0
year2021_soil_P1_adaptertrimmed_Pythium_R1.fastq	0.0234933605720123	0	0	0	0	0	0.642492339121553	0	0	0	0	0	0	0	0	0	0	0	0	0	0	0	0	0	0	0	0	0	0	0	0	0	0	0	0	0	0	0	0	0	0	0	0	0	0	0.10929519918284	0	0	0
year2021_soil_P10_adaptertrimmed_Pythium_R1.fastq	0.032191265060241	0	0	0	0	0	0.00489457831325301	0	0	0	0	0	0	0	0	0	0	0	0	0.237010542168675	0	0	0	0	0	0	0	0	0	0	0	0	0	0	0	0	0	0	0	0	0	0	0	0	0	0.192959337349398	0	0	0
year2021_soil_P11_adaptertrimmed_Pythium_R1.fastq	0.0543842836607571	0	0	0	0	0	0	0	0	0	0	0	0	0	0	0	0	0	0	0	0	0	0	0.00551030186871107	0	0	0	0	0.0289889793962626	0	0	0	0	0	0	0	0	0	0.01126018207954	0	0	0	0	0	0	0.216818399616675	0	0	0
year2021_soil_P12_adaptertrimmed_Pythium_R1.fastq	0.794117647058823	0	0	0	0	0	0	0	0	0	0	0	0	0	0	0	0	0	0	0	0	0	0.0147058823529412	0	0	0	0	0	0	0	0	0	0	0	0	0	0	0	0	0	0	0	0	0	0	0	0	0	0
year2021_soil_P13_adaptertrimmed_Pythium_R1.fastq	0.00854179377669311	0	0	0	0	0	0.12568639414277	0.10738255033557	0	0	0	0	0	0	0	0	0	0	0	0	0	0	0	0.11104331909701	0	0	0	0.208053691275168	0	0	0	0	0	0	0	0	0	0	0	0	0	0.0835875533862111	0	0	0	0	0	0	0
year2021_soil_P14_adaptertrimmed_Pythium_R1.fastq	0	0	0	0	0	0	0	0	0	0	0	0	0	0	0	0	0	0	0	0	0	0	0.415189873417722	0	0	0	0	0.253164556962025	0.275949367088608	0	0	0	0	0	0	0	0	0	0	0	0	0	0	0	0	0	0	0	0
year2021_soil_P15_adaptertrimmed_Pythium_R1.fastq	0.0150310988251555	0	0	0	0	0	0.215618521078093	0	0	0	0	0	0	0	0	0	0	0	0	0	0	0	0	0	0	0	0	0	0	0	0	0	0	0	0	0	0	0	0	0	0	0	0	0	0	0.329129232895646	0	0	0
year2021_soil_P16_adaptertrimmed_Pythium_R1.fastq	0	0	0	0	0	0	0	0	0	0	0	0	0	0	0	0	0	0	0	0	0	0	0	0	0	0	0	0	0	0	0	0	0	0	0	0	0	0	0	0	0	0	0	0	0	0.146835443037975	0	0	0
year2021_soil_P17_adaptertrimmed_Pythium_R1.fastq	0.0464252553389044	0	0	0	0	0	0.207985143918292	0	0	0	0	0	0	0	0	0	0	0	0	0.171773444753946	0	0	0	0	0	0	0	0	0	0	0	0	0	0	0	0	0	0	0	0	0	0	0	0	0	0.00974930362116992	0	0	0
year2021_soil_P18_adaptertrimmed_Pythium_R1.fastq	0.0769230769230769	0	0	0	0	0	0	0	0	0	0	0	0	0	0	0	0	0	0	0	0	0	0	0	0	0	0	0	0	0	0	0	0	0	0	0	0	0	0	0	0	0	0	0	0	0	0	0	0
year2021_soil_P19_adaptertrimmed_Pythium_R1.fastq	0.0638796639968744	0	0	0	0	0	0.002539558507521	0	0	0	0	0	0	0	0	0	0	0	0	0	0	0	0	0	0.0416096893924595	0	0.558116819691346	0	0.00175815588982223	0	0	0	0.083805430748193	0	0	0	0	0.0125024418831803	0	0	0	0	0	0	0	0.00410236374291854	0	0	0
year2021_soil_P20_adaptertrimmed_Pythium_R1.fastq	0.194244604316547	0	0	0	0	0	0.384892086330935	0	0	0	0	0	0	0	0	0	0	0	0	0	0	0	0	0	0	0	0	0	0	0	0	0	0	0	0	0	0	0	0	0	0	0	0	0	0	0.266187050359712	0	0	0
year2021_soil_P21_adaptertrimmed_Pythium_R1.fastq	0.259259259259259	0	0	0	0	0	0	0	0	0	0	0	0	0	0	0	0	0	0	0	0	0	0	0	0	0	0	0	0	0	0	0	0	0	0	0	0	0	0	0	0	0.457912457912458	0	0	0	0	0	0	0
year2021_soil_P22_adaptertrimmed_Pythium_R1.fastq	0.023183120604324	0	0	0	0	0	0.276634540244855	0.0112008335504038	0	0	0	0	0	0	0	0	0	0	0	0	0	0	0	0	0	0	0	0	0.0169314925761917	0	0	0	0	0	0	0	0	0	0	0	0	0	0	0	0	0.0161500390726752	0	0	0
year2021_soil_P23_adaptertrimmed_Pythium_R1.fastq	0.165915238954013	0	0	0	0	0	0	0	0	0	0	0	0	0	0	0	0	0	0	0	0	0	0	0	0	0	0	0	0	0	0	0	0	0	0	0	0	0	0	0	0	0	0	0	0	0.757439134355275	0	0	0
year2021_soil_P24_adaptertrimmed_Pythium_R1.fastq	0	0	0	0	0	0	0.0347125798389336	0	0	0	0	0	0	0	0	0	0	0	0	0	0.00166620383226881	0	0	0	0	0	0.720910858094974	0	0	0	0	0	0	0	0	0	0	0	0	0	0	0	0	0	0	0.117745070813663	0	0	0
year2021_soil_P25_adaptertrimmed_Pythium_R1.fastq	0	0	0	0	0	0	0	0	0	0	0	0	0	0	0	0	0	0	0	0	0	0	0	0	0	0	0	0	0	0	0	0	0	0	0	0	0	0	0	0	0	0	0	0	0	0	0	0	0
year2021_soil_P26_adaptertrimmed_Pythium_R1.fastq	0	0	0	0	0	0	0.514020393299344	0	0	0	0	0	0	0	0	0	0	0	0	0.150218499635834	0	0	0	0	0	0	0	0	0	0	0	0	0	0	0	0	0	0	0	0	0	0	0	0	0	0.00145666423889294	0	0	0
year2021_soil_P27_adaptertrimmed_Pythium_R1.fastq	0.172764227642276	0	0	0	0	0	0.258130081300813	0	0	0	0	0	0	0	0	0	0	0	0	0	0	0	0	0	0	0	0.142276422764228	0	0.0914634146341463	0	0	0	0	0	0	0	0	0	0	0	0	0	0	0	0	0.290650406504065	0	0	0
year2021_soil_P28_adaptertrimmed_Pythium_R1.fastq	0	0	0	0	0.0111788617886179	0	0.0813008130081301	0.298780487804878	0	0.229674796747967	0	0	0	0	0	0	0	0	0	0	0	0	0	0	0	0	0	0	0	0	0	0	0	0	0	0	0	0	0	0.120426829268293	0.00152439024390244	0	0	0	0	0	0	0	0
year2021_soil_P29_adaptertrimmed_Pythium_R1.fastq	0.0137857900318134	0	0	0	0	0	0	0	0	0	0	0	0	0	0	0	0	0	0	0	0	0	0	0	0	0	0.0784729586426299	0	0	0.345351714386709	0	0	0	0.0752916224814422	0	0	0	0	0.0714033227288795	0	0	0	0	0	0	0.0767055496641923	0	0	0
year2021_soil_P30_adaptertrimmed_Pythium_R1.fastq	0	0	0	0	0	0.0108028480235698	0.313773631230052	0	0	0	0	0	0	0	0	0	0	0	0	0	0	0	0	0	0	0	0.0775840903510926	0	0	0	0	0	0	0	0.0643260495948932	0.0324085440707096	0	0	0.134053523201571	0	0	0	0	0	0	0.232997790326541	0	0	0
year2021_soil_P31_adaptertrimmed_Pythium_R1.fastq	0	0	0	0	0	0	0	0	0	0	0	0	0	0	0	0	0	0	0	0	0	0	0	0	0	0	0	0	0.152317880794702	0	0	0	0	0	0	0	0	0	0	0	0	0	0	0	0	0	0	0	0
year2021_soil_P32_adaptertrimmed_Pythium_R1.fastq	0	0	0	0	0	0	0.872985418265541	0	0.0943975441289332	0	0	0	0	0	0	0	0	0	0	0	0	0	0	0	0	0	0	0	0	0	0	0	0	0	0	0	0	0.0153491941673062	0	0	0	0	0	0	0	0	0	0	0
year2021_soil_P33_adaptertrimmed_Pythium_R1.fastq	0	0	0	0	0	0	0.525862068965517	0	0	0	0	0	0	0	0	0	0	0	0	0	0	0	0	0	0	0	0	0	0	0	0	0	0	0	0	0	0	0	0	0	0	0	0	0	0	0.267241379310345	0	0	0
year2021_soil_P34_adaptertrimmed_Pythium_R1.fastq	0.0055005500550055	0	0	0.00867864564234201	0	0	0.140569612516807	0	0	0	0	0	0	0	0	0	0	0	0	0.00281139225033614	0	0	0	0	0	0	0.633174428553967	0	0	0	0	0	0	0	0	0	0	0	0	0	0	0	0	0	0	0	0	0	0
year2021_soil_P35_adaptertrimmed_Pythium_R1.fastq	0	0	0	0.00269618277281113	0	0	0.437916844047112	0	0.393642684830424	0	0	0	0	0	0	0	0	0	0	0.053639846743295	0	0	0	0	0	0	0.0191570881226054	0	0	0	0	0	0	0	0	0	0	0	0	0	0	0	0	0	0.00255427841634738	0.070810273875408	0	0	0
year2021_soil_P36_adaptertrimmed_Pythium_R1.fastq	0.0599369085173502	0	0	0.00197160883280757	0	0	0	0	0	0	0	0	0	0	0	0	0	0	0	0.0485015772870662	0	0	0	0	0	0	0.79692429022082	0	0	0	0	0	0	0	0	0	0	0	0	0	0	0	0	0	0	0	0	0	0
year2021_soil_P37_adaptertrimmed_Pythium_R1.fastq	0	0	0	0	0	0	0.14858934169279	0	0	0.120376175548589	0	0	0	0	0	0	0	0	0	0	0.0382445141065831	0	0	0	0	0	0	0	0	0	0	0	0	0	0	0	0	0	0	0	0	0	0	0	0	0	0	0	0
year2021_soil_P38_adaptertrimmed_Pythium_R1.fastq	0	0	0	0	0	0	0.408857509627728	0	0.329749679075738	0	0.00128369704749679	0	0	0	0	0	0	0	0	0.00304878048780488	0	0	0	0	0	0	0	0	0	0	0	0	0	0	0	0	0	0	0	0	0	0	0	0	0	0.0309691912708601	0	0	0
year2021_soil_P39_adaptertrimmed_Pythium_R1.fastq	0	0	0	0	0	0	0.121191450659391	0	0	0	0.00682128240109141	0	0	0	0	0	0	0	0	0.00773078672123693	0	0	0	0	0	0	0	0	0	0	0	0	0	0	0	0.0247839927239654	0	0	0	0	0	0	0	0	0	0	0	0	0
year2021_soil_P40_adaptertrimmed_Pythium_R1.fastq	0	0	0	0	0	0	0.103728623493131	0	0	0	0	0	0	0	0	0	0	0	0	0.016260162601626	0.00897112419400056	0	0	0	0	0	0	0	0	0	0	0.00784973366975049	0	0	0	0	0	0	0	0	0	0	0	0	0	0.00560695262125035	0	0.00196243341743762	0
year2021_soil_P41_adaptertrimmed_Pythium_R1.fastq	0	0	0	0	0	0	0.882573179033356	0	0	0	0	0	0	0	0	0	0	0	0	0.0068073519400953	0	0	0	0	0	0	0	0	0	0	0	0	0	0	0	0	0	0	0	0	0	0	0	0	0	0.0534377127297481	0	0	0
year2021_soil_P42_adaptertrimmed_Pythium_R1.fastq	0	0	0	0	0	0	0.467805519053876	0	0	0	0	0	0	0	0	0	0	0	0	0.011826544021025	0	0	0	0	0	0	0	0	0	0	0	0	0	0	0	0	0	0	0	0	0	0.26754270696452	0	0.0157687253613666	0	0.0325886990801577	0	0	0
year2021_soil_P43_adaptertrimmed_Pythium_R1.fastq	0.0613652868554829	0	0	0	0	0	0.31118373275236	0	0	0	0	0.0584604212055192	0	0	0	0	0	0	0	0.0468409586056645	0	0	0	0	0	0	0	0.00399419026870007	0	0	0	0	0	0	0	0	0	0	0	0	0	0	0	0	0	0.0261437908496732	0	0	0
year2021_soil_P44_adaptertrimmed_Pythium_R1.fastq	0.00800800800800801	0	0	0	0	0	0.028028028028028	0	0	0	0	0	0	0	0	0	0	0	0	0.0495495495495495	0	0	0	0	0	0	0	0	0	0	0	0	0	0	0	0	0	0	0	0	0	0	0	0	0	0.249249249249249	0	0	0
year2021_soil_P45_adaptertrimmed_Pythium_R1.fastq	0	0	0	0	0	0	0.298804780876494	0	0	0	0	0	0	0	0	0	0	0	0	0	0	0	0	0	0	0	0.0637450199203187	0	0	0	0	0	0	0	0	0	0	0	0.047808764940239	0	0	0	0	0	0	0	0	0	0
year2021_soil_P46_adaptertrimmed_Pythium_R1.fastq	0.0203829524397776	0	0	0	0	0	0.0457072266831377	0	0	0	0	0.139901173563928	0	0	0	0	0	0	0	0.00494132180358246	0	0	0	0	0	0	0.0311920938851143	0	0	0	0	0	0	0	0	0	0	0	0	0	0	0.0525015441630636	0	0	0	0.10129709697344	0	0	0
year2021_soil_P48_adaptertrimmed_Pythium_R1.fastq	0	0	0	0	0	0	0	0	0	0	0	0	0	0	0	0	0	0	0	0	0	0	0	0	0	0	0	0	0	0	0	0	0	0	0	0	0	0	0	0	0	0	0	0	0	0	0	0	0
year2021_soil_P49_adaptertrimmed_Pythium_R1.fastq	0	0	0	0	0	0	0.628712871287129	0	0	0	0	0	0	0	0	0	0	0	0	0	0	0	0	0	0	0	0	0	0.0792079207920792	0	0	0	0	0	0	0	0	0	0	0	0	0	0	0	0	0	0	0	0
year2021_soil_P6_adaptertrimmed_Pythium_R1.fastq	0.0489596083231334	0.0416156670746634	0	0	0	0	0.0440636474908201	0	0	0	0	0	0	0	0	0	0	0	0	0	0	0	0	0	0.0905752753977968	0.303549571603427	0	0	0	0	0	0	0.346389228886169	0	0	0	0	0	0	0	0	0	0	0	0	0	0	0	0
year2021_soil_P7_adaptertrimmed_Pythium_R1.fastq	0	0	0	0	0	0	0.0559638213680045	0	0	0	0	0	0	0	0	0	0	0	0	0	0	0	0.00339174674957603	0	0	0	0.0146975692481628	0	0.0180893159977388	0	0	0	0.0407009609949124	0	0	0	0	0	0	0	0	0	0	0	0	0.275862068965517	0	0	0
year2021_soil_P8_adaptertrimmed_Pythium_R1.fastq	0.00121817517358996	0	0	0	0	0	0	0	0	0	0	0	0	0	0	0	0	0	0	0.00109635765623097	0	0	0	0	0	0	0	0	0	0	0	0	0	0	0	0	0	0	0	0	0	0	0	0	0	0.967901084175904	0.0277743939578511	0	0
year2021_soil_P9_adaptertrimmed_Pythium_R1.fastq	0.00401808136614766	0	0	0	0	0	0	0	0	0	0	0	0	0	0	0	0	0	0	0.00885233550979407	0	0.00301356102461075	0	0	0.00665494726268207	0	0.00100452034153692	0	0	0.00351582119537921	0	0	0.963335007533903	0	0	0	0	0	0	0	0	0	0	0	0	0	0.000941737820190859	0	0
[truncated: 29 more columns]
