# Supplementary material for: An assessment of the species diversity and disease potential of Pythium communities in Europe
Source: Nat Commun. 2024 Sep 27;15:8369. doi: 10.1038/s41467-024-52761-0 (PMC11437173; doi:10.1038/s41467-024-52761-0)
Supplement: Supplementary file 5 — Supplementary Data 2 [file 41467_2024_52761_MOESM5_ESM.zip › Scripts_and_data_Pythium_survey_europe/Data/top10_names_bait.txt]

Globisporangium sylvaticum
Globisporangium attrantheridium
Globisporangium ultimum_var._ultimum
Globisporangium heterothallicum
Globisporangium intermedium
Globisporangium apiculatum
Pythium aff._hydnosporum
Pythium aff._torulosum
Pythium sp._nov
Globisporangium rostratifingens
Phytopythium boreale
