# Supplementary material for: An assessment of the species diversity and disease potential of Pythium communities in Europe
Source: Nat Commun. 2024 Sep 27;15:8369. doi: 10.1038/s41467-024-52761-0 (PMC11437173; doi:10.1038/s41467-024-52761-0)
Supplement: Supplementary file 5 — Supplementary Data 2 [file 41467_2024_52761_MOESM5_ESM.zip › Scripts_and_data_Pythium_survey_europe/Data/total_species_names_bait.txt]

Globisporangium acrogynum
Globisporangium aff._pleroticum
Globisporangium aff._polymastum
Globisporangium apiculatum
Globisporangium attrantheridium
Globisporangium camurandrum
Globisporangium carolinianum
Globisporangium debaryanum
Globisporangium emineosum
Globisporangium erinaceus
Globisporangium glomeratum
Globisporangium heterothallicum
Globisporangium intermedium
Globisporangium irregulare
Globisporangium jasmonium
Globisporangium longandrum
Globisporangium lucens
Globisporangium mamillatum
Globisporangium middletonii
Globisporangium minus
Globisporangium nagaii
Globisporangium nodosum
Globisporangium nunn
Globisporangium okanoganense
Globisporangium orthogonon
Globisporangium papilogynum
Globisporangium paroecandrum
Globisporangium parvum
Globisporangium perplexum
Globisporangium pleroticum
Globisporangium radiosum
Globisporangium rhizosaccharum
Globisporangium rostratifingens
Globisporangium spiculum
Globisporangium spinosum
Globisporangium sylvaticum
Globisporangium takayamanum
Globisporangium terrestris
Globisporangium ultimum
Globisporangium ultimum_var._ultimum
Phytopythium boreale
Phytopythium litorale
Phytopythium vexans
Pythium acanthicum
Pythium adhaerens
Pythium afertile
Pythium aff._hydnosporum
Pythium aff._periilum
Pythium aff._torulosum
Pythium aff._volutum
Pythium angustatum
Pythium aphanidermatum
Pythium arrhenomanes
Pythium catenulatum
Pythium chondricola
Pythium conidiophorum
Pythium dissimile
Pythium folliculosum
Pythium grandisporangium
Pythium inflatum
Pythium insidiosum
Pythium kashmirense
Pythium lycopersicum
Pythium monospermum
Pythium myriotylum
Pythium pachycaule
Pythium pectinolyticum
Pythium periplocum
Pythium pyrilobum
Pythium sp._nov
Pythium tracheiphilum
Pythium vanterpoolii
Pythium volutum
