# Supplementary material for: An assessment of the species diversity and disease potential of Pythium communities in Europe
Source: Nat Commun. 2024 Sep 27;15:8369. doi: 10.1038/s41467-024-52761-0 (PMC11437173; doi:10.1038/s41467-024-52761-0)
Supplement: Supplementary file 5 — Supplementary Data 2 [file 41467_2024_52761_MOESM5_ESM.zip › Scripts_and_data_Pythium_survey_europe/used_R_packages]

ape 5.8
arm 1.14.4
broom 1.0.5
car 3.1.2
circlize 0.4.16
cluster 2.1.6
ComplexHeatmap 2.19.0
cowplot 1.1.3
dplyr 1.1.4
ggbreak 0.1.2
ggplot2 3.5.1
ggpubr 0.6.0
ggspatial 1.1.9
ggtext 0.1.2
gplots 3.1.3.1
grid 4.4.0
gridExtra 2.3
gridGraphics 0.5.1
lsmeans 2.30.0
MASS 7.3.60.2
multcomp 1.4.25
nlme 3.1.164
patchwork 1.2.0
pbkrtest 0.5.2
phyloseq 1.47.0
piecewiseSEM 2.3.0
plyr 1.8.9
RColorBrewer 1.1.3
reshape2 1.4.4
rnaturalearth 1.0.1
rnaturalearthdata 1.0.0
sandwich 3.1.0
scales 1.3.0
SimComp 3.3
sp 2.1.3
stringr 1.5.1
tidyr 1.3.1
tidyverse 2.0.0
xlsx 0.6.5
